# Supplementary material for: African bushpigs exhibit porous species boundaries and appeared in Madagascar concurrently with human arrival
Source: Nat Commun. 2024 Jan 3;15:172. doi: 10.1038/s41467-023-44105-1 (PMC10764920; doi:10.1038/s41467-023-44105-1)
Supplement: Supplementary file 4 — Supplementary Data 1 [file 41467_2023_44105_MOESM4_ESM.xlsx]

## Sheet: Supp.Data 1. Sample information
Supplementary Data 1. Overview of samples used in this study. Among 71 (+2 merged) pig samples used within this study, 67 passed quality filters and were included in population genetic analyses (see 'Include – all individuals'). Two other filters, relatedness ('Include – unrelated'; n = 54) and medium-high depth (≥14X; 'Include – medium-high depth and unrelated'; n = 18) were also used. Relations…
Sample ID	Species	Population name	Source	Source ID	BioSample accession	BioProject accession	Latitude	Longitude	Coverage	Coverage classification	Include – preQC	Include – all individuals	Include – unrelated	Include – medium-high depth and unrelated	Exclusion criteria/ Notes
BPigGha00038	African bushpig	Ghana	University of Copenhagen	B5104	SAMN37800007	PRJNA1027560	6.62228	-1.21109	17.9	medium	1	1	1	1	NA
BPigMad00006	African bushpig	Madagascar	CIRAD, Pedrono & Besnard	BC1	SAMN37799976	PRJNA1027560	-20.949	44.2167	5.8	low	1	1	1	0	NA
BPigMad00007	African bushpig	Madagascar	CIRAD, Pedrono & Besnard	BC2	SAMN37799977	PRJNA1027560	-20.949	44.2167	6.2	low	1	1	1	0	NA
BPigMad00008	African bushpig	Madagascar	CIRAD, Pedrono & Besnard	BC3	SAMN37799978	PRJNA1027560	-20.949	44.2167	5	low	1	1	1	0	NA
BPigMad00009	African bushpig	Madagascar	CIRAD, Pedrono & Besnard	BE5	SAMN37799979	PRJNA1027560	-18.835	48.4587	5.3	low	1	1	1	0	NA
BPigMad00010	African bushpig	Madagascar	CIRAD, Pedrono & Besnard	BW15	SAMN37799980	PRJNA1027560	-16.29	46.6339	3.9	low	1	1	1	0	NA
BPigMad00011	African bushpig	Madagascar	CIRAD, Pedrono & Besnard	BW17	SAMN37799981	PRJNA1027560	-16.29	46.6339	4.8	low	1	1	1	0	NA
BPigMad00012	African bushpig	Madagascar	CIRAD, Pedrono & Besnard	BW20	SAMN37799982	PRJNA1027560	-16.29	46.6339	5.3	low	1	1	0	0	FS with BPigMad00017
BPigMad00013	African bushpig	Madagascar	CIRAD, Pedrono & Besnard	BW21	SAMN37799983	PRJNA1027560	-16.29	46.6339	4.8	low	1	1	1	0	NA
BPigMad00014	African bushpig	Madagascar	CIRAD, Pedrono & Besnard	BW24	SAMN37799984	PRJNA1027560	-16.29	46.6339	4.8	low	1	1	1	0	NA
BPigMad00015	African bushpig	Madagascar	CIRAD, Pedrono & Besnard	BW25	SAMN37799985	PRJNA1027560	-16.29	46.6339	4.7	low	1	1	0	0	FS with BPigMad00019
BPigMad00016	African bushpig	Madagascar	CIRAD, Pedrono & Besnard	BW26	SAMN37799986	PRJNA1027560	-16.29	46.6339	4.7	low	1	1	0	0	PO with BPigMad00023
BPigMad00017	African bushpig	Madagascar	CIRAD, Pedrono & Besnard	BW27	SAMN37799987	PRJNA1027560	-16.29	46.6339	4.9	low	1	1	1	0	NA
BPigMad00018	African bushpig	Madagascar	CIRAD, Pedrono & Besnard	BW40	SAMN37799988	PRJNA1027560	-16.29	46.6339	4.3	low	1	1	1	0	NA
BPigMad00019	African bushpig	Madagascar	CIRAD, Pedrono & Besnard	BW41	SAMN37799989	PRJNA1027560	-16.29	46.6339	5.1	low	1	1	1	0	NA
BPigMad00020	African bushpig	Madagascar	CIRAD, Pedrono & Besnard	BW42	SAMN37799990	PRJNA1027560	-16.29	46.6339	7.4	low	1	1	1	0	NA
BPigMad00021	African bushpig	Madagascar	CIRAD, Pedrono & Besnard	BW44	SAMN37799991	PRJNA1027560	-16.29	46.6339	6.1	low	1	1	0	0	FS with BPigMad00033
BPigMad00022	African bushpig	Madagascar	CIRAD, Pedrono & Besnard	BW45	SAMN37799992	PRJNA1027560	-16.29	46.6339	6	low	1	1	0	0	FS with BPigMad00025,BPigMad00026,BPigMad00030;PO with BPigMad00032
BPigMad00023	African bushpig	Madagascar	CIRAD, Pedrono & Besnard	BW46	SAMN37799993	PRJNA1027560	-16.29	46.6339	5.5	low	1	1	1	0	NA
BPigMad00024	African bushpig	Madagascar	CIRAD, Pedrono & Besnard	BW47	SAMN37799994	PRJNA1027560	-16.29	46.6339	5.3	low	1	1	0	0	FS with BPigMad00027; PO with BPigMad00023
BPigMad00025	African bushpig	Madagascar	CIRAD, Pedrono & Besnard	BW48	SAMN37799995	PRJNA1027560	-16.29	46.6339	5.4	low	1	1	0	0	FS with BPigMad00026, BPigMad00030; PO with BPigMad00032
BPigMad00026	African bushpig	Madagascar	CIRAD, Pedrono & Besnard	BW49	SAMN37799996	PRJNA1027560	-16.29	46.6339	5.2	low	1	1	0	0	FS with BPigMad00030; PO with BPigMad00032
BPigMad00027	African bushpig	Madagascar	CIRAD, Pedrono & Besnard	BW50	SAMN37799997	PRJNA1027560	-16.29	46.6339	5.5	low	1	1	1	0	NA
BPigMad00028	African bushpig	Madagascar	CIRAD, Pedrono & Besnard	BW51	SAMN37799998	PRJNA1027560	-16.29	46.6339	5.1	low	1	1	1	0	NA
BPigMad00029	African bushpig	Madagascar	CIRAD, Pedrono & Besnard	BW52	SAMN37799999	PRJNA1027560	-16.29	46.6339	5.7	low	1	1	1	0	NA
BPigMad00030	African bushpig	Madagascar	CIRAD, Pedrono & Besnard	BW53	SAMN37800000	PRJNA1027560	-16.29	46.6339	6.9	low	1	1	1	0	NA
BPigMad00031	African bushpig	Madagascar	CIRAD, Pedrono & Besnard	BW54	SAMN37800001	PRJNA1027560	-16.29	46.6339	5.2	low	1	1	0	0	PO with BPigMad00029
BPigMad00032	African bushpig	Madagascar	CIRAD, Pedrono & Besnard	BW55	SAMN37800002	PRJNA1027560	-16.29	46.6339	5.5	low	1	1	0	0	PO with BPigMad00030
BPigMad00033	African bushpig	Madagascar	CIRAD, Pedrono & Besnard	BW57	SAMN37800003	PRJNA1027560	-16.29	46.6339	5.2	low	1	1	1	0	NA
BPigMad00034	African bushpig	Madagascar	CIRAD, Pedrono & Besnard	BW60	SAMN37800004	PRJNA1027560	-16.29	46.6339	5.4	low	1	1	1	0	NA
BPigMad00035	African bushpig	Madagascar	CIRAD, Pedrono & Besnard	BW61	SAMN37800005	PRJNA1027560	-16.29	46.6339	5.2	low	1	1	0	0	FS with BPigMad00036
BPigMad00036	African bushpig	Madagascar	CIRAD, Pedrono & Besnard	BW62	SAMN37800006	PRJNA1027560	-16.29	46.6339	4.3	low	1	1	1	0	NA
BPigMad00037	African bushpig	Madagascar	CIRAD, Pedrono & Besnard	BW18	SAMN37800009	PRJNA1027560	-16.29	46.6339	20.5	high	1	1	1	1	NA
BPigTan00039	African bushpig	Tanzania	University of Copenhagen	B9012	SAMN37800008	PRJNA1027560	-4.2032	36.9269	16.7	medium	1	1	1	1	NA
BPigTan00040	African bushpig	Tanzania	University of Copenhagen	B3797	SAMN37800010	PRJNA1027560	-3.8312	31.8025	4.4	low	1	1	1	0	NA
BPigTan00041	African bushpig	Tanzania	University of Copenhagen	B3798	SAMN37800011	PRJNA1027560	-6.5936	31.7573	4.7	low	1	1	1	0	NA
BPigTan00042	African bushpig	Tanzania	University of Copenhagen	B4458	SAMN37800012	PRJNA1027560	-7.5465	32.2582	5.4	low	1	1	1	0	NA
BPigTan00043	African bushpig	Tanzania	University of Copenhagen	B5483	SAMN37800013	PRJNA1027560	-5.7739	31.1401	5	low	1	1	1	0	NA
BPigUga00001	African bushpig	Uganda	Makerere University	68	SAMN37799967	PRJNA1027560	0.84633	32.4923	40.2	high	1	1	1	1	NA
BPigUga00002	African bushpig	Uganda	Makerere University	70	SAMN37799969	PRJNA1027560	0.84633	32.4923	38.9	high	1	1	1	1	NA
BPigUga00003	African bushpig	Uganda	Makerere University	71	SAMN37799970	PRJNA1027560	0.84633	32.4923	20.9	high	1	1	1	1	NA
BPigUga00004	African bushpig	Uganda	Makerere University	72	SAMN37799971	PRJNA1027560	0.84633	32.4923	24.2	high	1	1	0	0	FS with GForUga00157; PO with BPigUga00002
BPigUga00005	African bushpig	Uganda	Makerere University	91	SAMN37799972	PRJNA1027560	0.84633	32.4923	29.2	high	1	1	0	0	FS with BPigUga00001
GForUga00157	African bushpig	Uganda	Makerere University	429	SAMN37799968	PRJNA1027560	0.84633	32.4923	40.9	high	1	1	1	1	NA
RRivCam00167	Red river hog	Cameroon	Institut de Recherche pour le Développement (EDB, Toulouse, France). Tissue collection: P. Gaubert	B1	SAMN37800014	PRJNA1027560	5.4644	10.4636	4.1	low	1	1	1	0	NA
RRivCam00168	Red river hog	Cameroon	Institut de Recherche pour le Développement (EDB, Toulouse, France). Tissue collection: P. Gaubert	B1038	SAMN37800015	PRJNA1027560	1.4408	10.5724	4	low	1	1	1	0	NA
RRivCam00179	Red river hog	Cameroon	Institut de Recherche pour le Développement (EDB, Toulouse, France). Tissue collection: P. Gaubert	B173	SAMN37800026	PRJNA1027560	NA	NA	3	low	1	0	0	0	High error rate
RRivCam00180	Red river hog	Cameroon	Institut de Recherche pour le Développement (EDB, Toulouse, France). Tissue collection: P. Gaubert	B1773	SAMN37800027	PRJNA1027560	4.4987	9.9721	3.8	low	1	1	1	0	NA
RRivCam00181	Red river hog	Cameroon	Institut de Recherche pour le Développement (EDB, Toulouse, France). Tissue collection: P. Gaubert	B22	SAMN37800028	PRJNA1027560	4.5002	11.0675	14.7	medium	1	1	1	1	NA
RRivCam00182	Red river hog	Cameroon	Institut de Recherche pour le Développement (EDB, Toulouse, France). Tissue collection: P. Gaubert	B2691	SAMN37800029	PRJNA1027560	4.0516	9.7442	3.8	low	1	1	1	0	NA
RRivDrc00183	Red river hog	DR_Congo	Institut de Recherche pour le Développement (EDB, Toulouse, France). Tissue collection: P. Gaubert	B3088	SAMN37800030	PRJNA1027560	-4.3793	15.3073	3.7	low	1	1	1	0	NA
RRivDrc00184	Red river hog	DR_Congo	Institut de Recherche pour le Développement (EDB, Toulouse, France). Tissue collection: P. Gaubert	B3108	SAMN37800031	PRJNA1027560	-4.3793	15.3073	3.8	low	1	1	1	0	NA
RRivDrc00185	Red river hog	DR_Congo	Institut de Recherche pour le Développement (EDB, Toulouse, France). Tissue collection: P. Gaubert	B3129	SAMN37800032	PRJNA1027560	-4.3793	15.3073	11.7	low	1	0	0	0	High error rate
RRivEqu00169	Red river hog	Eq_Guinea	Institut de Recherche pour le Développement (EDB, Toulouse, France). Tissue collection: P. Gaubert	B1110	SAMN37800016	PRJNA1027560	1.4408	10.5724	15	medium	1	1	1	1	NA
RRivEqu00170	Red river hog	Eq_Guinea	Institut de Recherche pour le Développement (EDB, Toulouse, France). Tissue collection: P. Gaubert	B1117	SAMN37800017	PRJNA1027560	1.85147	10.2495	3.9	low	1	0	0	0	merged into RRivEquMerg1
RRivEqu00171	Red river hog	Eq_Guinea	Institut de Recherche pour le Développement (EDB, Toulouse, France). Tissue collection: P. Gaubert	B1118	SAMN37800018	PRJNA1027560	1.85147	10.2495	14.6	medium	1	0	0	0	merged into RRivEquMerg1
RRivEqu00172	Red river hog	Eq_Guinea	Institut de Recherche pour le Développement (EDB, Toulouse, France). Tissue collection: P. Gaubert	B1125	SAMN37800019	PRJNA1027560	1.85147	10.2495	3.7	low	1	1	1	0	NA
RRivEqu00173	Red river hog	Eq_Guinea	Institut de Recherche pour le Développement (EDB, Toulouse, France). Tissue collection: P. Gaubert	B1136	SAMN37800020	PRJNA1027560	1.85147	10.2495	2.9	low	1	1	1	0	NA
RRivEqu00174	Red river hog	Eq_Guinea	Institut de Recherche pour le Développement (EDB, Toulouse, France). Tissue collection: P. Gaubert	B1144	SAMN37800021	PRJNA1027560	1.85147	10.2495	3.8	low	1	1	1	0	NA
RRivEqu00175	Red river hog	Eq_Guinea	Institut de Recherche pour le Développement (EDB, Toulouse, France). Tissue collection: P. Gaubert	B1146	SAMN37800022	PRJNA1027560	1.08735	9.70096	3.9	low	1	1	1	0	NA
RRivEqu00176	Red river hog	Eq_Guinea	Institut de Recherche pour le Développement (EDB, Toulouse, France). Tissue collection: P. Gaubert	B1164	SAMN37800023	PRJNA1027560	1.85147	10.2495	4	low	1	1	1	0	NA
RRivEqu00177	Red river hog	Eq_Guinea	Institut de Recherche pour le Développement (EDB, Toulouse, France). Tissue collection: P. Gaubert	B1187	SAMN37800024	PRJNA1027560	1.85147	10.2495	4	low	1	1	1	0	NA
RRivGab00178	Red river hog	Gabon	Institut de Recherche pour le Développement (EDB, Toulouse, France). Tissue collection: P. Gaubert	B1605	SAMN37800025	PRJNA1027560	-0.7325	13.759	13.9	medium	1	1	1	1	NA
RRivTog00186	Red river hog	Togo	Institut de Recherche pour le Développement (EDB, Toulouse, France). Tissue collection: P. Gaubert	B959	SAMN37800033	PRJNA1027560	8.17597	0.654683	15.1	medium	1	1	1	1	NA
xxxxEth00162	African bushpig	Ethiopia	Anagaw Atickem	CrypticPig_M404953	SAMN37799973	PRJNA1027560	7.60646	36.3055	48.7	high	1	0	0	0	merged into BPigEthMerg1
xxxxEth00163	African bushpig	Ethiopia	Anagaw Atickem	ID4AFALO_1	SAMN37799974	PRJNA1027560	7.60646	36.3055	52	high	1	0	0	0	merged into BPigEthMerg1
xxxxEth00164	African bushpig	Ethiopia	Anagaw Atickem	ID4AFALO_2	SAMN37799975	PRJNA1027560	7.60646	36.3055	42.6	high	1	1	1	1	NA
BPigEthMerg1	African bushpig	Ethiopia	Anagaw Atickem	Merged xxxxEth00162 + xxxxEth00163	NA	NA	7.60646	36.3055	100.7	high	1	1	1	1	merge of xxxxEth00162 and xxxxEth00163
RRivEquMerg1	Red river hog	Eq_Guinea	Institut de Recherche pour le Développement (EDB, Toulouse, France). Tissue collection: P. Gaubert	Merged RRivEqu00170 + RRivEqu00171	NA	NA	1.85147	10.2495	18.5	medium	1	1	1	1	merge of RRivEqu00170 and RRivEqu00171
BPigRSA49002t2	African bushpig	South_Africa	USDA, Heaton	USMARC, 200749002	SAMN37800034	PRJNA1027560	-23.115	30.2146	17	medium	1	1	1	1	NA
BPigZim49001t2	African bushpig	Zimbabwe	USDA, Heaton	USMARC, 200749001	SAMN37800035	PRJNA1027560	-18.742	29.7263	19.7	medium	1	1	1	1	NA
RRivNIG46518	Red river hog	Nigeria	¹Xie et al.; CNCB-NGDC	SAMC146518	SAMC146518	PRJCA002378	7.43337	11.5194	101.4	high	1	1	1	1	NA
RRivNIG46529	Red river hog	Nigeria	¹Xie et al.; CNCB-NGDC	SAMC146529	SAMC146529	PRJCA002378	5.69807	8.78382	28.3	high	1	1	1	1	NA
Outgroups:
CWarUga00044	Common warthog	NA	University of Copenhagen	1768	SAMN37799965	PRJNA1027560	NA	NA	60.9	high	NA	NA	NA	NA	NA
DWarxxx00125	Desert warthog	NA	University of Copenhagen	2063	SAMN37799966	PRJNA1027560	NA	NA	53.1	high	NA	NA	NA	NA	NA
¹Xie, H.-B. et al. African Suid Genomes Provide Insights into the Local Adaptation to Diverse African Environments. Mol. Biol. Evol. 39, (2022).
