# Supplementary material for: African bushpigs exhibit porous species boundaries and appeared in Madagascar concurrently with human arrival
Source: Nat Commun. 2024 Jan 3;15:172. doi: 10.1038/s41467-023-44105-1 (PMC10764920; doi:10.1038/s41467-023-44105-1)
Supplement: Supplementary file 5 — Supplementary Data 2 [file 41467_2023_44105_MOESM5_ESM.xlsx]

## Sheet: Supp.Data 2. Site filters
Supplementary Data 2. Summary of site filters for the common warthog genome.
Filters applied	Number of bases retained	Percentage of reference retained (%)
Initial (no filters)	2435099834	100
RepeatMasker	1820677631	74.7681
Mapping	2207833608	90.6671
Excess heterozygosity	2101159624	86.2864
High/low depth	2129103145	87.4339
All filters	1397027301	57.3704
