# Supplementary material for: African bushpigs exhibit porous species boundaries and appeared in Madagascar concurrently with human arrival
Source: Nat Commun. 2024 Jan 3;15:172. doi: 10.1038/s41467-023-44105-1 (PMC10764920; doi:10.1038/s41467-023-44105-1)
Supplement: Supplementary file 6 — Supplementary Data 3 [file 41467_2023_44105_MOESM6_ESM.xlsx]

## Sheet: Supp.Data 3. Analysis datasets
Supplementary Data 3. Summary of datasets and samples used for analyses in this study.
Analysis	Individuals included	# samples	Input dataset^	Notes
PCA	All pig individuals	67	Set1
IBS tree	All pig individuals	67	Set1
NGSadmix/evalAdmix	Unrelated pig individuals	54	Set2
Fst/Dxy	Unrelated pig individuals	54	SFS
EEMS	All pig individuals	67	SFS
D-/f-branch statistics	High-depth pig individuals	18	Set3
f4-ratios	High-depth pig individuals	18	Set3
PSMC	High-depth pig individuals, one from each population	18	Set3
Heterozygosity	All pig individuals	67	SFS
Runs of homozygosity - PLINK-based	High-depth pig individuals	18	Set3
Runs of homozygosity - ROHan	All pig individuals	67	Set1
LDdecay	Four populations, 5 individuals per population	20	Set4	chr16 only; thinned to 10%
Outgroup-f3	High-depth pig individuals	18	Set3
TT	High-depth pig individuals	18	Set3
PopSizeABC	Unrelated Madagascar individuals	21	Set4
^Description:
Set1 – genotype likelihoods at both variable and non-variable sites mapped to the common warthog genome for all 67 individuals
Set2 – genotype likelihoods at both variable and non-variable sites mapped to the common warthog genome for all 54 unrelated individuals
Set3 - genotypes at both variable and non-variable sites mapped to the common warthog genome for 18 high-depth individuals, including genotype calling per sample. Genotypes were masked if they were covered by fewer than ten reads or by reads numbered more than two times of the mean depth, as well as heterozygotes supported by fewer than 2 reads for any two alleles
Set4 – imputed SNPs mapped to common warthog for 67 individuals
