# Supplementary material for: African bushpigs exhibit porous species boundaries and appeared in Madagascar concurrently with human arrival
Source: Nat Commun. 2024 Jan 3;15:172. doi: 10.1038/s41467-023-44105-1 (PMC10764920; doi:10.1038/s41467-023-44105-1)
Supplement: Supplementary file 7 — Supplementary Data 4 [file 41467_2023_44105_MOESM7_ESM.xlsx]

## Sheet: Supp.Data 4. Haplotypes
Supplementary Data 4. Identical haplotypes removed in mtDNA phylogenetic reconstructions.
Haplotype	Identical sequences (removed from dataset)
BPigMad00035	BPigMad00036
BPigMad00014	BPigMad00015, BPigMad00018, BPigMad00019, BPigMad00028, BPigMad00032, BPigMad00033, BPigMad00037
BPigMad00007	BPigMad00023, BPigMad00024, BPigMad00031
BPigMad00026	BPigMad00027
BPigMad00010	BPigMad00011, BPigMad00012, BPigMad00016, BPigMad00017, BPigMad00022, BPigMad00025, BPigMad00029, BPigMad00030
BPigUga00001	BPigUga00005
BPigUga00004	GForUga00157
