# Supplementary material for: African bushpigs exhibit porous species boundaries and appeared in Madagascar concurrently with human arrival
Source: Nat Commun. 2024 Jan 3;15:172. doi: 10.1038/s41467-023-44105-1 (PMC10764920; doi:10.1038/s41467-023-44105-1)
Supplement: Supplementary file 9 — Source Data [file 41467_2023_44105_MOESM9_ESM.zip]

Archive with 65 entries (58 files):
- sourceData/
- sourceData/Fig3a.psmc/
- sourceData/Fig3a.psmc/RRivGab00178.psmc
- sourceData/Fig3a.psmc/BPigUga00002.psmc
- sourceData/Fig3a.psmc/xxxxEth00164.psmc
- sourceData/Fig3a.psmc/RRivEquMerg1.psmc
- sourceData/Fig3a.psmc/RRivCam00181.psmc
- sourceData/Fig3a.psmc/BPigRSA49002t2.psmc
- sourceData/Fig3a.psmc/BPigMad00037.psmc
- sourceData/Fig3a.psmc/BPigUga00003.psmc
- sourceData/Fig3a.psmc/RRivTog00186.psmc
- sourceData/Fig3a.psmc/RRivNIG46529.psmc
- sourceData/Fig3a.psmc/GForUga00157.psmc
- sourceData/Fig3a.psmc/BPigGha00038.psmc
- sourceData/Fig3a.psmc/BPigTan00039.psmc
- sourceData/Fig3a.psmc/BPigZim49001t2.psmc
- sourceData/Fig3a.psmc/RRivEqu00169.psmc
- sourceData/Fig3a.psmc/RRivNIG46518.psmc
- sourceData/Fig3a.psmc/BPigEthMerg1.psmc
- sourceData/Fig3a.psmc/BPigUga00001.psmc
- sourceData/SuppFig3.admix.noMadagascar/
- sourceData/SuppFig3.admix.noMadagascar/pigsNomadagascarK2.corres
- sourceData/SuppFig3.admix.noMadagascar/202304_54unrelatedInd_NGSadmix_minMaf005.2.3.qopt_conv
- sourceData/Fig1d.SuppFig4_NGSadmix.evalAdmix/
- sourceData/Fig1d.SuppFig4_NGSadmix.evalAdmix/202305_54unrelatedInd_K7.30.corres
- sourceData/Fig1d.SuppFig4_NGSadmix.evalAdmix/202304_54unrelatedInd_NGSadmix_minMaf005.4.5.qopt_conv
- sourceData/Fig1d.SuppFig4_NGSadmix.evalAdmix/202304_54unrelatedInd_NGSadmix_minMaf005.5.11.qopt_conv
- sourceData/Fig1d.SuppFig4_NGSadmix.evalAdmix/202305_54unrelatedInd_K8.58.corres
- sourceData/Fig1d.SuppFig4_NGSadmix.evalAdmix/202304_54unrelatedInd_NGSadmix_minMaf005.8.58.qopt_conv
- sourceData/Fig1d.SuppFig4_NGSadmix.evalAdmix/202305_54unrelatedInd_K5.11.corres
- sourceData/Fig1d.SuppFig4_NGSadmix.evalAdmix/202304_54unrelatedInd_NGSadmix_minMaf005.2.3.qopt_conv
- sourceData/Fig1d.SuppFig4_NGSadmix.evalAdmix/202305_54unrelatedInd_K6.16.corres
- sourceData/Fig1d.SuppFig4_NGSadmix.evalAdmix/202304_54unrelatedInd_NGSadmix_minMaf005.6.16.qopt_conv
- sourceData/Fig1d.SuppFig4_NGSadmix.evalAdmix/202305_54unrelatedInd_K4.5.corres
- sourceData/Fig1d.SuppFig4_NGSadmix.evalAdmix/202305_54unrelatedInd_K3.3.corres
- sourceData/Fig1d.SuppFig4_NGSadmix.evalAdmix/202305_54unrelatedInd_K2.3.corres
- sourceData/Fig1d.SuppFig4_NGSadmix.evalAdmix/202304_54unrelatedInd_NGSadmix_minMaf005.3.3.qopt_conv
- sourceData/Fig1d.SuppFig4_NGSadmix.evalAdmix/202304_54unrelatedInd_NGSadmix_minMaf005.7.30.qopt_conv
- sourceData/SuppFig6.fbranch.txt
- sourceData/Fig1a.locationInfo.txt
- sourceData/SuppFig8.rohan.txt
- sourceData/Fig1c.ibsMat.txt
- sourceData/Fig3c.roh.txt
- sourceData/SuppFig7.f4ratios.txt
- sourceData/Fig2b.eems.zip
- sourceData/Fig2c.dstats.txt
- sourceData/SuppFig1.errorrates.txt
- sourceData/SuppFig2.king.txt
- sourceData/Fig3b.heterozygosity.txt
- sourceData/Fig4a.outgroupf3.txt
- sourceData/Fig4b.tt.txt
- sourceData/SuppFig9.beast/
- sourceData/SuppFig9.beast/Pigs_52_iqtree.phy.con.tree
- sourceData/SuppFig9.beast/Pigs_52_beast.tree
- sourceData/Fig4c.popsizeABC.txt
- sourceData/Fig1b.covMatrix.txt
- sourceData/Fig3d.lddecay.txt
- sourceData/metadata/
- sourceData/metadata/67allInd_sampleList.txt
- sourceData/metadata/18HighDepth_sampleList.txt
- sourceData/metadata/54unrelatedInd_sampleList.txt
- sourceData/SuppFig5.fst.txt
- sourceData/Fig2a.fst.dxy/
- sourceData/Fig2a.fst.dxy/pig.dxy.tsv
- sourceData/Fig2a.fst.dxy/pig.fst.tsv
