# Supplementary material for: African bushpigs exhibit porous species boundaries and appeared in Madagascar concurrently with human arrival
Source: Nat Commun. 2024 Jan 3;15:172. doi: 10.1038/s41467-023-44105-1 (PMC10764920; doi:10.1038/s41467-023-44105-1)
Supplement: Supplementary file 9 — Source Data [file 41467_2023_44105_MOESM9_ESM.zip › sourceData/Fig3a.psmc/RRivGab00178.psmc]

CC
CC	Brief Description of the file format:
CC	  CC  comments
CC	  MM  useful-messages
CC	  RD  round-of-iterations
CC	  LL  \log[P(sequence)]
CC	  QD  Q-before-opt Q-after-opt
CC	  TR  \theta_0 \rho_0
CC	  RS  k t_k \lambda_k \pi_k \sum_{l\not=k}A_{kl} A_{kk}
CC	  DC  begin end best-k t_k+\Delta_k max-prob
CC
MM	Version: 0.6.5-r67
MM	pattern:4+25*2+4+6, n:63, n_free_lambdas:28
MM	n_iterations:25, skip:1, max_t:15, theta/rho:5
MM	is_decoding:0
MM	n_seqs:16, sum_L:16312043, sum_n:2341884
RD	0
LK	0.000000
QD	0.000000 -> 0.000000
RI	inf
TR	0.154980	0.030996
MT	15.000000
MM	C_pi: 1.000000, n_recomb: 497892.120996
RS	0	0.000000	1.000000	4047.820177	0.008130	0.000000
RS	1	0.008290	1.000000	4346.273854	0.008729	0.000000
RS	2	0.017266	1.000000	4663.446490	0.009366	0.000000
RS	3	0.026987	1.000000	4999.949072	0.010042	0.000000
RS	4	0.037514	1.000000	5356.305906	0.010758	0.000000
RS	5	0.048914	1.000000	5732.929907	0.011514	0.000000
RS	6	0.061258	1.000000	6130.094293	0.012312	0.000000
RS	7	0.074626	1.000000	6547.900429	0.013151	0.000000
RS	8	0.089102	1.000000	6986.241634	0.014032	0.000000
RS	9	0.104778	1.000000	7444.762847	0.014953	0.000000
RS	10	0.121753	1.000000	7922.816161	0.015913	0.000000
RS	11	0.140135	1.000000	8419.412373	0.016910	0.000000
RS	12	0.160042	1.000000	8933.168941	0.017942	0.000000
RS	13	0.181598	1.000000	9462.254947	0.019005	0.000000
RS	14	0.204942	1.000000	10004.334035	0.020093	0.000000
RS	15	0.230221	1.000000	10556.506655	0.021202	0.000000
RS	16	0.257595	1.000000	11115.253442	0.022325	0.000000
RS	17	0.287238	1.000000	11676.382074	0.023452	0.000000
RS	18	0.319339	1.000000	12234.980600	0.024574	0.000000
RS	19	0.354100	1.000000	12785.380894	0.025679	0.000000
RS	20	0.391744	1.000000	13321.136590	0.026755	0.000000
RS	21	0.432507	1.000000	13835.020599	0.027787	0.000000
RS	22	0.476650	1.000000	14319.047934	0.028759	0.000000
RS	23	0.524453	1.000000	14764.530101	0.029654	0.000000
RS	24	0.576218	1.000000	15162.167646	0.030453	0.000000
RS	25	0.632274	1.000000	15502.187334	0.031136	0.000000
RS	26	0.692977	1.000000	15774.529962	0.031683	0.000000
RS	27	0.758711	1.000000	15969.093542	0.032073	0.000000
RS	28	0.829896	1.000000	16076.034614	0.032288	0.000000
RS	29	0.906981	1.000000	16086.127410	0.032308	0.000000
RS	30	0.990456	1.000000	15991.176503	0.032118	0.000000
RS	31	1.080851	1.000000	15784.473329	0.031703	0.000000
RS	32	1.178739	1.000000	15461.280696	0.031053	0.000000
RS	33	1.284742	1.000000	15019.322254	0.030166	0.000000
RS	34	1.399532	1.000000	14459.246528	0.029041	0.000000
RS	35	1.523838	1.000000	13785.028058	0.027687	0.000000
RS	36	1.658449	1.000000	13004.262645	0.026119	0.000000
RS	37	1.804218	1.000000	12128.310789	0.024359	0.000000
RS	38	1.962071	1.000000	11172.244675	0.022439	0.000000
RS	39	2.133009	1.000000	10154.560769	0.020395	0.000000
RS	40	2.318118	1.000000	9096.633472	0.018270	0.000000
RS	41	2.518571	1.000000	8021.905652	0.016112	0.000000
RS	42	2.735641	1.000000	6954.838734	0.013969	0.000000
RS	43	2.970706	1.000000	5919.676335	0.011889	0.000000
RS	44	3.225257	1.000000	4939.107653	0.009920	0.000000
RS	45	3.500909	1.000000	4032.944859	0.008100	0.000000
RS	46	3.799411	1.000000	3216.946667	0.006461	0.000000
RS	47	4.122659	1.000000	2501.922148	0.005025	0.000000
RS	48	4.472702	1.000000	1893.230313	0.003802	0.000000
RS	49	4.851763	1.000000	1390.750893	0.002793	0.000000
RS	50	5.262247	1.000000	989.343296	0.001987	0.000000
RS	51	5.706758	1.000000	679.742441	0.001365	0.000000
RS	52	6.188118	1.000000	449.774317	0.000903	0.000000
RS	53	6.709380	1.000000	285.725200	0.000574	0.000000
RS	54	7.273854	1.000000	173.678478	0.000349	0.000000
RS	55	7.885120	1.000000	100.648470	0.000202	0.000000
RS	56	8.547059	1.000000	55.388896	0.000111	0.000000
RS	57	9.263869	1.000000	28.823271	0.000058	0.000000
RS	58	10.040101	1.000000	14.117838	0.000028	0.000000
RS	59	10.880679	1.000000	6.476396	0.000013	0.000000
RS	60	11.790939	1.000000	2.767566	0.000006	0.000000
RS	61	12.776655	1.000000	1.095293	0.000002	0.000000
RS	62	13.844085	1.000000	0.398926	0.000001	0.000000
RS	63	15.000000	1.000000	0.187173	0.000000	0.000000
PA	4+25*2+4+6 0.154980115 0.030996023 15.000000000 1.000000000 1.000000000 1.000000000 1.000000000 1.000000000 1.000000000 1.000000000 1.000000000 1.000000000 1.000000000 1.000000000 1.000000000 1.000000000 1.000000000 1.000000000 1.000000000 1.000000000 1.000000000 1.000000000 1.000000000 1.000000000 1.000000000 1.000000000 1.000000000 1.000000000 1.000000000 1.000000000 1.000000000
//
IT	3777
RD	1
LK	-5804857.708975
QD	-4721.628761 -> -1519.923061
RI	0.1087173461
TR	0.162825	0.031349
MT	14.292755
MM	C_pi: 1.091611, n_recomb: 548826.007671
RS	0	0.000000	0.670230	6567.657560	0.011967	0.136983
RS	1	0.008207	0.670230	7017.606701	0.012787	0.009851
RS	2	0.017088	0.670230	7490.624231	0.013648	0.010730
RS	3	0.026698	0.670230	7986.574928	0.014552	0.009773
RS	4	0.037096	1.021915	5594.191437	0.010193	0.009439
RS	5	0.048348	1.021915	5985.433367	0.010906	0.009066
RS	6	0.060523	1.187199	5512.294992	0.010044	0.008686
RS	7	0.073698	1.187199	5897.461812	0.010746	0.008648
RS	8	0.087953	1.275823	5868.436659	0.010693	0.008976
RS	9	0.103379	1.275823	6272.227330	0.011428	0.009410
RS	10	0.120071	1.316242	6492.772566	0.011830	0.009957
RS	11	0.138133	1.316242	6928.045076	0.012623	0.010615
RS	12	0.157677	1.336376	7273.644842	0.013253	0.011211
RS	13	0.178825	1.336376	7744.686052	0.014111	0.011718
RS	14	0.201708	1.340221	8211.913433	0.014963	0.012215
RS	15	0.226470	1.340221	8720.134829	0.015889	0.012776
RS	16	0.253265	1.326164	9342.444517	0.017023	0.013413
RS	17	0.282258	1.326164	9886.404727	0.018014	0.014132
RS	18	0.313630	1.297775	10668.384836	0.019439	0.014942
RS	19	0.347578	1.297775	11240.086197	0.020480	0.015862
RS	20	0.384312	1.258633	12178.239847	0.022190	0.016909
RS	21	0.424060	1.258633	12759.844974	0.023249	0.018092
RS	22	0.467071	1.212892	13827.184886	0.025194	0.019410
RS	23	0.513612	1.212892	14387.094225	0.026214	0.020852
RS	24	0.563972	1.165375	15515.917497	0.028271	0.022390
RS	25	0.618466	1.165375	16005.949519	0.029164	0.023982
RS	26	0.677432	1.120678	17084.307266	0.031129	0.025572
RS	27	0.741238	1.120678	17440.908981	0.031779	0.027096
RS	28	0.810280	1.081859	18334.223412	0.033406	0.028490
RS	29	0.884989	1.081859	18485.616129	0.033682	0.029694
RS	30	0.965829	1.050125	19067.499560	0.034742	0.030649
RS	31	1.053304	1.050125	18946.085762	0.034521	0.031306
RS	32	1.147958	1.025476	19121.479115	0.034841	0.031625
RS	33	1.250381	1.025476	18679.400455	0.034035	0.031577
RS	34	1.361210	1.007187	18404.497717	0.033534	0.031151
RS	35	1.481135	1.007187	17628.697726	0.032121	0.030348
RS	36	1.610902	0.994210	16920.674829	0.030831	0.029184
RS	37	1.751319	0.994210	15843.366483	0.028868	0.027685
RS	38	1.903261	0.985521	14778.422460	0.026927	0.025891
RS	39	2.067673	0.985521	13479.409646	0.024560	0.023852
RS	40	2.245579	0.980101	12184.149656	0.022200	0.021630
RS	41	2.438086	0.980101	10781.484350	0.019645	0.019292
RS	42	2.646393	0.976884	9411.661774	0.017149	0.016908
RS	43	2.871795	0.976884	8040.649900	0.014651	0.014548
RS	44	3.115697	0.974812	6750.004336	0.012299	0.012274
RS	45	3.379617	0.974812	5535.424036	0.010086	0.010141
RS	46	3.665196	0.972961	4444.550135	0.008098	0.008191
RS	47	3.974214	0.972961	3474.188622	0.006330	0.006458
RS	48	4.308594	0.970703	2649.332929	0.004827	0.004959
RS	49	4.670418	0.970703	1957.380589	0.003566	0.003700
RS	50	5.061936	0.967873	1404.902442	0.002560	0.002675
RS	51	5.485588	0.967873	971.278281	0.001770	0.001868
RS	52	5.944010	0.964696	648.928270	0.001182	0.001257
RS	53	6.440055	0.964696	414.916239	0.000756	0.000812
RS	54	6.976812	0.960625	254.889669	0.000464	0.000502
RS	55	7.557622	0.960625	148.602289	0.000271	0.000295
RS	56	8.186100	0.960625	82.360125	0.000150	0.000165
RS	57	8.866159	0.960625	43.214902	0.000079	0.000087
RS	58	9.602031	0.954747	21.455760	0.000039	0.000043
RS	59	10.398299	0.954747	9.900483	0.000018	0.000020
RS	60	11.259918	0.954747	4.260987	0.000008	0.000009
RS	61	12.192251	0.954747	1.700760	0.000003	0.000004
RS	62	13.201104	0.954747	0.625739	0.000001	0.000001
RS	63	14.292755	0.954747	0.298815	0.000001	0.000001
PA	4+25*2+4+6 0.162825313 0.031349207 14.292755127 0.670229912 1.021915436 1.187198639 1.275822639 1.316242218 1.336376190 1.340221405 1.326164246 1.297775269 1.258632660 1.212891579 1.165374756 1.120677948 1.081859112 1.050125122 1.025476456 1.007186770 0.994210243 0.985521317 0.980100632 0.976883888 0.974811554 0.972961426 0.970703125 0.967873096 0.964695930 0.960624695 0.954746902
//
IT	4024
RD	2
LK	-5800566.033042
QD	-1112.118939 -> -665.100054
RI	0.0989003053
TR	0.165635	0.031276
MT	14.073793
MM	C_pi: 1.101597, n_recomb: 552483.741455
RS	0	0.000000	0.507205	8690.594387	0.015730	0.137290
RS	1	0.008181	0.507205	9246.284118	0.016736	0.010340
RS	2	0.017031	0.507205	9824.112780	0.017782	0.012069
RS	3	0.026605	0.507205	10422.680016	0.018865	0.012213
RS	4	0.036963	0.951568	5914.940595	0.010706	0.008743
RS	5	0.048167	0.951568	6322.043753	0.011443	0.009228
RS	6	0.060289	1.189606	5407.167671	0.009787	0.008186
RS	7	0.073402	1.189606	5784.026838	0.010469	0.008656
RS	8	0.087588	1.330553	5530.415258	0.010010	0.008807
RS	9	0.102934	1.330553	5912.934267	0.010702	0.009474
RS	10	0.119536	1.404875	5983.838563	0.010831	0.009987
RS	11	0.137496	1.404875	6389.670489	0.011565	0.010827
RS	12	0.156925	1.458426	6567.305037	0.011887	0.011332
RS	13	0.177944	1.458426	7001.183850	0.012672	0.011821
RS	14	0.200682	1.488206	7306.832516	0.013225	0.012223
RS	15	0.225281	1.488206	7772.876003	0.014069	0.012686
RS	16	0.251892	1.483201	8284.884048	0.014996	0.013320
RS	17	0.280680	1.483201	8787.525053	0.015905	0.013857
RS	18	0.311823	1.447848	9530.212234	0.017250	0.014760
RS	19	0.345514	1.447848	10068.676927	0.018224	0.015433
RS	20	0.381961	1.388457	11064.701123	0.020027	0.016701
RS	21	0.421389	1.388457	11628.727786	0.021048	0.017593
RS	22	0.464043	1.314347	12868.124440	0.023291	0.019281
RS	23	0.510187	1.314347	13431.431200	0.024311	0.020390
RS	24	0.560106	1.236624	14837.933881	0.026857	0.022430
RS	25	0.614109	1.236624	15352.059145	0.027787	0.023648
RS	26	0.672529	1.165036	16772.529770	0.030358	0.025810
RS	27	0.735729	1.165036	17166.299339	0.031071	0.026925
RS	28	0.804099	1.105135	18406.467521	0.033316	0.028882
RS	29	0.878062	1.105135	18594.955974	0.033657	0.029662
RS	30	0.958077	1.058345	19473.068204	0.035246	0.031100
RS	31	1.044637	1.058345	19374.650070	0.035068	0.031344
RS	32	1.138278	1.023901	19757.941985	0.035762	0.032019
RS	33	1.239581	1.023901	19315.162486	0.034961	0.031597
RS	34	1.349170	0.999960	19148.830587	0.034660	0.031394
RS	35	1.467726	0.999960	18346.702282	0.033208	0.030281
RS	36	1.595980	0.984393	17660.785977	0.031966	0.029232
RS	37	1.734726	0.984393	16537.084098	0.029932	0.027502
RS	38	1.884823	0.975322	15433.971181	0.027936	0.025755
RS	39	2.047199	0.975322	14078.694726	0.025483	0.023570
RS	40	2.222859	0.970997	12715.685916	0.023015	0.021370
RS	41	2.412890	0.970997	11257.146906	0.020376	0.018967
RS	42	2.618467	0.969620	9816.317697	0.017768	0.016612
RS	43	2.840862	0.969620	8396.070670	0.015197	0.014247
RS	44	3.081451	0.969411	7046.064625	0.012753	0.012016
RS	45	3.341722	0.969411	5790.162134	0.010480	0.009912
RS	46	3.623286	0.968824	4654.804285	0.008425	0.008015
RS	47	3.927884	0.968824	3649.630215	0.006606	0.006318
RS	48	4.257401	0.966854	2791.937803	0.005053	0.004865
RS	49	4.613875	0.966854	2070.813665	0.003748	0.003634
RS	50	4.999512	0.963356	1493.641309	0.002704	0.002639
RS	51	5.416698	0.963356	1037.312894	0.001878	0.001847
RS	52	5.868013	0.958903	697.268005	0.001262	0.001249
RS	53	6.356250	0.958903	448.015176	0.000811	0.000809
RS	54	6.884429	0.952890	277.149408	0.000502	0.000503
RS	55	7.455818	0.952890	162.361496	0.000294	0.000297
RS	56	8.073952	0.952890	90.473248	0.000164	0.000167
RS	57	8.742654	0.952890	47.759324	0.000086	0.000089
RS	58	9.466062	0.944000	23.922353	0.000043	0.000045
RS	59	10.248652	0.944000	11.091784	0.000020	0.000021
RS	60	11.095264	0.944000	4.799718	0.000009	0.000009
RS	61	12.011137	0.944000	1.927590	0.000003	0.000004
RS	62	13.001937	0.944000	0.714118	0.000001	0.000001
RS	63	14.073793	0.944000	0.344935	0.000001	0.000001
PA	4+25*2+4+6 0.165634923 0.031275646 14.073792631 0.507204547 0.951567724 1.189605839 1.330553106 1.404875323 1.458425585 1.488206401 1.483200559 1.447847737 1.388457481 1.314347059 1.236623616 1.165035837 1.105134936 1.058345248 1.023900945 0.999959757 0.984393069 0.975321887 0.970996685 0.969619627 0.969411201 0.968823972 0.966853863 0.963355529 0.958903344 0.952889810 0.943999892
//
IT	3954
RD	3
LK	-5799907.945609
QD	-720.378745 -> -597.217548
RI	0.0953473971
TR	0.166696	0.031029
MT	14.014307
MM	C_pi: 1.097034, n_recomb: 545959.451980
RS	0	0.000000	0.438420	9916.159837	0.018163	0.137332
RS	1	0.008174	0.438420	10521.939621	0.019272	0.010587
RS	2	0.017015	0.438420	11147.156495	0.020418	0.012697
RS	3	0.026580	0.438420	11789.421748	0.021594	0.013561
RS	4	0.036926	0.909390	6039.801249	0.011063	0.008342
RS	5	0.048118	0.909390	6451.486546	0.011817	0.009246
RS	6	0.060225	1.166649	5374.604058	0.009844	0.007933
RS	7	0.073321	1.166649	5747.589580	0.010528	0.008666
RS	8	0.087488	1.322767	5420.141386	0.009928	0.008711
RS	9	0.102812	1.322767	5794.324926	0.010613	0.009532
RS	10	0.119389	1.409684	5809.231559	0.010640	0.009999
RS	11	0.137322	1.409684	6203.202004	0.011362	0.010985
RS	12	0.156720	1.488322	6269.726443	0.011484	0.011351
RS	13	0.177703	1.488322	6685.659935	0.012246	0.011909
RS	14	0.200402	1.545840	6857.984134	0.012561	0.012150
RS	15	0.224955	1.545840	7299.787531	0.013371	0.012635
RS	16	0.251516	1.558330	7698.188456	0.014100	0.013169
RS	17	0.280248	1.558330	8172.918497	0.014970	0.013669
RS	18	0.311328	1.527578	8836.149743	0.016185	0.014539
RS	19	0.344949	1.527578	9346.984569	0.017120	0.015127
RS	20	0.381317	1.459807	10321.323139	0.018905	0.016463
RS	21	0.420659	1.459807	10863.025166	0.019897	0.017236
RS	22	0.463216	1.368444	12156.450642	0.022266	0.019107
RS	23	0.509251	1.368444	12707.056696	0.023275	0.020075
RS	24	0.559049	1.270796	14241.814766	0.026086	0.022402
RS	25	0.612918	1.270796	14753.821043	0.027024	0.023462
RS	26	0.671189	1.181741	16347.727408	0.029943	0.025967
RS	27	0.734224	1.181741	16746.047603	0.030673	0.026914
RS	28	0.802411	1.109037	18160.601902	0.033264	0.029198
RS	29	0.876171	1.109037	18353.153310	0.033616	0.029805
RS	30	0.955960	1.054096	19367.495374	0.035474	0.031494
RS	31	1.042271	1.054096	19266.232561	0.035289	0.031568
RS	32	1.135636	1.015358	19725.403443	0.036130	0.032384
RS	33	1.236633	1.015358	19271.146000	0.035298	0.031804
RS	34	1.345885	0.990001	19121.554690	0.035024	0.031640
RS	35	1.464067	0.990001	18303.527552	0.033525	0.030392
RS	36	1.591909	0.975029	17594.237196	0.032226	0.029311
RS	37	1.730200	0.975029	16458.188373	0.030145	0.027482
RS	38	1.879794	0.967947	15316.087038	0.028054	0.025672
RS	39	2.041616	0.967947	13959.827553	0.025569	0.023433
RS	40	2.216665	0.966487	12564.047747	0.023013	0.021177
RS	41	2.406022	0.966487	11119.378895	0.020367	0.018762
RS	42	2.610856	0.968296	9664.726892	0.017702	0.016381
RS	43	2.832432	0.968296	8270.170863	0.015148	0.014038
RS	44	3.072119	0.971006	6925.779981	0.012686	0.011815
RS	45	3.331398	0.971006	5699.375408	0.010439	0.009748
RS	46	3.611869	0.972531	4580.458322	0.008390	0.007878
RS	47	3.915266	0.972531	3600.022161	0.006594	0.006218
RS	48	4.243460	0.971553	2758.924103	0.005053	0.004795
RS	49	4.598481	0.971553	2053.054721	0.003760	0.003589
RS	50	4.982519	0.967997	1486.205317	0.002722	0.002614
RS	51	5.397948	0.967997	1036.187346	0.001898	0.001835
RS	52	5.847332	0.962816	699.886375	0.001282	0.001247
RS	53	6.333447	0.962816	451.629325	0.000827	0.000810
RS	54	6.859297	0.955503	280.972818	0.000515	0.000507
RS	55	7.428127	0.955503	165.313796	0.000303	0.000300
RS	56	8.043451	0.955503	92.554196	0.000170	0.000169
RS	57	8.709070	0.955503	49.110438	0.000090	0.000090
RS	58	9.429095	0.944507	24.773682	0.000045	0.000046
RS	59	10.207972	0.944507	11.536515	0.000021	0.000021
RS	60	11.050512	0.944507	5.016004	0.000009	0.000009
RS	61	11.961919	0.944507	2.024999	0.000004	0.000004
RS	62	12.947821	0.944507	0.754512	0.000001	0.000001
RS	63	14.014307	0.944507	0.367790	0.000001	0.000001
PA	4+25*2+4+6 0.166695784 0.031028531 14.014307149 0.438419826 0.909389604 1.166649302 1.322767365 1.409683842 1.488322185 1.545839882 1.558329796 1.527577840 1.459807238 1.368443844 1.270796061 1.181740695 1.109036618 1.054096025 1.015357826 0.990000937 0.975029105 0.967946811 0.966486994 0.968296379 0.971005506 0.972530829 0.971552699 0.967996940 0.962816182 0.955503365 0.944507025
//
IT	4156
RD	4
LK	-5799699.048873
QD	-662.093061 -> -593.413793
RI	0.0939654552
TR	0.167088	0.030715
MT	14.016953
MM	C_pi: 1.092394, n_recomb: 538288.562474
RS	0	0.000000	0.408575	10486.787335	0.019482	0.137314
RS	1	0.008174	0.408575	11111.677937	0.020643	0.010698
RS	2	0.017016	0.408575	11753.912112	0.021836	0.012975
RS	3	0.026581	0.408575	12410.544328	0.023056	0.014211
RS	4	0.036928	0.893276	6026.193941	0.011195	0.008104
RS	5	0.048120	0.893276	6435.467766	0.011955	0.009186
RS	6	0.060228	1.150114	5340.902202	0.009922	0.007816
RS	7	0.073325	1.150114	5710.590593	0.010609	0.008659
RS	8	0.087492	1.304024	5384.315881	0.010003	0.008689
RS	9	0.102818	1.304024	5755.027052	0.010691	0.009590
RS	10	0.119396	1.390286	5766.399044	0.010712	0.010058
RS	11	0.137329	1.390286	6156.322161	0.011437	0.011138
RS	12	0.156729	1.484667	6151.128262	0.011427	0.011393
RS	13	0.177714	1.484667	6558.946974	0.012185	0.012019
RS	14	0.200414	1.565767	6626.595178	0.012310	0.012103
RS	15	0.224970	1.565767	7054.959733	0.013106	0.012630
RS	16	0.251533	1.596934	7356.151643	0.013666	0.013041
RS	17	0.280267	1.596934	7813.386522	0.014515	0.013546
RS	18	0.311350	1.575503	8398.183975	0.015602	0.014342
RS	19	0.344974	1.575503	8889.850164	0.016515	0.014901
RS	20	0.381346	1.505383	9825.497384	0.018253	0.016240
RS	21	0.420691	1.505383	10349.897146	0.019227	0.016961
RS	22	0.463253	1.402719	11661.835335	0.021665	0.018933
RS	23	0.509293	1.402719	12200.371029	0.022665	0.019832
RS	24	0.559096	1.290543	13812.444866	0.025660	0.022353
RS	25	0.612971	1.290543	14318.523908	0.026600	0.023338
RS	26	0.671249	1.188693	16025.660261	0.029772	0.026085
RS	27	0.734291	1.188693	16421.239274	0.030506	0.026954
RS	28	0.802486	1.107009	17947.629169	0.033342	0.029467
RS	29	0.876255	1.107009	18135.313231	0.033691	0.029993
RS	30	0.956054	1.046840	19227.998092	0.035721	0.031843
RS	31	1.042376	1.046840	19115.767601	0.035512	0.031833
RS	32	1.135754	1.005904	19603.703286	0.036419	0.032716
RS	33	1.236764	1.005904	19133.132734	0.035544	0.032052
RS	34	1.346031	0.980552	18968.050483	0.035238	0.031867
RS	35	1.464230	0.980552	18134.301680	0.033689	0.030546
RS	36	1.592090	0.967097	17385.246161	0.032297	0.029389
RS	37	1.730401	0.967097	16242.398774	0.030174	0.027507
RS	38	1.880018	0.962588	15058.567155	0.027975	0.025606
RS	39	2.041865	0.962588	13711.189513	0.025472	0.023342
RS	40	2.216941	0.964374	12289.262636	0.022830	0.021011
RS	41	2.406327	0.964374	10870.715492	0.020195	0.018601
RS	42	2.611194	0.969646	9413.396937	0.017488	0.016181
RS	43	2.832807	0.969646	8057.214719	0.014968	0.013866
RS	44	3.072535	0.975504	6730.354969	0.012503	0.011639
RS	45	3.331858	0.975504	5545.179317	0.010301	0.009611
RS	46	3.612378	0.979351	4453.295338	0.008273	0.007760
RS	47	3.915827	0.979351	3507.627533	0.006516	0.006135
RS	48	4.244081	0.979556	2691.671905	0.005000	0.004735
RS	49	4.599166	0.979556	2008.980910	0.003732	0.003552
RS	50	4.983275	0.976123	1458.812892	0.002710	0.002594
RS	51	5.398782	0.976123	1020.717397	0.001896	0.001826
RS	52	5.848252	0.970400	692.376654	0.001286	0.001245
RS	53	6.334462	0.970400	448.536955	0.000833	0.000811
RS	54	6.860415	0.962031	280.450139	0.000521	0.000510
RS	55	7.429359	0.962031	165.664088	0.000308	0.000303
RS	56	8.044808	0.962031	93.150028	0.000173	0.000171
RS	57	8.710565	0.962031	49.656855	0.000092	0.000092
RS	58	9.430740	0.949296	25.204478	0.000047	0.000047
RS	59	10.209782	0.949296	11.784339	0.000022	0.000022
RS	60	11.052503	0.949296	5.146032	0.000010	0.000010
RS	61	11.964109	0.949296	2.087254	0.000004	0.000004
RS	62	12.950228	0.949296	0.781657	0.000001	0.000001
RS	63	14.016953	0.949296	0.384061	0.000001	0.000001
PA	4+25*2+4+6 0.167088141 0.030715176 14.016953435 0.408574944 0.893275885 1.150114345 1.304023527 1.390286466 1.484666586 1.565767019 1.596934488 1.575502576 1.505383056 1.402719018 1.290543176 1.188692569 1.107009084 1.046840027 1.005904111 0.980552471 0.967096932 0.962587950 0.964373965 0.969646448 0.975503663 0.979350573 0.979555730 0.976123463 0.970400163 0.962031026 0.949296267
//
IT	3738
RD	5
LK	-5799571.066715
QD	-639.786216 -> -586.127748
RI	0.0933812970
TR	0.167191	0.030378
MT	14.048180
MM	C_pi: 1.089507, n_recomb: 531086.557063
RS	0	0.000000	0.394767	10711.964386	0.020170	0.137285
RS	1	0.008178	0.394767	11342.275222	0.021357	0.010743
RS	2	0.017024	0.394767	11988.648839	0.022574	0.013095
RS	3	0.026594	0.394767	12647.860868	0.023815	0.014517
RS	4	0.036947	0.891251	5944.754240	0.011194	0.007942
RS	5	0.048146	0.891251	6348.468168	0.011954	0.009090
RS	6	0.060261	1.141333	5297.019310	0.009974	0.007757
RS	7	0.073367	1.141333	5663.293379	0.010664	0.008635
RS	8	0.087545	1.286593	5370.187361	0.010112	0.008700
RS	9	0.102882	1.286593	5739.107393	0.010806	0.009637
RS	10	0.119473	1.365805	5774.240787	0.010873	0.010144
RS	11	0.137421	1.365805	6163.339131	0.011605	0.011282
RS	12	0.156837	1.469556	6110.818110	0.011506	0.011460
RS	13	0.177840	1.469556	6515.097918	0.012267	0.012141
RS	14	0.200562	1.569767	6498.425361	0.012236	0.012087
RS	15	0.225141	1.569767	6918.898317	0.013028	0.012655
RS	16	0.251730	1.618463	7137.606789	0.013440	0.012947
RS	17	0.280494	1.618463	7583.231439	0.014279	0.013469
RS	18	0.311610	1.608102	8096.090240	0.015244	0.014178
RS	19	0.345271	1.608102	8573.977398	0.016144	0.014730
RS	20	0.381684	1.538806	9467.285241	0.017826	0.016045
RS	21	0.421075	1.538806	9978.433915	0.018789	0.016739
RS	22	0.463687	1.428195	11294.586782	0.021267	0.018772
RS	23	0.509785	1.428195	11823.196797	0.022262	0.019634
RS	24	0.559651	1.304501	13489.707856	0.025400	0.022299
RS	25	0.613596	1.304501	13990.041546	0.026342	0.023242
RS	26	0.671953	1.192377	15782.952264	0.029718	0.026183
RS	27	0.735081	1.192377	16174.470525	0.030455	0.027008
RS	28	0.803373	1.103652	17785.331269	0.033489	0.029704
RS	29	0.877249	1.103652	17966.133924	0.033829	0.030184
RS	30	0.957166	1.039608	19113.657755	0.035990	0.032156
RS	31	1.043619	1.039608	18988.673984	0.035754	0.032095
RS	32	1.137141	0.997318	19488.393439	0.036695	0.033015
RS	33	1.238312	0.997318	19000.683960	0.035777	0.032297
RS	34	1.347757	0.972419	18810.725219	0.035419	0.032072
RS	35	1.466151	0.972419	17961.584020	0.033820	0.030701
RS	36	1.594228	0.960652	17170.025783	0.032330	0.029461
RS	37	1.732778	0.960652	16021.411479	0.030167	0.027543
RS	38	1.882659	0.958727	14797.307112	0.027862	0.025547
RS	39	2.044796	0.958727	13459.720513	0.025344	0.023268
RS	40	2.220193	0.963702	12014.455246	0.022622	0.020861
RS	41	2.409934	0.963702	10622.130960	0.020001	0.018462
RS	42	2.615191	0.972378	9164.239047	0.017256	0.016000
RS	43	2.837234	0.972378	7845.594684	0.014773	0.013714
RS	44	3.077434	0.981355	6536.885628	0.012309	0.011481
RS	45	3.337278	0.981355	5391.652876	0.010152	0.009489
RS	46	3.618372	0.987530	4326.401582	0.008146	0.007653
RS	47	3.922452	0.987530	3414.465601	0.006429	0.006060
RS	48	4.251400	0.988952	2623.107319	0.004939	0.004681
RS	49	4.607248	0.988952	1963.203938	0.003697	0.003519
RS	50	4.992197	0.985695	1429.562936	0.002692	0.002576
RS	51	5.408627	0.985695	1003.545509	0.001890	0.001818
RS	52	5.859110	0.979507	683.366292	0.001287	0.001244
RS	53	6.346434	0.979507	444.301653	0.000837	0.000813
RS	54	6.873610	0.970205	279.067370	0.000525	0.000513
RS	55	7.443897	0.970205	165.454747	0.000312	0.000306
RS	56	8.060821	0.970205	93.400720	0.000176	0.000173
RS	57	8.728196	0.970205	50.002366	0.000094	0.000093
RS	58	9.450147	0.955944	25.520940	0.000048	0.000048
RS	59	10.231138	0.955944	11.976782	0.000023	0.000023
RS	60	11.075997	0.955944	5.250975	0.000010	0.000010
RS	61	11.989946	0.955944	2.138948	0.000004	0.000004
RS	62	12.978637	0.955944	0.804697	0.000002	0.000002
RS	63	14.048180	0.955944	0.398210	0.000001	0.000001
PA	4+25*2+4+6 0.167190741 0.030377699 14.048180169 0.394766618 0.891250932 1.141333088 1.286593037 1.365805408 1.469556225 1.569767387 1.618462986 1.608101922 1.538806311 1.428194883 1.304501202 1.192376852 1.103651875 1.039608020 0.997318332 0.972418730 0.960651931 0.958726861 0.963702125 0.972378091 0.981355097 0.987530382 0.988951684 0.985694958 0.979506896 0.970204773 0.955943632
//
IT	3658
RD	6
LK	-5799468.064095
QD	-620.418374 -> -574.325743
RI	0.0930978940
TR	0.167156	0.030035
MT	14.093504
MM	C_pi: 1.087909, n_recomb: 524439.971052
RS	0	0.000000	0.387636	10779.834872	0.020555	0.137255
RS	1	0.008183	0.387636	11410.002685	0.021757	0.010758
RS	2	0.017036	0.387636	12055.443416	0.022987	0.013147
RS	3	0.026614	0.387636	12712.791847	0.024241	0.014668
RS	4	0.036975	0.895874	5836.023415	0.011128	0.007814
RS	5	0.048184	0.895874	6233.005839	0.011885	0.008981
RS	6	0.060310	1.137807	5244.143374	0.010000	0.007719
RS	7	0.073429	1.137807	5606.758880	0.010691	0.008598
RS	8	0.087621	1.272792	5357.364311	0.010215	0.008719
RS	9	0.102974	1.272792	5724.830547	0.010916	0.009667
RS	10	0.119584	1.342207	5797.387752	0.011054	0.010236
RS	11	0.137554	1.342207	6186.750799	0.011797	0.011412
RS	12	0.156993	1.451240	6102.993983	0.011637	0.011540
RS	13	0.178024	1.451240	6505.715513	0.012405	0.012265
RS	14	0.200775	1.566806	6419.744942	0.012241	0.012094
RS	15	0.225389	1.566806	6835.080166	0.013033	0.012698
RS	16	0.252016	1.631259	6983.153177	0.013315	0.012880
RS	17	0.280822	1.631259	7420.349482	0.014149	0.013423
RS	18	0.311986	1.632437	7867.733022	0.015002	0.014044
RS	19	0.345700	1.632437	8334.939171	0.015893	0.014597
RS	20	0.382173	1.565753	9185.452613	0.017515	0.015876
RS	21	0.421631	1.565753	9685.823926	0.018469	0.016555
RS	22	0.464317	1.449271	10998.252930	0.020971	0.018626
RS	23	0.510497	1.449271	11518.432068	0.021963	0.019465
RS	24	0.560456	1.315938	13225.403058	0.025218	0.022246
RS	25	0.614503	1.315938	13720.529623	0.026162	0.023163
RS	26	0.672972	1.195065	15582.623883	0.029713	0.026266
RS	27	0.736227	1.195065	15970.045273	0.030452	0.027064
RS	28	0.804658	1.100421	17649.706085	0.033654	0.029916
RS	29	0.878688	1.100421	17823.565502	0.033986	0.030364
RS	30	0.958777	1.033215	19014.105001	0.036256	0.032439
RS	31	1.045420	1.033215	18876.750682	0.035994	0.032340
RS	32	1.139153	0.989936	19381.789299	0.036957	0.033285
RS	33	1.240556	0.989936	18877.929330	0.035996	0.032525
RS	34	1.350258	0.965586	18661.975352	0.035585	0.032258
RS	35	1.468936	0.965586	17798.720294	0.033939	0.030848
RS	36	1.597327	0.955427	16967.302880	0.032353	0.029525
RS	37	1.736224	0.955427	15813.775129	0.030154	0.027578
RS	38	1.886487	0.955912	14553.313903	0.027750	0.025492
RS	39	2.049047	0.955912	13225.207453	0.025218	0.023203
RS	40	2.224910	0.963881	11759.578091	0.022423	0.020724
RS	41	2.415164	0.963881	10391.663428	0.019815	0.018336
RS	42	2.620987	0.975793	8934.065018	0.017035	0.015835
RS	43	2.843653	0.975793	7649.948088	0.014587	0.013576
RS	44	3.084540	0.987778	6358.248734	0.012124	0.011335
RS	45	3.345140	0.987778	5249.585092	0.010010	0.009377
RS	46	3.627065	0.996224	4208.824276	0.008025	0.007553
RS	47	3.932062	0.996224	3327.790461	0.006345	0.005991
RS	48	4.262017	0.998842	2559.029901	0.004880	0.004629
RS	49	4.618973	0.998842	1920.125020	0.003661	0.003488
RS	50	5.005140	0.995774	1401.766957	0.002673	0.002558
RS	51	5.422908	0.995774	987.018906	0.001882	0.001810
RS	52	5.874863	0.989166	674.494134	0.001286	0.001242
RS	53	6.363803	0.989166	439.992375	0.000839	0.000814
RS	54	6.892754	0.979020	277.507216	0.000529	0.000515
RS	55	7.464991	0.979020	165.088340	0.000315	0.000308
RS	56	8.084055	0.979020	93.532645	0.000178	0.000175
RS	57	8.753779	0.979020	50.267873	0.000096	0.000095
RS	58	9.478309	0.963400	25.785244	0.000049	0.000049
RS	59	10.262129	0.963400	12.142633	0.000023	0.000023
RS	60	11.110091	0.963400	5.343321	0.000010	0.000010
RS	61	12.027445	0.963400	2.185129	0.000004	0.000004
RS	62	13.019868	0.963400	0.825523	0.000002	0.000002
RS	63	14.093504	0.963400	0.411172	0.000001	0.000001
PA	4+25*2+4+6 0.167156331 0.030035370 14.093503535 0.387635546 0.895873882 1.137806614 1.272791845 1.342207408 1.451240309 1.566806229 1.631259262 1.632437174 1.565752915 1.449270978 1.315937931 1.195065049 1.100420625 1.033215167 0.989935763 0.965585862 0.955427133 0.955912148 0.963880882 0.975793455 0.987778132 0.996223975 0.998842370 0.995774451 0.989165806 0.979019719 0.963400147
//
IT	5319
RD	7
LK	-5799378.889853
QD	-601.800040 -> -561.204483
RI	0.0929308124
TR	0.167055	0.029698
MT	14.145519
MM	C_pi: 1.087034, n_recomb: 518233.414054
RS	0	0.000000	0.383264	10782.740274	0.020807	0.137225
RS	1	0.008190	0.383264	11410.663226	0.022018	0.010761
RS	2	0.017050	0.383264	12053.307927	0.023258	0.013170
RS	3	0.026636	0.383264	12707.228948	0.024520	0.014754
RS	4	0.037007	0.903266	5720.102351	0.011038	0.007704
RS	5	0.048227	0.903266	6110.113158	0.011790	0.008872
RS	6	0.060366	1.137482	5185.145851	0.010005	0.007687
RS	7	0.073499	1.137482	5543.897048	0.010698	0.008553
RS	8	0.087708	1.262596	5338.501336	0.010301	0.008734
RS	9	0.103081	1.262596	5704.321882	0.011007	0.009681
RS	10	0.119712	1.321201	5820.751056	0.011232	0.010322
RS	11	0.137705	1.321201	6210.529552	0.011984	0.011525
RS	12	0.157172	1.432855	6106.883481	0.011784	0.011623
RS	13	0.178234	1.432855	6508.810563	0.012560	0.012385
RS	14	0.201020	1.560739	6365.438802	0.012283	0.012113
RS	15	0.225672	1.560739	6777.019192	0.013077	0.012750
RS	16	0.252343	1.639091	6864.302340	0.013246	0.012835
RS	17	0.281199	1.639091	7294.860245	0.014076	0.013399
RS	18	0.312417	1.651680	7682.679770	0.014825	0.013935
RS	19	0.346192	1.651680	8141.048992	0.015709	0.014493
RS	20	0.382733	1.588684	8949.371766	0.017269	0.015729
RS	21	0.422267	1.588684	9440.471718	0.018217	0.016400
RS	22	0.465039	1.467755	10743.866896	0.020732	0.018495
RS	23	0.511313	1.467755	11256.528361	0.021721	0.019318
RS	24	0.561377	1.326089	12993.825999	0.025073	0.022195
RS	25	0.615541	1.326089	13484.120356	0.026019	0.023094
RS	26	0.674140	1.197511	15403.297786	0.029723	0.026338
RS	27	0.737539	1.197511	15786.812677	0.030463	0.027117
RS	28	0.806130	1.097687	17524.306036	0.033815	0.030105
RS	29	0.880338	1.097687	17691.687736	0.034138	0.030531
RS	30	0.960623	1.027755	18917.869741	0.036505	0.032695
RS	31	1.047483	1.027755	18769.205001	0.036218	0.032566
RS	32	1.141457	0.983654	19277.032054	0.037198	0.033531
RS	33	1.243127	0.983654	18758.631838	0.036197	0.032736
RS	34	1.353124	0.959827	18518.476684	0.035734	0.032427
RS	35	1.472128	0.959827	17642.796968	0.034044	0.030983
RS	36	1.600879	0.951115	16775.973618	0.032371	0.029584
RS	37	1.740173	0.951115	15618.536679	0.030138	0.027612
RS	38	1.890875	0.953782	14326.468908	0.027645	0.025443
RS	39	2.053919	0.953782	13007.503334	0.025100	0.023145
RS	40	2.230316	0.964511	11524.667860	0.022238	0.020599
RS	41	2.421158	0.964511	10179.290690	0.019642	0.018221
RS	42	2.627630	0.979462	8722.816354	0.016832	0.015682
RS	43	2.851011	0.979462	7470.220027	0.014415	0.013448
RS	44	3.092686	0.994316	6194.365421	0.011953	0.011200
RS	45	3.354153	0.994316	5118.963261	0.009878	0.009272
RS	46	3.637033	1.004952	4100.598770	0.007913	0.007461
RS	47	3.943080	1.004952	3247.700721	0.006267	0.005925
RS	48	4.274191	1.008733	2499.589929	0.004823	0.004580
RS	49	4.632418	1.008733	1879.909896	0.003628	0.003458
RS	50	5.019982	1.005854	1375.603551	0.002654	0.002541
RS	51	5.439287	1.005854	971.288336	0.001874	0.001801
RS	52	5.892930	0.998857	665.890634	0.001285	0.001239
RS	53	6.383725	0.998857	435.700790	0.000841	0.000814
RS	54	6.914714	0.987964	275.831238	0.000532	0.000517
RS	55	7.489188	0.987964	164.603356	0.000318	0.000310
RS	56	8.110709	0.987964	93.568721	0.000181	0.000177
RS	57	8.783131	0.987964	50.466293	0.000097	0.000096
RS	58	9.510620	0.971148	26.004361	0.000050	0.000049
RS	59	10.297688	0.971148	12.285219	0.000024	0.000023
RS	60	11.149213	0.971148	5.424573	0.000010	0.000010
RS	61	12.070475	0.971148	2.226436	0.000004	0.000004
RS	62	13.067184	0.971148	0.844386	0.000002	0.000002
RS	63	14.145519	0.971148	0.423083	0.000001	0.000001
PA	4+25*2+4+6 0.167055074 0.029698063 14.145518704 0.383263502 0.903266335 1.137482170 1.262596441 1.321201017 1.432855112 1.560738937 1.639090994 1.651680166 1.588684269 1.467755446 1.326088806 1.197510709 1.097686695 1.027754599 0.983654352 0.959826723 0.951114811 0.953782127 0.964510783 0.979461605 0.994315742 1.004952298 1.008732789 1.005854334 0.998856699 0.987964122 0.971147560
//
IT	3985
RD	8
LK	-5799300.148216
QD	-584.565994 -> -548.509673
RI	0.0928107529
TR	0.166920	0.029371
MT	14.200370
MM	C_pi: 1.086542, n_recomb: 512382.356901
RS	0	0.000000	0.380041	10760.941250	0.021002	0.137195
RS	1	0.008196	0.380041	11385.914074	0.022222	0.010759
RS	2	0.017064	0.380041	12025.166762	0.023469	0.013182
RS	3	0.026659	0.380041	12675.198947	0.024738	0.014816
RS	4	0.037040	0.911524	5606.351630	0.010942	0.007606
RS	5	0.048272	0.911524	5989.580080	0.011690	0.008769
RS	6	0.060425	1.139059	5122.807674	0.009998	0.007656
RS	7	0.073573	1.139059	5477.581028	0.010690	0.008505
RS	8	0.087800	1.255485	5311.967845	0.010367	0.008741
RS	9	0.103192	1.255485	5675.800049	0.011077	0.009681
RS	10	0.119846	1.303100	5838.487941	0.011395	0.010399
RS	11	0.137865	1.303100	6228.461510	0.012156	0.011621
RS	12	0.157361	1.415582	6113.359524	0.011931	0.011704
RS	13	0.178454	1.415582	6514.715672	0.012715	0.012497
RS	14	0.201277	1.553336	6323.751168	0.012342	0.012140
RS	15	0.225970	1.553336	6732.307326	0.013139	0.012806
RS	16	0.252687	1.643780	6767.385017	0.013208	0.012806
RS	17	0.281594	1.643780	7192.410699	0.014037	0.013390
RS	18	0.312870	1.667366	7526.068447	0.014688	0.013846
RS	19	0.346710	1.667366	7976.813886	0.015568	0.014411
RS	20	0.383323	1.608747	8744.057888	0.017065	0.015601
RS	21	0.422937	1.608747	9226.897321	0.018008	0.016268
RS	22	0.465797	1.484443	10517.442875	0.020527	0.018377
RS	23	0.512171	1.484443	11023.188101	0.021514	0.019188
RS	24	0.562346	1.335435	12782.986041	0.024948	0.022147
RS	25	0.616633	1.335435	13268.694592	0.025896	0.023032
RS	26	0.675369	1.199946	15235.316145	0.029734	0.026401
RS	27	0.738919	1.199946	15615.135154	0.030476	0.027166
RS	28	0.807679	1.095488	17401.901471	0.033963	0.030277
RS	29	0.882073	1.095488	17563.386628	0.034278	0.030683
RS	30	0.962566	1.023131	18819.895256	0.036730	0.032927
RS	31	1.049655	1.023131	18661.122648	0.036420	0.032774
RS	32	1.143883	0.978301	19170.682771	0.037415	0.033755
RS	33	1.245834	0.978301	18639.457916	0.036378	0.032930
RS	34	1.356141	0.954924	18377.846486	0.035867	0.032582
RS	35	1.475488	0.954924	17491.451346	0.034137	0.031107
RS	36	1.604618	0.947479	16594.014904	0.032386	0.029638
RS	37	1.744331	0.947479	15433.644148	0.030121	0.027644
RS	38	1.895495	0.952095	14114.673074	0.027547	0.025398
RS	39	2.059049	0.952095	12804.520831	0.024990	0.023093
RS	40	2.236009	0.965344	11307.507462	0.022068	0.020485
RS	41	2.427472	0.965344	9982.923638	0.019483	0.018115
RS	42	2.634628	0.983133	8528.332239	0.016644	0.015543
RS	43	2.858762	0.983133	7304.525384	0.014256	0.013331
RS	44	3.101267	1.000712	6043.484465	0.011795	0.011075
RS	45	3.363648	1.000712	4998.380733	0.009755	0.009175
RS	46	3.647534	1.013451	4000.573761	0.007808	0.007373
RS	47	3.954688	1.013451	3173.348674	0.006193	0.005863
RS	48	4.287017	1.018353	2444.172988	0.004770	0.004534
RS	49	4.646584	1.018353	1842.146742	0.003595	0.003428
RS	50	5.035622	1.015666	1350.806911	0.002636	0.002523
RS	51	5.456546	1.015666	956.192971	0.001866	0.001792
RS	52	5.911970	1.008312	657.465053	0.001283	0.001236
RS	53	6.404721	1.008312	431.377299	0.000842	0.000814
RS	54	6.937858	0.996737	274.021914	0.000535	0.000518
RS	55	7.514693	0.996737	163.987977	0.000320	0.000311
RS	56	8.138805	0.996737	93.501140	0.000182	0.000178
RS	57	8.814071	0.996737	50.592617	0.000099	0.000097
RS	58	9.544683	0.978833	26.176039	0.000051	0.000050
RS	59	10.335177	0.978833	12.402570	0.000024	0.000024
RS	60	11.190461	0.978833	5.493427	0.000011	0.000011
RS	61	12.115846	0.978833	2.262140	0.000004	0.000004
RS	62	13.117077	0.978833	0.860932	0.000002	0.000002
RS	63	14.200370	0.978833	0.433702	0.000001	0.000001
PA	4+25*2+4+6 0.166920432 0.029370693 14.200369930 0.380041361 0.911523925 1.139059451 1.255484992 1.303099607 1.415581645 1.553336383 1.643780471 1.667365659 1.608746866 1.484442693 1.335434620 1.199945528 1.095487817 1.023130774 0.978300813 0.954924044 0.947479339 0.952094824 0.965344148 0.983132568 1.000712185 1.013450885 1.018353295 1.015666099 1.008312286 0.996736909 0.978832534
//
IT	3842
RD	9
LK	-5799230.132302
QD	-569.062892 -> -536.905087
RI	0.0927124712
TR	0.166771	0.029056
MT	14.255779
MM	C_pi: 1.086239, n_recomb: 506835.151760
RS	0	0.000000	0.377299	10731.406681	0.021173	0.137165
RS	1	0.008203	0.377299	11353.278874	0.022400	0.010754
RS	2	0.017078	0.377299	11989.038293	0.023655	0.013190
RS	3	0.026682	0.377299	12635.139596	0.024929	0.014867
RS	4	0.037074	0.919653	5499.234808	0.010850	0.007516
RS	5	0.048318	0.919653	5876.076934	0.011594	0.008675
RS	6	0.060484	1.141671	5059.545992	0.009983	0.007624
RS	7	0.073648	1.141671	5410.330157	0.010675	0.008455
RS	8	0.087892	1.250872	5278.360400	0.010414	0.008739
RS	9	0.103304	1.250872	5639.862728	0.011128	0.009669
RS	10	0.119981	1.287737	5848.769518	0.011540	0.010466
RS	11	0.138026	1.287737	6238.593369	0.012309	0.011701
RS	12	0.157550	1.399814	6118.435638	0.012072	0.011781
RS	13	0.178677	1.399814	6519.205620	0.012863	0.012599
RS	14	0.201536	1.545449	6288.931272	0.012408	0.012172
RS	15	0.226270	1.545449	6694.871225	0.013209	0.012864
RS	16	0.253034	1.646336	6685.166609	0.013190	0.012789
RS	17	0.281993	1.646336	7105.401755	0.014019	0.013393
RS	18	0.313327	1.680355	7389.856681	0.014580	0.013773
RS	19	0.347231	1.680355	7833.848780	0.015456	0.014346
RS	20	0.383916	1.626559	8561.432048	0.016892	0.015489
RS	21	0.423611	1.626559	9036.755932	0.017830	0.016154
RS	22	0.466562	1.499712	10311.806788	0.020345	0.018269
RS	23	0.513036	1.499712	10811.077039	0.021331	0.019072
RS	24	0.563322	1.344169	12587.144098	0.024835	0.022101
RS	25	0.617733	1.344169	13068.442295	0.025784	0.022976
RS	26	0.676607	1.202408	15074.653933	0.029743	0.026457
RS	27	0.740311	1.202408	15450.964333	0.030485	0.027209
RS	28	0.809240	1.093758	17279.893484	0.034094	0.030431
RS	29	0.883823	1.093758	17436.048371	0.034402	0.030822
RS	30	0.964524	1.019208	18718.671478	0.036932	0.033139
RS	31	1.051845	1.019208	18550.949326	0.036602	0.032963
RS	32	1.146329	0.973707	19061.772967	0.037609	0.033961
RS	33	1.248563	0.973707	18519.348375	0.036539	0.033107
RS	34	1.359183	0.950698	18239.208140	0.035986	0.032724
RS	35	1.478877	0.950698	17343.670810	0.034220	0.031221
RS	36	1.608389	0.944344	16420.205549	0.032398	0.029689
RS	37	1.748525	0.944344	15257.755588	0.030104	0.027674
RS	38	1.900156	0.950683	13916.216593	0.027457	0.025360
RS	39	2.064224	0.950683	12614.526179	0.024889	0.023045
RS	40	2.241751	0.966223	11106.048693	0.021913	0.020382
RS	41	2.433841	0.966223	9800.645849	0.019337	0.018019
RS	42	2.641687	0.986652	8348.605278	0.016472	0.015414
RS	43	2.866582	0.986652	7151.124993	0.014109	0.013222
RS	44	3.109925	1.006811	5903.984789	0.011649	0.010959
RS	45	3.373229	1.006811	4886.540996	0.009641	0.009084
RS	46	3.658131	1.021565	3907.660489	0.007710	0.007292
RS	47	3.966403	1.021565	3103.939147	0.006124	0.005804
RS	48	4.299962	1.027550	2392.196061	0.004720	0.004489
RS	49	4.660883	1.027550	1806.450093	0.003564	0.003399
RS	50	5.051409	1.025052	1327.137610	0.002618	0.002505
RS	51	5.473969	1.025052	941.589708	0.001858	0.001783
RS	52	5.931191	1.017376	649.137661	0.001281	0.001232
RS	53	6.425917	1.017376	426.979145	0.000842	0.000813
RS	54	6.961226	1.005190	272.056643	0.000537	0.000519
RS	55	7.540444	1.005190	163.231658	0.000322	0.000312
RS	56	8.167175	1.005190	93.325400	0.000184	0.000179
RS	57	8.845315	1.005190	50.645095	0.000100	0.000097
RS	58	9.579082	0.986315	26.299457	0.000052	0.000051
RS	59	10.373038	0.986315	12.494449	0.000025	0.000024
RS	60	11.232121	0.986315	5.549841	0.000011	0.000011
RS	61	12.161673	0.986315	2.292246	0.000005	0.000004
RS	62	13.167474	0.986315	0.875169	0.000002	0.000002
RS	63	14.255779	0.986315	0.443036	0.000001	0.000001
PA	4+25*2+4+6 0.166770606 0.029055803 14.255779184 0.377299173 0.919652830 1.141670896 1.250871703 1.287736946 1.399813600 1.545448791 1.646335710 1.680354585 1.626559167 1.499712162 1.344168761 1.202408184 1.093757730 1.019208325 0.973706817 0.950697548 0.944344345 0.950683356 0.966223344 0.986651923 1.006811458 1.021565274 1.027550345 1.025051975 1.017375861 1.005190260 0.986315427
//
IT	4070
RD	10
LK	-5799167.639166
QD	-555.323447 -> -526.563990
RI	0.0926272400
TR	0.166614	0.028754
MT	14.310650
MM	C_pi: 1.086036, n_recomb: 501564.557983
RS	0	0.000000	0.374784	10700.492813	0.021334	0.137136
RS	1	0.008209	0.374784	11319.312894	0.022568	0.010749
RS	2	0.017093	0.374784	11951.652911	0.023829	0.013195
RS	3	0.026705	0.374784	12593.926649	0.025109	0.014914
RS	4	0.037107	0.927197	5400.436176	0.010767	0.007435
RS	5	0.048362	0.927197	5771.367744	0.011507	0.008590
RS	6	0.060542	1.144761	4997.201609	0.009963	0.007593
RS	7	0.073722	1.144761	5344.073950	0.010655	0.008406
RS	8	0.087983	1.248265	5238.994504	0.010445	0.008729
RS	9	0.103415	1.248265	5597.883406	0.011161	0.009648
RS	10	0.120114	1.274805	5851.638151	0.011667	0.010521
RS	11	0.138184	1.274805	6240.960483	0.012443	0.011767
RS	12	0.157738	1.385631	6120.582716	0.012203	0.011851
RS	13	0.178896	1.385631	6520.660250	0.013001	0.012692
RS	14	0.201792	1.537536	6258.061613	0.012477	0.012206
RS	15	0.226567	1.537536	6661.632418	0.013282	0.012921
RS	16	0.253376	1.647363	6613.707923	0.013186	0.012781
RS	17	0.282386	1.647363	7029.699227	0.014016	0.013403
RS	18	0.313777	1.691188	7269.480915	0.014494	0.013714
RS	19	0.347746	1.691188	7707.401863	0.015367	0.014295
RS	20	0.384503	1.642502	8396.923045	0.016741	0.015390
RS	21	0.424277	1.642502	8865.336142	0.017675	0.016055
RS	22	0.467317	1.513789	10123.075279	0.020183	0.018172
RS	23	0.513890	1.513789	10616.238847	0.021166	0.018968
RS	24	0.564287	1.352388	12403.605241	0.024730	0.022058
RS	25	0.618821	1.352388	12880.645435	0.025681	0.022924
RS	26	0.677831	1.204899	14919.905200	0.029747	0.026506
RS	27	0.741686	1.204899	15292.881222	0.030490	0.027249
RS	28	0.810783	1.092425	17158.006645	0.034209	0.030572
RS	29	0.885552	1.092425	17309.352655	0.034511	0.030949
RS	30	0.966460	1.015878	18614.530487	0.037113	0.033333
RS	31	1.054009	1.015878	18438.921849	0.036763	0.033136
RS	32	1.148746	0.969745	18950.840010	0.037783	0.034148
RS	33	1.251260	0.969745	18398.682382	0.036683	0.033269
RS	34	1.362190	0.947026	18102.733868	0.036093	0.032855
RS	35	1.482226	0.947026	17199.449604	0.034292	0.031327
RS	36	1.612117	0.941599	16254.150810	0.032407	0.029738
RS	37	1.752671	0.941599	15090.326514	0.030087	0.027703
RS	38	1.904763	0.949452	13730.083151	0.027375	0.025326
RS	39	2.069342	0.949452	12436.454253	0.024795	0.023003
RS	40	2.247431	0.967067	10918.847964	0.021770	0.020288
RS	41	2.440139	0.967067	9631.112585	0.019202	0.017931
RS	42	2.648669	0.989947	8182.147273	0.016313	0.015296
RS	43	2.874317	0.989947	7008.751016	0.013974	0.013121
RS	44	3.118489	1.012546	5774.651508	0.011513	0.010851
RS	45	3.382706	1.012546	4782.499289	0.009535	0.008999
RS	46	3.668614	1.029228	3821.080303	0.007618	0.007215
RS	47	3.977993	1.029228	3038.925332	0.006059	0.005749
RS	48	4.312770	1.036255	2343.276745	0.004672	0.004447
RS	49	4.675030	1.036255	1772.583186	0.003534	0.003372
RS	50	5.067029	1.033945	1304.456675	0.002601	0.002488
RS	51	5.491209	1.033945	927.407543	0.001849	0.001773
RS	52	5.950212	1.025983	640.877766	0.001278	0.001228
RS	53	6.446895	1.025983	422.497045	0.000842	0.000811
RS	54	6.984353	1.013258	269.937092	0.000538	0.000519
RS	55	7.565933	1.013258	162.338042	0.000324	0.000313
RS	56	8.195257	1.013258	93.044876	0.000186	0.000180
RS	57	8.876244	1.013258	50.626107	0.000101	0.000098
RS	58	9.613136	0.993539	26.375859	0.000053	0.000051
RS	59	10.410522	0.993539	12.561564	0.000025	0.000024
RS	60	11.273369	0.993539	5.594171	0.000011	0.000011
RS	61	12.207049	0.993539	2.316915	0.000005	0.000005
RS	62	13.217379	0.993539	0.887161	0.000002	0.000002
RS	63	14.310650	0.993539	0.451116	0.000001	0.000001
PA	4+25*2+4+6 0.166614096 0.028754307 14.310650099 0.374784207 0.927197208 1.144760860 1.248265164 1.274805246 1.385630918 1.537535665 1.647362535 1.691187559 1.642502480 1.513788554 1.352388298 1.204898829 1.092424662 1.015878278 0.969745413 0.947025592 0.941599325 0.949452136 0.967067404 0.989947111 1.012545595 1.029228163 1.036255227 1.033944891 1.025983392 1.013258041 0.993538535
//
IT	3671
RD	11
LK	-5799111.717604
QD	-543.225290 -> -517.450185
RI	0.0925526703
TR	0.166453	0.028466
MT	14.364678
MM	C_pi: 1.085899, n_recomb: 496550.882169
RS	0	0.000000	0.372407	10670.316693	0.021489	0.137107
RS	1	0.008216	0.372407	11286.196338	0.022729	0.010744
RS	2	0.017107	0.372407	11915.245245	0.023996	0.013200
RS	3	0.026728	0.372407	12553.838384	0.025282	0.014957
RS	4	0.037139	0.933925	5310.531120	0.010695	0.007362
RS	5	0.048407	0.933925	5676.057850	0.011431	0.008515
RS	6	0.060599	1.147989	4936.951099	0.009942	0.007562
RS	7	0.073794	1.147989	5280.049727	0.010633	0.008360
RS	8	0.088072	1.247237	5195.388854	0.010463	0.008712
RS	9	0.103524	1.247237	5551.458116	0.011180	0.009620
RS	10	0.120245	1.263979	5847.832502	0.011777	0.010567
RS	11	0.138340	1.263979	6236.338771	0.012559	0.011820
RS	12	0.157921	1.372969	6119.412118	0.012324	0.011916
RS	13	0.179112	1.372969	6518.667628	0.013128	0.012776
RS	14	0.202043	1.529836	6229.640872	0.012546	0.012241
RS	15	0.226858	1.529836	6631.008502	0.013354	0.012977
RS	16	0.253712	1.647260	6550.625342	0.013192	0.012781
RS	17	0.282772	1.647260	6962.804343	0.014022	0.013421
RS	18	0.314220	1.700242	7162.032796	0.014424	0.013666
RS	19	0.348251	1.700242	7594.448704	0.015294	0.014255
RS	20	0.385079	1.656837	8247.624685	0.016610	0.015304
RS	21	0.424932	1.656837	8709.648361	0.017540	0.015968
RS	22	0.468059	1.526828	9948.812546	0.020036	0.018083
RS	23	0.514730	1.526828	10436.199703	0.021017	0.018875
RS	24	0.565235	1.360158	12230.860086	0.024632	0.022016
RS	25	0.619889	1.360158	12703.788163	0.025584	0.022876
RS	26	0.679033	1.207413	14770.573244	0.029746	0.026549
RS	27	0.743037	1.207413	15140.378664	0.030491	0.027284
RS	28	0.812299	1.091437	17036.551243	0.034310	0.030700
RS	29	0.887252	1.091437	17183.561975	0.034606	0.031065
RS	30	0.968362	1.013061	18508.247001	0.037274	0.033510
RS	31	1.056136	1.013061	18325.708363	0.036906	0.033295
RS	32	1.151122	0.966333	18838.581288	0.037939	0.034321
RS	33	1.253912	0.966333	18278.007288	0.036810	0.033418
RS	34	1.365146	0.943832	17968.708435	0.036187	0.032976
RS	35	1.485519	0.943832	17058.909696	0.034355	0.031424
RS	36	1.615782	0.939184	16095.510325	0.032415	0.029785
RS	37	1.756747	0.939184	14930.899910	0.030069	0.027731
RS	38	1.909294	0.948360	13555.341158	0.027299	0.025297
RS	39	2.074373	0.948360	12269.360195	0.024709	0.022966
RS	40	2.253015	0.967850	10744.640340	0.021639	0.020203
RS	41	2.446333	0.967850	9473.168704	0.019078	0.017850
RS	42	2.655534	0.993002	8027.685696	0.016167	0.015187
RS	43	2.881923	0.993002	6876.337481	0.013848	0.013028
RS	44	3.126912	1.017906	5654.459170	0.011387	0.010751
RS	45	3.392028	1.017906	4685.474335	0.009436	0.008920
RS	46	3.678925	1.036432	3740.201325	0.007532	0.007142
RS	47	3.989394	1.036432	2977.876017	0.005997	0.005696
RS	48	4.325369	1.044464	2297.114561	0.004626	0.004406
RS	49	4.688948	1.044464	1740.371958	0.003505	0.003344
RS	50	5.082398	1.042342	1282.673121	0.002583	0.002470
RS	51	5.508173	1.042342	913.610079	0.001840	0.001763
RS	52	5.968928	1.034125	632.683630	0.001274	0.001223
RS	53	6.467538	1.034125	417.939598	0.000842	0.000809
RS	54	7.007113	1.020937	267.673695	0.000539	0.000519
RS	55	7.591018	1.020937	161.316583	0.000325	0.000313
RS	56	8.222896	1.020937	92.666618	0.000187	0.000180
RS	57	8.906687	1.020937	50.540248	0.000102	0.000098
RS	58	9.646657	1.000490	26.408078	0.000053	0.000052
RS	59	10.447422	1.000490	12.605263	0.000025	0.000025
RS	60	11.313975	1.000490	5.627003	0.000011	0.000011
RS	61	12.251723	1.000490	2.336375	0.000005	0.000005
RS	62	13.266514	1.000490	0.896988	0.000002	0.000002
RS	63	14.364678	1.000490	0.457973	0.000001	0.000001
PA	4+25*2+4+6 0.166453383 0.028466031 14.364677929 0.372407261 0.933925422 1.147989103 1.247237220 1.263979001 1.372968874 1.529836080 1.647259631 1.700242055 1.656836720 1.526827703 1.360157680 1.207413019 1.091437020 1.013060958 0.966332823 0.943832039 0.939184211 0.948359688 0.967849947 0.993001705 1.017906338 1.036432238 1.044464125 1.042341818 1.034125108 1.020937492 1.000490018
//
IT	4018
RD	12
LK	-5799061.570393
QD	-532.591099 -> -509.449485
RI	0.0924886410
TR	0.166292	0.028191
MT	14.417365
MM	C_pi: 1.085799, n_recomb: 491781.690718
RS	0	0.000000	0.370148	10641.187143	0.021638	0.137080
RS	1	0.008222	0.370148	11254.240146	0.022885	0.010739
RS	2	0.017120	0.370148	11880.126249	0.024157	0.013203
RS	3	0.026750	0.370148	12515.183325	0.025449	0.014998
RS	4	0.037171	0.939757	5229.352752	0.010633	0.007297
RS	5	0.048449	0.939757	5589.970770	0.011367	0.008449
RS	6	0.060655	1.151068	4879.828892	0.009923	0.007533
RS	7	0.073864	1.151068	5219.346483	0.010613	0.008317
RS	8	0.088159	1.247446	5148.871366	0.010470	0.008690
RS	9	0.103630	1.247446	5501.982527	0.011188	0.009587
RS	10	0.120372	1.254956	5838.288020	0.011872	0.010603
RS	11	0.138491	1.254956	6225.710888	0.012660	0.011862
RS	12	0.158100	1.361725	6114.929272	0.012434	0.011975
RS	13	0.179321	1.361725	6513.231069	0.013244	0.012852
RS	14	0.202287	1.522481	6202.805704	0.012613	0.012275
RS	15	0.227141	1.522481	6602.088352	0.013425	0.013030
RS	16	0.254039	1.646309	6494.303674	0.013206	0.012787
RS	17	0.283148	1.646309	6903.023077	0.014037	0.013442
RS	18	0.314651	1.707793	7065.476631	0.014367	0.013628
RS	19	0.348743	1.707793	7492.871644	0.015236	0.014225
RS	20	0.385639	1.669760	8111.418903	0.016494	0.015228
RS	21	0.425568	1.669760	8567.513987	0.017421	0.015893
RS	22	0.468781	1.538923	9787.397466	0.019902	0.018002
RS	23	0.515546	1.538923	10269.315484	0.020882	0.018790
RS	24	0.566157	1.367497	12068.087600	0.024540	0.021978
RS	25	0.620928	1.367497	12537.048462	0.025493	0.022832
RS	26	0.680203	1.209920	14626.692527	0.029742	0.026588
RS	27	0.744352	1.209920	14993.479459	0.030488	0.027315
RS	28	0.813774	1.090730	16916.229841	0.034398	0.030816
RS	29	0.888905	1.090730	17059.326297	0.034689	0.031170
RS	30	0.970213	1.010675	18400.834306	0.037417	0.033672
RS	31	1.058207	1.010675	18212.215657	0.037033	0.033440
RS	32	1.153435	0.963385	18725.930830	0.038078	0.034479
RS	33	1.256493	0.963385	18158.105570	0.036923	0.033554
RS	34	1.368024	0.941040	17837.662302	0.036272	0.033089
RS	35	1.488725	0.941040	16922.417526	0.034410	0.031514
RS	36	1.619351	0.937036	15944.215705	0.032421	0.029830
RS	37	1.760716	0.937036	14779.287405	0.030053	0.027758
RS	38	1.913705	0.947359	13391.372838	0.027230	0.025273
RS	39	2.079272	0.947359	12112.597863	0.024630	0.022933
RS	40	2.258453	0.968539	10582.472325	0.021519	0.020127
RS	41	2.452365	0.968539	9325.944447	0.018964	0.017777
RS	42	2.662222	0.995794	7884.224927	0.016032	0.015087
RS	43	2.889332	0.995794	6753.060106	0.013732	0.012942
RS	44	3.135116	1.022874	5542.633778	0.011271	0.010658
RS	45	3.401109	1.022874	4594.883849	0.009343	0.008845
RS	46	3.688971	1.043160	3664.544769	0.007452	0.007074
RS	47	4.000501	1.043160	2920.474630	0.005939	0.005645
RS	48	4.337646	1.052157	2253.506990	0.004582	0.004366
RS	49	4.702510	1.052157	1709.707973	0.003477	0.003318
RS	50	5.097374	1.050223	1261.738632	0.002566	0.002453
RS	51	5.524704	1.050223	900.187284	0.001830	0.001753
RS	52	5.987169	1.041783	624.565207	0.001270	0.001217
RS	53	6.487657	1.041783	413.323581	0.000840	0.000807
RS	54	7.029297	1.028205	265.285260	0.000539	0.000518
RS	55	7.615470	1.028205	160.181111	0.000326	0.000313
RS	56	8.249838	1.028205	92.199855	0.000187	0.000181
RS	57	8.936364	1.028205	50.393148	0.000102	0.000099
RS	58	9.679337	1.007127	26.399627	0.000054	0.000052
RS	59	10.483397	1.007127	12.627085	0.000026	0.000025
RS	60	11.353567	1.007127	5.648946	0.000011	0.000011
RS	61	12.295283	1.007127	2.350840	0.000005	0.000005
RS	62	13.314427	1.007127	0.904713	0.000002	0.000002
RS	63	14.417365	1.007127	0.463621	0.000001	0.000001
PA	4+25*2+4+6 0.166292230 0.028191028 14.417365146 0.370148030 0.939756577 1.151067702 1.247446268 1.254956400 1.361725356 1.522481435 1.646309207 1.707793274 1.669760216 1.538923495 1.367496940 1.209919788 1.090730265 1.010675099 0.963384903 0.941039903 0.937036492 0.947359393 0.968538631 0.995793580 1.022873672 1.043160405 1.052156778 1.050223242 1.041782972 1.028204755 1.007126729
//
IT	3878
RD	13
LK	-5799016.528030
QD	-523.248075 -> -502.438567
RI	0.0924354477
TR	0.166130	0.027929
MT	14.468898
MM	C_pi: 1.085744, n_recomb: 487246.350411
RS	0	0.000000	0.368012	10612.809334	0.021781	0.137053
RS	1	0.008228	0.368012	11223.140518	0.023034	0.010733
RS	2	0.017133	0.368012	11845.984050	0.024312	0.013204
RS	3	0.026771	0.368012	12477.642615	0.025608	0.015035
RS	4	0.037202	0.944646	5156.677090	0.010583	0.007240
RS	5	0.048491	0.944646	5512.874166	0.011314	0.008392
RS	6	0.060709	1.153874	4826.236389	0.009905	0.007505
RS	7	0.073933	1.153874	5162.389222	0.010595	0.008278
RS	8	0.088244	1.248636	5100.545048	0.010468	0.008663
RS	9	0.103733	1.248636	5450.619826	0.011187	0.009549
RS	10	0.120496	1.247479	5824.002515	0.011953	0.010632
RS	11	0.138639	1.247479	6210.128993	0.012745	0.011894
RS	12	0.158274	1.351786	6107.424259	0.012535	0.012027
RS	13	0.179525	1.351786	6504.657703	0.013350	0.012919
RS	14	0.202525	1.515556	6177.088033	0.012678	0.012309
RS	15	0.227417	1.515556	6574.381133	0.013493	0.013081
RS	16	0.254358	1.644730	6443.655516	0.013225	0.012797
RS	17	0.283515	1.644730	6849.218565	0.014057	0.013468
RS	18	0.315071	1.714077	6978.329382	0.014322	0.013597
RS	19	0.349223	1.714077	7401.131912	0.015190	0.014203
RS	20	0.386186	1.681448	7986.748360	0.016392	0.015161
RS	21	0.426190	1.681448	8437.335871	0.017316	0.015828
RS	22	0.469485	1.550191	9637.505731	0.019780	0.017928
RS	23	0.516343	1.550191	10114.249024	0.020758	0.018713
RS	24	0.567056	1.374458	11914.591694	0.024453	0.021941
RS	25	0.621943	1.374458	12379.737776	0.025408	0.022791
RS	26	0.681345	1.212419	14488.362273	0.029735	0.026622
RS	27	0.745635	1.212419	14852.281092	0.030482	0.027343
RS	28	0.815215	1.090275	16797.722397	0.034475	0.030923
RS	29	0.890520	1.090275	16937.285941	0.034761	0.031266
RS	30	0.972021	1.008678	18293.210659	0.037544	0.033820
RS	31	1.060228	1.008678	18099.274211	0.037146	0.033573
RS	32	1.155693	0.960856	18613.728135	0.038202	0.034624
RS	33	1.259013	0.960856	18039.686993	0.037024	0.033679
RS	34	1.370834	0.938614	17710.004085	0.036347	0.033193
RS	35	1.491856	0.938614	16790.252153	0.034459	0.031597
RS	36	1.622836	0.935137	15800.127307	0.032427	0.029874
RS	37	1.764593	0.935137	14635.266939	0.030037	0.027785
RS	38	1.918013	0.946449	13237.566824	0.027168	0.025254
RS	39	2.084058	0.946449	11965.557396	0.024558	0.022905
RS	40	2.263765	0.969146	10431.470409	0.021409	0.020058
RS	41	2.458258	0.969146	9188.662183	0.018858	0.017710
RS	42	2.668755	0.998347	7750.891915	0.015908	0.014996
RS	43	2.896571	0.998347	6638.208404	0.013624	0.012862
RS	44	3.143132	1.027479	5438.494876	0.011162	0.010571
RS	45	3.409981	1.027479	4510.228224	0.009257	0.008776
RS	46	3.698787	1.049448	3593.710985	0.007376	0.007010
RS	47	4.011355	1.049448	2866.466639	0.005883	0.005597
RS	48	4.349642	1.059371	2212.289540	0.004540	0.004329
RS	49	4.715764	1.059371	1680.513459	0.003449	0.003292
RS	50	5.112011	1.057627	1241.630338	0.002548	0.002436
RS	51	5.540861	1.057627	887.148230	0.001821	0.001742
RS	52	6.004998	1.048998	616.545539	0.001265	0.001212
RS	53	6.507325	1.048998	408.675658	0.000839	0.000804
RS	54	7.050983	1.035095	262.797707	0.000539	0.000517
RS	55	7.639374	1.035095	158.950522	0.000326	0.000313
RS	56	8.276179	1.035095	91.657217	0.000188	0.000181
RS	57	8.965381	1.035095	50.192584	0.000103	0.000099
RS	58	9.711291	1.013497	26.354737	0.000054	0.000052
RS	59	10.518576	1.013497	12.629351	0.000026	0.000025
RS	60	11.392285	1.013497	5.661168	0.000012	0.000011
RS	61	12.337884	1.013497	2.360846	0.000005	0.000005
RS	62	13.361288	1.013497	0.910560	0.000002	0.000002
RS	63	14.468898	1.013497	0.468188	0.000001	0.000001
PA	4+25*2+4+6 0.166129597 0.027928523 14.468898163 0.368012376 0.944646363 1.153873535 1.248635925 1.247478671 1.351785546 1.515555627 1.644729744 1.714076716 1.681448486 1.550191238 1.374458475 1.212419069 1.090274657 1.008677992 0.960856488 0.938614108 0.935136640 0.946448693 0.969146406 0.998346748 1.027479440 1.049447764 1.059371331 1.057626854 1.048997926 1.035094686 1.013497472
//
IT	4273
RD	14
LK	-5798976.009382
QD	-515.031945 -> -496.293824
RI	0.0923935812
TR	0.165965	0.027678
MT	14.519360
MM	C_pi: 1.085735, n_recomb: 482933.880065
RS	0	0.000000	0.366008	10584.792197	0.021918	0.137026
RS	1	0.008234	0.366008	11192.492760	0.023176	0.010728
RS	2	0.017146	0.366008	11812.401435	0.024460	0.013205
RS	3	0.026792	0.366008	12440.787925	0.025761	0.015068
RS	4	0.037232	0.948617	5091.957543	0.010544	0.007190
RS	5	0.048532	0.948617	5444.193772	0.011273	0.008343
RS	6	0.060762	1.156263	4776.634599	0.009891	0.007481
RS	7	0.073999	1.156263	5109.665536	0.010580	0.008243
RS	8	0.088327	1.250557	5051.446351	0.010460	0.008633
RS	9	0.103833	1.250557	5398.462328	0.011178	0.009509
RS	10	0.120617	1.241327	5805.831157	0.012022	0.010653
RS	11	0.138783	1.241327	6190.493317	0.012819	0.011919
RS	12	0.158445	1.343029	6097.232924	0.012625	0.012074
RS	13	0.179725	1.343029	6493.301176	0.013446	0.012978
RS	14	0.202758	1.509118	6152.106657	0.012739	0.012341
RS	15	0.227687	1.509118	6547.486451	0.013558	0.013128
RS	16	0.254669	1.642688	6397.821280	0.013248	0.012810
RS	17	0.283873	1.642688	6800.490971	0.014082	0.013495
RS	18	0.315481	1.719304	6899.296781	0.014286	0.013574
RS	19	0.349692	1.719304	7317.884605	0.015153	0.014188
RS	20	0.386720	1.692048	7872.301694	0.016301	0.015101
RS	21	0.426796	1.692048	8317.766456	0.017223	0.015770
RS	22	0.470173	1.560707	9498.111634	0.019668	0.017860
RS	23	0.517121	1.560707	9969.962116	0.020645	0.018643
RS	24	0.567936	1.381070	11769.833771	0.024372	0.021907
RS	25	0.622934	1.381070	12231.319728	0.025327	0.022753
RS	26	0.682461	1.214908	14355.568239	0.029726	0.026654
RS	27	0.746889	1.214908	14716.765033	0.030474	0.027369
RS	28	0.816622	1.090038	16681.568938	0.034542	0.031020
RS	29	0.892097	1.090038	16817.940669	0.034825	0.031355
RS	30	0.973787	1.007027	18186.102947	0.037658	0.033957
RS	31	1.062204	1.007027	17987.528301	0.037246	0.033695
RS	32	1.157900	0.958707	18502.553137	0.038313	0.034758
RS	33	1.261476	0.958707	17923.222547	0.037113	0.033794
RS	34	1.373581	0.936519	17586.012240	0.036415	0.033289
RS	35	1.494917	0.936519	16662.575455	0.034503	0.031674
RS	36	1.626243	0.933464	15663.014401	0.032433	0.029916
RS	37	1.768383	0.933464	14498.542735	0.030022	0.027810
RS	38	1.922227	0.945622	13093.298341	0.027112	0.025238
RS	39	2.088738	0.945622	11827.624772	0.024491	0.022880
RS	40	2.268960	0.969681	10290.805254	0.021309	0.019996
RS	41	2.464021	0.969681	9060.585137	0.018762	0.017649
RS	42	2.675144	1.000682	7626.861413	0.015793	0.014912
RS	43	2.903651	1.000682	6531.112439	0.013524	0.012788
RS	44	3.150974	1.031750	5341.420417	0.011060	0.010490
RS	45	3.418661	1.031750	4431.049064	0.009175	0.008710
RS	46	3.708389	1.055324	3527.334039	0.007304	0.006950
RS	47	4.021974	1.055324	2815.617251	0.005830	0.005552
RS	48	4.361380	1.066138	2173.313787	0.004500	0.004293
RS	49	4.728733	1.066138	1652.716784	0.003422	0.003268
RS	50	5.126333	1.064579	1222.328426	0.002531	0.002419
RS	51	5.556673	1.064579	874.500412	0.001811	0.001732
RS	52	6.022446	1.055797	608.645701	0.001260	0.001206
RS	53	6.526572	1.055797	404.019105	0.000837	0.000801
RS	54	7.072208	1.041636	260.231979	0.000539	0.000516
RS	55	7.662772	1.041636	157.640765	0.000326	0.000313
RS	56	8.301963	1.041636	91.049732	0.000189	0.000181
RS	57	8.993785	1.041636	49.945553	0.000103	0.000099
RS	58	9.742573	1.019622	26.277718	0.000054	0.000052
RS	59	10.553016	1.019622	12.614220	0.000026	0.000025
RS	60	11.430192	1.019622	5.664670	0.000012	0.000011
RS	61	12.379594	1.019622	2.366823	0.000005	0.000005
RS	62	13.407171	1.019622	0.914698	0.000002	0.000002
RS	63	14.519360	1.019622	0.471760	0.000001	0.000001
PA	4+25*2+4+6 0.165965232 0.027677857 14.519359704 0.366008371 0.948616563 1.156262546 1.250556673 1.241327387 1.343028905 1.509118054 1.642687509 1.719303577 1.692047980 1.560706568 1.381070079 1.214907904 1.090037590 1.007027045 0.958706745 0.936518827 0.933464039 0.945621908 0.969681316 1.000681768 1.031749760 1.055323645 1.066137783 1.064579352 1.055796660 1.041635991 1.019621571
//
IT	3635
RD	15
LK	-5798939.509941
QD	-507.801027 -> -490.907464
RI	0.0923628627
TR	0.165799	0.027439
MT	14.568765
MM	C_pi: 1.085775, n_recomb: 478836.398173
RS	0	0.000000	0.364152	10556.572625	0.022046	0.137001
RS	1	0.008240	0.364152	11161.715478	0.023310	0.010722
RS	2	0.017159	0.364152	11778.780775	0.024599	0.013203
RS	3	0.026812	0.364152	12404.007925	0.025904	0.015098
RS	4	0.037262	0.951735	5034.504134	0.010514	0.007146
RS	5	0.048572	0.951735	5383.203305	0.011242	0.008302
RS	6	0.060814	1.158189	4731.102096	0.009880	0.007459
RS	7	0.074065	1.158189	5061.259072	0.010570	0.008213
RS	8	0.088407	1.253066	5002.196582	0.010447	0.008601
RS	9	0.103932	1.253066	5346.164899	0.011165	0.009468
RS	10	0.120735	1.236316	5784.582970	0.012080	0.010668
RS	11	0.138924	1.236316	6167.655319	0.012881	0.011936
RS	12	0.158611	1.335350	6084.718560	0.012707	0.012115
RS	13	0.179920	1.335350	6479.544138	0.013532	0.013030
RS	14	0.202985	1.503181	6127.744241	0.012797	0.012372
RS	15	0.227950	1.503181	6521.281095	0.013619	0.013172
RS	16	0.254973	1.640319	6356.154846	0.013274	0.012827
RS	17	0.284222	1.640319	6756.164412	0.014110	0.013525
RS	18	0.315881	1.723615	6827.520664	0.014259	0.013556
RS	19	0.350150	1.723615	7242.238282	0.015125	0.014178
RS	20	0.387241	1.701691	7767.011355	0.016221	0.015049
RS	21	0.427389	1.701691	8207.709134	0.017141	0.015720
RS	22	0.470845	1.570547	9368.334068	0.019565	0.017797
RS	23	0.517882	1.570547	9835.564205	0.020541	0.018579
RS	24	0.568795	1.387356	11633.424264	0.024295	0.021874
RS	25	0.623902	1.387356	12091.409909	0.025252	0.022718
RS	26	0.683551	1.217369	14228.558604	0.029715	0.026682
RS	27	0.748114	1.217369	14587.173714	0.030464	0.027393
RS	28	0.817998	1.089988	16568.371997	0.034601	0.031110
RS	29	0.893639	1.089988	16701.857311	0.034880	0.031436
RS	30	0.975514	1.005680	18080.341066	0.037759	0.034082
RS	31	1.064135	1.005680	17877.725810	0.037336	0.033807
RS	32	1.160058	0.956893	18393.136584	0.038412	0.034881
RS	33	1.263884	0.956893	17809.327129	0.037193	0.033900
RS	34	1.376267	0.934722	17465.999571	0.036476	0.033379
RS	35	1.497909	0.934722	16539.596777	0.034541	0.031746
RS	36	1.629574	0.931996	15532.807022	0.032439	0.029957
RS	37	1.772088	0.931996	14368.972126	0.030008	0.027835
RS	38	1.926346	0.944871	12958.107436	0.027062	0.025226
RS	39	2.093314	0.944871	11698.339366	0.024431	0.022859
RS	40	2.274040	0.970147	10159.817133	0.021218	0.019941
RS	41	2.469657	0.970147	8941.125795	0.018673	0.017594
RS	42	2.681393	1.002812	7511.475217	0.015687	0.014835
RS	43	2.910576	1.002812	6431.236248	0.013431	0.012720
RS	44	3.158643	1.035705	5250.893140	0.010966	0.010415
RS	45	3.427150	1.035705	4356.966679	0.009099	0.008649
RS	46	3.717782	1.060810	3465.115473	0.007237	0.006893
RS	47	4.032362	1.060810	2767.736177	0.005780	0.005509
RS	48	4.372863	1.072478	2136.460137	0.004462	0.004258
RS	49	4.741420	1.072478	1626.261904	0.003396	0.003243
RS	50	5.140346	1.071107	1203.812607	0.002514	0.002403
RS	51	5.572143	1.071107	862.250565	0.001801	0.001721
RS	52	6.039519	1.062192	600.892148	0.001255	0.001200
RS	53	6.545407	1.062192	399.378566	0.000834	0.000797
RS	54	7.092978	1.047832	257.610784	0.000538	0.000514
RS	55	7.685669	1.047832	156.266963	0.000326	0.000312
RS	56	8.327197	1.047832	90.386816	0.000189	0.000180
RS	57	9.021586	1.047832	49.657519	0.000104	0.000099
RS	58	9.773191	1.025503	26.171575	0.000055	0.000052
RS	59	10.586728	1.025503	12.583136	0.000026	0.000025
RS	60	11.467299	1.025503	5.660093	0.000012	0.000011
RS	61	12.420427	1.025503	2.369030	0.000005	0.000005
RS	62	13.452092	1.025503	0.917223	0.000002	0.000002
RS	63	14.568765	1.025503	0.474380	0.000001	0.000001
PA	4+25*2+4+6 0.165799338 0.027438501 14.568764874 0.364151760 0.951734965 1.158188959 1.253065953 1.236316268 1.335350436 1.503181324 1.640318827 1.723615051 1.701691228 1.570547163 1.387355896 1.217368826 1.089987692 1.005679637 0.956892786 0.934722288 0.931996065 0.944870696 0.970147395 1.002811820 1.035705252 1.060809723 1.072478225 1.071107486 1.062192401 1.047831711 1.025502507
//
IT	3571
RD	16
LK	-5798906.593282
QD	-501.424524 -> -486.177077
RI	0.0923428947
TR	0.165630	0.027210
MT	14.617393
MM	C_pi: 1.085871, n_recomb: 474942.079798
RS	0	0.000000	0.362430	10528.346437	0.022168	0.136976
RS	1	0.008246	0.362430	11131.011560	0.023437	0.010716
RS	2	0.017171	0.362430	11745.330984	0.024730	0.013200
RS	3	0.026832	0.362430	12367.516228	0.026040	0.015122
RS	4	0.037290	0.954070	4983.628727	0.010493	0.007109
RS	5	0.048611	0.954070	5329.178109	0.011221	0.008267
RS	6	0.060864	1.159634	4689.556618	0.009874	0.007439
RS	7	0.074129	1.159634	5017.083799	0.010564	0.008187
RS	8	0.088486	1.256010	4953.379623	0.010429	0.008567
RS	9	0.104028	1.256010	5294.343348	0.011147	0.009425
RS	10	0.120851	1.232270	5760.976361	0.012130	0.010678
RS	11	0.139062	1.232270	6142.370562	0.012933	0.011946
RS	12	0.158774	1.328647	6070.192679	0.012781	0.012151
RS	13	0.180111	1.328647	6463.714288	0.013609	0.013076
RS	14	0.203208	1.497768	6103.780054	0.012852	0.012400
RS	15	0.228209	1.497768	6495.533534	0.013676	0.013213
RS	16	0.255271	1.637753	6317.993170	0.013303	0.012845
RS	17	0.284565	1.637753	6715.545123	0.014140	0.013556
RS	18	0.316275	1.727172	6762.060199	0.014238	0.013544
RS	19	0.350599	1.727172	7173.214391	0.015103	0.014173
RS	20	0.387753	1.710493	7669.907864	0.016149	0.015002
RS	21	0.427971	1.710493	8106.165535	0.017068	0.015676
RS	22	0.471505	1.579786	9247.301094	0.019470	0.017740
RS	23	0.518629	1.579786	9710.169225	0.020445	0.018521
RS	24	0.569638	1.393352	11504.782052	0.024224	0.021844
RS	25	0.624854	1.393352	11959.425419	0.025181	0.022685
RS	26	0.684622	1.219809	14107.145782	0.029703	0.026707
RS	27	0.749318	1.219809	14463.314739	0.030453	0.027414
RS	28	0.819349	1.090110	16458.326856	0.034653	0.031192
RS	29	0.895154	1.090110	16589.201454	0.034929	0.031511
RS	30	0.977210	1.004611	17976.288580	0.037849	0.034197
RS	31	1.066032	1.004611	17770.166144	0.037415	0.033910
RS	32	1.162178	0.955391	18285.732060	0.038501	0.034995
RS	33	1.266251	0.955391	17698.169947	0.037264	0.033997
RS	34	1.378906	0.933207	17349.938461	0.036531	0.033463
RS	35	1.500849	0.933207	16421.210503	0.034575	0.031812
RS	36	1.632848	0.930727	15409.110693	0.032444	0.029997
RS	37	1.775731	0.930727	14246.126813	0.029996	0.027860
RS	38	1.930395	0.944204	12831.300009	0.027017	0.025218
RS	39	2.097812	0.944204	11577.042706	0.024376	0.022841
RS	40	2.279034	0.970567	10037.693430	0.021135	0.019891
RS	41	2.475198	0.970567	8829.572804	0.018591	0.017544
RS	42	2.687537	1.004770	7403.988171	0.015589	0.014764
RS	43	2.917384	1.004770	6337.975328	0.013345	0.012657
RS	44	3.166184	1.039386	5166.364923	0.010878	0.010345
RS	45	3.435498	1.039386	4287.573711	0.009028	0.008591
RS	46	3.727019	1.065951	3406.727055	0.007173	0.006839
RS	47	4.042578	1.065951	2722.608715	0.005733	0.005468
RS	48	4.384156	1.078438	2101.591987	0.004425	0.004225
RS	49	4.753899	1.078438	1601.078652	0.003371	0.003220
RS	50	5.154129	1.077253	1186.059169	0.002497	0.002386
RS	51	5.587360	1.077253	850.399673	0.001791	0.001711
RS	52	6.056314	1.068234	593.295497	0.001249	0.001193
RS	53	6.563935	1.068234	394.770621	0.000831	0.000794
RS	54	7.113413	1.053728	254.951893	0.000537	0.000512
RS	55	7.708197	1.053728	154.843230	0.000326	0.000311
RS	56	8.352025	1.053728	89.678553	0.000189	0.000180
RS	57	9.048941	1.053728	49.335064	0.000104	0.000099
RS	58	9.803320	1.031178	26.040463	0.000055	0.000052
RS	59	10.619903	1.031178	12.538254	0.000026	0.000025
RS	60	11.503817	1.031178	5.648474	0.000012	0.000011
RS	61	12.460614	1.031178	2.367928	0.000005	0.000005
RS	62	13.496305	1.031178	0.918322	0.000002	0.000002
RS	63	14.617393	1.031178	0.476151	0.000001	0.000001
PA	4+25*2+4+6 0.165630369 0.027209641 14.617393373 0.362429935 0.954070336 1.159633691 1.256010475 1.232269792 1.328646788 1.497768257 1.637753326 1.727172164 1.710493312 1.579785909 1.393352120 1.219809192 1.090110352 1.004611210 0.955390705 0.933206873 0.930726829 0.944203882 0.970567322 1.004770497 1.039385517 1.065950888 1.078437604 1.077252629 1.068233658 1.053727523 1.031178364
//
IT	4470
RD	17
LK	-5798876.874827
QD	-495.797700 -> -482.022243
RI	0.0923330831
TR	0.165459	0.026991
MT	14.665264
MM	C_pi: 1.086024, n_recomb: 471242.471502
RS	0	0.000000	0.360851	10499.744536	0.022281	0.136952
RS	1	0.008251	0.360851	11099.999189	0.023555	0.010710
RS	2	0.017183	0.360851	11711.658711	0.024853	0.013196
RS	3	0.026852	0.360851	12330.909426	0.026167	0.015143
RS	4	0.037319	0.955674	4938.831540	0.010480	0.007077
RS	5	0.048649	0.955674	5281.591209	0.011208	0.008239
RS	6	0.060914	1.160589	4651.910260	0.009872	0.007423
RS	7	0.074191	1.160589	4977.046929	0.010562	0.008165
RS	8	0.088564	1.259307	4905.312464	0.010409	0.008531
RS	9	0.104123	1.259307	5243.331395	0.011127	0.009382
RS	10	0.120965	1.229062	5735.554199	0.012171	0.010682
RS	11	0.139197	1.229062	6115.209308	0.012977	0.011952
RS	12	0.158934	1.322819	6054.009397	0.012847	0.012182
RS	13	0.180299	1.322819	6446.183186	0.013679	0.013115
RS	14	0.203427	1.492863	6080.197534	0.012902	0.012427
RS	15	0.228463	1.492863	6470.225614	0.013730	0.013250
RS	16	0.255565	1.635051	6282.995763	0.013333	0.012865
RS	17	0.284903	1.635051	6678.275868	0.014172	0.013588
RS	18	0.316661	1.730085	6702.257253	0.014223	0.013536
RS	19	0.351041	1.730085	7110.127672	0.015088	0.014172
RS	20	0.388256	1.718545	7580.226306	0.016086	0.014961
RS	21	0.428543	1.718545	8012.347424	0.017003	0.015638
RS	22	0.472154	1.588476	9134.338719	0.019384	0.017687
RS	23	0.519363	1.588476	9593.092393	0.020357	0.018468
RS	24	0.570467	1.399077	11383.522720	0.024156	0.021816
RS	25	0.625788	1.399077	11834.981515	0.025114	0.022655
RS	26	0.685674	1.222222	13991.317899	0.029690	0.026731
RS	27	0.750501	1.222222	14345.171309	0.030441	0.027435
RS	28	0.820677	1.090381	16351.771669	0.034699	0.031268
RS	29	0.896643	1.090381	16480.281222	0.034972	0.031580
RS	30	0.978877	1.003791	17874.404465	0.037930	0.034303
RS	31	1.067897	1.003791	17665.247559	0.037487	0.034005
RS	32	1.164261	0.954168	18180.754572	0.038580	0.035099
RS	33	1.268577	0.954168	17590.077963	0.037327	0.034087
RS	34	1.381500	0.931947	17237.958764	0.036580	0.033541
RS	35	1.503740	0.931947	16307.465667	0.034605	0.031874
RS	36	1.636067	0.929640	15291.716115	0.032450	0.030035
RS	37	1.779312	0.929640	14129.755130	0.029984	0.027884
RS	38	1.934376	0.943616	12712.411422	0.026976	0.025212
RS	39	2.102235	0.943616	11463.281338	0.024326	0.022826
RS	40	2.283944	0.970948	9923.825230	0.021059	0.019847
RS	41	2.480646	0.970948	8725.389646	0.018516	0.017498
RS	42	2.693578	1.006571	7303.834661	0.015499	0.014699
RS	43	2.924080	1.006571	6250.868242	0.013265	0.012598
RS	44	3.173600	1.042810	5087.402283	0.010796	0.010279
RS	45	3.443709	1.042810	4222.548413	0.008960	0.008537
RS	46	3.736104	1.070770	3351.909122	0.007113	0.006788
RS	47	4.052626	1.070770	2680.066093	0.005687	0.005429
RS	48	4.395264	1.084039	2068.602180	0.004390	0.004194
RS	49	4.766174	1.084039	1577.113705	0.003347	0.003198
RS	50	5.167688	1.083038	1169.049961	0.002481	0.002371
RS	51	5.602331	1.083038	838.951027	0.001780	0.001701
RS	52	6.072837	1.073937	585.873125	0.001243	0.001187
RS	53	6.582165	1.073937	390.213286	0.000828	0.000790
RS	54	7.133519	1.059343	252.270932	0.000535	0.000510
RS	55	7.730365	1.059343	153.381668	0.000325	0.000310
RS	56	8.376458	1.059343	88.933473	0.000189	0.000180
RS	57	9.075861	1.059343	48.983713	0.000104	0.000099
RS	58	9.832972	1.036645	25.888157	0.000055	0.000052
RS	59	10.652554	1.036645	12.481343	0.000026	0.000025
RS	60	11.539760	1.036645	5.630578	0.000012	0.000011
RS	61	12.500170	1.036645	2.363819	0.000005	0.000005
RS	62	13.539826	1.036645	0.918103	0.000002	0.000002
RS	63	14.665264	1.036645	0.477119	0.000001	0.000001
PA	4+25*2+4+6 0.165458541 0.026990786 14.665264132 0.360851051 0.955673531 1.160589200 1.259306889 1.229062127 1.322819412 1.492863189 1.635050877 1.730084754 1.718545180 1.588475985 1.399076608 1.222221878 1.090380651 1.003791101 0.954167967 0.931946668 0.929640394 0.943615880 0.970947746 1.006571478 1.042810235 1.070770446 1.084039211 1.083037626 1.073936603 1.059342976 1.036644946
//
IT	4025
RD	18
LK	-5798850.019210
QD	-490.823413 -> -478.366378
RI	0.0923325858
TR	0.165283	0.026781
MT	14.712592
MM	C_pi: 1.086244, n_recomb: 467729.793530
RS	0	0.000000	0.359410	10470.813944	0.022386	0.136928
RS	1	0.008257	0.359410	11068.728403	0.023665	0.010703
RS	2	0.017195	0.359410	11677.816791	0.024967	0.013189
RS	3	0.026871	0.359410	12294.242825	0.026285	0.015159
RS	4	0.037347	0.956669	4899.285023	0.010475	0.007050
RS	5	0.048687	0.956669	5239.569932	0.011202	0.008215
RS	6	0.060963	1.161080	4617.972220	0.009873	0.007409
RS	7	0.074253	1.161080	4940.947760	0.010564	0.008146
RS	8	0.088641	1.262857	4858.369955	0.010387	0.008494
RS	9	0.104216	1.262857	5193.524931	0.011104	0.009339
RS	10	0.121078	1.226584	5708.806996	0.012205	0.010683
RS	11	0.139331	1.226584	6086.687573	0.013013	0.011953
RS	12	0.159092	1.317786	6036.484852	0.012906	0.012209
RS	13	0.180484	1.317786	6427.283352	0.013741	0.013150
RS	14	0.203642	1.488472	6056.919329	0.012950	0.012451
RS	15	0.228713	1.488472	6445.276773	0.013780	0.013284
RS	16	0.255854	1.632308	6250.723179	0.013364	0.012886
RS	17	0.285235	1.632308	6643.897595	0.014205	0.013619
RS	18	0.317042	1.732479	6647.470001	0.014212	0.013531
RS	19	0.351476	1.732479	7052.311041	0.015078	0.014175
RS	20	0.388753	1.725956	7497.227775	0.016029	0.014924
RS	21	0.429107	1.725956	7925.494272	0.016945	0.015604
RS	22	0.472794	1.596688	9028.787235	0.019303	0.017639
RS	23	0.520087	1.596688	9483.664557	0.020276	0.018419
RS	24	0.571285	1.404560	11269.264474	0.024094	0.021790
RS	25	0.626711	1.404560	11717.698141	0.025052	0.022627
RS	26	0.686712	1.224615	13881.004937	0.029677	0.026753
RS	27	0.751668	1.224615	14232.673370	0.030429	0.027454
RS	28	0.821987	1.090790	16248.934182	0.034740	0.031338
RS	29	0.898112	1.090790	16375.305219	0.035010	0.031644
RS	30	0.980523	1.003200	17775.114075	0.038003	0.034401
RS	31	1.069737	1.003200	17563.342557	0.037550	0.034092
RS	32	1.166318	0.953207	18078.533606	0.038652	0.035196
RS	33	1.270873	0.953207	17485.310387	0.037383	0.034170
RS	34	1.384061	0.930927	17130.196526	0.036624	0.033613
RS	35	1.506594	0.930927	16198.425713	0.034632	0.031931
RS	36	1.639244	0.928733	15180.436746	0.032456	0.030073
RS	37	1.782847	0.928733	14019.635949	0.029974	0.027907
RS	38	1.938307	0.943113	12601.018297	0.026941	0.025209
RS	39	2.106602	0.943113	11356.647981	0.024280	0.022813
RS	40	2.288793	0.971306	9817.679930	0.020990	0.019808
RS	41	2.486026	0.971306	8628.109126	0.018447	0.017457
RS	42	2.699545	1.008243	7210.499657	0.015416	0.014639
RS	43	2.930692	1.008243	6169.500026	0.013190	0.012544
RS	44	3.180925	1.046014	5013.621519	0.010719	0.010218
RS	45	3.451819	1.046014	4161.609385	0.008897	0.008486
RS	46	3.745079	1.075303	3300.445166	0.007056	0.006740
RS	47	4.062552	1.075303	2639.969276	0.005644	0.005391
RS	48	4.406238	1.089323	2037.395831	0.004356	0.004163
RS	49	4.778301	1.089323	1554.321956	0.003323	0.003176
RS	50	5.181084	1.088501	1152.773311	0.002465	0.002355
RS	51	5.617123	1.088501	827.911609	0.001770	0.001690
RS	52	6.089164	1.079339	578.641283	0.001237	0.001180
RS	53	6.600180	1.079339	385.724753	0.000825	0.000786
RS	54	7.153388	1.064708	249.586426	0.000534	0.000508
RS	55	7.752273	1.064708	151.895647	0.000325	0.000309
RS	56	8.400605	1.064708	88.160538	0.000188	0.000179
RS	57	9.102468	1.064708	48.609060	0.000104	0.000099
RS	58	9.862280	1.041935	25.717923	0.000055	0.000052
RS	59	10.684828	1.041935	12.414150	0.000027	0.000025
RS	60	11.575290	1.041935	5.607271	0.000012	0.000011
RS	61	12.539275	1.041935	2.357099	0.000005	0.000005
RS	62	13.582851	1.041935	0.916732	0.000002	0.000002
RS	63	14.712592	1.041935	0.477380	0.000001	0.000001
PA	4+25*2+4+6 0.165282769 0.026781259 14.712592369 0.359410160 0.956668781 1.161079523 1.262856952 1.226584255 1.317785872 1.488472482 1.632308058 1.732478813 1.725956432 1.596688197 1.404560431 1.224614858 1.090790359 1.003200453 0.953207043 0.930927244 0.928732542 0.943113285 0.971306096 1.008242736 1.046013524 1.075303403 1.089323067 1.088500708 1.079339439 1.064707501 1.041935123
//
IT	3811
RD	19
LK	-5798825.730108
QD	-486.422745 -> -475.148355
RI	0.0923407995
TR	0.165102	0.026580
MT	14.759638
MM	C_pi: 1.086533, n_recomb: 464392.342322
RS	0	0.000000	0.358096	10441.710200	0.022485	0.136905
RS	1	0.008262	0.358096	11037.359011	0.023767	0.010697
RS	2	0.017207	0.358096	11643.968178	0.025074	0.013182
RS	3	0.026890	0.358096	12257.681120	0.026395	0.015171
RS	4	0.037374	0.957104	4864.543731	0.010475	0.007028
RS	5	0.048724	0.957104	5202.644335	0.011203	0.008197
RS	6	0.061012	1.161105	4587.602445	0.009879	0.007398
RS	7	0.074315	1.161105	4908.638577	0.010570	0.008132
RS	8	0.088717	1.266601	4812.700444	0.010363	0.008457
RS	9	0.104309	1.266601	5145.080272	0.011079	0.009296
RS	10	0.121189	1.224722	5681.183883	0.012234	0.010681
RS	11	0.139464	1.224722	6057.276664	0.013043	0.011951
RS	12	0.159248	1.313468	6017.853157	0.012959	0.012232
RS	13	0.180668	1.313468	6407.259917	0.013797	0.013179
RS	14	0.203856	1.484587	6033.861778	0.012993	0.012473
RS	15	0.228961	1.484587	6420.598588	0.013826	0.013314
RS	16	0.256140	1.629567	6220.874777	0.013396	0.012908
RS	17	0.285565	1.629567	6612.094704	0.014238	0.013651
RS	18	0.317421	1.734445	6597.132846	0.014206	0.013529
RS	19	0.351908	1.734445	6999.174582	0.015072	0.014180
RS	20	0.389245	1.732810	7420.229601	0.015978	0.014892
RS	21	0.429667	1.732810	7844.900214	0.016893	0.015575
RS	22	0.473428	1.604478	8929.984006	0.019229	0.017594
RS	23	0.520805	1.604478	9381.208343	0.020201	0.018375
RS	24	0.572097	1.409837	11161.454578	0.024035	0.021765
RS	25	0.627626	1.409837	11607.016581	0.024994	0.022602
RS	26	0.687743	1.226990	13775.982739	0.029665	0.026774
RS	27	0.752826	1.226990	14125.588305	0.030417	0.027472
RS	28	0.823288	1.091329	16149.795215	0.034776	0.031404
RS	29	0.899570	1.091329	16274.229832	0.035044	0.031704
RS	30	0.982155	1.002825	17678.445985	0.038068	0.034492
RS	31	1.071564	1.002825	17464.437076	0.037607	0.034173
RS	32	1.168359	0.952492	17979.063607	0.038715	0.035285
RS	33	1.273152	0.952492	17383.802027	0.037433	0.034246
RS	34	1.386603	0.930139	17026.418230	0.036664	0.033681
RS	35	1.509427	0.930139	16093.812012	0.034656	0.031985
RS	36	1.642399	0.928000	15074.833414	0.032461	0.030109
RS	37	1.786357	0.928000	13915.314371	0.029965	0.027930
RS	38	1.942209	0.942704	12496.490820	0.026909	0.025209
RS	39	2.110938	0.942704	11256.549821	0.024239	0.022803
RS	40	2.293607	0.971660	9718.586939	0.020928	0.019773
RS	41	2.491368	0.971660	8537.139617	0.018383	0.017420
RS	42	2.705469	1.009812	7123.374861	0.015339	0.014584
RS	43	2.937259	1.009812	6093.370263	0.013121	0.012494
RS	44	3.188199	1.049032	4944.559702	0.010647	0.010161
RS	45	3.459873	1.049032	4104.405947	0.008838	0.008439
RS	46	3.753992	1.079590	3252.057309	0.007003	0.006695
RS	47	4.072411	1.079590	2602.128350	0.005603	0.005356
RS	48	4.417139	1.094327	2007.849949	0.004324	0.004135
RS	49	4.790348	1.094327	1532.631712	0.003300	0.003155
RS	50	5.194392	1.093680	1137.192139	0.002449	0.002340
RS	51	5.631818	1.093680	817.267851	0.001760	0.001680
RS	52	6.105385	1.084483	571.599344	0.001231	0.001174
RS	53	6.618078	1.084483	381.311254	0.000821	0.000782
RS	54	7.173130	1.069856	246.908042	0.000532	0.000506
RS	55	7.774041	1.069856	150.393231	0.000324	0.000308
RS	56	8.424600	1.069856	87.365705	0.000188	0.000178
RS	57	9.128908	1.069856	48.215095	0.000104	0.000098
RS	58	9.891407	1.047101	25.531991	0.000055	0.000052
RS	59	10.716904	1.047101	12.338082	0.000027	0.000025
RS	60	11.610604	1.047101	5.579343	0.000012	0.000011
RS	61	12.578142	1.047101	2.348169	0.000005	0.000005
RS	62	13.625618	1.047101	0.914393	0.000002	0.000002
RS	63	14.759638	1.047101	0.477049	0.000001	0.000001
PA	4+25*2+4+6 0.165101647 0.026580331 14.759638384 0.358095674 0.957104428 1.161104991 1.266601289 1.224721994 1.313467718 1.484586552 1.629566726 1.734444956 1.732810377 1.604477674 1.409836695 1.226990334 1.091329213 1.002825416 0.952492076 0.930138877 0.928000061 0.942704047 0.971659946 1.009811962 1.049032129 1.079589948 1.094327252 1.093680184 1.084482528 1.069856006 1.047101258
//
IT	3768
RD	20
LK	-5798803.740362
QD	-482.525069 -> -472.313064
RI	0.0923566170
TR	0.164916	0.026388
MT	14.806325
MM	C_pi: 1.086892, n_recomb: 461224.667172
RS	0	0.000000	0.356914	10412.167351	0.022575	0.136882
RS	1	0.008267	0.356914	11005.615299	0.023862	0.010690
RS	2	0.017218	0.356914	11609.828263	0.025172	0.013173
RS	3	0.026909	0.356914	12220.931912	0.026497	0.015180
RS	4	0.037402	0.957087	4833.958785	0.010481	0.007009
RS	5	0.048761	0.957087	5170.128688	0.011210	0.008182
RS	6	0.061060	1.160733	4560.467043	0.009888	0.007389
RS	7	0.074376	1.160733	4879.766072	0.010580	0.008121
RS	8	0.088792	1.270496	4768.452353	0.010339	0.008420
RS	9	0.104400	1.270496	5098.153456	0.011054	0.009254
RS	10	0.121299	1.223400	5653.031985	0.012257	0.010675
RS	11	0.139595	1.223400	6027.340512	0.013068	0.011945
RS	12	0.159403	1.309790	5998.422677	0.013005	0.012251
RS	13	0.180849	1.309790	6386.435627	0.013847	0.013205
RS	14	0.204068	1.481183	6011.076750	0.013033	0.012493
RS	15	0.229207	1.481183	6396.244596	0.013868	0.013342
RS	16	0.256424	1.626887	6193.165929	0.013428	0.012930
RS	17	0.285891	1.626887	6582.568952	0.014272	0.013683
RS	18	0.317795	1.736051	6550.876601	0.014203	0.013530
RS	19	0.352336	1.736051	6950.333398	0.015069	0.014187
RS	20	0.389732	1.739173	7348.753089	0.015933	0.014863
RS	21	0.430221	1.739173	7770.071216	0.016847	0.015549
RS	22	0.474057	1.611884	8837.494057	0.019161	0.017552
RS	23	0.521517	1.611884	9285.281370	0.020132	0.018334
RS	24	0.572900	1.414914	11059.880742	0.023979	0.021742
RS	25	0.628532	1.414914	11502.724931	0.024940	0.022578
RS	26	0.688763	1.229347	13676.208627	0.029652	0.026793
RS	27	0.753974	1.229347	14023.873514	0.030406	0.027489
RS	28	0.824576	1.091977	16054.653152	0.034809	0.031465
RS	29	0.901015	1.091977	16177.332677	0.035075	0.031760
RS	30	0.983773	1.002638	17584.857289	0.038126	0.034576
RS	31	1.073374	1.002638	17368.936921	0.037658	0.034249
RS	32	1.170382	0.951994	17882.759015	0.038772	0.035367
RS	33	1.275410	0.951994	17285.893348	0.037478	0.034316
RS	34	1.389122	0.929555	16926.859710	0.036700	0.033744
RS	35	1.512234	0.929555	15993.782965	0.034677	0.032034
RS	36	1.645525	0.927425	14974.849613	0.032468	0.030144
RS	37	1.789835	0.927425	13816.689567	0.029957	0.027953
RS	38	1.946077	0.942377	12398.576495	0.026882	0.025211
RS	39	2.115235	0.942377	11162.728048	0.024202	0.022795
RS	40	2.298379	0.972008	9626.156058	0.020871	0.019743
RS	41	2.496664	0.972008	8452.134213	0.018325	0.017386
RS	42	2.711342	1.011285	7042.078653	0.015268	0.014533
RS	43	2.943769	1.011285	6022.167402	0.013057	0.012447
RS	44	3.195411	1.051873	4879.940588	0.010580	0.010108
RS	45	3.467858	1.051873	4050.729826	0.008783	0.008394
RS	46	3.762829	1.083642	3206.566737	0.006952	0.006652
RS	47	4.082187	1.083642	2566.425174	0.005564	0.005322
RS	48	4.427948	1.099064	1979.888668	0.004293	0.004107
RS	49	4.802294	1.099064	1512.003566	0.003278	0.003134
RS	50	5.207589	1.098587	1122.292041	0.002433	0.002325
RS	51	5.646392	1.098587	807.020205	0.001750	0.001670
RS	52	6.121472	1.089371	564.757933	0.001224	0.001167
RS	53	6.635830	1.089371	376.984355	0.000817	0.000778
RS	54	7.192712	1.074799	244.245753	0.000530	0.000503
RS	55	7.795634	1.074799	148.882627	0.000323	0.000306
RS	56	8.448402	1.074799	86.555027	0.000188	0.000178
RS	57	9.155138	1.074799	47.805889	0.000104	0.000098
RS	58	9.920303	1.052124	25.333436	0.000055	0.000052
RS	59	10.748727	1.052124	12.254517	0.000027	0.000025
RS	60	11.645641	1.052124	5.547362	0.000012	0.000011
RS	61	12.616708	1.052124	2.337239	0.000005	0.000005
RS	62	13.668056	1.052124	0.911155	0.000002	0.000002
RS	63	14.806325	1.052124	0.476155	0.000001	0.000001
PA	4+25*2+4+6 0.164916078 0.026387704 14.806324586 0.356913635 0.957086629 1.160733486 1.270495640 1.223399834 1.309790025 1.481182939 1.626887111 1.736050669 1.739173057 1.611883979 1.414913621 1.229347014 1.091976574 1.002637968 0.951994291 0.929555198 0.927424805 0.942376799 0.972008365 1.011285400 1.051873114 1.083642364 1.099063514 1.098586525 1.089371395 1.074798821 1.052124246
//
IT	3736
RD	21
LK	-5798783.818713
QD	-479.063595 -> -469.807008
RI	0.0923794947
TR	0.164725	0.026203
MT	14.852865
MM	C_pi: 1.087323, n_recomb: 458216.568616
RS	0	0.000000	0.355846	10382.562168	0.022659	0.136860
RS	1	0.008273	0.355846	10973.884769	0.023949	0.010682
RS	2	0.017230	0.355846	11575.793249	0.025263	0.013162
RS	3	0.026928	0.355846	12184.397590	0.026591	0.015186
RS	4	0.037429	0.956660	4807.154912	0.010491	0.006994
RS	5	0.048798	0.956660	5141.626519	0.011221	0.008171
RS	6	0.061108	1.159972	4536.419178	0.009900	0.007383
RS	7	0.074436	1.159972	4854.174951	0.010594	0.008112
RS	8	0.088867	1.274513	4725.630019	0.010313	0.008383
RS	9	0.104491	1.274513	5052.748685	0.011027	0.009213
RS	10	0.121409	1.222550	5624.578848	0.012275	0.010667
RS	11	0.139725	1.222550	5997.117252	0.013088	0.011937
RS	12	0.159557	1.306702	5978.315968	0.013047	0.012267
RS	13	0.181030	1.306702	6364.938165	0.013891	0.013226
RS	14	0.204279	1.478241	5988.534769	0.013069	0.012511
RS	15	0.229452	1.478241	6372.182807	0.013906	0.013366
RS	16	0.256706	1.624302	6167.341579	0.013459	0.012952
RS	17	0.286216	1.624302	6555.052375	0.014306	0.013714
RS	18	0.318167	1.737375	6508.221475	0.014203	0.013533
RS	19	0.352761	1.737375	6905.286570	0.015070	0.014196
RS	20	0.390217	1.745114	7282.244085	0.015893	0.014837
RS	21	0.430772	1.745114	7700.433231	0.016805	0.015526
RS	22	0.474682	1.618954	8750.766062	0.019097	0.017513
RS	23	0.522224	1.618954	9195.318642	0.020068	0.018296
RS	24	0.573700	1.419823	10964.033269	0.023928	0.021720
RS	25	0.629434	1.419823	11404.307003	0.024888	0.022557
RS	26	0.689779	1.231688	13581.443623	0.029640	0.026811
RS	27	0.755115	1.231688	13927.282495	0.030395	0.027506
RS	28	0.825858	1.092729	15963.359296	0.034838	0.031522
RS	29	0.902452	1.092729	16084.450176	0.035102	0.031813
RS	30	0.985383	1.002626	17494.330755	0.038179	0.034654
RS	31	1.075175	1.002626	17276.789455	0.037704	0.034319
RS	32	1.172395	0.951703	17789.531128	0.038823	0.035443
RS	33	1.277658	0.951703	17191.453024	0.037518	0.034381
RS	34	1.391629	0.929170	16831.272935	0.036732	0.033802
RS	35	1.515029	0.929170	15898.059293	0.034696	0.032081
RS	36	1.648637	0.927006	14880.075889	0.032474	0.030178
RS	37	1.793299	0.927006	13723.347986	0.029949	0.027975
RS	38	1.949928	0.942141	12306.717073	0.026858	0.025214
RS	39	2.119514	0.942141	11074.666927	0.024169	0.022789
RS	40	2.303131	0.972368	9539.836720	0.020819	0.019716
RS	41	2.501937	0.972368	8372.611131	0.018272	0.017356
RS	42	2.717191	1.012687	6966.134052	0.015203	0.014487
RS	43	2.950252	1.012687	5955.499307	0.012997	0.012404
RS	44	3.202594	1.054569	4819.397749	0.010518	0.010058
RS	45	3.475811	1.054569	4000.304006	0.008730	0.008351
RS	46	3.771632	1.087494	3163.760671	0.006905	0.006611
RS	47	4.091925	1.087494	2532.713655	0.005527	0.005290
RS	48	4.438715	1.103572	1953.404470	0.004263	0.004080
RS	49	4.814194	1.103572	1492.376076	0.003257	0.003115
RS	50	5.220737	1.103255	1108.046495	0.002418	0.002311
RS	51	5.660911	1.103255	797.160737	0.001740	0.001660
RS	52	6.137501	1.094043	558.119034	0.001218	0.001160
RS	53	6.653518	1.094043	372.751290	0.000813	0.000773
RS	54	7.212224	1.079562	241.610362	0.000527	0.000500
RS	55	7.817151	1.079562	147.371963	0.000322	0.000305
RS	56	8.472123	1.079562	85.734135	0.000187	0.000177
RS	57	9.181279	1.079562	47.385061	0.000103	0.000098
RS	58	9.949102	1.057049	25.124173	0.000055	0.000052
RS	59	10.780446	1.057049	12.164673	0.000027	0.000025
RS	60	11.680565	1.057049	5.512018	0.000012	0.000011
RS	61	12.655150	1.057049	2.324663	0.000005	0.000005
RS	62	13.710360	1.057049	0.907181	0.000002	0.000002
RS	63	14.852865	1.057049	0.474799	0.000001	0.000001
PA	4+25*2+4+6 0.164724988 0.026202764 14.852865462 0.355845524 0.956659919 1.159971896 1.274513435 1.222550458 1.306701593 1.478240564 1.624302278 1.737375171 1.745114179 1.618953618 1.419822618 1.231687704 1.092729499 1.002626493 0.951702857 0.929169574 0.927006013 0.942141335 0.972368033 1.012686727 1.054568940 1.087494002 1.103571602 1.103255049 1.094043353 1.079562034 1.057049168
//
IT	3254
RD	22
LK	-5798765.757438
QD	-475.991200 -> -467.594676
RI	0.0924083622
TR	0.164528	0.026025
MT	14.899411
MM	C_pi: 1.087833, n_recomb: 455362.022405
RS	0	0.000000	0.354894	10352.743204	0.022735	0.136837
RS	1	0.008278	0.354894	10942.011465	0.024029	0.010675
RS	2	0.017242	0.354894	11541.703113	0.025346	0.013151
RS	3	0.026947	0.354894	12147.914597	0.026677	0.015188
RS	4	0.037456	0.955918	4783.593078	0.010505	0.006982
RS	5	0.048835	0.955918	5116.568852	0.011236	0.008163
RS	6	0.061156	1.158885	4515.162413	0.009916	0.007379
RS	7	0.074496	1.158885	4831.552305	0.010610	0.008107
RS	8	0.088941	1.278603	4684.400791	0.010287	0.008346
RS	9	0.104582	1.278603	5009.043015	0.011000	0.009172
RS	10	0.121518	1.222121	5596.066908	0.012289	0.010657
RS	11	0.139855	1.222121	5966.861701	0.013104	0.011926
RS	12	0.159711	1.304133	5957.831519	0.013084	0.012280
RS	13	0.181210	1.304133	6343.080526	0.013930	0.013244
RS	14	0.204489	1.475745	5966.267711	0.013102	0.012526
RS	15	0.229695	1.475745	6348.446727	0.013942	0.013388
RS	16	0.256988	1.621852	6143.217077	0.013491	0.012974
RS	17	0.286540	1.621852	6529.352124	0.014339	0.013744
RS	18	0.318539	1.738479	6468.867861	0.014206	0.013537
RS	19	0.353186	1.738479	6863.722340	0.015073	0.014207
RS	20	0.390701	1.750699	7220.298046	0.015856	0.014814
RS	21	0.431322	1.750699	7635.568947	0.016768	0.015506
RS	22	0.475306	1.625735	8669.394233	0.019038	0.017477
RS	23	0.522931	1.625735	9110.907198	0.020008	0.018260
RS	24	0.574498	1.424581	10873.687754	0.023879	0.021700
RS	25	0.630334	1.424581	11311.538173	0.024841	0.022536
RS	26	0.690792	1.234021	13491.580460	0.029628	0.026829
RS	27	0.756255	1.234021	13835.708286	0.030384	0.027522
RS	28	0.827137	1.093580	15876.063522	0.034865	0.031575
RS	29	0.903887	1.093580	15995.716694	0.035127	0.031862
RS	30	0.986991	1.002782	17407.037766	0.038227	0.034726
RS	31	1.076973	1.002782	17188.137150	0.037746	0.034384
RS	32	1.174405	0.951605	17699.589616	0.038869	0.035513
RS	33	1.279902	0.951605	17100.639145	0.037554	0.034442
RS	34	1.394133	0.928972	16739.718938	0.036761	0.033857
RS	35	1.517820	0.928972	15806.652596	0.034712	0.032125
RS	36	1.651745	0.926739	14790.384644	0.032480	0.030212
RS	37	1.796758	0.926739	13635.134860	0.029944	0.027997
RS	38	1.953774	0.941999	12220.640142	0.026837	0.025220
RS	39	2.123789	0.941999	10992.098449	0.024139	0.022785
RS	40	2.307878	0.972750	9459.264838	0.020773	0.019693
RS	41	2.507206	0.972750	8298.248943	0.018223	0.017328
RS	42	2.723034	1.014035	6895.194438	0.015142	0.014444
RS	43	2.956729	1.014035	5893.083119	0.012942	0.012364
RS	44	3.209770	1.057145	4762.667294	0.010459	0.010011
RS	45	3.483758	1.057145	3952.930937	0.008681	0.008311
RS	46	3.780428	1.091175	3123.476077	0.006859	0.006573
RS	47	4.101655	1.091175	2500.885877	0.005492	0.005260
RS	48	4.449475	1.107877	1928.334696	0.004235	0.004055
RS	49	4.826088	1.107877	1473.715757	0.003236	0.003096
RS	50	5.233877	1.107717	1094.436413	0.002403	0.002297
RS	51	5.675424	1.107717	787.686187	0.001730	0.001650
RS	52	6.153523	1.098523	551.691195	0.001212	0.001154
RS	53	6.671199	1.098523	368.621890	0.000810	0.000769
RS	54	7.231730	1.084174	239.010522	0.000525	0.000498
RS	55	7.838662	1.084174	145.868530	0.000320	0.000303
RS	56	8.495837	1.084174	84.908492	0.000186	0.000176
RS	57	9.207414	1.084174	46.956328	0.000103	0.000097
RS	58	9.977897	1.061890	24.906829	0.000055	0.000052
RS	59	10.812161	1.061890	12.069861	0.000027	0.000025
RS	60	11.715487	1.061890	5.473919	0.000012	0.000011
RS	61	12.693592	1.061890	2.310701	0.000005	0.000005
RS	62	13.752665	1.061890	0.902575	0.000002	0.000002
RS	63	14.899411	1.061890	0.473039	0.000001	0.000001
PA	4+25*2+4+6 0.164527756 0.026025006 14.899410983 0.354893957 0.955918185 1.158885020 1.278602886 1.222121402 1.304133241 1.475745289 1.621851672 1.738479488 1.750699471 1.625734666 1.424580744 1.234020517 1.093579859 1.002782351 0.951604835 0.928971968 0.926739026 0.941999372 0.972750090 1.014034946 1.057144577 1.091174724 1.107877166 1.107717200 1.098522502 1.084173905 1.061889530
//
IT	4109
RD	23
LK	-5798749.371851
QD	-473.257930 -> -465.636273
RI	0.0924424031
TR	0.164325	0.025854
MT	14.945875
MM	C_pi: 1.088418, n_recomb: 452654.468506
RS	0	0.000000	0.354058	10322.624514	0.022805	0.136816
RS	1	0.008283	0.354058	10909.903764	0.024102	0.010667
RS	2	0.017253	0.354058	11507.460421	0.025422	0.013138
RS	3	0.026966	0.354058	12111.379588	0.026756	0.015187
RS	4	0.037483	0.954944	4762.777008	0.010522	0.006973
RS	5	0.048871	0.954944	5094.430390	0.011255	0.008157
RS	6	0.061203	1.157492	4496.551757	0.009934	0.007377
RS	7	0.074556	1.157492	4811.743945	0.010630	0.008104
RS	8	0.089016	1.282763	4644.699195	0.010261	0.008309
RS	9	0.104673	1.282763	4966.966338	0.010973	0.009132
RS	10	0.121627	1.222032	5567.820274	0.012300	0.010645
RS	11	0.139985	1.222032	5936.912640	0.013116	0.011914
RS	12	0.159864	1.302040	5937.105117	0.013116	0.012291
RS	13	0.181390	1.302040	6321.003438	0.013964	0.013259
RS	14	0.204699	1.473662	5944.338684	0.013132	0.012540
RS	15	0.229938	1.473662	6325.100644	0.013973	0.013407
RS	16	0.257269	1.619535	6120.702076	0.013522	0.012996
RS	17	0.286863	1.619535	6505.371823	0.014372	0.013774
RS	18	0.318909	1.739411	6432.507848	0.014211	0.013544
RS	19	0.353609	1.739411	6825.318231	0.015078	0.014219
RS	20	0.391183	1.755974	7162.537440	0.015823	0.014793
RS	21	0.431870	1.755974	7575.086330	0.016735	0.015488
RS	22	0.475928	1.632256	8592.996240	0.018984	0.017443
RS	23	0.523635	1.632256	9031.654599	0.019953	0.018228
RS	24	0.575293	1.429205	10788.494890	0.023834	0.021681
RS	25	0.631231	1.429205	11224.064892	0.024796	0.022518
RS	26	0.691802	1.236341	13406.483310	0.029617	0.026845
RS	27	0.757391	1.236341	13749.011051	0.030374	0.027538
RS	28	0.828413	1.094514	15792.786120	0.034889	0.031625
RS	29	0.905318	1.094514	15911.138975	0.035151	0.031909
RS	30	0.988593	1.003083	17323.171340	0.038270	0.034794
RS	31	1.078766	1.003083	17103.134464	0.037784	0.034444
RS	32	1.176409	0.951679	17613.049112	0.038911	0.035578
RS	33	1.282140	0.951679	17013.519734	0.037586	0.034498
RS	34	1.396629	0.928942	16652.219206	0.036788	0.033909
RS	35	1.520602	0.928942	15719.534974	0.034727	0.032165
RS	36	1.654844	0.926608	14705.619844	0.032488	0.030244
RS	37	1.800206	0.926608	13551.868023	0.029939	0.028018
RS	38	1.957609	0.941941	12140.058196	0.026820	0.025227
RS	39	2.128051	0.941941	10914.740539	0.024113	0.022783
RS	40	2.312611	0.973151	9384.094428	0.020731	0.019673
RS	41	2.512459	0.973151	8228.737344	0.018179	0.017304
RS	42	2.728861	1.015332	6828.935160	0.015086	0.014405
RS	43	2.963189	1.015332	5834.648250	0.012890	0.012326
RS	44	3.216928	1.059606	4709.499606	0.010404	0.009968
RS	45	3.491684	1.059606	3908.418094	0.008634	0.008274
RS	46	3.789201	1.094690	3085.561129	0.006817	0.006536
RS	47	4.111362	1.094690	2470.834734	0.005459	0.005231
RS	48	4.460209	1.111989	1904.599012	0.004208	0.004030
RS	49	4.837952	1.111989	1455.974208	0.003217	0.003078
RS	50	5.246986	1.111979	1081.438263	0.002389	0.002283
RS	51	5.689903	1.111979	778.586738	0.001720	0.001641
RS	52	6.169508	1.102814	545.473365	0.001205	0.001147
RS	53	6.688841	1.102814	364.598985	0.000805	0.000765
RS	54	7.251193	1.088638	236.450847	0.000522	0.000495
RS	55	7.860127	1.088638	144.376555	0.000319	0.000302
RS	56	8.519502	1.088638	84.081420	0.000186	0.000175
RS	57	9.233496	1.088638	46.522030	0.000103	0.000097
RS	58	10.006634	1.066602	24.683684	0.000055	0.000051
RS	59	10.843814	1.066602	11.970880	0.000026	0.000025
RS	60	11.750343	1.066602	5.433277	0.000012	0.000011
RS	61	12.731963	1.066602	2.295373	0.000005	0.000005
RS	62	13.794895	1.066602	0.897314	0.000002	0.000002
RS	63	14.945875	1.066602	0.470836	0.000001	0.000001
PA	4+25*2+4+6 0.164325289 0.025854174 14.945875020 0.354057639 0.954943648 1.157492470 1.282763379 1.222031658 1.302040063 1.473662366 1.619534688 1.739411252 1.755973728 1.632255739 1.429205371 1.236341273 1.094514314 1.003082638 0.951679252 0.928941846 0.926608223 0.941940979 0.973150851 1.015331773 1.059605523 1.094689956 1.111989274 1.111978723 1.102813606 1.088638496 1.066602178
//
IT	3393
RD	24
LK	-5798734.496163
QD	-470.818589 -> -463.895592
RI	0.0924815831
TR	0.164117	0.025690
MT	14.992427
MM	C_pi: 1.089072, n_recomb: 450082.076202
RS	0	0.000000	0.353309	10292.800733	0.022869	0.136794
RS	1	0.008289	0.353309	10878.171147	0.024169	0.010659
RS	2	0.017265	0.353309	11473.686126	0.025492	0.013124
RS	3	0.026984	0.353309	12075.420884	0.026829	0.015184
RS	4	0.037510	0.953712	4744.672187	0.010542	0.006965
RS	5	0.048908	0.953712	5075.173631	0.011276	0.008153
RS	6	0.061250	1.155823	4480.330545	0.009954	0.007377
RS	7	0.074616	1.155823	4794.477546	0.010652	0.008104
RS	8	0.089090	1.286923	4606.635314	0.010235	0.008272
RS	9	0.104763	1.286923	4926.633775	0.010946	0.009094
RS	10	0.121735	1.222237	5539.889892	0.012309	0.010631
RS	11	0.140114	1.222237	5907.321425	0.013125	0.011900
RS	12	0.160017	1.300361	5916.242634	0.013145	0.012299
RS	13	0.181569	1.300361	6298.815278	0.013995	0.013271
RS	14	0.204908	1.471977	5922.626579	0.013159	0.012551
RS	15	0.230181	1.471977	6302.015187	0.014002	0.013424
RS	16	0.257549	1.617372	6099.524396	0.013552	0.013018
RS	17	0.287186	1.617372	6482.824268	0.014404	0.013803
RS	18	0.319279	1.740207	6398.779037	0.014217	0.013551
RS	19	0.354032	1.740207	6789.693550	0.015085	0.014232
RS	20	0.391665	1.760984	7108.478303	0.015794	0.014774
RS	21	0.432418	1.760984	7518.480869	0.016705	0.015472
RS	22	0.476549	1.638554	8521.029237	0.018932	0.017412
RS	23	0.524338	1.638554	8957.000123	0.019901	0.018197
RS	24	0.576088	1.433714	10707.948218	0.023791	0.021664
RS	25	0.632128	1.433714	11141.367961	0.024754	0.022501
RS	26	0.692812	1.238655	13325.711231	0.029607	0.026861
RS	27	0.758527	1.238655	13666.739056	0.030365	0.027553
RS	28	0.829688	1.095533	15713.103491	0.034912	0.031673
RS	29	0.906748	1.095533	15830.282530	0.035172	0.031953
RS	30	0.990195	1.003521	17242.382086	0.038309	0.034857
RS	31	1.080559	1.003521	17021.412608	0.037818	0.034501
RS	32	1.178413	0.951918	17529.550238	0.038947	0.035639
RS	33	1.284378	0.951918	16929.711703	0.037615	0.034550
RS	34	1.399126	0.929073	16568.318505	0.036812	0.033957
RS	35	1.523386	0.929073	15636.240089	0.034741	0.032204
RS	36	1.657945	0.926612	14625.241787	0.032495	0.030276
RS	37	1.803657	0.926612	13473.019856	0.029935	0.028039
RS	38	1.961447	0.941972	12064.369506	0.026805	0.025236
RS	39	2.132316	0.941972	10842.037638	0.024089	0.022782
RS	40	2.317348	0.973581	9313.764642	0.020693	0.019655
RS	41	2.517716	0.973581	8163.582074	0.018138	0.017282
RS	42	2.734693	1.016597	6766.872193	0.015035	0.014369
RS	43	2.969655	1.016597	5779.793080	0.012842	0.012292
RS	44	3.224092	1.061973	4659.557340	0.010353	0.009927
RS	45	3.499619	1.061973	3866.499656	0.008591	0.008238
RS	46	3.797983	1.098068	3049.791937	0.006776	0.006502
RS	47	4.121079	1.098068	2442.398317	0.005427	0.005203
RS	48	4.470955	1.115935	1882.084837	0.004182	0.004007
RS	49	4.849831	1.115935	1439.077544	0.003197	0.003060
RS	50	5.260112	1.116066	1069.006903	0.002375	0.002270
RS	51	5.704400	1.116066	769.837077	0.001710	0.001631
RS	52	6.185514	1.106944	539.452722	0.001199	0.001140
RS	53	6.706507	1.106944	360.677903	0.000801	0.000761
RS	54	7.270684	1.092971	233.933117	0.000520	0.000492
RS	55	7.881624	1.092971	142.897838	0.000317	0.000300
RS	56	8.543204	1.092971	83.254384	0.000185	0.000174
RS	57	9.259620	1.092971	46.083206	0.000102	0.000096
RS	58	10.035419	1.071249	24.454716	0.000054	0.000051
RS	59	10.875522	1.071249	11.868192	0.000026	0.000025
RS	60	11.785259	1.071249	5.390528	0.000012	0.000011
RS	61	12.770402	1.071249	2.278967	0.000005	0.000005
RS	62	13.837202	1.071249	0.891553	0.000002	0.000002
RS	63	14.992427	1.071249	0.468307	0.000001	0.000001
PA	4+25*2+4+6 0.164116841 0.025689765 14.992426941 0.353308718 0.953712374 1.155823417 1.286922730 1.222236772 1.300361255 1.471977299 1.617372376 1.740207491 1.760984212 1.638553906 1.433714163 1.238654602 1.095533073 1.003520767 0.951917665 0.929073403 0.926611757 0.941971521 0.973581475 1.016596851 1.061973168 1.098067746 1.115935039 1.116065758 1.106943993 1.092970803 1.071248771
//
IT	4147
RD	25
LK	-5798720.981311
QD	-468.646873 -> -462.354231
RI	0.0925246959
TR	0.163903	0.025531
MT	15.039099
MM	C_pi: 1.089798, n_recomb: 447640.679206
RS	0	0.000000	0.352650	10263.144872	0.022927	0.136773
RS	1	0.008294	0.352650	10846.681809	0.024231	0.010651
RS	2	0.017276	0.352650	11440.243912	0.025557	0.013110
RS	3	0.027003	0.352650	12039.898045	0.026896	0.015179
RS	4	0.037537	0.952301	4728.860423	0.010564	0.006960
RS	5	0.048944	0.952301	5058.356668	0.011300	0.008151
RS	6	0.061298	1.153946	4466.211230	0.009977	0.007378
RS	7	0.074676	1.153946	4779.449066	0.010677	0.008105
RS	8	0.089164	1.291124	4570.025876	0.010209	0.008236
RS	9	0.104853	1.291124	4887.851902	0.010919	0.009056
RS	10	0.121844	1.222708	5512.408693	0.012314	0.010617
RS	11	0.140244	1.222708	5878.227525	0.013132	0.011885
RS	12	0.160170	1.299059	5895.413290	0.013170	0.012305
RS	13	0.181749	1.299059	6276.693193	0.014022	0.013280
RS	14	0.205117	1.470676	5901.180107	0.013183	0.012561
RS	15	0.230424	1.470676	6279.241198	0.014027	0.013438
RS	16	0.257830	1.615380	6079.610261	0.013581	0.013039
RS	17	0.287508	1.615380	6461.632278	0.014435	0.013831
RS	18	0.319649	1.740911	6367.486904	0.014225	0.013560
RS	19	0.354455	1.740911	6756.645748	0.015094	0.014246
RS	20	0.392147	1.765764	7057.912889	0.015767	0.014757
RS	21	0.432967	1.765764	7465.538035	0.016678	0.015459
RS	22	0.477171	1.644658	8453.253287	0.018884	0.017382
RS	23	0.525042	1.644658	8886.699383	0.019852	0.018169
RS	24	0.576884	1.438120	10631.885200	0.023751	0.021647
RS	25	0.633025	1.438120	11063.284926	0.024715	0.022485
RS	26	0.693823	1.240965	13249.204204	0.029598	0.026877
RS	27	0.759664	1.240965	13588.833189	0.030357	0.027568
RS	28	0.830965	1.096627	15637.156692	0.034932	0.031718
RS	29	0.908180	1.096627	15753.277350	0.035192	0.031995
RS	30	0.991799	1.004085	17164.879562	0.038345	0.034916
RS	31	1.082354	1.004085	16943.154382	0.037850	0.034555
RS	32	1.180420	0.952308	17449.281697	0.038981	0.035695
RS	33	1.286619	0.952308	16849.364501	0.037640	0.034598
RS	34	1.401626	0.929356	16488.112408	0.036833	0.034002
RS	35	1.526173	0.929356	15556.822793	0.034753	0.032240
RS	36	1.661049	0.926741	14549.221488	0.032502	0.030306
RS	37	1.807112	0.926741	13398.532722	0.029931	0.028060
RS	38	1.965290	0.942088	11993.417870	0.026793	0.025245
RS	39	2.136587	0.942088	10773.831132	0.024068	0.022783
RS	40	2.322091	0.974045	9248.048803	0.020660	0.019640
RS	41	2.522982	0.974045	8102.580855	0.018101	0.017262
RS	42	2.740534	1.017837	6708.792868	0.014987	0.014336
RS	43	2.976131	1.017837	5728.340857	0.012797	0.012259
RS	44	3.231268	1.064265	4612.645322	0.010304	0.009888
RS	45	3.507566	1.064265	3827.031412	0.008549	0.008205
RS	46	3.806781	1.101324	3016.065207	0.006738	0.006469
RS	47	4.130813	1.101324	2415.507991	0.005396	0.005176
RS	48	4.481720	1.119731	1860.747628	0.004157	0.003985
RS	49	4.861733	1.119731	1423.002260	0.003179	0.003043
RS	50	5.273263	1.119996	1057.131365	0.002362	0.002257
RS	51	5.718927	1.119996	761.436397	0.001701	0.001622
RS	52	6.201554	1.110928	533.635608	0.001192	0.001134
RS	53	6.724210	1.110928	356.866004	0.000797	0.000756
RS	54	7.290217	1.097192	231.463259	0.000517	0.000489
RS	55	7.903168	1.097192	141.437889	0.000316	0.000298
RS	56	8.566958	1.097192	82.431762	0.000184	0.000173
RS	57	9.285803	1.097192	45.642968	0.000102	0.000096
RS	58	10.064270	1.075826	24.222351	0.000054	0.000051
RS	59	10.907304	1.075826	11.762950	0.000026	0.000025
RS	60	11.820260	1.075826	5.346186	0.000012	0.000011
RS	61	12.808938	1.075826	2.261692	0.000005	0.000005
RS	62	13.879617	1.075826	0.885372	0.000002	0.000002
RS	63	15.039099	1.075826	0.465490	0.000001	0.000001
PA	4+25*2+4+6 0.163902515 0.025531442 15.039098837 0.352649577 0.952301237 1.153946236 1.291123796 1.222708263 1.299059127 1.470675988 1.615379921 1.740911158 1.765763800 1.644657604 1.438120276 1.240964581 1.096627482 1.004084937 0.952307800 0.929355605 0.926741217 0.942087855 0.974045250 1.017837329 1.064265335 1.101324273 1.119730646 1.119996185 1.110927541 1.097191751 1.075826469
//
