# Supplementary material for: African bushpigs exhibit porous species boundaries and appeared in Madagascar concurrently with human arrival
Source: Nat Commun. 2024 Jan 3;15:172. doi: 10.1038/s41467-023-44105-1 (PMC10764920; doi:10.1038/s41467-023-44105-1)
Supplement: Supplementary file 9 — Source Data [file 41467_2023_44105_MOESM9_ESM.zip › sourceData/Fig3a.psmc/BPigUga00002.psmc]

CC
CC	Brief Description of the file format:
CC	  CC  comments
CC	  MM  useful-messages
CC	  RD  round-of-iterations
CC	  LL  \log[P(sequence)]
CC	  QD  Q-before-opt Q-after-opt
CC	  TR  \theta_0 \rho_0
CC	  RS  k t_k \lambda_k \pi_k \sum_{l\not=k}A_{kl} A_{kk}
CC	  DC  begin end best-k t_k+\Delta_k max-prob
CC
MM	Version: 0.6.5-r67
MM	pattern:4+25*2+4+6, n:63, n_free_lambdas:28
MM	n_iterations:25, skip:1, max_t:15, theta/rho:5
MM	is_decoding:0
MM	n_seqs:16, sum_L:17126051, sum_n:3088974
RD	0
LK	0.000000
QD	0.000000 -> 0.000000
RI	inf
TR	0.198899	0.039780
MT	15.000000
MM	C_pi: 1.000000, n_recomb: 667983.313076
RS	0	0.000000	1.000000	5407.359818	0.008095	0.000000
RS	1	0.008290	1.000000	5806.275059	0.008692	0.000000
RS	2	0.017266	1.000000	6230.248004	0.009327	0.000000
RS	3	0.026987	1.000000	6680.103730	0.010000	0.000000
RS	4	0.037514	1.000000	7156.552761	0.010714	0.000000
RS	5	0.048914	1.000000	7660.158189	0.011468	0.000000
RS	6	0.061258	1.000000	8191.297981	0.012263	0.000000
RS	7	0.074626	1.000000	8750.122141	0.013099	0.000000
RS	8	0.089102	1.000000	9336.504476	0.013977	0.000000
RS	9	0.104778	1.000000	9949.988793	0.014896	0.000000
RS	10	0.121753	1.000000	10589.729563	0.015853	0.000000
RS	11	0.140135	1.000000	11254.427221	0.016848	0.000000
RS	12	0.160042	1.000000	11942.258593	0.017878	0.000000
RS	13	0.181598	1.000000	12650.803267	0.018939	0.000000
RS	14	0.204942	1.000000	13376.967148	0.020026	0.000000
RS	15	0.230221	1.000000	14116.904971	0.021134	0.000000
RS	16	0.257595	1.000000	14865.944177	0.022255	0.000000
RS	17	0.287238	1.000000	15618.513252	0.023382	0.000000
RS	18	0.319339	1.000000	16368.078505	0.024504	0.000000
RS	19	0.354100	1.000000	17107.094115	0.025610	0.000000
RS	20	0.391744	1.000000	17826.971266	0.026688	0.000000
RS	21	0.432507	1.000000	18518.073128	0.027722	0.000000
RS	22	0.476650	1.000000	19169.743348	0.028698	0.000000
RS	23	0.524453	1.000000	19770.376411	0.029597	0.000000
RS	24	0.576218	1.000000	20307.538682	0.030401	0.000000
RS	25	0.632274	1.000000	20768.148873	0.031091	0.000000
RS	26	0.692977	1.000000	21138.726028	0.031646	0.000000
RS	27	0.758711	1.000000	21405.711523	0.032045	0.000000
RS	28	0.829896	1.000000	21555.868950	0.032270	0.000000
RS	29	0.906981	1.000000	21576.761805	0.032301	0.000000
RS	30	0.990456	1.000000	21457.303458	0.032123	0.000000
RS	31	1.080851	1.000000	21188.366965	0.031720	0.000000
RS	32	1.178739	1.000000	20763.433871	0.031084	0.000000
RS	33	1.284742	1.000000	20179.251712	0.030209	0.000000
RS	34	1.399532	1.000000	19436.459921	0.029097	0.000000
RS	35	1.523838	1.000000	18540.134377	0.027755	0.000000
RS	36	1.658449	1.000000	17500.193202	0.026199	0.000000
RS	37	1.804218	1.000000	16331.602251	0.024449	0.000000
RS	38	1.962071	1.000000	15054.320068	0.022537	0.000000
RS	39	2.133009	1.000000	13692.930637	0.020499	0.000000
RS	40	2.318118	1.000000	12275.929692	0.018378	0.000000
RS	41	2.518571	1.000000	10834.657186	0.016220	0.000000
RS	42	2.735641	1.000000	9401.904159	0.014075	0.000000
RS	43	2.970706	1.000000	8010.264086	0.011992	0.000000
RS	44	3.225257	1.000000	6690.342146	0.010016	0.000000
RS	45	3.500909	1.000000	5468.974071	0.008187	0.000000
RS	46	3.799411	1.000000	4367.631282	0.006539	0.000000
RS	47	4.122659	1.000000	3401.192965	0.005092	0.000000
RS	48	4.472702	1.000000	2577.242404	0.003858	0.000000
RS	49	4.851763	1.000000	1895.992566	0.002838	0.000000
RS	50	5.262247	1.000000	1350.868515	0.002022	0.000000
RS	51	5.706758	1.000000	929.682719	0.001392	0.000000
RS	52	6.188118	1.000000	616.250187	0.000923	0.000000
RS	53	6.709380	1.000000	392.222870	0.000587	0.000000
RS	54	7.273854	1.000000	238.893529	0.000358	0.000000
RS	55	7.885120	1.000000	138.737448	0.000208	0.000000
RS	56	8.547059	1.000000	76.523263	0.000115	0.000000
RS	57	9.263869	1.000000	39.916846	0.000060	0.000000
RS	58	10.040101	1.000000	19.601214	0.000029	0.000000
RS	59	10.880679	1.000000	9.015941	0.000013	0.000000
RS	60	11.790939	1.000000	3.863678	0.000006	0.000000
RS	61	12.776655	1.000000	1.533634	0.000002	0.000000
RS	62	13.844085	1.000000	0.560320	0.000001	0.000000
RS	63	15.000000	1.000000	0.264112	0.000000	0.000000
PA	4+25*2+4+6 0.198898568 0.039779714 15.000000000 1.000000000 1.000000000 1.000000000 1.000000000 1.000000000 1.000000000 1.000000000 1.000000000 1.000000000 1.000000000 1.000000000 1.000000000 1.000000000 1.000000000 1.000000000 1.000000000 1.000000000 1.000000000 1.000000000 1.000000000 1.000000000 1.000000000 1.000000000 1.000000000 1.000000000 1.000000000 1.000000000 1.000000000
//
IT	5311
RD	1
LK	-7250146.510097
QD	-3893.038268 -> -1579.199551
RI	0.0283242703
TR	0.213882	0.041632
MT	13.457394
MM	C_pi: 1.018930, n_recomb: 711394.224270
RS	0	0.000000	0.761869	7371.800796	0.010362	0.040388
RS	1	0.008105	0.761869	7882.919447	0.011081	0.031849
RS	2	0.016866	0.761869	8422.038223	0.011839	0.010542
RS	3	0.026337	0.761869	8989.445021	0.012636	0.009173
RS	4	0.036577	1.224815	5978.615090	0.008404	0.008187
RS	5	0.047646	1.224815	6404.202353	0.009002	0.007400
RS	6	0.059612	1.393524	6028.930629	0.008475	0.007112
RS	7	0.072547	1.393524	6456.709588	0.009076	0.007213
RS	8	0.086532	1.410141	6828.601586	0.009599	0.007831
RS	9	0.101649	1.410141	7302.532444	0.010265	0.008699
RS	10	0.117992	1.361419	8079.929869	0.011358	0.009658
RS	11	0.135659	1.361419	8620.919299	0.012118	0.010802
RS	12	0.154759	1.300446	9615.755471	0.013517	0.012084
RS	13	0.175406	1.300446	10229.326293	0.014379	0.013365
RS	14	0.197726	1.249081	11310.489468	0.015899	0.014555
RS	15	0.221856	1.249081	11990.102937	0.016854	0.015660
RS	16	0.247941	1.206738	13130.509669	0.018457	0.016719
RS	17	0.276140	1.206738	13862.166362	0.019486	0.017779
RS	18	0.306624	1.166264	15106.278645	0.021235	0.018881
RS	19	0.339579	1.166264	15868.742919	0.022307	0.020058
RS	20	0.375205	1.123306	17256.136584	0.024257	0.021344
RS	21	0.413719	1.123306	18015.932559	0.025325	0.022766
RS	22	0.455353	1.077591	19535.349856	0.027461	0.024333
RS	23	0.500362	1.077591	20240.190153	0.028451	0.026025
RS	24	0.549019	1.032349	21791.103960	0.030632	0.027796
RS	25	0.601620	1.032349	22366.327440	0.031440	0.029574
RS	26	0.658483	0.991611	23770.780044	0.033414	0.031276
RS	27	0.719955	0.991611	24124.301758	0.033911	0.032815
RS	28	0.786408	0.958075	25179.151649	0.035394	0.034104
RS	29	0.858248	0.958075	25216.282910	0.035446	0.035069
RS	30	0.935910	0.932713	25749.682666	0.036196	0.035649
RS	31	1.019866	0.932713	25394.335056	0.035697	0.035803
RS	32	1.110626	0.915108	25311.279780	0.035580	0.035513
RS	33	1.208742	0.915108	24526.810022	0.034477	0.034782
RS	34	1.314810	0.903994	23828.520812	0.033496	0.033632
RS	35	1.429475	0.903994	22631.680342	0.031813	0.032097
RS	36	1.553432	0.897905	21404.394361	0.030088	0.030223
RS	37	1.687436	0.897905	19869.619146	0.027931	0.028068
RS	38	1.832300	0.895485	18263.714902	0.025673	0.025696
RS	39	1.988905	0.895485	16516.172781	0.023217	0.023179
RS	40	2.158201	0.895514	14720.987613	0.020693	0.020587
RS	41	2.341219	0.895514	12917.879711	0.018159	0.017993
RS	42	2.539069	0.896891	11130.549508	0.015646	0.015462
RS	43	2.752955	0.896891	9433.349598	0.013260	0.013051
RS	44	2.984174	0.898574	7826.155130	0.011001	0.010811
RS	45	3.234134	0.898574	6369.692712	0.008954	0.008778
RS	46	3.504351	0.899653	5061.321560	0.007115	0.006976
RS	47	3.796468	0.899653	3928.575104	0.005522	0.005416
RS	48	4.112260	0.899605	2968.762810	0.004173	0.004099
RS	49	4.453646	0.899605	2179.193487	0.003063	0.003017
RS	50	4.822700	0.898419	1551.888314	0.002181	0.002153
RS	51	5.221663	0.898419	1066.585804	0.001499	0.001485
RS	52	5.652962	0.896449	707.842511	0.000995	0.000987
RS	53	6.119215	0.896449	450.227250	0.000633	0.000630
RS	54	6.623255	0.893372	275.025301	0.000387	0.000385
RS	55	7.168146	0.893372	159.642335	0.000224	0.000225
RS	56	7.757199	0.893372	88.121058	0.000124	0.000124
RS	57	8.393991	0.893372	46.068665	0.000065	0.000065
RS	58	9.082393	0.887929	22.799128	0.000032	0.000032
RS	59	9.826587	0.887929	10.492734	0.000015	0.000015
RS	60	10.631094	0.887929	4.507046	0.000006	0.000006
RS	61	11.500804	0.887929	1.796869	0.000003	0.000003
RS	62	12.440999	0.887929	0.660934	0.000001	0.000001
RS	63	13.457394	0.887929	0.316198	0.000000	0.000000
PA	4+25*2+4+6 0.213882064 0.041631679 13.457393646 0.761869431 1.224815369 1.393524170 1.410140991 1.361419201 1.300445557 1.249080658 1.206737518 1.166263580 1.123306274 1.077590942 1.032349110 0.991611481 0.958074570 0.932712555 0.915107727 0.903993607 0.897905350 0.895484924 0.895513594 0.896890759 0.898573875 0.899653375 0.899605274 0.898418844 0.896449089 0.893371582 0.887928903
//
IT	4623
RD	2
LK	-7246843.463160
QD	-1558.267240 -> -1013.188835
RI	0.0220174058
TR	0.221557	0.042221
MT	12.769653
MM	C_pi: 0.997512, n_recomb: 706411.916696
RS	0	0.000000	0.585981	9399.665632	0.013306	0.042917
RS	1	0.008015	0.585981	10011.428255	0.014172	0.030436
RS	2	0.016673	0.585981	10651.006504	0.015078	0.011781
RS	3	0.026025	0.585981	11317.670484	0.016021	0.011514
RS	4	0.036126	1.251080	5653.223481	0.008003	0.007118
RS	5	0.047037	1.251080	6052.658263	0.008568	0.007120
RS	6	0.058822	1.549065	5235.142791	0.007411	0.006406
RS	7	0.071552	1.549065	5608.194940	0.007939	0.006806
RS	8	0.085303	1.585012	5868.322472	0.008307	0.007557
RS	9	0.100155	1.585012	6279.253836	0.008889	0.008457
RS	10	0.116198	1.505337	7067.200750	0.010004	0.009687
RS	11	0.133527	1.505337	7545.672880	0.010682	0.010781
RS	12	0.152245	1.409848	8590.321212	0.012160	0.012480
RS	13	0.172463	1.409848	9145.545383	0.012946	0.013520
RS	14	0.194302	1.340682	10222.696547	0.014471	0.014947
RS	15	0.217891	1.340682	10847.455236	0.015356	0.015666
RS	16	0.243371	1.289302	11947.182590	0.016912	0.016871
RS	17	0.270893	1.289302	12629.051315	0.017878	0.017502
RS	18	0.300621	1.237823	13873.820627	0.019640	0.018781
RS	19	0.332732	1.237823	14597.199165	0.020664	0.019508
RS	20	0.367416	1.177156	16103.330881	0.022796	0.021099
RS	21	0.404881	1.177156	16841.549227	0.023841	0.022062
RS	22	0.445349	1.107930	18644.288542	0.026393	0.024122
RS	23	0.489060	1.107930	19347.600788	0.027389	0.025343
RS	24	0.536274	1.037976	21328.963930	0.030193	0.027773
RS	25	0.587274	1.037976	21915.369491	0.031023	0.029068
RS	26	0.642361	0.975598	23818.605318	0.033718	0.031507
RS	27	0.701863	0.975598	24178.089975	0.034227	0.032571
RS	28	0.766134	0.925507	25693.912314	0.036372	0.034556
RS	29	0.835557	0.925507	25709.870787	0.036395	0.035082
RS	30	0.910545	0.888898	26574.442129	0.037619	0.036206
RS	31	0.991543	0.888898	26155.939084	0.037026	0.035977
RS	32	1.079033	0.864622	26231.878168	0.037134	0.036027
RS	33	1.173536	0.864622	25343.006638	0.035876	0.034983
RS	34	1.275613	0.850336	24648.148963	0.034892	0.033982
RS	35	1.385873	0.850336	23322.231516	0.033015	0.032210
RS	36	1.504969	0.843603	21996.091082	0.031138	0.030354
RS	37	1.633612	0.843603	20333.100748	0.028784	0.028041
RS	38	1.772566	0.842296	18589.109549	0.026315	0.025624
RS	39	1.922657	0.842296	16738.706507	0.023695	0.023022
RS	40	2.084779	0.844562	14818.519845	0.020977	0.020381
RS	41	2.259895	0.844562	12952.427567	0.018336	0.017764
RS	42	2.449047	0.848717	11082.762718	0.015689	0.015209
RS	43	2.653361	0.848717	9362.859799	0.013254	0.012819
RS	44	2.874050	0.853087	7721.264477	0.010930	0.010589
RS	45	3.112428	0.853087	6270.691493	0.008877	0.008595
RS	46	3.369914	0.856138	4962.623044	0.007025	0.006824
RS	47	3.648037	0.856138	3847.938211	0.005447	0.005303
RS	48	3.948452	0.856961	2903.174819	0.004110	0.004020
RS	49	4.272947	0.856961	2130.957524	0.003017	0.002964
RS	50	4.623451	0.855587	1518.439935	0.002150	0.002123
RS	51	5.002049	0.855587	1044.337666	0.001478	0.001468
RS	52	5.410992	0.852737	694.542875	0.000983	0.000981
RS	53	5.852713	0.852737	442.315016	0.000626	0.000628
RS	54	6.329840	0.848130	271.090521	0.000384	0.000386
RS	55	6.845209	0.848130	157.576080	0.000223	0.000226
RS	56	7.401887	0.848130	87.164865	0.000123	0.000126
RS	57	8.003184	0.848130	45.703657	0.000065	0.000066
RS	58	8.652677	0.839960	22.759273	0.000032	0.000033
RS	59	9.354228	0.839960	10.495023	0.000015	0.000015
RS	60	10.112011	0.839960	4.521382	0.000006	0.000007
RS	61	10.930532	0.839960	1.809969	0.000003	0.000003
RS	62	11.814660	0.839960	0.669340	0.000001	0.000001
RS	63	12.769653	0.839960	0.323598	0.000000	0.000000
PA	4+25*2+4+6 0.221556911 0.042221448 12.769653242 0.585980988 1.251079534 1.549064616 1.585012024 1.505337462 1.409848074 1.340682499 1.289301843 1.237823152 1.177156256 1.107929840 1.037976407 0.975598140 0.925506964 0.888897811 0.864622052 0.850335970 0.843602925 0.842296036 0.844561838 0.848717488 0.853087138 0.856138103 0.856961412 0.855587035 0.852736578 0.848130298 0.839960031
//
IT	4921
RD	3
LK	-7245943.764459
QD	-1190.225404 -> -921.737037
RI	0.0191059094
TR	0.226002	0.042210
MT	12.416537
MM	C_pi: 0.976057, n_recomb: 691337.239635
RS	0	0.000000	0.496491	10784.662552	0.015600	0.044077
RS	1	0.007968	0.496491	11453.270530	0.016567	0.029759
RS	2	0.016570	0.496491	12147.340805	0.017571	0.012553
RS	3	0.025858	0.496491	12865.188233	0.018609	0.013033
RS	4	0.035886	1.250277	5437.985364	0.007866	0.006483
RS	5	0.046712	1.250277	5820.015291	0.008418	0.006913
RS	6	0.058402	1.616492	4819.870209	0.006972	0.005959
RS	7	0.071023	1.616492	5163.250207	0.007468	0.006549
RS	8	0.084649	1.651253	5411.792152	0.007828	0.007358
RS	9	0.099361	1.651253	5790.967060	0.008376	0.008296
RS	10	0.115245	1.545297	6614.525979	0.009568	0.009692
RS	11	0.132395	1.545297	7062.258508	0.010215	0.010808
RS	12	0.150912	1.429860	8137.562946	0.011771	0.012731
RS	13	0.170903	1.429860	8662.917337	0.012531	0.013699
RS	14	0.192488	1.360751	9675.683917	0.013996	0.015171
RS	15	0.215792	1.360751	10267.458911	0.014852	0.015762
RS	16	0.240953	1.317612	11232.992992	0.016248	0.016901
RS	17	0.268119	1.317612	11877.822013	0.017181	0.017379
RS	18	0.297449	1.270735	12995.635059	0.018798	0.018607
RS	19	0.329116	1.270735	13681.650717	0.019790	0.019159
RS	20	0.363306	1.205682	15138.756863	0.021898	0.020810
RS	21	0.400220	1.205682	15845.599129	0.022920	0.021583
RS	22	0.440076	1.124054	17723.103565	0.025636	0.023865
RS	23	0.483107	1.124054	18405.827459	0.026624	0.024886
RS	24	0.529566	1.038810	20582.015054	0.029771	0.027684
RS	25	0.579728	1.038810	21156.993612	0.030603	0.028773
RS	26	0.633886	0.962764	23322.799464	0.033736	0.031657
RS	27	0.692359	0.962764	23670.449997	0.034239	0.032518
RS	28	0.755491	0.902576	25439.871308	0.036798	0.034924
RS	29	0.823652	0.902576	25430.744571	0.036785	0.035255
RS	30	0.897245	0.859631	26470.938139	0.038289	0.036687
RS	31	0.976702	0.859631	26006.867578	0.037618	0.036275
RS	32	1.062489	0.832158	26151.135587	0.037827	0.036475
RS	33	1.155111	0.832158	25200.968959	0.036452	0.035268
RS	34	1.255113	0.816981	24484.622275	0.035416	0.034280
RS	35	1.363083	0.816981	23097.025865	0.033409	0.032377
RS	36	1.479656	0.810976	21702.602807	0.031392	0.030450
RS	37	1.605516	0.810976	19996.280237	0.028924	0.028047
RS	38	1.741404	0.811523	18181.740451	0.026299	0.025535
RS	39	1.888120	0.811523	16320.150557	0.023607	0.022891
RS	40	2.046525	0.816380	14358.111665	0.020769	0.020174
RS	41	2.217552	0.816380	12516.090489	0.018104	0.017557
RS	42	2.402204	0.823472	10644.449701	0.015397	0.014966
RS	43	2.601570	0.823472	8975.420402	0.012983	0.012607
RS	44	2.816820	0.830632	7365.171220	0.010654	0.010379
RS	45	3.049220	0.830632	5976.312195	0.008645	0.008428
RS	46	3.300137	0.835772	4715.655433	0.006821	0.006682
RS	47	3.571046	0.835772	3657.291015	0.005290	0.005200
RS	48	3.863540	0.837623	2757.721074	0.003989	0.003945
RS	49	4.179338	0.837623	2026.569792	0.002931	0.002916
RS	50	4.520298	0.836256	1446.241077	0.002092	0.002094
RS	51	4.888424	0.836256	996.504932	0.001441	0.001453
RS	52	5.285882	0.832775	664.636242	0.000961	0.000975
RS	53	5.715006	0.832775	424.219316	0.000614	0.000626
RS	54	6.178322	0.827067	260.984529	0.000378	0.000387
RS	55	6.678553	0.827067	152.057668	0.000220	0.000227
RS	56	7.218640	0.827067	84.353356	0.000122	0.000127
RS	57	7.801759	0.827067	44.382132	0.000064	0.000067
RS	58	8.431339	0.817022	22.228571	0.000032	0.000034
RS	59	9.111081	0.817022	10.278201	0.000015	0.000016
RS	60	9.844982	0.817022	4.442956	0.000006	0.000007
RS	61	10.637357	0.817022	1.785922	0.000003	0.000003
RS	62	11.492866	0.817022	0.663732	0.000001	0.000001
RS	63	12.416537	0.817022	0.323753	0.000000	0.000001
PA	4+25*2+4+6 0.226001686 0.042209771 12.416537335 0.496490825 1.250276563 1.616491686 1.651252714 1.545297434 1.429860146 1.360751004 1.317611556 1.270734938 1.205682124 1.124053620 1.038809896 0.962764162 0.902576179 0.859631160 0.832157992 0.816981050 0.810975518 0.811523332 0.816380405 0.823472300 0.830631867 0.835771903 0.837622540 0.836255514 0.832774961 0.827067294 0.817021963
//
IT	3813
RD	4
LK	-7245453.801660
QD	-1074.907032 -> -879.225574
RI	0.0176486146
TR	0.228903	0.041911
MT	12.215468
MM	C_pi: 0.959693, n_recomb: 675251.711835
RS	0	0.000000	0.450311	11569.908874	0.017134	0.044624
RS	1	0.007940	0.450311	12263.835131	0.018162	0.029450
RS	2	0.016510	0.450311	12980.656106	0.019223	0.012993
RS	3	0.025761	0.450311	13718.014781	0.020315	0.013931
RS	4	0.035746	1.255580	5230.576451	0.007746	0.006096
RS	5	0.046524	1.255580	5597.026762	0.008289	0.006733
RS	6	0.058158	1.655951	4543.462534	0.006729	0.005686
RS	7	0.070715	1.655951	4867.023145	0.007208	0.006361
RS	8	0.084270	1.675228	5150.777612	0.007628	0.007240
RS	9	0.098900	1.675228	5511.241024	0.008162	0.008189
RS	10	0.114693	1.543717	6392.081625	0.009466	0.009730
RS	11	0.131739	1.543717	6823.375093	0.010105	0.010866
RS	12	0.150139	1.413895	7940.861764	0.011760	0.012952
RS	13	0.169999	1.413895	8450.737273	0.012515	0.013912
RS	14	0.191437	1.351057	9397.480233	0.013917	0.015362
RS	15	0.214577	1.351057	9969.617621	0.014764	0.015926
RS	16	0.239553	1.322520	10787.659323	0.015976	0.016921
RS	17	0.266513	1.322520	11406.676737	0.016892	0.017354
RS	18	0.295614	1.286969	12370.079768	0.018319	0.018444
RS	19	0.327025	1.286969	13026.582149	0.019291	0.018931
RS	20	0.360930	1.223914	14385.918770	0.021305	0.020541
RS	21	0.397527	1.223914	15064.809067	0.022310	0.021233
RS	22	0.437030	1.135354	16942.511146	0.025091	0.023621
RS	23	0.479670	1.135354	17603.747723	0.026070	0.024548
RS	24	0.525694	1.039384	19879.382699	0.029440	0.027589
RS	25	0.575373	1.039384	20439.662739	0.030270	0.028577
RS	26	0.628997	0.953403	22766.029968	0.033715	0.031778
RS	27	0.686878	0.953403	23099.723459	0.034209	0.032535
RS	28	0.749355	0.886017	25030.769950	0.037069	0.035246
RS	29	0.816793	0.886017	24999.553431	0.037023	0.035469
RS	30	0.889584	0.838813	26147.035407	0.038722	0.037108
RS	31	0.968156	0.838813	25648.557702	0.037984	0.036585
RS	32	1.052966	0.809500	25823.281940	0.038242	0.036860
RS	33	1.144509	0.809500	24832.098711	0.036775	0.035546
RS	34	1.243321	0.794214	24086.475919	0.035670	0.034523
RS	35	1.349979	0.794214	22664.724211	0.033565	0.032528
RS	36	1.465105	0.789301	21217.108816	0.031421	0.030508
RS	37	1.589371	0.789301	19497.915600	0.028875	0.028043
RS	38	1.723505	0.791801	17639.789417	0.026123	0.025428
RS	39	1.868288	0.791801	15795.208332	0.023392	0.022758
RS	40	2.024567	0.799201	13819.470042	0.020466	0.019964
RS	41	2.193254	0.799201	12023.262256	0.017806	0.017357
RS	42	2.375335	0.809137	10171.520405	0.015063	0.014730
RS	43	2.571872	0.809137	8566.938125	0.012687	0.012405
RS	44	2.784015	0.819011	7000.942756	0.010368	0.010179
RS	45	3.013001	0.819011	5680.124480	0.008412	0.008271
RS	46	3.260168	0.826196	4472.116524	0.006623	0.006548
RS	47	3.526960	0.826196	3471.670905	0.005141	0.005104
RS	48	3.814935	0.829059	2618.011901	0.003877	0.003874
RS	49	4.125774	0.829059	1927.400143	0.002854	0.002871
RS	50	4.461294	0.827709	1378.343973	0.002041	0.002067
RS	51	4.823453	0.827709	952.000925	0.001410	0.001438
RS	52	5.214367	0.823643	637.062265	0.000943	0.000969
RS	53	5.636319	0.823643	407.727590	0.000604	0.000624
RS	54	6.091774	0.816976	251.850474	0.000373	0.000388
RS	55	6.583390	0.816976	147.144500	0.000218	0.000228
RS	56	7.114041	0.816976	81.888943	0.000121	0.000128
RS	57	7.686824	0.816976	43.243207	0.000064	0.000068
RS	58	8.305085	0.805391	21.777835	0.000032	0.000034
RS	59	8.972435	0.805391	10.100437	0.000015	0.000016
RS	60	9.692772	0.805391	4.381589	0.000006	0.000007
RS	61	10.470302	0.805391	1.768481	0.000003	0.000003
RS	62	11.309567	0.805391	0.660357	0.000001	0.000001
RS	63	12.215468	0.805391	0.324713	0.000000	0.000001
PA	4+25*2+4+6 0.228903299 0.041910558 12.215467804 0.450311499 1.255580091 1.655950552 1.675228394 1.543716880 1.413894873 1.351057086 1.322519728 1.286969112 1.223913798 1.135354445 1.039383503 0.953403486 0.886016806 0.838812952 0.809500492 0.794214369 0.789300848 0.791800526 0.799200677 0.809136989 0.819010993 0.826196094 0.829059199 0.827709339 0.823643295 0.816976384 0.805390811
//
IT	4711
RD	5
LK	-7245080.605475
QD	-1003.927402 -> -837.980326
RI	0.0168464775
TR	0.231006	0.041474
MT	12.090639
MM	C_pi: 0.947433, n_recomb: 659979.531628
RS	0	0.000000	0.424309	11974.058285	0.018143	0.044904
RS	1	0.007922	0.424309	12676.461994	0.019207	0.029300
RS	2	0.016472	0.424309	13399.633506	0.020303	0.013248
RS	3	0.025700	0.424309	14140.785398	0.021426	0.014466
RS	4	0.035658	1.266987	5030.855513	0.007623	0.005838
RS	5	0.046406	1.266987	5382.998062	0.008156	0.006575
RS	6	0.058004	1.685490	4332.007255	0.006564	0.005505
RS	7	0.070522	1.685490	4640.499442	0.007031	0.006208
RS	8	0.084032	1.683359	4974.288231	0.007537	0.007166
RS	9	0.098611	1.683359	5321.921426	0.008064	0.008109
RS	10	0.114346	1.527338	6267.941337	0.009497	0.009786
RS	11	0.131327	1.527338	6689.220291	0.010135	0.010933
RS	12	0.149654	1.385171	7859.317702	0.011908	0.013166
RS	13	0.169432	1.385171	8360.546103	0.012668	0.014140
RS	14	0.190778	1.329721	9250.840026	0.014017	0.015553
RS	15	0.213814	1.329721	9810.392256	0.014865	0.016128
RS	16	0.238676	1.317110	10487.825342	0.015891	0.016955
RS	17	0.265507	1.317110	11087.927914	0.016800	0.017388
RS	18	0.294464	1.295317	11897.781680	0.018028	0.018307
RS	19	0.325715	1.295317	12530.745592	0.018987	0.018777
RS	20	0.359442	1.237265	13780.860567	0.020881	0.020305
RS	21	0.395841	1.237265	14435.965856	0.021873	0.020962
RS	22	0.435123	1.144615	16285.249478	0.024675	0.023403
RS	23	0.477518	1.144615	16927.008206	0.025648	0.024282
RS	24	0.523271	1.040356	19258.313319	0.029180	0.027501
RS	25	0.572649	1.040356	19804.499595	0.030008	0.028434
RS	26	0.625938	0.946444	22241.079438	0.033700	0.031887
RS	27	0.683450	0.946444	22561.770517	0.034186	0.032582
RS	28	0.745518	0.873389	24608.056584	0.037286	0.035535
RS	29	0.812503	0.873389	24558.088511	0.037210	0.035687
RS	30	0.884795	0.822983	25778.972181	0.039060	0.037485
RS	31	0.962814	0.822983	25253.229971	0.038264	0.036880
RS	32	1.047015	0.792469	25441.314839	0.038549	0.037197
RS	33	1.137886	0.792469	24420.118895	0.037001	0.035798
RS	34	1.235956	0.777376	23644.216921	0.035826	0.034724
RS	35	1.341795	0.777376	22201.524373	0.033640	0.032656
RS	36	1.456020	0.773623	20710.594479	0.031381	0.030538
RS	37	1.579294	0.773623	18991.118443	0.028775	0.028023
RS	38	1.712334	0.777996	17103.230194	0.025915	0.025309
RS	39	1.855914	0.777996	15284.737929	0.023159	0.022621
RS	40	2.010869	0.787799	13306.790922	0.020162	0.019757
RS	41	2.178100	0.787799	11560.340326	0.017516	0.017162
RS	42	2.358580	0.800438	9734.432774	0.014750	0.014504
RS	43	2.553358	0.800438	8193.277710	0.012414	0.012212
RS	44	2.763567	0.812915	6671.780665	0.010109	0.009988
RS	45	2.990430	0.812915	5414.731649	0.008204	0.008122
RS	46	3.235266	0.822072	4255.932819	0.006449	0.006420
RS	47	3.499498	0.822072	3308.179383	0.005013	0.005013
RS	48	3.784664	0.825894	2495.991588	0.003782	0.003808
RS	49	4.092422	0.825894	1841.477618	0.002790	0.002828
RS	50	4.424562	0.824524	1320.062995	0.002000	0.002041
RS	51	4.783015	0.824524	914.155338	0.001385	0.001424
RS	52	5.169867	0.819873	613.885374	0.000930	0.000962
RS	53	5.587366	0.819873	394.035280	0.000597	0.000622
RS	54	6.037941	0.812303	244.389377	0.000370	0.000388
RS	55	6.524212	0.812303	143.203600	0.000217	0.000229
RS	56	7.049007	0.812303	79.957383	0.000121	0.000128
RS	57	7.615379	0.812303	42.378292	0.000064	0.000069
RS	58	8.226621	0.799353	21.455027	0.000033	0.000035
RS	59	8.886288	0.799353	9.981826	0.000015	0.000016
RS	60	9.598216	0.799353	4.345448	0.000007	0.000007
RS	61	10.366546	0.799353	1.760894	0.000003	0.000003
RS	62	11.195746	0.799353	0.660479	0.000001	0.000001
RS	63	12.090639	0.799353	0.327208	0.000000	0.000001
PA	4+25*2+4+6 0.231005562 0.041473849 12.090638937 0.424309425 1.266986960 1.685489597 1.683358594 1.527338436 1.385171021 1.329720531 1.317109977 1.295317390 1.237265280 1.144615413 1.040356151 0.946443849 0.873388602 0.822983055 0.792468728 0.777376313 0.773623240 0.777995709 0.787798888 0.800437853 0.812915134 0.822072406 0.825894415 0.824524152 0.819873151 0.812302728 0.799352690
//
IT	3925
RD	6
LK	-7244759.150987
QD	-943.052510 -> -795.010404
RI	0.0163462497
TR	0.232663	0.040975
MT	12.006697
MM	C_pi: 0.937817, n_recomb: 645692.579706
RS	0	0.000000	0.407926	12167.938206	0.018845	0.045060
RS	1	0.007911	0.407926	12870.640216	0.019933	0.029222
RS	2	0.016447	0.407926	13592.417030	0.021051	0.013405
RS	3	0.025658	0.407926	14330.202087	0.022194	0.014804
RS	4	0.035599	1.280682	4846.503667	0.007506	0.005651
RS	5	0.046325	1.280682	5185.735609	0.008031	0.006437
RS	6	0.057900	1.710292	4157.221436	0.006438	0.005372
RS	7	0.070391	1.710292	4453.334641	0.006897	0.006077
RS	8	0.083870	1.685940	4836.344942	0.007490	0.007114
RS	9	0.098415	1.685940	5173.931159	0.008013	0.008039
RS	10	0.114111	1.507194	6183.597941	0.009577	0.009844
RS	11	0.131048	1.507194	6597.634328	0.010218	0.010993
RS	12	0.149326	1.353439	7826.264589	0.012121	0.013370
RS	13	0.169049	1.353439	8321.885474	0.012888	0.014364
RS	14	0.190332	1.304583	9166.688437	0.014197	0.015742
RS	15	0.213299	1.304583	9717.190139	0.015049	0.016344
RS	16	0.238082	1.307152	10266.236675	0.015900	0.017001
RS	17	0.264826	1.307152	10851.388724	0.016806	0.017454
RS	18	0.293686	1.299564	11517.182775	0.017837	0.018196
RS	19	0.324829	1.299564	12130.504302	0.018787	0.018669
RS	20	0.358435	1.247878	13272.545991	0.020556	0.020100
RS	21	0.394700	1.247878	13906.984496	0.021538	0.020744
RS	22	0.433833	1.152695	15716.448785	0.024340	0.023209
RS	23	0.476063	1.152695	16340.645476	0.025307	0.024064
RS	24	0.521632	1.041588	18704.406687	0.028968	0.027425
RS	25	0.570807	1.041588	19237.528520	0.029794	0.028325
RS	26	0.623871	0.940969	21755.101751	0.033693	0.031989
RS	27	0.681134	0.940969	22063.980050	0.034171	0.032643
RS	28	0.742925	0.863184	24197.904423	0.037476	0.035802
RS	29	0.809606	0.863184	24131.801066	0.037374	0.035901
RS	30	0.881560	0.810209	25406.289600	0.039347	0.037827
RS	31	0.959207	0.810209	24858.152602	0.038498	0.037155
RS	32	1.042996	0.778844	25050.786931	0.038797	0.037496
RS	33	1.133413	0.778844	24006.525977	0.037179	0.036025
RS	34	1.230983	0.764073	23201.772419	0.035933	0.034892
RS	35	1.336271	0.764073	21745.810974	0.033678	0.032761
RS	36	1.449888	0.761447	20219.426020	0.031314	0.030548
RS	37	1.572493	0.761447	18505.984530	0.028661	0.027991
RS	38	1.704796	0.767565	16597.399115	0.025705	0.025185
RS	39	1.847566	0.767565	14808.158067	0.022934	0.022484
RS	40	2.001629	0.779607	12834.303795	0.019877	0.019554
RS	41	2.167879	0.779607	11136.886104	0.017248	0.016974
RS	42	2.347281	0.794800	9338.544088	0.014463	0.014287
RS	43	2.540874	0.794800	7856.855488	0.012168	0.012029
RS	44	2.749782	0.809771	6377.583973	0.009877	0.009808
RS	45	2.975215	0.809771	5178.723525	0.008020	0.007982
RS	46	3.218481	0.820823	4064.807320	0.006295	0.006300
RS	47	3.480991	0.820823	3164.302227	0.004901	0.004927
RS	48	3.764267	0.825543	2389.200421	0.003700	0.003745
RS	49	4.069952	0.825543	1766.641301	0.002736	0.002787
RS	50	4.399818	0.824114	1269.624015	0.001966	0.002017
RS	51	4.755779	0.824114	881.599554	0.001365	0.001410
RS	52	5.139897	0.818863	594.125118	0.000920	0.000956
RS	53	5.554402	0.818863	382.461679	0.000592	0.000620
RS	54	6.001696	0.810441	238.161058	0.000369	0.000388
RS	55	6.484374	0.810441	139.962039	0.000217	0.000229
RS	56	7.005234	0.810441	78.400445	0.000121	0.000129
RS	57	7.567297	0.810441	41.701914	0.000065	0.000069
RS	58	8.173822	0.796249	21.218563	0.000033	0.000035
RS	59	8.828327	0.796249	9.902360	0.000015	0.000017
RS	60	9.534606	0.796249	4.325725	0.000007	0.000007
RS	61	10.296756	0.796249	1.759634	0.000003	0.000003
RS	62	11.119197	0.796249	0.662826	0.000001	0.000001
RS	63	12.006697	0.796249	0.330678	0.000001	0.000001
PA	4+25*2+4+6 0.232662758 0.040974696 12.006696665 0.407925834 1.280681752 1.710291905 1.685940038 1.507193887 1.353439231 1.304582582 1.307151664 1.299564389 1.247877733 1.152695364 1.041588415 0.940968683 0.863183565 0.810208709 0.778843940 0.764073281 0.761446843 0.767565312 0.779607425 0.794799698 0.809771470 0.820822727 0.825543130 0.824114476 0.818862556 0.810441190 0.796248562
//
IT	3864
RD	7
LK	-7244470.923375
QD	-886.684035 -> -752.493166
RI	0.0159981719
TR	0.234060	0.040453
MT	11.945345
MM	C_pi: 0.929809, n_recomb: 632281.382373
RS	0	0.000000	0.396320	12252.171927	0.019378	0.045154
RS	1	0.007902	0.396320	12951.324324	0.020483	0.029179
RS	2	0.016428	0.396320	13668.155213	0.021617	0.013510
RS	3	0.025628	0.396320	14399.404357	0.022774	0.015036
RS	4	0.035555	1.293966	4681.025123	0.007403	0.005507
RS	5	0.046266	1.293966	5008.765107	0.007922	0.006318
RS	6	0.057824	1.731889	4006.489918	0.006337	0.005267
RS	7	0.070295	1.731889	4291.962880	0.006788	0.005962
RS	8	0.083752	1.687059	4716.733692	0.007460	0.007068
RS	9	0.098271	1.687059	5045.652116	0.007980	0.007973
RS	10	0.113938	1.487723	6112.428298	0.009667	0.009893
RS	11	0.130843	1.487723	6520.292594	0.010312	0.011040
RS	12	0.149084	1.322702	7809.619752	0.012351	0.013560
RS	13	0.168767	1.322702	8300.814699	0.013128	0.014575
RS	14	0.190004	1.279041	9110.538976	0.014409	0.015926
RS	15	0.212920	1.279041	9653.700835	0.015268	0.016562
RS	16	0.237646	1.295279	10087.855362	0.015955	0.017058
RS	17	0.264327	1.295279	10660.367309	0.016860	0.017538
RS	18	0.293115	1.301438	11194.229346	0.017705	0.018107
RS	19	0.324179	1.301438	11790.466279	0.018647	0.018592
RS	20	0.357696	1.256657	12830.135490	0.020292	0.019921
RS	21	0.393863	1.256657	13446.130365	0.021266	0.020563
RS	22	0.432887	1.159853	15211.529738	0.024058	0.023039
RS	23	0.474995	1.159853	15819.637997	0.025020	0.023880
RS	24	0.520430	1.042840	18201.964071	0.028788	0.027361
RS	25	0.569456	1.042840	18722.873714	0.029612	0.028239
RS	26	0.622355	0.936357	21302.107408	0.033691	0.032088
RS	27	0.679435	0.936357	21600.115916	0.034162	0.032711
RS	28	0.741024	0.854496	23802.878848	0.037646	0.036051
RS	29	0.807481	0.854496	23722.589669	0.037519	0.036106
RS	30	0.879189	0.799382	25037.470822	0.039599	0.038142
RS	31	0.956562	0.799382	24470.466122	0.038702	0.037411
RS	32	1.040050	0.767388	24662.511809	0.039006	0.037764
RS	33	1.130135	0.767388	23600.067046	0.037325	0.036228
RS	34	1.227339	0.752990	22768.839792	0.036011	0.035036
RS	35	1.332223	0.752990	21304.692273	0.033695	0.032848
RS	36	1.445395	0.751418	19749.554028	0.031235	0.030545
RS	37	1.567510	0.751418	18045.811708	0.028541	0.027951
RS	38	1.699274	0.759140	16123.463120	0.025500	0.025060
RS	39	1.841450	0.759140	14364.459959	0.022718	0.022348
RS	40	1.994860	0.773256	12398.892595	0.019610	0.019360
RS	41	2.160393	0.773256	10748.514671	0.017000	0.016794
RS	42	2.339006	0.790854	8978.231517	0.014200	0.014082
RS	43	2.531732	0.790854	7551.761610	0.011944	0.011855
RS	44	2.739688	0.808209	6112.235769	0.009667	0.009638
RS	45	2.964075	0.808209	4966.430226	0.007855	0.007849
RS	46	3.206194	0.821077	3893.553249	0.006158	0.006187
RS	47	3.467444	0.821077	3035.652346	0.004801	0.004845
RS	48	3.749338	0.826637	2294.013380	0.003628	0.003685
RS	49	4.053507	0.826637	1700.062388	0.002689	0.002748
RS	50	4.381711	0.825112	1224.897412	0.001937	0.001993
RS	51	4.735849	0.825112	852.796937	0.001349	0.001397
RS	52	5.117970	0.819252	576.714820	0.000912	0.000950
RS	53	5.530286	0.819252	372.301985	0.000589	0.000617
RS	54	5.975183	0.810015	232.726932	0.000368	0.000388
RS	55	6.455234	0.810015	137.154474	0.000217	0.000230
RS	56	6.973219	0.810015	77.066346	0.000122	0.000130
RS	57	7.532134	0.810015	41.132295	0.000065	0.000070
RS	58	8.135213	0.794700	21.027160	0.000033	0.000036
RS	59	8.785947	0.794700	9.842504	0.000016	0.000017
RS	60	9.488101	0.794700	4.313858	0.000007	0.000007
RS	61	10.245738	0.794700	1.761249	0.000003	0.000003
RS	62	11.063243	0.794700	0.666125	0.000001	0.000001
RS	63	11.945345	0.794700	0.334525	0.000001	0.000001
PA	4+25*2+4+6 0.234060408 0.040453044 11.945345003 0.396320339 1.293965801 1.731888790 1.687059093 1.487723244 1.322701543 1.279041491 1.295279074 1.301438303 1.256657467 1.159852880 1.042840019 0.936357059 0.854496377 0.799381984 0.767388299 0.752990467 0.751418404 0.759139542 0.773255777 0.790853654 0.808209192 0.821077136 0.826637476 0.825111829 0.819252239 0.810014938 0.794700176
//
IT	4089
RD	8
LK	-7244209.247385
QD	-834.395588 -> -712.186320
RI	0.0157388970
TR	0.235296	0.039930
MT	11.897043
MM	C_pi: 0.922808, n_recomb: 619635.309239
RS	0	0.000000	0.387249	12279.531945	0.019817	0.045216
RS	1	0.007895	0.387249	12973.338478	0.020937	0.029154
RS	2	0.016413	0.387249	13683.615648	0.022083	0.013586
RS	3	0.025604	0.387249	14406.957453	0.023251	0.015209
RS	4	0.035520	1.305373	4534.901314	0.007319	0.005391
RS	5	0.046220	1.305373	4852.498467	0.007831	0.006218
RS	6	0.057764	1.750658	3873.807581	0.006252	0.005180
RS	7	0.070219	1.750658	4149.919019	0.006697	0.005862
RS	8	0.083658	1.688214	4606.847452	0.007435	0.007025
RS	9	0.098158	1.688214	4927.859691	0.007953	0.007909
RS	10	0.113802	1.470556	6042.856765	0.009752	0.009931
RS	11	0.130682	1.470556	6444.864725	0.010401	0.011072
RS	12	0.148894	1.294435	7794.627900	0.012579	0.013733
RS	13	0.168544	1.294435	8281.723001	0.013365	0.014768
RS	14	0.189745	1.254548	9065.470873	0.014630	0.016104
RS	15	0.212621	1.254548	9602.101841	0.015496	0.016773
RS	16	0.237302	1.282741	9934.772536	0.016033	0.017121
RS	17	0.263932	1.282741	10496.080619	0.016939	0.017631
RS	18	0.292664	1.301811	10910.461595	0.017608	0.018035
RS	19	0.323665	1.301811	11491.406229	0.018545	0.018537
RS	20	0.357113	1.264052	12435.991275	0.020070	0.019764
RS	21	0.393202	1.264052	13035.208214	0.021037	0.020409
RS	22	0.432140	1.166193	14755.562386	0.023813	0.022888
RS	23	0.474152	1.166193	15348.735286	0.024771	0.023721
RS	24	0.519481	1.043954	17740.500817	0.028631	0.027307
RS	25	0.568389	1.043954	18249.874387	0.029453	0.028170
RS	26	0.621158	0.932246	20876.818479	0.033692	0.032184
RS	27	0.678094	0.932246	21164.679465	0.034157	0.032783
RS	28	0.739524	0.846809	23422.327704	0.037800	0.036285
RS	29	0.805804	0.846809	23329.339630	0.037650	0.036301
RS	30	0.877317	0.789880	24674.806096	0.039821	0.038432
RS	31	0.954476	0.789880	24091.642512	0.038880	0.037649
RS	32	1.037726	0.757413	24279.771167	0.039184	0.038007
RS	33	1.127549	0.757413	23202.838741	0.037446	0.036413
RS	34	1.224464	0.743402	22347.834596	0.036066	0.035161
RS	35	1.329030	0.743402	20879.162123	0.033696	0.032922
RS	36	1.441851	0.742799	19301.080748	0.031149	0.030533
RS	37	1.563580	0.742799	17609.346971	0.028419	0.027907
RS	38	1.694919	0.751978	15678.843425	0.025303	0.024936
RS	39	1.836627	0.751978	13950.098887	0.022513	0.022215
RS	40	1.989523	0.768005	11995.941125	0.019360	0.019174
RS	41	2.154490	0.768005	10390.229906	0.016768	0.016622
RS	42	2.332481	0.787863	8647.999377	0.013957	0.013888
RS	43	2.524525	0.787863	7272.714362	0.011737	0.011691
RS	44	2.731730	0.807495	5870.579974	0.009474	0.009478
RS	45	2.955294	0.807495	4773.310559	0.007703	0.007723
RS	46	3.196508	0.822103	3738.180597	0.006033	0.006080
RS	47	3.456767	0.822103	2918.967473	0.004711	0.004768
RS	48	3.737572	0.828449	2207.801612	0.003563	0.003629
RS	49	4.040547	0.828449	1639.741363	0.002646	0.002711
RS	50	4.367442	0.826792	1184.403186	0.001911	0.001970
RS	51	4.720145	0.826792	826.701501	0.001334	0.001384
RS	52	5.100693	0.820316	560.944834	0.000905	0.000944
RS	53	5.511286	0.820316	363.091787	0.000586	0.000615
RS	54	5.954296	0.810305	227.795474	0.000368	0.000387
RS	55	6.432280	0.810305	134.607005	0.000217	0.000230
RS	56	6.948001	0.810305	75.856660	0.000122	0.000130
RS	57	7.504438	0.810305	40.616777	0.000066	0.000070
RS	58	8.104806	0.793950	20.854908	0.000034	0.000036
RS	59	8.752573	0.793950	9.789605	0.000016	0.000017
RS	60	9.451480	0.793950	4.304099	0.000007	0.000008
RS	61	10.205566	0.793950	1.763319	0.000003	0.000003
RS	62	11.019187	0.793950	0.669436	0.000001	0.000001
RS	63	11.897043	0.793950	0.338264	0.000001	0.000001
PA	4+25*2+4+6 0.235295861 0.039929719 11.897043055 0.387249286 1.305373100 1.750658230 1.688214287 1.470555723 1.294435498 1.254548127 1.282741039 1.301810647 1.264051854 1.166193171 1.043953892 0.932245780 0.846808505 0.789880052 0.757413340 0.743402294 0.742799037 0.751978012 0.768004508 0.787863184 0.807495460 0.822102918 0.828448694 0.826791835 0.820316369 0.810305394 0.793949917
//
IT	3957
RD	9
LK	-7243970.824907
QD	-786.379986 -> -674.962984
RI	0.0155402416
TR	0.236425	0.039416
MT	11.856379
MM	C_pi: 0.916466, n_recomb: 607678.835105
RS	0	0.000000	0.379647	12276.644553	0.020203	0.045260
RS	1	0.007889	0.379647	12964.272792	0.021334	0.029137
RS	2	0.016401	0.379647	13667.286874	0.022491	0.013644
RS	3	0.025584	0.379647	14382.163232	0.023667	0.015347
RS	4	0.035491	1.314219	4407.150171	0.007252	0.005297
RS	5	0.046180	1.314219	4715.841322	0.007760	0.006134
RS	6	0.057713	1.766689	3755.881249	0.006181	0.005104
RS	7	0.070155	1.766689	4023.658072	0.006621	0.005774
RS	8	0.083579	1.689844	4503.197639	0.007410	0.006982
RS	9	0.098061	1.689844	4816.800335	0.007927	0.007845
RS	10	0.113687	1.456092	5970.512335	0.009825	0.009955
RS	11	0.130545	1.456092	6366.678412	0.010477	0.011089
RS	12	0.148733	1.269056	7774.842178	0.012794	0.013888
RS	13	0.168356	1.269056	8257.789626	0.013589	0.014941
RS	14	0.189527	1.231639	9023.565032	0.014849	0.016274
RS	15	0.212368	1.231639	9554.047662	0.015722	0.016974
RS	16	0.237011	1.270145	9797.698347	0.016123	0.017188
RS	17	0.263599	1.270145	10348.774303	0.017030	0.017728
RS	18	0.292283	1.301146	10655.642759	0.017535	0.017978
RS	19	0.323231	1.301146	11222.650168	0.018468	0.018497
RS	20	0.356621	1.270311	12079.709779	0.019878	0.019626
RS	21	0.392644	1.270311	12663.479128	0.020839	0.020276
RS	22	0.431509	1.171773	14339.433167	0.023597	0.022754
RS	23	0.473441	1.171773	14918.626513	0.024550	0.023584
RS	24	0.518681	1.044834	17313.539547	0.028491	0.027262
RS	25	0.567489	1.044834	17811.941747	0.029311	0.028114
RS	26	0.620149	0.928421	20475.909572	0.033695	0.032279
RS	27	0.676962	0.928421	20754.202048	0.034153	0.032857
RS	28	0.738258	0.839816	23055.723616	0.037941	0.036505
RS	29	0.804389	0.839816	22951.229167	0.037769	0.036487
RS	30	0.875738	0.781333	24319.688951	0.040021	0.038702
RS	31	0.952715	0.781333	23722.541362	0.039038	0.037870
RS	32	1.035766	0.748511	23904.470470	0.039337	0.038228
RS	33	1.125368	0.748511	22815.980025	0.037546	0.036579
RS	34	1.222039	0.734884	21939.862776	0.036104	0.035269
RS	35	1.326337	0.734884	20469.439374	0.033685	0.032983
RS	36	1.438863	0.735158	18873.545129	0.031058	0.030515
RS	37	1.560266	0.735158	17195.304041	0.028297	0.027859
RS	38	1.691247	0.745651	15261.310452	0.025114	0.024817
RS	39	1.832561	0.745651	13562.300983	0.022318	0.022088
RS	40	1.985023	0.763430	11621.890414	0.019125	0.018998
RS	41	2.149514	0.763430	10058.352185	0.016552	0.016459
RS	42	2.326981	0.785408	8343.863023	0.013731	0.013705
RS	43	2.518450	0.785408	7015.997851	0.011546	0.011536
RS	44	2.725023	0.807210	5649.053844	0.009296	0.009327
RS	45	2.947893	0.807210	4596.298144	0.007564	0.007605
RS	46	3.188346	0.823483	3596.015570	0.005918	0.005980
RS	47	3.447769	0.823483	2812.112290	0.004628	0.004695
RS	48	3.727658	0.830561	2128.876398	0.003503	0.003575
RS	49	4.029627	0.830561	1584.421401	0.002607	0.002676
RS	50	4.355420	0.828739	1147.232031	0.001888	0.001949
RS	51	4.706915	0.828739	802.681775	0.001321	0.001372
RS	52	5.086139	0.821649	546.388348	0.000899	0.000938
RS	53	5.495282	0.821649	354.557763	0.000583	0.000612
RS	54	5.936702	0.810908	223.199525	0.000367	0.000387
RS	55	6.412946	0.810908	132.221219	0.000218	0.000230
RS	56	6.926763	0.810908	74.716315	0.000123	0.000131
RS	57	7.481114	0.810908	40.126166	0.000066	0.000071
RS	58	8.079200	0.793618	20.686746	0.000034	0.000037
RS	59	8.724469	0.793618	9.736822	0.000016	0.000017
RS	60	9.420645	0.793618	4.293565	0.000007	0.000008
RS	61	10.171743	0.793618	1.764723	0.000003	0.000003
RS	62	10.982096	0.793618	0.672361	0.000001	0.000001
RS	63	11.856379	0.793618	0.341716	0.000001	0.000001
PA	4+25*2+4+6 0.236425089 0.039416211 11.856379334 0.379646677 1.314219365 1.766689324 1.689843613 1.456092449 1.269056032 1.231638879 1.270144542 1.301145822 1.270310778 1.171772920 1.044833995 0.928421049 0.839816481 0.781333243 0.748511398 0.734884450 0.735158361 0.745651384 0.763429774 0.785407724 0.807209758 0.823482791 0.830561440 0.828739357 0.821649434 0.810908153 0.793618087
//
IT	4363
RD	10
LK	-7243753.440174
QD	-742.681851 -> -641.120425
RI	0.0153886107
TR	0.237476	0.038918
MT	11.820672
MM	C_pi: 0.910601, n_recomb: 596357.569595
RS	0	0.000000	0.372990	12256.921586	0.020553	0.045295
RS	1	0.007884	0.372990	12938.007202	0.021695	0.029124
RS	2	0.016390	0.372990	13633.481025	0.022861	0.013692
RS	3	0.025566	0.372990	14339.719935	0.024046	0.015460
RS	4	0.035465	1.320283	4296.185123	0.007204	0.005219
RS	5	0.046146	1.320283	4597.084010	0.007709	0.006065
RS	6	0.057668	1.779978	3650.743510	0.006122	0.005039
RS	7	0.070098	1.779978	3911.066273	0.006558	0.005697
RS	8	0.083509	1.691941	4404.602213	0.007386	0.006938
RS	9	0.097977	1.691941	4711.192178	0.007900	0.007783
RS	10	0.113585	1.444231	5894.392543	0.009884	0.009968
RS	11	0.130425	1.444231	6284.646103	0.010538	0.011092
RS	12	0.148591	1.246499	7748.144772	0.012992	0.014027
RS	13	0.168190	1.246499	8226.772302	0.013795	0.015095
RS	14	0.189334	1.210471	8981.213618	0.015060	0.016434
RS	15	0.212146	1.210471	9505.738633	0.015940	0.017163
RS	16	0.236755	1.257783	9671.837812	0.016218	0.017258
RS	17	0.263305	1.257783	10213.410004	0.017126	0.017826
RS	18	0.291948	1.299731	10423.730410	0.017479	0.017932
RS	19	0.322850	1.299731	10977.898457	0.018408	0.018470
RS	20	0.356187	1.275619	11754.655691	0.019711	0.019505
RS	21	0.392153	1.275619	12324.101403	0.020666	0.020161
RS	22	0.430955	1.176661	13957.111923	0.023404	0.022635
RS	23	0.472815	1.176661	14523.163948	0.024353	0.023463
RS	24	0.517976	1.045459	16916.630540	0.028367	0.027226
RS	25	0.566698	1.045459	17404.569456	0.029185	0.028068
RS	26	0.619260	0.924780	20097.139169	0.033700	0.032371
RS	27	0.675967	0.924780	20366.362189	0.034151	0.032931
RS	28	0.737144	0.833358	22702.734002	0.038069	0.036713
RS	29	0.803145	0.833358	22587.740197	0.037876	0.036664
RS	30	0.874349	0.773538	23972.989516	0.040199	0.038952
RS	31	0.951167	0.773538	23363.691322	0.039177	0.038075
RS	32	1.034042	0.740454	23537.810180	0.039469	0.038429
RS	33	1.123450	0.740454	22440.187075	0.037629	0.036730
RS	34	1.219907	0.727199	21545.510576	0.036129	0.035364
RS	35	1.323969	0.727199	20075.524978	0.033664	0.033034
RS	36	1.436235	0.728260	18466.322184	0.030965	0.030493
RS	37	1.557352	0.728260	16802.540537	0.028175	0.027810
RS	38	1.688018	0.739928	14868.965183	0.024933	0.024702
RS	39	1.828986	0.739928	13198.869507	0.022132	0.021966
RS	40	1.981068	0.759306	11273.987786	0.018905	0.018832
RS	41	2.145140	0.759306	9750.128245	0.016349	0.016306
RS	42	2.322147	0.783267	8062.855121	0.013520	0.013534
RS	43	2.513110	0.783267	6778.913083	0.011367	0.011390
RS	44	2.719128	0.807137	5445.068346	0.009131	0.009185
RS	45	2.941389	0.807137	4433.220307	0.007434	0.007493
RS	46	3.181173	0.825003	3465.198754	0.005811	0.005885
RS	47	3.439861	0.825003	2713.635754	0.004550	0.004626
RS	48	3.718945	0.832764	2056.107731	0.003448	0.003524
RS	49	4.020032	0.832764	1533.281614	0.002571	0.002642
RS	50	4.344856	0.830752	1112.793093	0.001866	0.001928
RS	51	4.695290	0.830752	780.340520	0.001309	0.001359
RS	52	5.073352	0.823051	532.788031	0.000893	0.000932
RS	53	5.481221	0.823051	346.539250	0.000581	0.000609
RS	54	5.921246	0.811623	218.843587	0.000367	0.000386
RS	55	6.395962	0.811623	129.941878	0.000218	0.000230
RS	56	6.908106	0.811623	73.614860	0.000123	0.000131
RS	57	7.460627	0.811623	39.644498	0.000066	0.000071
RS	58	8.056709	0.793499	20.514802	0.000034	0.000037
RS	59	8.699786	0.793499	9.680379	0.000016	0.000017
RS	60	9.393564	0.793499	4.280559	0.000007	0.000008
RS	61	10.142039	0.793499	1.764751	0.000003	0.000003
RS	62	10.949524	0.793499	0.674625	0.000001	0.000001
RS	63	11.820672	0.793499	0.344736	0.000001	0.000001
PA	4+25*2+4+6 0.237475806 0.038917896 11.820672141 0.372989696 1.320283481 1.779977706 1.691941059 1.444231311 1.246499091 1.210470556 1.257782577 1.299731231 1.275619105 1.176661379 1.045459256 0.924780016 0.833357531 0.773537615 0.740453661 0.727199033 0.728259520 0.739928382 0.759306023 0.783266829 0.807136625 0.825002511 0.832764229 0.830752322 0.823051269 0.811622769 0.793499025
//
IT	4638
RD	11
LK	-7243555.294761
QD	-703.151430 -> -610.630544
RI	0.0152762344
TR	0.238467	0.038438
MT	11.788127
MM	C_pi: 0.905101, n_recomb: 585633.037607
RS	0	0.000000	0.367016	12227.028243	0.020878	0.045324
RS	1	0.007879	0.367016	12901.430120	0.022030	0.029113
RS	2	0.016380	0.367016	13589.290877	0.023204	0.013731
RS	3	0.025549	0.367016	14286.900757	0.024396	0.015556
RS	4	0.035442	1.323639	4200.117278	0.007172	0.005155
RS	5	0.046114	1.323639	4494.205525	0.007674	0.006009
RS	6	0.057627	1.790497	3557.062990	0.006074	0.004982
RS	7	0.070047	1.790497	3810.714318	0.006507	0.005630
RS	8	0.083445	1.694290	4310.915190	0.007361	0.006895
RS	9	0.097900	1.694290	4610.862179	0.007873	0.007723
RS	10	0.113493	1.434697	5814.858166	0.009929	0.009970
RS	11	0.130315	1.434697	6199.129031	0.010585	0.011085
RS	12	0.148462	1.226536	7714.275073	0.013173	0.014150
RS	13	0.168039	1.226536	8188.388138	0.013982	0.015231
RS	14	0.189159	1.190996	8937.114776	0.015261	0.016584
RS	15	0.211943	1.190996	9455.797181	0.016146	0.017341
RS	16	0.236522	1.245794	9554.548280	0.016315	0.017329
RS	17	0.263037	1.245794	10087.205158	0.017224	0.017924
RS	18	0.291642	1.297736	10210.964812	0.017436	0.017896
RS	19	0.322501	1.297736	10753.226912	0.018362	0.018451
RS	20	0.355791	1.280095	11456.393007	0.019562	0.019397
RS	21	0.391705	1.280095	12012.500167	0.020512	0.020061
RS	22	0.430448	1.180913	13604.343266	0.023230	0.022529
RS	23	0.472244	1.180913	14158.012995	0.024176	0.023356
RS	24	0.517333	1.045818	16546.700958	0.028254	0.027197
RS	25	0.565975	1.045818	17024.649332	0.029071	0.028031
RS	26	0.618449	0.921257	19738.999345	0.033705	0.032462
RS	27	0.675058	0.921257	19999.600771	0.034150	0.033005
RS	28	0.736128	0.827320	22363.370423	0.038187	0.036910
RS	29	0.802009	0.827320	22238.745770	0.037974	0.036831
RS	30	0.873082	0.766354	23635.565090	0.040359	0.039185
RS	31	0.949754	0.766354	23015.695078	0.039301	0.038265
RS	32	1.032468	0.733085	23180.844321	0.039583	0.038613
RS	33	1.121699	0.733085	22076.137920	0.037696	0.036866
RS	34	1.217961	0.720185	21165.325617	0.036141	0.035447
RS	35	1.321807	0.720185	19697.530627	0.033635	0.033077
RS	36	1.433837	0.721943	18078.990851	0.030871	0.030469
RS	37	1.554693	0.721943	16430.258637	0.028056	0.027760
RS	38	1.685072	0.734657	14500.357411	0.024760	0.024592
RS	39	1.825724	0.734657	12858.163256	0.021956	0.021850
RS	40	1.977458	0.755487	10950.137027	0.018698	0.018677
RS	41	2.141149	0.755487	9463.503991	0.016159	0.016162
RS	42	2.317736	0.781299	7802.758640	0.013324	0.013373
RS	43	2.508238	0.781299	6559.481971	0.011201	0.011253
RS	44	2.713750	0.807136	5256.745931	0.008976	0.009052
RS	45	2.935456	0.807136	4282.530389	0.007313	0.007388
RS	46	3.174630	0.826526	3344.405199	0.005711	0.005795
RS	47	3.432649	0.826526	2622.530331	0.004478	0.004560
RS	48	3.710999	0.834919	1988.734293	0.003396	0.003476
RS	49	4.011281	0.834919	1485.784550	0.002537	0.002610
RS	50	4.335223	0.832694	1080.716931	0.001845	0.001908
RS	51	4.684689	0.832694	759.435755	0.001297	0.001347
RS	52	5.061691	0.824389	519.990950	0.000888	0.000926
RS	53	5.468399	0.824389	338.943689	0.000579	0.000606
RS	54	5.907152	0.812323	214.673378	0.000367	0.000385
RS	55	6.380477	0.812323	127.739067	0.000218	0.000230
RS	56	6.891096	0.812323	72.536650	0.000124	0.000131
RS	57	7.441949	0.812323	39.164025	0.000067	0.000071
RS	58	8.036205	0.793422	20.336211	0.000035	0.000037
RS	59	8.677285	0.793422	9.618542	0.000016	0.000018
RS	60	9.368878	0.793422	4.264127	0.000007	0.000008
RS	61	10.114963	0.793422	1.762925	0.000003	0.000003
RS	62	10.919836	0.793422	0.676006	0.000001	0.000001
RS	63	11.788127	0.793422	0.347180	0.000001	0.000001
PA	4+25*2+4+6 0.238467240 0.038438027 11.788126784 0.367015535 1.323639037 1.790496807 1.694289597 1.434697459 1.226535748 1.190995918 1.245793725 1.297736223 1.280095005 1.180913212 1.045818186 0.921257332 0.827320299 0.766354233 0.733084616 0.720184863 0.721943360 0.734656819 0.755487139 0.781298532 0.807135663 0.826525724 0.834919451 0.832694367 0.824388974 0.812323454 0.793421885
//
IT	3290
RD	12
LK	-7243374.806848
QD	-667.540193 -> -583.322394
RI	0.0151981623
TR	0.239409	0.037978
MT	11.757886
MM	C_pi: 0.899907, n_recomb: 575474.637412
RS	0	0.000000	0.361589	12190.286357	0.021183	0.045350
RS	1	0.007875	0.361589	12857.978079	0.022343	0.029104
RS	2	0.016370	0.361589	13538.258621	0.023525	0.013763
RS	3	0.025534	0.361589	14227.341940	0.024723	0.015638
RS	4	0.035420	1.324463	4117.247261	0.007155	0.005103
RS	5	0.046084	1.324463	4405.393142	0.007655	0.005964
RS	6	0.057588	1.798348	3473.641486	0.006036	0.004933
RS	7	0.069999	1.798348	3721.320821	0.006467	0.005573
RS	8	0.083386	1.696692	4222.198298	0.007337	0.006852
RS	9	0.097828	1.696692	4515.865811	0.007847	0.007666
RS	10	0.113406	1.427150	5732.954005	0.009962	0.009962
RS	11	0.130212	1.427150	6111.218200	0.010619	0.011067
RS	12	0.148341	1.208879	7673.982355	0.013335	0.014259
RS	13	0.167898	1.208879	8143.420626	0.014151	0.015350
RS	14	0.188995	1.173117	8890.953314	0.015450	0.016726
RS	15	0.211753	1.173117	9403.887658	0.016341	0.017507
RS	16	0.236304	1.234248	9444.372835	0.016411	0.017401
RS	17	0.262788	1.234248	9968.624613	0.017322	0.018020
RS	18	0.291357	1.295296	10014.759407	0.017403	0.017869
RS	19	0.322177	1.295296	10545.939130	0.018326	0.018440
RS	20	0.355423	1.283848	11181.678272	0.019430	0.019302
RS	21	0.391288	1.283848	11725.335962	0.020375	0.019973
RS	22	0.429976	1.184589	13277.987820	0.023073	0.022435
RS	23	0.471712	1.184589	13819.982675	0.024015	0.023261
RS	24	0.516734	1.045924	16201.463765	0.028153	0.027174
RS	25	0.565302	1.045924	16669.876643	0.028967	0.028002
RS	26	0.617694	0.917829	19400.324844	0.033712	0.032550
RS	27	0.674213	0.917829	19652.726273	0.034150	0.033078
RS	28	0.735182	0.821647	22037.584910	0.038295	0.037096
RS	29	0.800952	0.821647	21904.110646	0.038063	0.036989
RS	30	0.871902	0.759699	23308.186346	0.040503	0.039402
RS	31	0.948439	0.759699	22679.127608	0.039409	0.038441
RS	32	1.031004	0.726310	22834.402781	0.039679	0.038780
RS	33	1.120070	0.726310	21724.378483	0.037750	0.036989
RS	34	1.216150	0.713745	20799.684490	0.036144	0.035520
RS	35	1.319797	0.713745	19335.507840	0.033599	0.033112
RS	36	1.431606	0.716119	17711.084490	0.030776	0.030443
RS	37	1.552220	0.716119	16077.733466	0.027938	0.027710
RS	38	1.682332	0.729751	14154.261195	0.024596	0.024489
RS	39	1.822690	0.729751	12538.838341	0.021789	0.021740
RS	40	1.974102	0.751897	10648.585862	0.018504	0.018530
RS	41	2.137437	0.751897	9196.807212	0.015981	0.016026
RS	42	2.313635	0.779433	7561.773174	0.013140	0.013222
RS	43	2.503708	0.779433	6356.133896	0.011045	0.011124
RS	44	2.708749	0.807140	5082.604365	0.008832	0.008927
RS	45	2.929938	0.807140	4143.035313	0.007199	0.007289
RS	46	3.168545	0.827983	3232.650583	0.005617	0.005711
RS	47	3.425943	0.827983	2538.061253	0.004410	0.004498
RS	48	3.703610	0.836966	1926.191479	0.003347	0.003430
RS	49	4.003144	0.836966	1441.545691	0.002505	0.002579
RS	50	4.326266	0.834507	1050.748490	0.001826	0.001888
RS	51	4.674834	0.834507	739.809056	0.001286	0.001336
RS	52	5.050851	0.825608	507.902869	0.000883	0.000920
RS	53	5.456480	0.825608	331.718490	0.000576	0.000603
RS	54	5.894052	0.812953	210.662537	0.000366	0.000384
RS	55	6.366083	0.812953	125.599427	0.000218	0.000230
RS	56	6.875286	0.812953	71.475371	0.000124	0.000131
RS	57	7.424589	0.812953	38.681979	0.000067	0.000071
RS	58	8.017149	0.793385	20.148949	0.000035	0.000037
RS	59	8.656373	0.793385	9.550980	0.000017	0.000018
RS	60	9.345936	0.793385	4.244417	0.000007	0.000008
RS	61	10.089802	0.793385	1.759431	0.000003	0.000003
RS	62	10.892248	0.793385	0.676628	0.000001	0.000001
RS	63	11.757886	0.793385	0.349149	0.000001	0.000001
PA	4+25*2+4+6 0.239408703 0.037977794 11.757885713 0.361588929 1.324463332 1.798348125 1.696692292 1.427150279 1.208878891 1.173116940 1.234247949 1.295295641 1.283847725 1.184589150 1.045923907 0.917829115 0.821647432 0.759699091 0.726310105 0.713745222 0.716118660 0.729751054 0.751896944 0.779432791 0.807140281 0.827983173 0.836965791 0.834506547 0.825607581 0.812953279 0.793384571
//
IT	3274
RD	13
LK	-7243210.543591
QD	-635.553837 -> -558.961237
RI	0.0151503921
TR	0.240307	0.037538
MT	11.729359
MM	C_pi: 0.894980, n_recomb: 565852.826340
RS	0	0.000000	0.356617	12148.917890	0.021470	0.045374
RS	1	0.007871	0.356617	12809.947055	0.022638	0.029094
RS	2	0.016361	0.356617	13482.747673	0.023827	0.013790
RS	3	0.025520	0.356617	14163.465966	0.025030	0.015707
RS	4	0.035399	1.323021	4045.897763	0.007150	0.005062
RS	5	0.046056	1.323021	4328.859332	0.007650	0.005930
RS	6	0.057552	1.803629	3399.493021	0.006008	0.004890
RS	7	0.069953	1.803629	3641.831759	0.006436	0.005525
RS	8	0.083330	1.698959	4138.537391	0.007314	0.006811
RS	9	0.097759	1.698959	4426.286621	0.007822	0.007612
RS	10	0.113325	1.421280	5649.691984	0.009984	0.009947
RS	11	0.130115	1.421280	6021.971515	0.010642	0.011043
RS	12	0.148227	1.193245	7628.254833	0.013481	0.014354
RS	13	0.167765	1.193245	8092.902666	0.014302	0.015453
RS	14	0.188840	1.156707	8842.818831	0.015627	0.016858
RS	15	0.211575	1.156707	9350.097677	0.016524	0.017661
RS	16	0.236098	1.223169	9340.369010	0.016507	0.017472
RS	17	0.262552	1.223169	9856.671157	0.017419	0.018114
RS	18	0.291088	1.292504	9833.145881	0.017378	0.017848
RS	19	0.321870	1.292504	10353.980240	0.018298	0.018435
RS	20	0.355075	1.286963	10927.899878	0.019312	0.019217
RS	21	0.390893	1.286963	11459.916514	0.020252	0.019895
RS	22	0.429531	1.187743	12975.386802	0.022931	0.022350
RS	23	0.471209	1.187743	13506.366860	0.023869	0.023177
RS	24	0.516169	1.045798	15878.800309	0.028062	0.027156
RS	25	0.564666	1.045798	16338.116081	0.028873	0.027979
RS	26	0.616981	0.914480	19079.991591	0.033719	0.032636
RS	27	0.673414	0.914480	19324.590730	0.034151	0.033150
RS	28	0.734288	0.816294	21725.208815	0.038394	0.037273
RS	29	0.799954	0.816294	21583.587983	0.038143	0.037138
RS	30	0.870788	0.753510	22991.196091	0.040631	0.039604
RS	31	0.947197	0.753510	22354.180716	0.039505	0.038605
RS	32	1.029621	0.720059	22498.922109	0.039761	0.038932
RS	33	1.118532	0.720059	21385.118486	0.037793	0.037100
RS	34	1.214441	0.707808	20448.608150	0.036138	0.035583
RS	35	1.317898	0.707808	18989.230649	0.033559	0.033141
RS	36	1.429499	0.710717	17361.995714	0.030683	0.030415
RS	37	1.549884	0.710717	15744.161554	0.027824	0.027661
RS	38	1.679744	0.725152	13829.382571	0.024440	0.024391
RS	39	1.819825	0.725152	12239.552288	0.021630	0.021636
RS	40	1.970932	0.748482	10367.719141	0.018322	0.018394
RS	41	2.133932	0.748482	8948.523490	0.015814	0.015899
RS	42	2.309762	0.777622	7338.298682	0.012969	0.013081
RS	43	2.499431	0.777622	6167.489255	0.010899	0.011004
RS	44	2.704029	0.807106	4921.357116	0.008697	0.008810
RS	45	2.924730	0.807106	4013.709679	0.007093	0.007195
RS	46	3.162802	0.829336	3129.071913	0.005530	0.005631
RS	47	3.419613	0.829336	2459.597541	0.004347	0.004440
RS	48	3.696637	0.838863	1868.022699	0.003301	0.003387
RS	49	3.995465	0.838863	1400.258710	0.002475	0.002549
RS	50	4.317813	0.836149	1022.689631	0.001807	0.001870
RS	51	4.665533	0.836149	721.339965	0.001275	0.001324
RS	52	5.040621	0.826668	496.455598	0.000877	0.000914
RS	53	5.445233	0.826668	324.826585	0.000574	0.000600
RS	54	5.881690	0.813474	206.792900	0.000365	0.000383
RS	55	6.352501	0.813474	123.514270	0.000218	0.000229
RS	56	6.860368	0.813474	70.427248	0.000124	0.000131
RS	57	7.408209	0.813474	38.196900	0.000068	0.000071
RS	58	7.999170	0.793338	19.952744	0.000035	0.000037
RS	59	8.636644	0.793338	9.477518	0.000017	0.000018
RS	60	9.324293	0.793338	4.221318	0.000007	0.000008
RS	61	10.066066	0.793338	1.754207	0.000003	0.000003
RS	62	10.866223	0.793338	0.676458	0.000001	0.000001
RS	63	11.729359	0.793338	0.350617	0.000001	0.000001
PA	4+25*2+4+6 0.240306934 0.037537704 11.729359349 0.356616731 1.323020865 1.803628729 1.698959239 1.421280129 1.193244729 1.156706800 1.223169361 1.292503885 1.286962529 1.187743307 1.045798226 0.914480179 0.816293985 0.753510456 0.720058818 0.707808326 0.710716573 0.725151642 0.748482102 0.777622144 0.807106316 0.829335803 0.838862796 0.836149226 0.826668156 0.813474179 0.793338464
//
IT	3893
RD	14
LK	-7243061.173941
QD	-606.892738 -> -537.298982
RI	0.0151292746
TR	0.241165	0.037118
MT	11.702284
MM	C_pi: 0.890300, n_recomb: 556744.898377
RS	0	0.000000	0.352058	12103.705732	0.021740	0.045396
RS	1	0.007867	0.352058	12758.152374	0.022916	0.029084
RS	2	0.016353	0.352058	13423.604350	0.024111	0.013812
RS	3	0.025506	0.352058	14096.148078	0.025319	0.015766
RS	4	0.035380	1.319643	3984.506620	0.007157	0.005029
RS	5	0.046030	1.319643	4262.941439	0.007657	0.005904
RS	6	0.057518	1.806546	3333.655945	0.005988	0.004854
RS	7	0.069910	1.806546	3571.221154	0.006414	0.005485
RS	8	0.083277	1.700941	4060.034286	0.007292	0.006771
RS	9	0.097695	1.700941	4342.228302	0.007799	0.007562
RS	10	0.113247	1.416813	5566.114491	0.009998	0.009925
RS	11	0.130023	1.416813	5932.482366	0.010656	0.011012
RS	12	0.148119	1.179391	7578.184330	0.013612	0.014438
RS	13	0.167638	1.179391	8037.978277	0.014437	0.015543
RS	14	0.188693	1.141636	8793.181655	0.015794	0.016982
RS	15	0.211405	1.141636	9294.916064	0.016695	0.017804
RS	16	0.235903	1.212573	9242.006157	0.016600	0.017542
RS	17	0.262328	1.212573	9750.783099	0.017514	0.018206
RS	18	0.290832	1.289447	9664.682240	0.017359	0.017834
RS	19	0.321579	1.289447	10175.847576	0.018277	0.018435
RS	20	0.354744	1.289525	10693.041720	0.019206	0.019142
RS	21	0.390518	1.289525	11214.167640	0.020142	0.019826
RS	22	0.429107	1.190431	12694.523022	0.022801	0.022275
RS	23	0.470732	1.190431	13215.117656	0.023736	0.023102
RS	24	0.515631	1.045467	15577.192290	0.027979	0.027143
RS	25	0.564062	1.045467	16027.842609	0.028788	0.027961
RS	26	0.616304	0.911207	18777.302090	0.033727	0.032721
RS	27	0.672655	0.911207	19014.481744	0.034153	0.033220
RS	28	0.733439	0.811233	21426.326335	0.038485	0.037439
RS	29	0.799005	0.811233	21277.199169	0.038217	0.037280
RS	30	0.869729	0.747744	22685.204415	0.040746	0.039791
RS	31	0.946017	0.747744	22041.321954	0.039590	0.038756
RS	32	1.028307	0.714280	22175.039133	0.039830	0.039070
RS	33	1.117070	0.714280	21058.782150	0.037825	0.037199
RS	34	1.212816	0.702324	20112.284913	0.036125	0.035638
RS	35	1.316095	0.702324	18658.664166	0.033514	0.033164
RS	36	1.427498	0.705693	17031.274831	0.030591	0.030387
RS	37	1.547665	0.705693	15428.931221	0.027713	0.027612
RS	38	1.677286	0.720822	13524.691388	0.024292	0.024299
RS	39	1.817104	0.720822	11959.236224	0.021481	0.021538
RS	40	1.967921	0.745214	10106.201601	0.018152	0.018266
RS	41	2.130603	0.745214	8717.413690	0.015658	0.015779
RS	42	2.306084	0.775845	7131.013485	0.012808	0.012949
RS	43	2.495369	0.775845	5992.422597	0.010763	0.010890
RS	44	2.699545	0.807015	4771.960538	0.008571	0.008699
RS	45	2.919783	0.807015	3893.732624	0.006994	0.007107
RS	46	3.157348	0.830568	3032.989254	0.005448	0.005556
RS	47	3.413601	0.830568	2386.649260	0.004287	0.004384
RS	48	3.690014	0.840599	1813.869170	0.003258	0.003345
RS	49	3.988172	0.840599	1361.690575	0.002446	0.002521
RS	50	4.309786	0.837615	996.392797	0.001790	0.001852
RS	51	4.656701	0.837615	703.944994	0.001264	0.001313
RS	52	5.030908	0.827564	485.607226	0.000872	0.000909
RS	53	5.434553	0.827564	318.249093	0.000572	0.000597
RS	54	5.869953	0.813878	203.058928	0.000365	0.000382
RS	55	6.339605	0.813878	121.482834	0.000218	0.000229
RS	56	6.846205	0.813878	69.393267	0.000125	0.000131
RS	57	7.392659	0.813878	37.710058	0.000068	0.000071
RS	58	7.982101	0.793302	19.748212	0.000035	0.000038
RS	59	8.617915	0.793302	9.398826	0.000017	0.000018
RS	60	9.303748	0.793302	4.195307	0.000008	0.000008
RS	61	10.043535	0.793302	1.747525	0.000003	0.000003
RS	62	10.841521	0.793302	0.675631	0.000001	0.000001
RS	63	11.702284	0.793302	0.351676	0.000001	0.000001
PA	4+25*2+4+6 0.241165178 0.037117605 11.702283663 0.352058463 1.319642737 1.806546190 1.700940809 1.416812604 1.179391121 1.141635953 1.212572828 1.289447045 1.289524914 1.190431252 1.045467105 0.911207126 0.811233096 0.747744381 0.714279581 0.702324391 0.705692778 0.720822399 0.745214289 0.775845275 0.807015490 0.830568298 0.840598850 0.837614873 0.827563747 0.813877589 0.793302195
//
IT	3480
RD	15
LK	-7242925.477082
QD	-581.261682 -> -518.086298
RI	0.0151320096
TR	0.241987	0.036717
MT	11.676392
MM	C_pi: 0.885842, n_recomb: 548122.497676
RS	0	0.000000	0.347852	12056.089933	0.021995	0.045418
RS	1	0.007863	0.347852	12704.078408	0.023177	0.029074
RS	2	0.016345	0.347852	13362.352206	0.024378	0.013831
RS	3	0.025493	0.347852	14026.944576	0.025591	0.015815
RS	4	0.035361	1.314556	3931.901678	0.007173	0.005004
RS	5	0.046004	1.314556	4206.389991	0.007674	0.005886
RS	6	0.057485	1.807235	3275.346399	0.005976	0.004823
RS	7	0.069868	1.807235	3508.651562	0.006401	0.005452
RS	8	0.083225	1.702551	3986.542860	0.007273	0.006734
RS	9	0.097633	1.702551	4263.531142	0.007778	0.007516
RS	10	0.113173	1.413501	5483.010171	0.010003	0.009899
RS	11	0.129935	1.413501	5843.574837	0.010661	0.010976
RS	12	0.148015	1.167074	7524.795050	0.013728	0.014510
RS	13	0.167517	1.167074	7979.714933	0.014558	0.015620
RS	14	0.188553	1.127783	8742.311432	0.015950	0.017097
RS	15	0.211242	1.127783	9238.617953	0.016855	0.017937
RS	16	0.235715	1.202450	9148.744091	0.016691	0.017611
RS	17	0.262113	1.202450	9650.385132	0.017606	0.018295
RS	18	0.290587	1.286178	9508.043272	0.017347	0.017824
RS	19	0.321300	1.286178	10010.154157	0.018263	0.018439
RS	20	0.354427	1.291600	10475.173188	0.019111	0.019074
RS	21	0.390159	1.291600	10986.094711	0.020043	0.019766
RS	22	0.428702	1.192704	12433.283450	0.022683	0.022207
RS	23	0.470274	1.192704	12944.079014	0.023615	0.023036
RS	24	0.515116	1.044952	15294.891479	0.027904	0.027135
RS	25	0.563484	1.044952	15737.287971	0.028711	0.027948
RS	26	0.615655	0.908005	18491.140224	0.033735	0.032803
RS	27	0.671928	0.908005	18721.261431	0.034155	0.033290
RS	28	0.732626	0.806439	21140.431349	0.038569	0.037597
RS	29	0.798097	0.806439	20984.383180	0.038284	0.037414
RS	30	0.868716	0.742362	22390.087603	0.040849	0.039965
RS	31	0.944887	0.742362	21740.318815	0.039663	0.038896
RS	32	1.027049	0.708928	21862.624749	0.039886	0.039196
RS	33	1.115671	0.708928	20745.090134	0.037848	0.037289
RS	34	1.211261	0.697249	19790.301536	0.036106	0.035686
RS	35	1.314368	0.697249	18343.238036	0.033466	0.033182
RS	36	1.425582	0.701009	16718.007840	0.030500	0.030359
RS	37	1.545541	0.701009	15131.039540	0.027605	0.027565
RS	38	1.674933	0.716731	13238.895437	0.024153	0.024212
RS	39	1.814499	0.716731	11696.612713	0.021339	0.021446
RS	40	1.965040	0.742069	9862.568215	0.017993	0.018147
RS	41	2.127417	0.742069	8502.144806	0.015511	0.015668
RS	42	2.302563	0.774084	6938.563901	0.012659	0.012825
RS	43	2.491481	0.774084	5829.789659	0.010636	0.010784
RS	44	2.695254	0.806855	4633.366357	0.008453	0.008596
RS	45	2.915050	0.806855	3782.283712	0.006900	0.007025
RS	46	3.152128	0.831669	2943.741104	0.005371	0.005485
RS	47	3.407849	0.831669	2318.738927	0.004230	0.004332
RS	48	3.683677	0.842162	1763.390562	0.003217	0.003306
RS	49	3.981195	0.842162	1325.617449	0.002418	0.002494
RS	50	4.302106	0.838893	971.716473	0.001773	0.001835
RS	51	4.648252	0.838893	687.541604	0.001254	0.001303
RS	52	5.021615	0.828284	475.314555	0.000867	0.000903
RS	53	5.424337	0.828284	311.964768	0.000569	0.000594
RS	54	5.858725	0.814156	199.451635	0.000364	0.000380
RS	55	6.327270	0.814156	119.502249	0.000218	0.000228
RS	56	6.832658	0.814156	68.373212	0.000125	0.000131
RS	57	7.377785	0.814156	37.222094	0.000068	0.000072
RS	58	7.965777	0.793181	19.537522	0.000036	0.000038
RS	59	8.600003	0.793181	9.315218	0.000017	0.000018
RS	60	9.284100	0.793181	4.166170	0.000008	0.000008
RS	61	10.021988	0.793181	1.739136	0.000003	0.000003
RS	62	10.817898	0.793181	0.673981	0.000001	0.000001
RS	63	11.676392	0.793181	0.352181	0.000001	0.000001
PA	4+25*2+4+6 0.241986915 0.036717270 11.676392075 0.347852450 1.314555843 1.807235333 1.702550787 1.413500867 1.167074491 1.127782712 1.202449706 1.286178469 1.291600180 1.192704090 1.044952386 0.908004880 0.806439160 0.742361867 0.708928492 0.697249067 0.701008690 0.716730989 0.742069122 0.774084304 0.806855407 0.831669107 0.842161681 0.838892972 0.828283522 0.814156187 0.793181194
//
IT	3620
RD	16
LK	-7242802.312050
QD	-558.391836 -> -501.096876
RI	0.0151552149
TR	0.242775	0.036336
MT	11.651504
MM	C_pi: 0.881594, n_recomb: 539965.293529
RS	0	0.000000	0.343976	12006.414586	0.022236	0.045439
RS	1	0.007860	0.343976	12648.083210	0.023424	0.029064
RS	2	0.016337	0.343976	13299.362474	0.024630	0.013845
RS	3	0.025480	0.343976	13956.238764	0.025847	0.015855
RS	4	0.035343	1.308133	3886.680923	0.007198	0.004985
RS	5	0.045980	1.308133	4157.713229	0.007700	0.005874
RS	6	0.057453	1.805953	3223.737291	0.005970	0.004798
RS	7	0.069828	1.805953	3453.240605	0.006395	0.005425
RS	8	0.083176	1.703713	3918.005948	0.007256	0.006698
RS	9	0.097573	1.703713	4190.131396	0.007760	0.007473
RS	10	0.113101	1.411151	5401.082807	0.010003	0.009868
RS	11	0.129850	1.411151	5755.985826	0.010660	0.010937
RS	12	0.147915	1.156106	7469.035448	0.013832	0.014573
RS	13	0.167400	1.156106	7919.103001	0.014666	0.015687
RS	14	0.188417	1.115028	8690.757750	0.016095	0.017204
RS	15	0.211085	1.115028	9181.772714	0.017004	0.018061
RS	16	0.235535	1.192790	9060.337580	0.016779	0.017678
RS	17	0.261907	1.192790	9555.213653	0.017696	0.018381
RS	18	0.290351	1.282757	9362.213195	0.017339	0.017819
RS	19	0.321031	1.282757	9855.839760	0.018253	0.018447
RS	20	0.354122	1.293248	10272.862730	0.019025	0.019014
RS	21	0.389814	1.293248	10774.221530	0.019954	0.019712
RS	22	0.428311	1.194602	12190.180364	0.022576	0.022146
RS	23	0.469834	1.194602	12691.736088	0.023505	0.022977
RS	24	0.514620	1.044272	15030.742648	0.027836	0.027130
RS	25	0.562927	1.044272	15465.286738	0.028641	0.027939
RS	26	0.615030	0.904870	18220.905481	0.033745	0.032882
RS	27	0.671228	0.904870	18444.313725	0.034158	0.033358
RS	28	0.731843	0.801890	20867.522195	0.038646	0.037746
RS	29	0.797223	0.801890	20705.082617	0.038345	0.037540
RS	30	0.867740	0.737331	22106.140673	0.040940	0.040126
RS	31	0.943800	0.737331	21451.357361	0.039727	0.039025
RS	32	1.025838	0.703967	21562.011860	0.039932	0.039309
RS	33	1.114324	0.703967	20444.209737	0.037862	0.037369
RS	34	1.209765	0.692545	19482.636480	0.036081	0.035726
RS	35	1.312706	0.692545	18042.762725	0.033415	0.033195
RS	36	1.423739	0.696632	16421.665500	0.030412	0.030331
RS	37	1.543498	0.696632	14849.851090	0.027501	0.027519
RS	38	1.672670	0.712854	12971.025297	0.024022	0.024131
RS	39	1.811994	0.712854	11450.715192	0.021206	0.021360
RS	40	1.962268	0.739031	9635.668290	0.017845	0.018036
RS	41	2.124353	0.739031	8301.672516	0.015374	0.015564
RS	42	2.299177	0.772329	6759.881498	0.012519	0.012710
RS	43	2.487742	0.772329	5678.691476	0.010517	0.010684
RS	44	2.691127	0.806618	4504.755612	0.008343	0.008498
RS	45	2.910497	0.806618	3678.724876	0.006813	0.006947
RS	46	3.147109	0.832634	2860.804068	0.005298	0.005419
RS	47	3.402317	0.832634	2255.493674	0.004177	0.004282
RS	48	3.677583	0.843552	1716.314197	0.003179	0.003269
RS	49	3.974485	0.843552	1291.866496	0.002392	0.002469
RS	50	4.294721	0.839981	948.561503	0.001757	0.001818
RS	51	4.640127	0.839981	672.075971	0.001245	0.001292
RS	52	5.012680	0.828828	465.551915	0.000862	0.000897
RS	53	5.414513	0.828828	305.964122	0.000567	0.000591
RS	54	5.847930	0.814308	195.970860	0.000363	0.000379
RS	55	6.315411	0.814308	117.574649	0.000218	0.000228
RS	56	6.819633	0.814308	67.369579	0.000125	0.000131
RS	57	7.363486	0.814308	36.735047	0.000068	0.000071
RS	58	7.950083	0.793021	19.321344	0.000036	0.000038
RS	59	8.582783	0.793021	9.227607	0.000017	0.000018
RS	60	9.265211	0.793021	4.134594	0.000008	0.000008
RS	61	10.001275	0.793021	1.729449	0.000003	0.000003
RS	62	10.795191	0.793021	0.671715	0.000001	0.000001
RS	63	11.651504	0.793021	0.352279	0.000001	0.000001
PA	4+25*2+4+6 0.242774786 0.036336328 11.651504288 0.343976092 1.308133352 1.805953038 1.703713341 1.411151269 1.156105787 1.115027914 1.192789523 1.282757495 1.293248282 1.194602496 1.044271746 0.904870174 0.801890050 0.737331022 0.703967366 0.692545221 0.696632467 0.712854018 0.739030999 0.772328807 0.806618408 0.832633567 0.843551930 0.839981014 0.828827771 0.814307593 0.793020877
//
IT	3792
RD	17
LK	-7242690.631371
QD	-538.023457 -> -486.110111
RI	0.0151963426
TR	0.243530	0.035974
MT	11.627547
MM	C_pi: 0.877548, n_recomb: 532251.315448
RS	0	0.000000	0.340407	11955.032449	0.022461	0.045460
RS	1	0.007856	0.340407	12590.532390	0.023655	0.029054
RS	2	0.016329	0.340407	13235.012407	0.024866	0.013857
RS	3	0.025468	0.340407	13884.417924	0.026086	0.015888
RS	4	0.035325	1.300603	3847.945318	0.007230	0.004972
RS	5	0.045956	1.300603	4115.953698	0.007733	0.005868
RS	6	0.057423	1.802915	3178.140788	0.005971	0.004776
RS	7	0.069790	1.802915	3404.254380	0.006396	0.005404
RS	8	0.083129	1.704386	3854.275515	0.007241	0.006665
RS	9	0.097515	1.704386	4121.869465	0.007744	0.007434
RS	10	0.113032	1.409563	5321.006133	0.009997	0.009834
RS	11	0.129768	1.409563	5670.420660	0.010654	0.010895
RS	12	0.147819	1.146324	7411.679668	0.013925	0.014628
RS	13	0.167288	1.146324	7856.949207	0.014762	0.015744
RS	14	0.188286	1.103276	8638.891761	0.016231	0.017304
RS	15	0.210934	1.103276	9124.763368	0.017144	0.018175
RS	16	0.235361	1.183582	8976.516071	0.016865	0.017744
RS	17	0.261707	1.183582	9464.979174	0.017783	0.018464
RS	18	0.290123	1.279223	9226.348567	0.017335	0.017816
RS	19	0.320772	1.279223	9712.021678	0.018247	0.018457
RS	20	0.353828	1.294528	10084.756302	0.018947	0.018960
RS	21	0.389481	1.294528	10577.150141	0.019872	0.019664
RS	22	0.427935	1.196170	11963.762313	0.022478	0.022092
RS	23	0.469410	1.196170	12456.608387	0.023404	0.022924
RS	24	0.514143	1.043451	14783.493754	0.027775	0.027128
RS	25	0.562390	1.043451	15210.575292	0.028578	0.027934
RS	26	0.614428	0.901807	17965.820139	0.033754	0.032960
RS	27	0.670554	0.901807	18182.848586	0.034162	0.033425
RS	28	0.731089	0.797572	20607.313265	0.038717	0.037887
RS	29	0.796380	0.797572	20438.970544	0.038401	0.037660
RS	30	0.866800	0.732625	21833.449201	0.041021	0.040276
RS	31	0.942753	0.732625	21174.424796	0.039783	0.039144
RS	32	1.024672	0.699367	21273.218104	0.039968	0.039411
RS	33	1.113027	0.699367	20156.028095	0.037869	0.037440
RS	34	1.208323	0.688185	19189.019262	0.036053	0.035760
RS	35	1.311106	0.688185	17756.840039	0.033362	0.033203
RS	36	1.421963	0.692541	16141.562547	0.030327	0.030303
RS	37	1.541529	0.692541	14584.612612	0.027402	0.027475
RS	38	1.670489	0.709175	12720.087450	0.023899	0.024056
RS	39	1.809580	0.709175	11220.569308	0.021081	0.021279
RS	40	1.959597	0.736092	9424.369399	0.017707	0.017933
RS	41	2.121401	0.736092	8114.978685	0.015247	0.015466
RS	42	2.295915	0.770577	6593.938717	0.012389	0.012602
RS	43	2.484140	0.770577	5538.268878	0.010405	0.010591
RS	44	2.687152	0.806309	4385.342501	0.008239	0.008407
RS	45	2.906112	0.806309	3582.448840	0.006731	0.006873
RS	46	3.142274	0.833467	2783.694201	0.005230	0.005356
RS	47	3.396989	0.833467	2196.569920	0.004127	0.004235
RS	48	3.671715	0.844773	1672.403293	0.003142	0.003234
RS	49	3.968023	0.844773	1260.285763	0.002368	0.002444
RS	50	4.287609	0.840889	926.830183	0.001741	0.001803
RS	51	4.632302	0.840889	657.495346	0.001235	0.001282
RS	52	5.004075	0.829200	456.298621	0.000857	0.000891
RS	53	5.405054	0.829200	300.239486	0.000564	0.000588
RS	54	5.837535	0.814332	192.616633	0.000362	0.000377
RS	55	6.303991	0.814332	115.701736	0.000217	0.000227
RS	56	6.807093	0.814332	66.384292	0.000125	0.000130
RS	57	7.349718	0.814332	36.250463	0.000068	0.000071
RS	58	7.934973	0.792807	19.101009	0.000036	0.000038
RS	59	8.566205	0.792807	9.136565	0.000017	0.000018
RS	60	9.247027	0.792807	4.100799	0.000008	0.000008
RS	61	9.981336	0.792807	1.718534	0.000003	0.000003
RS	62	10.773332	0.792807	0.668852	0.000001	0.000001
RS	63	11.627547	0.792807	0.351970	0.000001	0.000001
PA	4+25*2+4+6 0.243530176 0.035974135 11.627547375 0.340406677 1.300603242 1.802914917 1.704386003 1.409563250 1.146323978 1.103275510 1.183582333 1.279223286 1.294528487 1.196170120 1.043450631 0.901806696 0.797572317 0.732625384 0.699367238 0.688184847 0.692541252 0.709174860 0.736092005 0.770577290 0.806309169 0.833467431 0.844773122 0.840889425 0.829200065 0.814332347 0.792806991
//
IT	3680
RD	18
LK	-7242589.455829
QD	-519.920963 -> -472.927344
RI	0.0152531027
TR	0.244254	0.035630
MT	11.604471
MM	C_pi: 0.873693, n_recomb: 524958.314126
RS	0	0.000000	0.337113	11902.606561	0.022673	0.045480
RS	1	0.007853	0.337113	12532.108232	0.023873	0.029043
RS	2	0.016322	0.337113	13170.000698	0.025088	0.013865
RS	3	0.025456	0.337113	13812.193639	0.026311	0.015914
RS	4	0.035308	1.292186	3814.851881	0.007267	0.004964
RS	5	0.045933	1.292186	4080.213668	0.007772	0.005866
RS	6	0.057393	1.798324	3137.937033	0.005977	0.004759
RS	7	0.069753	1.798324	3361.031328	0.006402	0.005388
RS	8	0.083083	1.704529	3795.187711	0.007230	0.006634
RS	9	0.097460	1.704529	4058.569025	0.007731	0.007398
RS	10	0.112966	1.408646	5242.982491	0.009987	0.009798
RS	11	0.129689	1.408646	5587.088228	0.010643	0.010852
RS	12	0.147726	1.137574	7353.465484	0.014008	0.014674
RS	13	0.167179	1.137574	7794.020426	0.014847	0.015793
RS	14	0.188160	1.092435	8587.037047	0.016358	0.017397
RS	15	0.210788	1.092435	9067.921940	0.017274	0.018280
RS	16	0.235194	1.174823	8896.951847	0.016948	0.017808
RS	17	0.261515	1.174823	9379.333145	0.017867	0.018544
RS	18	0.289904	1.275621	9099.575865	0.017334	0.017817
RS	19	0.320522	1.275621	9577.786658	0.018245	0.018470
RS	20	0.353544	1.295494	9909.614792	0.018877	0.018912
RS	21	0.389160	1.295494	10393.599380	0.019799	0.019622
RS	22	0.427572	1.197448	11752.670490	0.022388	0.022043
RS	23	0.469000	1.197448	12237.307366	0.023311	0.022876
RS	24	0.513682	1.042510	14551.977046	0.027720	0.027130
RS	25	0.561873	1.042510	14971.971085	0.028520	0.027932
RS	26	0.613848	0.898814	17725.145015	0.033765	0.033036
RS	27	0.669904	0.898814	17936.109023	0.034167	0.033490
RS	28	0.730362	0.793472	20359.442347	0.038783	0.038021
RS	29	0.795568	0.793472	20185.642180	0.038452	0.037774
RS	30	0.865894	0.728222	21571.876544	0.041093	0.040415
RS	31	0.941743	0.728222	20909.302221	0.039830	0.039255
RS	32	1.023547	0.695101	20996.121740	0.039996	0.039503
RS	33	1.111776	0.695101	19880.303124	0.037870	0.037502
RS	34	1.206933	0.684142	18909.036547	0.036020	0.035789
RS	35	1.309562	0.684142	17484.948810	0.033307	0.033209
RS	36	1.420251	0.688713	15876.948908	0.030244	0.030275
RS	37	1.539632	0.688713	14334.518956	0.027306	0.027432
RS	38	1.668387	0.705680	12485.032131	0.023783	0.023986
RS	39	1.807253	0.705680	11005.164555	0.020964	0.021203
RS	40	1.957023	0.733246	9227.559003	0.017578	0.017837
RS	41	2.118555	0.733246	7941.067268	0.015127	0.015375
RS	42	2.292771	0.768829	6439.750745	0.012267	0.012501
RS	43	2.480668	0.768829	5407.697813	0.010301	0.010504
RS	44	2.683320	0.805931	4274.390963	0.008142	0.008321
RS	45	2.901886	0.805931	3492.881806	0.006654	0.006804
RS	46	3.137614	0.834178	2711.944180	0.005166	0.005296
RS	47	3.391854	0.834178	2141.632854	0.004080	0.004190
RS	48	3.666059	0.845835	1631.417759	0.003108	0.003201
RS	49	3.961796	0.845835	1230.720276	0.002344	0.002421
RS	50	4.280756	0.841626	906.430614	0.001727	0.001787
RS	51	4.624763	0.841626	643.748032	0.001226	0.001273
RS	52	4.995784	0.829414	447.527026	0.000853	0.000886
RS	53	5.395940	0.829414	294.779552	0.000562	0.000584
RS	54	5.827519	0.814242	189.387043	0.000361	0.000376
RS	55	6.292989	0.814242	113.884732	0.000217	0.000226
RS	56	6.795011	0.814242	65.419441	0.000125	0.000130
RS	57	7.336454	0.814242	35.770254	0.000068	0.000071
RS	58	7.920416	0.792560	18.877825	0.000036	0.000038
RS	59	8.550234	0.792560	9.042971	0.000017	0.000018
RS	60	9.229511	0.792560	4.065296	0.000008	0.000008
RS	61	9.962128	0.792560	1.706657	0.000003	0.000003
RS	62	10.752276	0.792560	0.665515	0.000001	0.000001
RS	63	11.604471	0.792560	0.351332	0.000001	0.000001
PA	4+25*2+4+6 0.244254268 0.035630046 11.604471388 0.337112908 1.292185903 1.798324136 1.704529041 1.408646462 1.137573847 1.092435049 1.174822652 1.275621347 1.295493912 1.197447768 1.042509752 0.898813792 0.793471792 0.728222265 0.695100640 0.684142341 0.688713233 0.705679967 0.733245778 0.768829379 0.805931227 0.834178231 0.845835154 0.841626203 0.829413973 0.814242260 0.792560178
//
IT	3508
RD	19
LK	-7242497.883617
QD	-503.873538 -> -461.372213
RI	0.0153228661
TR	0.244947	0.035303
MT	11.582293
MM	C_pi: 0.870024, n_recomb: 518065.666527
RS	0	0.000000	0.334071	11849.610237	0.022873	0.045500
RS	1	0.007849	0.334071	12473.297564	0.024077	0.029032
RS	2	0.016315	0.334071	13104.825471	0.025296	0.013871
RS	3	0.025445	0.334071	13740.072555	0.026522	0.015935
RS	4	0.035292	1.283156	3786.451406	0.007309	0.004960
RS	5	0.045912	1.283156	4049.483644	0.007817	0.005867
RS	6	0.057365	1.792452	3102.454763	0.005989	0.004746
RS	7	0.069717	1.792452	3322.855728	0.006414	0.005376
RS	8	0.083039	1.704157	3740.494236	0.007220	0.006606
RS	9	0.097406	1.704157	3999.964863	0.007721	0.007367
RS	10	0.112902	1.408269	5167.386677	0.009974	0.009760
RS	11	0.129613	1.408269	5506.379759	0.010629	0.010807
RS	12	0.147637	1.129737	7294.955887	0.014081	0.014714
RS	13	0.167075	1.129737	7730.901456	0.014923	0.015834
RS	14	0.188039	1.082425	8535.525840	0.016476	0.017483
RS	15	0.210648	1.082425	9011.589953	0.017395	0.018378
RS	16	0.235032	1.166496	8821.450787	0.017028	0.017870
RS	17	0.261330	1.166496	9298.066780	0.017948	0.018621
RS	18	0.289693	1.271986	8981.199687	0.017336	0.017820
RS	19	0.320281	1.271986	9452.406992	0.018246	0.018484
RS	20	0.353271	1.296191	9746.397098	0.018813	0.018868
RS	21	0.388850	1.296191	10222.492368	0.019732	0.019584
RS	22	0.427223	1.198476	11555.714461	0.022306	0.021999
RS	23	0.468607	1.198476	12032.616481	0.023226	0.022834
RS	24	0.513239	1.041470	14335.165671	0.027671	0.027133
RS	25	0.561375	1.041470	14748.434247	0.028468	0.027933
RS	26	0.613289	0.895896	17498.169034	0.033776	0.033109
RS	27	0.669278	0.895896	17703.371228	0.034172	0.033554
RS	28	0.729662	0.789578	20123.593323	0.038844	0.038147
RS	29	0.794786	0.789578	19944.742538	0.038498	0.037881
RS	30	0.865022	0.724103	21321.322260	0.041156	0.040543
RS	31	0.940771	0.724103	20655.810524	0.039871	0.039356
RS	32	1.022466	0.691146	20730.582706	0.040015	0.039585
RS	33	1.110573	0.691146	19616.788054	0.037865	0.037558
RS	34	1.205596	0.680397	18642.291365	0.035984	0.035812
RS	35	1.308078	0.680397	17226.596903	0.033252	0.033210
RS	36	1.418604	0.685134	15627.076972	0.030164	0.030248
RS	37	1.537806	0.685134	14098.790456	0.027214	0.027391
RS	38	1.666365	0.702361	12264.909116	0.023674	0.023920
RS	39	1.805015	0.702361	10803.590658	0.020854	0.021132
RS	40	1.954548	0.730491	9044.243039	0.017458	0.017749
RS	41	2.115818	0.730491	7779.050808	0.015016	0.015291
RS	42	2.289748	0.767090	6296.436054	0.012154	0.012407
RS	43	2.477330	0.767090	5286.243785	0.010204	0.010422
RS	44	2.679636	0.805494	4171.249353	0.008052	0.008241
RS	45	2.897822	0.805494	3409.517331	0.006581	0.006739
RS	46	3.133134	0.834779	2645.143258	0.005106	0.005240
RS	47	3.386917	0.834779	2090.389079	0.004035	0.004148
RS	48	3.660621	0.846753	1593.148275	0.003075	0.003169
RS	49	3.955808	0.846753	1203.035579	0.002322	0.002399
RS	50	4.274167	0.842205	887.283174	0.001713	0.001773
RS	51	4.617514	0.842205	630.790005	0.001218	0.001263
RS	52	4.987813	0.829482	439.217088	0.000848	0.000880
RS	53	5.387178	0.829482	289.576377	0.000559	0.000581
RS	54	5.817891	0.814050	186.280791	0.000360	0.000374
RS	55	6.282412	0.814050	112.124776	0.000216	0.000225
RS	56	6.783396	0.814050	64.476808	0.000124	0.000130
RS	57	7.323704	0.814050	35.296016	0.000068	0.000071
RS	58	7.906424	0.792281	18.653185	0.000036	0.000038
RS	59	8.534883	0.792281	8.947508	0.000017	0.000018
RS	60	9.212674	0.792281	4.028396	0.000008	0.000008
RS	61	9.943667	0.792281	1.693947	0.000003	0.000003
RS	62	10.732039	0.792281	0.661753	0.000001	0.000001
RS	63	11.582293	0.792281	0.350390	0.000001	0.000001
PA	4+25*2+4+6 0.244947422 0.035303283 11.582293348 0.334070753 1.283156046 1.792451923 1.704156786 1.408268969 1.129736711 1.082425173 1.166496413 1.271986364 1.296190722 1.198475546 1.041470301 0.895895967 0.789577743 0.724102568 0.691145615 0.680397284 0.685133957 0.702360786 0.730490537 0.767090198 0.805493511 0.834778860 0.846753124 0.842205305 0.829481998 0.814050459 0.792281224
//
IT	4004
RD	20
LK	-7242415.079969
QD	-489.679585 -> -451.275503
RI	0.0154038046
TR	0.245611	0.034993
MT	11.560931
MM	C_pi: 0.866529, n_recomb: 511551.832853
RS	0	0.000000	0.331253	11796.585008	0.023060	0.045520
RS	1	0.007846	0.331253	12414.652875	0.024269	0.029022
RS	2	0.016308	0.331253	13040.047110	0.025491	0.013876
RS	3	0.025434	0.331253	13668.619272	0.026720	0.015950
RS	4	0.035276	1.273666	3762.150266	0.007354	0.004959
RS	5	0.045890	1.273666	4023.130897	0.007865	0.005872
RS	6	0.057337	1.785467	3071.213318	0.006004	0.004736
RS	7	0.069682	1.785467	3289.214104	0.006430	0.005369
RS	8	0.082996	1.703289	3689.915420	0.007213	0.006580
RS	9	0.097355	1.703289	3945.757843	0.007713	0.007338
RS	10	0.112840	1.408317	5094.451814	0.009959	0.009720
RS	11	0.129540	1.408317	5428.536234	0.010612	0.010762
RS	12	0.147550	1.122707	7236.568791	0.014146	0.014748
RS	13	0.166974	1.122707	7668.023220	0.014990	0.015868
RS	14	0.187921	1.073178	8484.516891	0.016586	0.017563
RS	15	0.210513	1.073178	8955.926424	0.017507	0.018468
RS	16	0.234876	1.158580	8749.809096	0.017104	0.017929
RS	17	0.261152	1.158580	9220.959136	0.018025	0.018694
RS	18	0.289489	1.268347	8870.506622	0.017340	0.017826
RS	19	0.320050	1.268347	9335.134698	0.018249	0.018499
RS	20	0.353008	1.296658	9594.081667	0.018755	0.018828
RS	21	0.388552	1.296658	10062.769729	0.019671	0.019550
RS	22	0.426886	1.199280	11371.783972	0.022230	0.021959
RS	23	0.468227	1.199280	11841.396195	0.023148	0.022796
RS	24	0.512812	1.040345	14132.037476	0.027626	0.027139
RS	25	0.560895	1.040345	14538.924490	0.028421	0.027936
RS	26	0.612750	0.893051	17284.128026	0.033788	0.033181
RS	27	0.668675	0.893051	17483.853325	0.034178	0.033616
RS	28	0.728988	0.785875	19899.309707	0.038900	0.038267
RS	29	0.794033	0.785875	19715.776835	0.038541	0.037983
RS	30	0.864181	0.720244	21081.497384	0.041211	0.040662
RS	31	0.939834	0.720244	20413.590883	0.039905	0.039450
RS	32	1.021422	0.687478	20476.280859	0.040028	0.039659
RS	33	1.109413	0.687478	19365.070834	0.037856	0.037606
RS	34	1.204307	0.676926	18388.242968	0.035946	0.035831
RS	35	1.306647	0.676926	16981.167002	0.033195	0.033209
RS	36	1.417017	0.681784	15391.145954	0.030087	0.030222
RS	37	1.536047	0.681784	13876.602066	0.027126	0.027351
RS	38	1.664416	0.699204	12058.740815	0.023573	0.023860
RS	39	1.802858	0.699204	10614.917534	0.020750	0.021066
RS	40	1.952162	0.727819	8873.429991	0.017346	0.017666
RS	41	2.113181	0.727819	7628.046602	0.014912	0.015212
RS	42	2.286834	0.765359	6163.134203	0.012048	0.012319
RS	43	2.474112	0.765359	5173.189185	0.010113	0.010345
RS	44	2.676085	0.805000	4075.283707	0.007967	0.008165
RS	45	2.893905	0.805000	3331.861473	0.006513	0.006678
RS	46	3.128816	0.835274	2582.900723	0.005049	0.005187
RS	47	3.382159	0.835274	2042.556186	0.003993	0.004108
RS	48	3.655380	0.847533	1557.393126	0.003044	0.003139
RS	49	3.950039	0.847533	1177.099058	0.002301	0.002378
RS	50	4.267817	0.842636	869.303019	0.001699	0.001759
RS	51	4.610530	0.842636	618.572872	0.001209	0.001254
RS	52	4.980133	0.829411	431.345660	0.000843	0.000875
RS	53	5.378735	0.829411	284.619727	0.000556	0.000578
RS	54	5.808614	0.813758	183.296009	0.000358	0.000372
RS	55	6.272222	0.813758	110.422161	0.000216	0.000224
RS	56	6.772206	0.813758	63.557395	0.000124	0.000129
RS	57	7.311421	0.813758	34.828756	0.000068	0.000071
RS	58	7.892944	0.791964	18.428018	0.000036	0.000038
RS	59	8.520095	0.791964	8.850646	0.000017	0.000018
RS	60	9.196455	0.791964	3.990318	0.000008	0.000008
RS	61	9.925883	0.791964	1.680499	0.000003	0.000003
RS	62	10.712545	0.791964	0.657603	0.000001	0.000001
RS	63	11.560931	0.791964	0.349162	0.000001	0.000001
PA	4+25*2+4+6 0.245611255 0.034993244 11.560930895 0.331253181 1.273666152 1.785466824 1.703288924 1.408317318 1.122706670 1.073177999 1.158580164 1.268347182 1.296657984 1.199280186 1.040344978 0.893050838 0.785875242 0.720244421 0.687477568 0.676926438 0.681784043 0.699203908 0.727819406 0.765359341 0.804999957 0.835274237 0.847532892 0.842635815 0.829410803 0.813758071 0.791963740
//
IT	4082
RD	21
LK	-7242340.270072
QD	-477.161368 -> -442.490002
RI	0.0154937125
TR	0.246247	0.034699
MT	11.540374
MM	C_pi: 0.863204, n_recomb: 505398.876049
RS	0	0.000000	0.328645	11743.748337	0.023237	0.045539
RS	1	0.007843	0.328645	12356.395487	0.024449	0.029011
RS	2	0.016302	0.328645	12975.889271	0.025675	0.013878
RS	3	0.025424	0.328645	13598.057919	0.026906	0.015961
RS	4	0.035261	1.263926	3741.236731	0.007403	0.004961
RS	5	0.045870	1.263926	4000.398571	0.007915	0.005879
RS	6	0.057311	1.777576	3043.728949	0.006022	0.004729
RS	7	0.069649	1.777576	3259.590390	0.006450	0.005364
RS	8	0.082955	1.701952	3643.217301	0.007209	0.006556
RS	9	0.097305	1.701952	3895.698116	0.007708	0.007313
RS	10	0.112780	1.408726	5024.285728	0.009941	0.009680
RS	11	0.129469	1.408726	5353.668085	0.010593	0.010717
RS	12	0.147467	1.116385	7178.773920	0.014204	0.014777
RS	13	0.166877	1.116385	7605.872034	0.015049	0.015897
RS	14	0.187809	1.064626	8434.286979	0.016688	0.017637
RS	15	0.210382	1.064626	8901.214448	0.017612	0.018552
RS	16	0.234726	1.151065	8681.837312	0.017178	0.017987
RS	17	0.260980	1.151065	9147.807431	0.018100	0.018765
RS	18	0.289293	1.264726	8766.976864	0.017347	0.017832
RS	19	0.319826	1.264726	9225.424639	0.018254	0.018516
RS	20	0.352754	1.296936	9451.825496	0.018702	0.018792
RS	21	0.388265	1.296936	9913.558622	0.019615	0.019519
RS	22	0.426561	1.199896	11199.922407	0.022161	0.021923
RS	23	0.467861	1.199896	11662.667485	0.023076	0.022763
RS	24	0.512400	1.039152	13941.742409	0.027586	0.027147
RS	25	0.560432	1.039152	14342.580209	0.028379	0.027942
RS	26	0.612232	0.890281	17082.429945	0.033800	0.033251
RS	27	0.668094	0.890281	17276.952037	0.034185	0.033677
RS	28	0.728338	0.782354	19686.314999	0.038952	0.038381
RS	29	0.793307	0.782354	19498.435424	0.038580	0.038079
RS	30	0.863371	0.716631	20852.300975	0.041259	0.040772
RS	31	0.938931	0.716631	20182.474918	0.039934	0.039537
RS	32	1.020418	0.684077	20233.074449	0.040034	0.039724
RS	33	1.108296	0.684077	19124.919758	0.037841	0.037649
RS	34	1.203066	0.673711	18146.564505	0.035905	0.035845
RS	35	1.305269	0.673711	16748.247683	0.033139	0.033206
RS	36	1.415488	0.678649	15168.542671	0.030013	0.030196
RS	37	1.534352	0.678649	13667.309297	0.027043	0.027313
RS	38	1.662539	0.696201	11865.724938	0.023478	0.023804
RS	39	1.800780	0.696201	10438.379833	0.020654	0.021005
RS	40	1.949864	0.725231	8714.283708	0.017242	0.017590
RS	41	2.110641	0.725231	7487.313082	0.014815	0.015138
RS	42	2.284028	0.763640	6039.129761	0.011949	0.012238
RS	43	2.471014	0.763640	5067.937863	0.010028	0.010273
RS	44	2.672666	0.804460	3985.958169	0.007887	0.008094
RS	45	2.890134	0.804460	3259.499020	0.006449	0.006620
RS	46	3.124659	0.835676	2524.886592	0.004996	0.005138
RS	47	3.377578	0.835676	1997.898090	0.003953	0.004070
RS	48	3.650335	0.848188	1523.983722	0.003015	0.003111
RS	49	3.944484	0.848188	1152.802279	0.002281	0.002358
RS	50	4.261705	0.842928	852.427785	0.001687	0.001746
RS	51	4.603806	0.842928	607.061943	0.001201	0.001245
RS	52	4.972739	0.829216	423.894281	0.000839	0.000870
RS	53	5.370609	0.829216	279.902679	0.000554	0.000575
RS	54	5.799685	0.813376	180.432892	0.000357	0.000370
RS	55	6.262414	0.813376	108.778702	0.000215	0.000223
RS	56	6.761437	0.813376	62.663258	0.000124	0.000129
RS	57	7.299599	0.813376	34.370174	0.000068	0.000071
RS	58	7.879971	0.791639	18.203253	0.000036	0.000038
RS	59	8.505863	0.791639	8.753146	0.000017	0.000018
RS	60	9.180846	0.791639	3.951556	0.000008	0.000008
RS	61	9.908769	0.791639	1.666586	0.000003	0.000003
RS	62	10.693786	0.791639	0.653198	0.000001	0.000001
RS	63	11.540374	0.791639	0.347740	0.000001	0.000001
PA	4+25*2+4+6 0.246246525 0.034699219 11.540374106 0.328645206 1.263926379 1.777576263 1.701952057 1.408725614 1.116385278 1.064626459 1.151064579 1.264726273 1.296936217 1.199895509 1.039151918 0.890281176 0.782354237 0.716630752 0.684077145 0.673710545 0.678648779 0.696200917 0.725231097 0.763640418 0.804459874 0.835675713 0.848187995 0.842928325 0.829216220 0.813376249 0.791639018
//
IT	3671
RD	22
LK	-7242272.741791
QD	-466.150614 -> -434.875998
RI	0.0155907845
TR	0.246855	0.034421
MT	11.520564
MM	C_pi: 0.860039, n_recomb: 499588.692261
RS	0	0.000000	0.326232	11691.299162	0.023402	0.045558
RS	1	0.007840	0.326232	12298.725477	0.024618	0.029000
RS	2	0.016295	0.326232	12912.551442	0.025846	0.013879
RS	3	0.025413	0.326232	13528.585344	0.027079	0.015968
RS	4	0.035246	1.254069	3723.220872	0.007453	0.004964
RS	5	0.045850	1.254069	3980.764989	0.007968	0.005887
RS	6	0.057285	1.768990	3019.523845	0.006044	0.004724
RS	7	0.069617	1.768990	3233.474717	0.006472	0.005363
RS	8	0.082916	1.700186	3600.137195	0.007206	0.006535
RS	9	0.097257	1.700186	3849.505139	0.007705	0.007291
RS	10	0.112723	1.409424	4956.978790	0.009922	0.009640
RS	11	0.129401	1.409424	5281.866953	0.010572	0.010672
RS	12	0.147387	1.110682	7121.961330	0.014256	0.014801
RS	13	0.166783	1.110682	7544.849851	0.015102	0.015920
RS	14	0.187700	1.056707	8385.062351	0.016784	0.017706
RS	15	0.210256	1.056707	8847.683190	0.017710	0.018629
RS	16	0.234582	1.143929	8617.394254	0.017249	0.018042
RS	17	0.260814	1.143929	9078.457643	0.018172	0.018832
RS	18	0.289103	1.261149	8670.050193	0.017354	0.017840
RS	19	0.319610	1.261149	9122.689632	0.018260	0.018533
RS	20	0.352509	1.297054	9318.872072	0.018653	0.018760
RS	21	0.387988	1.297054	9774.073525	0.019564	0.019492
RS	22	0.426248	1.200345	11039.267517	0.022097	0.021891
RS	23	0.467508	1.200345	11495.544702	0.023010	0.022732
RS	24	0.512003	1.037902	13763.486893	0.027550	0.027156
RS	25	0.559986	1.037902	14158.593002	0.028340	0.027949
RS	26	0.611731	0.887583	16892.518301	0.033813	0.033319
RS	27	0.667534	0.887583	17082.093887	0.034192	0.033736
RS	28	0.727711	0.779003	19484.244390	0.039001	0.038489
RS	29	0.792607	0.779003	19292.321590	0.038616	0.038171
RS	30	0.862590	0.713242	20633.542656	0.041301	0.040874
RS	31	0.938061	0.713242	19962.207195	0.039957	0.039616
RS	32	1.019449	0.680924	20000.714186	0.040034	0.039782
RS	33	1.107218	0.680924	18896.004319	0.037823	0.037685
RS	34	1.201868	0.670731	17916.795911	0.035863	0.035856
RS	35	1.303940	0.670731	16527.316454	0.033082	0.033200
RS	36	1.414014	0.675712	14958.612482	0.029942	0.030171
RS	37	1.532718	0.675712	13470.236099	0.026963	0.027276
RS	38	1.660729	0.693341	11685.052979	0.023389	0.023752
RS	39	1.798777	0.693341	10273.211334	0.020563	0.020947
RS	40	1.947648	0.722721	8565.993337	0.017146	0.017520
RS	41	2.108192	0.722721	7356.130901	0.014724	0.015070
RS	42	2.281322	0.761936	5923.722487	0.011857	0.012161
RS	43	2.468027	0.761936	4969.908028	0.009948	0.010206
RS	44	2.669369	0.803877	3902.772048	0.007812	0.008027
RS	45	2.886498	0.803877	3192.038606	0.006389	0.006566
RS	46	3.120651	0.835990	2470.787179	0.004946	0.005090
RS	47	3.373162	0.835990	1956.187606	0.003916	0.004034
RS	48	3.645471	0.848724	1492.760588	0.002988	0.003084
RS	49	3.939130	0.848724	1130.039441	0.002262	0.002339
RS	50	4.255813	0.843093	836.587769	0.001675	0.001733
RS	51	4.597325	0.843093	596.217140	0.001193	0.001237
RS	52	4.965613	0.828902	416.845230	0.000834	0.000865
RS	53	5.362776	0.828902	275.416944	0.000551	0.000572
RS	54	5.791078	0.812911	177.688311	0.000356	0.000369
RS	55	6.252960	0.812911	107.193983	0.000215	0.000222
RS	56	6.751056	0.812911	61.795042	0.000124	0.000128
RS	57	7.288204	0.812911	33.921127	0.000068	0.000070
RS	58	7.867467	0.791275	17.980230	0.000036	0.000037
RS	59	8.492146	0.791275	8.655427	0.000017	0.000018
RS	60	9.165803	0.791275	3.912185	0.000008	0.000008
RS	61	9.892276	0.791275	1.652188	0.000003	0.000003
RS	62	10.675708	0.791275	0.648509	0.000001	0.000001
RS	63	11.520564	0.791275	0.346088	0.000001	0.000001
PA	4+25*2+4+6 0.246854596 0.034420603 11.520563741 0.326231868 1.254069432 1.768989929 1.700186115 1.409424216 1.110681851 1.056706558 1.143929265 1.261148871 1.297054337 1.200344650 1.037901755 0.887582932 0.779002706 0.713242295 0.680923507 0.670730628 0.675711740 0.693341289 0.722721157 0.761935551 0.803877383 0.835989717 0.848723888 0.843092618 0.828901876 0.812911025 0.791275078
//
IT	4019
RD	23
LK	-7242211.839296
QD	-456.493313 -> -428.306185
RI	0.0156938602
TR	0.247436	0.034157
MT	11.501469
MM	C_pi: 0.857025, n_recomb: 494102.142507
RS	0	0.000000	0.323986	11639.840055	0.023558	0.045577
RS	1	0.007838	0.323986	12242.255245	0.024777	0.028989
RS	2	0.016289	0.323986	12850.652091	0.026008	0.013878
RS	3	0.025404	0.323986	13460.821635	0.027243	0.015971
RS	4	0.035232	1.244215	3707.627508	0.007504	0.004970
RS	5	0.045831	1.244215	3963.724303	0.008022	0.005898
RS	6	0.057261	1.759839	2998.247835	0.006068	0.004721
RS	7	0.069586	1.759839	3210.493027	0.006498	0.005364
RS	8	0.082878	1.698016	3560.430216	0.007206	0.006515
RS	9	0.097211	1.698016	3806.917192	0.007705	0.007271
RS	10	0.112667	1.410365	4892.500893	0.009902	0.009600
RS	11	0.129335	1.410365	5213.097471	0.010551	0.010627
RS	12	0.147309	1.105534	7066.288938	0.014301	0.014820
RS	13	0.166692	1.105534	7485.115930	0.015149	0.015940
RS	14	0.187595	1.049372	8336.882007	0.016873	0.017769
RS	15	0.210135	1.049372	8795.366973	0.017801	0.018700
RS	16	0.234442	1.137163	8556.222012	0.017317	0.018095
RS	17	0.260654	1.137163	9012.634769	0.018240	0.018896
RS	18	0.288921	1.257632	8579.196615	0.017363	0.017849
RS	19	0.319402	1.257632	9026.372968	0.018268	0.018551
RS	20	0.352273	1.297039	9194.465088	0.018608	0.018730
RS	21	0.387720	1.297039	9643.528145	0.019517	0.019467
RS	22	0.425946	1.200654	10888.911596	0.022038	0.021862
RS	23	0.467167	1.200654	11339.094790	0.022949	0.022705
RS	24	0.511619	1.036607	13596.413722	0.027517	0.027167
RS	25	0.559555	1.036607	13986.089197	0.028306	0.027958
RS	26	0.611248	0.884958	16713.650572	0.033826	0.033385
RS	27	0.666993	0.884958	16898.524382	0.034200	0.033795
RS	28	0.727106	0.775810	19292.604660	0.039046	0.038592
RS	29	0.791931	0.775810	19096.914547	0.038650	0.038257
RS	30	0.861837	0.710064	20424.831629	0.041337	0.040968
RS	31	0.937221	0.710064	19752.348839	0.039976	0.039690
RS	32	1.018514	0.677999	19778.799632	0.040030	0.039833
RS	33	1.106178	0.677999	18677.860189	0.037802	0.037716
RS	34	1.200713	0.667970	17698.378281	0.035819	0.035863
RS	35	1.302658	0.667970	16317.767205	0.033025	0.033192
RS	36	1.412592	0.672961	14760.595179	0.029874	0.030147
RS	37	1.531142	0.672961	13284.626941	0.026886	0.027242
RS	38	1.658984	0.690617	11515.898107	0.023307	0.023705
RS	39	1.796845	0.690617	10118.637595	0.020479	0.020894
RS	40	1.945511	0.720287	8427.768530	0.017057	0.017455
RS	41	2.105829	0.720287	7233.801045	0.014640	0.015007
RS	42	2.278713	0.760247	5816.251627	0.011771	0.012090
RS	43	2.465146	0.760247	4878.548147	0.009874	0.010143
RS	44	2.666190	0.803258	3825.245539	0.007742	0.007964
RS	45	2.882992	0.803258	3129.103699	0.006333	0.006514
RS	46	3.116786	0.836225	2420.298821	0.004898	0.005046
RS	47	3.368903	0.836225	1917.203570	0.003880	0.004000
RS	48	3.640781	0.849154	1463.560006	0.002962	0.003058
RS	49	3.933967	0.849154	1108.702668	0.002244	0.002320
RS	50	4.250131	0.843138	821.719622	0.001663	0.001721
RS	51	4.591075	0.843138	586.001196	0.001186	0.001229
RS	52	4.958741	0.828479	410.178209	0.000830	0.000860
RS	53	5.355223	0.828479	271.153081	0.000549	0.000569
RS	54	5.782779	0.812370	175.059703	0.000354	0.000367
RS	55	6.243845	0.812370	105.667786	0.000214	0.000221
RS	56	6.741048	0.812370	60.953427	0.000123	0.000128
RS	57	7.277219	0.812370	33.482449	0.000068	0.000070
RS	58	7.855413	0.790959	17.758492	0.000036	0.000037
RS	59	8.478923	0.790959	8.558080	0.000017	0.000018
RS	60	9.151301	0.790959	3.872868	0.000008	0.000008
RS	61	9.876377	0.790959	1.637763	0.000003	0.000003
RS	62	10.658282	0.790959	0.643790	0.000001	0.000001
RS	63	11.501469	0.790959	0.344407	0.000001	0.000001
PA	4+25*2+4+6 0.247436493 0.034156735 11.501468569 0.323986211 1.244214608 1.759839422 1.698016448 1.410364772 1.105534000 1.049372251 1.137163280 1.257631802 1.297039493 1.200654016 1.036606823 0.884958044 0.775810400 0.710063716 0.677998703 0.667969861 0.672960759 0.690617055 0.720286759 0.760246844 0.803257940 0.836225009 0.849153784 0.843137745 0.828478661 0.812369899 0.790958751
//
IT	3529
RD	24
LK	-7242156.957248
QD	-448.057539 -> -422.673676
RI	0.0158011057
TR	0.247991	0.033907
MT	11.483228
MM	C_pi: 0.854167, n_recomb: 488923.937378
RS	0	0.000000	0.321909	11589.118838	0.023703	0.045595
RS	1	0.007835	0.321909	12186.724838	0.024926	0.028978
RS	2	0.016284	0.321909	12789.923865	0.026159	0.013877
RS	3	0.025394	0.321909	13394.492465	0.027396	0.015972
RS	4	0.035219	1.234457	3694.121339	0.007556	0.004977
RS	5	0.045813	1.234457	3948.920618	0.008077	0.005909
RS	6	0.057237	1.750270	2979.596424	0.006094	0.004720
RS	7	0.069556	1.750270	3190.321027	0.006525	0.005367
RS	8	0.082841	1.695492	3523.885104	0.007207	0.006498
RS	9	0.097166	1.695492	3767.709658	0.007706	0.007254
RS	10	0.112614	1.411493	4830.938896	0.009881	0.009560
RS	11	0.129272	1.411493	5147.449646	0.010528	0.010583
RS	12	0.147235	1.100882	7012.040187	0.014342	0.014837
RS	13	0.166606	1.100882	7426.963512	0.015190	0.015955
RS	14	0.187494	1.042575	8289.986600	0.016956	0.017828
RS	15	0.210019	1.042575	8744.512554	0.017885	0.018765
RS	16	0.234308	1.130751	8498.275913	0.017382	0.018146
RS	17	0.260501	1.130751	8950.288290	0.018306	0.018957
RS	18	0.288746	1.254190	8494.094424	0.017373	0.017859
RS	19	0.319203	1.254190	8936.137196	0.018277	0.018568
RS	20	0.352047	1.296927	9078.017432	0.018567	0.018702
RS	21	0.387465	1.296927	9521.314904	0.019474	0.019444
RS	22	0.425657	1.200851	10748.210292	0.021983	0.021835
RS	23	0.466841	1.200851	11192.657554	0.022892	0.022680
RS	24	0.511253	1.035287	13439.890886	0.027489	0.027179
RS	25	0.559144	1.035287	13824.428236	0.028275	0.027969
RS	26	0.610787	0.882413	16545.377288	0.033840	0.033449
RS	27	0.666476	0.882413	16725.784738	0.034209	0.033852
RS	28	0.726528	0.772775	19111.111473	0.039088	0.038689
RS	29	0.791285	0.772775	18911.907543	0.038681	0.038340
RS	30	0.861116	0.707088	20226.001650	0.041368	0.041055
RS	31	0.936419	0.707088	19552.685917	0.039991	0.039757
RS	32	1.017621	0.675293	19567.130782	0.040021	0.039878
RS	33	1.105185	0.675293	18470.223621	0.037777	0.037743
RS	34	1.199609	0.665420	17490.955663	0.035774	0.035867
RS	35	1.301432	0.665420	16119.191686	0.032969	0.033182
RS	36	1.411232	0.670391	14573.947160	0.029808	0.030124
RS	37	1.529635	0.670391	13109.926593	0.026814	0.027208
RS	38	1.657315	0.688030	11357.587430	0.023230	0.023661
RS	39	1.794998	0.688030	9974.029161	0.020400	0.020845
RS	40	1.943469	0.717936	8298.949327	0.016974	0.017395
RS	41	2.103572	0.717936	7119.743790	0.014562	0.014948
RS	42	2.276219	0.758588	5716.163737	0.011691	0.012023
RS	43	2.462392	0.758588	4793.400376	0.009804	0.010084
RS	44	2.663152	0.802620	3752.976216	0.007676	0.007905
RS	45	2.879641	0.802620	3070.382687	0.006280	0.006466
RS	46	3.113092	0.836404	2373.171017	0.004854	0.005004
RS	47	3.364834	0.836404	1880.767025	0.003847	0.003968
RS	48	3.636299	0.849499	1436.260580	0.002938	0.003034
RS	49	3.929033	0.849499	1088.712762	0.002227	0.002303
RS	50	4.244702	0.843088	807.772490	0.001652	0.001710
RS	51	4.585104	0.843088	576.385906	0.001179	0.001221
RS	52	4.952175	0.827967	403.881543	0.000826	0.000855
RS	53	5.348006	0.827967	267.106530	0.000546	0.000566
RS	54	5.774850	0.811772	172.546645	0.000353	0.000365
RS	55	6.235137	0.811772	104.201019	0.000213	0.000220
RS	56	6.731486	0.811772	60.139631	0.000123	0.000127
RS	57	7.266724	0.811772	33.055203	0.000068	0.000070
RS	58	7.843897	0.790577	17.540791	0.000036	0.000037
RS	59	8.466290	0.790577	8.461364	0.000017	0.000018
RS	60	9.137448	0.790577	3.833198	0.000008	0.000008
RS	61	9.861189	0.790577	1.622900	0.000003	0.000003
RS	62	10.641635	0.790577	0.638777	0.000001	0.000001
RS	63	11.483228	0.790577	0.342465	0.000001	0.000001
PA	4+25*2+4+6 0.247991120 0.033906677 11.483227695 0.321908802 1.234457397 1.750269678 1.695491874 1.411492578 1.100882342 1.042574593 1.130751272 1.254189607 1.296926930 1.200850962 1.035286567 0.882412655 0.772775452 0.707087556 0.675293371 0.665419847 0.670391050 0.688029898 0.717935778 0.758587980 0.802620206 0.836404443 0.849498765 0.843087992 0.827966677 0.811771803 0.790577397
//
IT	3588
RD	25
LK	-7242107.541001
QD	-440.711323 -> -417.869852
RI	0.0159115992
TR	0.248521	0.033670
MT	11.465695
MM	C_pi: 0.851448, n_recomb: 484036.150003
RS	0	0.000000	0.319973	11539.701882	0.023841	0.045612
RS	1	0.007832	0.319973	12132.706043	0.025066	0.028967
RS	2	0.016278	0.319973	12730.940021	0.026302	0.013875
RS	3	0.025385	0.319973	13330.167961	0.027540	0.015971
RS	4	0.035206	1.224890	3682.294085	0.007607	0.004985
RS	5	0.045795	1.224890	3935.918895	0.008131	0.005920
RS	6	0.057214	1.740428	2963.201515	0.006122	0.004721
RS	7	0.069528	1.740428	3172.565386	0.006554	0.005372
RS	8	0.082806	1.692646	3490.251724	0.007211	0.006483
RS	9	0.097124	1.692646	3731.614841	0.007709	0.007240
RS	10	0.112563	1.412774	4772.187028	0.009859	0.009520
RS	11	0.129211	1.412774	5084.807936	0.010505	0.010540
RS	12	0.147164	1.096666	6959.337244	0.014378	0.014850
RS	13	0.166522	1.096666	7370.513138	0.015227	0.015967
RS	14	0.187397	1.036267	8244.400099	0.017033	0.017883
RS	15	0.209907	1.036267	8695.136775	0.017964	0.018826
RS	16	0.234180	1.124678	8443.302728	0.017444	0.018194
RS	17	0.260354	1.124678	8891.147143	0.018369	0.019016
RS	18	0.288577	1.250831	8414.260624	0.017384	0.017869
RS	19	0.319012	1.250831	8851.473616	0.018287	0.018586
RS	20	0.351830	1.296734	8968.865906	0.018529	0.018677
RS	21	0.387219	1.296734	9406.742149	0.019434	0.019423
RS	22	0.425379	1.200947	10616.411346	0.021933	0.021811
RS	23	0.466528	1.200947	11055.455793	0.022840	0.022658
RS	24	0.510900	1.033944	13293.166443	0.027463	0.027193
RS	25	0.558747	1.033944	13672.839698	0.028248	0.027980
RS	26	0.610342	0.879939	16387.069738	0.033855	0.033512
RS	27	0.665978	0.879939	16563.228391	0.034219	0.033907
RS	28	0.725972	0.769884	18939.245557	0.039128	0.038782
RS	29	0.790664	0.769884	18736.755640	0.038709	0.038419
RS	30	0.860423	0.704295	20036.632999	0.041395	0.041136
RS	31	0.935646	0.704295	19362.754218	0.040003	0.039819
RS	32	1.016761	0.672787	19365.249712	0.040008	0.039916
RS	33	1.104229	0.672787	18272.585515	0.037750	0.037765
RS	34	1.198547	0.663060	17293.956570	0.035729	0.035869
RS	35	1.300253	0.663060	15930.982591	0.032913	0.033171
RS	36	1.409925	0.667984	14397.991269	0.029746	0.030102
RS	37	1.528186	0.667984	12945.455262	0.026745	0.027177
RS	38	1.655710	0.685565	11209.381557	0.023158	0.023621
RS	39	1.793222	0.685565	9838.688982	0.020326	0.020799
RS	40	1.941504	0.715660	8178.806143	0.016897	0.017340
RS	41	2.101401	0.715660	7013.316177	0.014489	0.014893
RS	42	2.273820	0.756953	5622.875755	0.011617	0.011961
RS	43	2.459744	0.756953	4713.975078	0.009739	0.010028
RS	44	2.660230	0.801962	3685.536764	0.007614	0.007849
RS	45	2.876419	0.801962	3015.537915	0.006230	0.006420
RS	46	3.109541	0.836526	2329.139340	0.004812	0.004964
RS	47	3.360921	0.836526	1846.681457	0.003815	0.003938
RS	48	3.631989	0.849760	1410.715302	0.002914	0.003012
RS	49	3.924289	0.849760	1069.969536	0.002211	0.002287
RS	50	4.239482	0.842943	794.682284	0.001642	0.001699
RS	51	4.579362	0.842943	567.331727	0.001172	0.001214
RS	52	4.945863	0.827368	397.931867	0.000822	0.000851
RS	53	5.341068	0.827368	263.265187	0.000544	0.000563
RS	54	5.767228	0.811118	170.143968	0.000352	0.000363
RS	55	6.226765	0.811118	102.791918	0.000212	0.000219
RS	56	6.722294	0.811118	59.353478	0.000123	0.000127
RS	57	7.256635	0.811118	32.639786	0.000067	0.000070
RS	58	7.832827	0.790187	17.326829	0.000036	0.000037
RS	59	8.454147	0.790187	8.365753	0.000017	0.000018
RS	60	9.124131	0.790187	3.793687	0.000008	0.000008
RS	61	9.846590	0.790187	1.607951	0.000003	0.000003
RS	62	10.625634	0.790187	0.633665	0.000001	0.000001
RS	63	11.465695	0.790187	0.340417	0.000001	0.000001
PA	4+25*2+4+6 0.248520916 0.033670011 11.465695413 0.319973499 1.224889721 1.740427941 1.692646047 1.412774069 1.096666011 1.036266902 1.124677900 1.250830990 1.296733982 1.200947160 1.033943804 0.879938597 0.769883558 0.704294518 0.672786884 0.663060427 0.667983915 0.685564719 0.715659912 0.756952992 0.801961930 0.836525687 0.849759632 0.842943267 0.827368201 0.811118407 0.790186896
//
