# Supplementary material for: African bushpigs exhibit porous species boundaries and appeared in Madagascar concurrently with human arrival
Source: Nat Commun. 2024 Jan 3;15:172. doi: 10.1038/s41467-023-44105-1 (PMC10764920; doi:10.1038/s41467-023-44105-1)
Supplement: Supplementary file 9 — Source Data [file 41467_2023_44105_MOESM9_ESM.zip › sourceData/Fig3a.psmc/xxxxEth00164.psmc]

CC
CC	Brief Description of the file format:
CC	  CC  comments
CC	  MM  useful-messages
CC	  RD  round-of-iterations
CC	  LL  \log[P(sequence)]
CC	  QD  Q-before-opt Q-after-opt
CC	  TR  \theta_0 \rho_0
CC	  RS  k t_k \lambda_k \pi_k \sum_{l\not=k}A_{kl} A_{kk}
CC	  DC  begin end best-k t_k+\Delta_k max-prob
CC
MM	Version: 0.6.5-r67
MM	pattern:4+25*2+4+6, n:63, n_free_lambdas:28
MM	n_iterations:25, skip:1, max_t:15, theta/rho:5
MM	is_decoding:0
MM	n_seqs:16, sum_L:17197829, sum_n:1344536
RD	0
LK	0.000000
QD	0.000000 -> 0.000000
RI	inf
TR	0.081406	0.016281
MT	15.000000
MM	C_pi: 1.000000, n_recomb: 277740.036134
RS	0	0.000000	1.000000	2274.412302	0.008189	0.000000
RS	1	0.008290	1.000000	2441.954092	0.008792	0.000000
RS	2	0.017266	1.000000	2619.977425	0.009433	0.000000
RS	3	0.026987	1.000000	2808.819352	0.010113	0.000000
RS	4	0.037514	1.000000	3008.767338	0.010833	0.000000
RS	5	0.048914	1.000000	3220.045300	0.011594	0.000000
RS	6	0.061258	1.000000	3442.797605	0.012396	0.000000
RS	7	0.074626	1.000000	3677.070924	0.013239	0.000000
RS	8	0.089102	1.000000	3922.793817	0.014124	0.000000
RS	9	0.104778	1.000000	4179.754009	0.015049	0.000000
RS	10	0.121753	1.000000	4447.573363	0.016013	0.000000
RS	11	0.140135	1.000000	4725.680643	0.017015	0.000000
RS	12	0.160042	1.000000	5013.282302	0.018050	0.000000
RS	13	0.181598	1.000000	5309.331635	0.019116	0.000000
RS	14	0.204942	1.000000	5612.496871	0.020208	0.000000
RS	15	0.230221	1.000000	5921.128953	0.021319	0.000000
RS	16	0.257595	1.000000	6233.230070	0.022443	0.000000
RS	17	0.287238	1.000000	6546.424262	0.023570	0.000000
RS	18	0.319339	1.000000	6857.931822	0.024692	0.000000
RS	19	0.354100	1.000000	7164.549546	0.025796	0.000000
RS	20	0.391744	1.000000	7462.639329	0.026869	0.000000
RS	21	0.432507	1.000000	7748.127957	0.027897	0.000000
RS	22	0.476650	1.000000	8016.521344	0.028863	0.000000
RS	23	0.524453	1.000000	8262.936723	0.029751	0.000000
RS	24	0.576218	1.000000	8482.156455	0.030540	0.000000
RS	25	0.632274	1.000000	8668.707084	0.031212	0.000000
RS	26	0.692977	1.000000	8816.966908	0.031745	0.000000
RS	27	0.758711	1.000000	8921.304643	0.032121	0.000000
RS	28	0.829896	1.000000	8976.250576	0.032319	0.000000
RS	29	0.906981	1.000000	8976.699859	0.032321	0.000000
RS	30	0.990456	1.000000	8918.145269	0.032110	0.000000
RS	31	1.080851	1.000000	8796.933758	0.031673	0.000000
RS	32	1.178739	1.000000	8610.537580	0.031002	0.000000
RS	33	1.284742	1.000000	8357.826765	0.030092	0.000000
RS	34	1.399532	1.000000	8039.325607	0.028946	0.000000
RS	35	1.523838	1.000000	7657.431945	0.027571	0.000000
RS	36	1.658449	1.000000	7216.575032	0.025983	0.000000
RS	37	1.804218	1.000000	6723.286357	0.024207	0.000000
RS	38	1.962071	1.000000	6186.158736	0.022273	0.000000
RS	39	2.133009	1.000000	5615.673069	0.020219	0.000000
RS	40	2.318118	1.000000	5023.879972	0.018088	0.000000
RS	41	2.518571	1.000000	4423.935209	0.015928	0.000000
RS	42	2.735641	1.000000	3829.503139	0.013788	0.000000
RS	43	2.970706	1.000000	3254.059922	0.011716	0.000000
RS	44	3.225257	1.000000	2710.146156	0.009758	0.000000
RS	45	3.500909	1.000000	2208.633815	0.007952	0.000000
RS	46	3.799411	1.000000	1758.081652	0.006330	0.000000
RS	47	4.122659	1.000000	1364.253303	0.004912	0.000000
RS	48	4.472702	1.000000	1029.860902	0.003708	0.000000
RS	49	4.851763	1.000000	754.573583	0.002717	0.000000
RS	50	5.262247	1.000000	535.297002	0.001927	0.000000
RS	51	5.706758	1.000000	366.691772	0.001320	0.000000
RS	52	6.188118	1.000000	241.862597	0.000871	0.000000
RS	53	6.709380	1.000000	153.123875	0.000551	0.000000
RS	54	7.273854	1.000000	92.738127	0.000334	0.000000
RS	55	7.885120	1.000000	53.533991	0.000193	0.000000
RS	56	8.547059	1.000000	29.338773	0.000106	0.000000
RS	57	9.263869	1.000000	15.199891	0.000055	0.000000
RS	58	10.040101	1.000000	7.410014	0.000027	0.000000
RS	59	10.880679	1.000000	3.382269	0.000012	0.000000
RS	60	11.790939	1.000000	1.437679	0.000005	0.000000
RS	61	12.776655	1.000000	0.565774	0.000002	0.000000
RS	62	13.844085	1.000000	0.204838	0.000001	0.000000
RS	63	15.000000	1.000000	0.095252	0.000000	0.000000
PA	4+25*2+4+6 0.081405916 0.016281183 15.000000000 1.000000000 1.000000000 1.000000000 1.000000000 1.000000000 1.000000000 1.000000000 1.000000000 1.000000000 1.000000000 1.000000000 1.000000000 1.000000000 1.000000000 1.000000000 1.000000000 1.000000000 1.000000000 1.000000000 1.000000000 1.000000000 1.000000000 1.000000000 1.000000000 1.000000000 1.000000000 1.000000000 1.000000000
//
IT	5098
RD	1
LK	-3749351.348948
QD	-39853.079557 -> -13993.211475
RI	0.0366016742
TR	0.069528	0.011762
MT	21.571766
MM	C_pi: 1.107037, n_recomb: 222475.094502
RS	0	0.000000	0.444528	4387.609879	0.019722	0.006819
RS	1	0.008912	0.444528	4679.888261	0.021036	0.021262
RS	2	0.018619	0.444528	4982.355473	0.022395	0.015481
RS	3	0.029191	0.444528	5293.631086	0.023794	0.020886
RS	4	0.040705	0.370746	6710.027092	0.030161	0.029265
RS	5	0.053246	0.370746	7054.963215	0.031711	0.037936
RS	6	0.066904	0.387845	7074.580048	0.031799	0.039659
RS	7	0.081779	0.387845	7403.275329	0.033277	0.039372
RS	8	0.097980	0.444719	6751.927177	0.030349	0.038470
RS	9	0.115625	0.444719	7055.999651	0.031716	0.036898
RS	10	0.134843	0.520910	6293.574682	0.028289	0.035328
RS	11	0.155773	0.520910	6573.680249	0.029548	0.033749
RS	12	0.178569	0.609516	5866.412840	0.026369	0.032224
RS	13	0.203396	0.609516	6124.118493	0.027527	0.030742
RS	14	0.230436	0.711533	5474.663149	0.024608	0.029198
RS	15	0.259886	0.711533	5711.404950	0.025672	0.027557
RS	16	0.291961	0.832611	5090.433558	0.022881	0.025818
RS	17	0.326895	0.832611	5307.595936	0.023857	0.023999
RS	18	0.364942	0.975346	4722.881337	0.021229	0.022163
RS	19	0.406379	0.975346	4921.841782	0.022123	0.020390
RS	20	0.451510	1.134627	4407.286920	0.019810	0.018748
RS	21	0.500664	1.134627	4589.162775	0.020628	0.017283
RS	22	0.554198	1.300144	4167.038821	0.018730	0.016020
RS	23	0.612503	1.300144	4332.344056	0.019473	0.014958
RS	24	0.676005	1.461141	4002.966035	0.017993	0.014089
RS	25	0.745166	1.461141	4151.239920	0.018659	0.013398
RS	26	0.820492	1.608339	3903.893372	0.017548	0.012870
RS	27	0.902530	1.608339	4033.314808	0.018129	0.012491
RS	28	0.991881	1.734730	3853.705919	0.017322	0.012248
RS	29	1.089195	1.734730	3960.738517	0.017803	0.012126
RS	30	1.195181	1.836319	3832.702992	0.017228	0.012109
RS	31	1.310614	1.836319	3911.872638	0.017583	0.012183
RS	32	1.436335	1.911420	3819.201270	0.017167	0.012338
RS	33	1.573261	1.911420	3863.062651	0.017364	0.012562
RS	34	1.722390	1.959841	3789.785991	0.017035	0.012846
RS	35	1.884811	1.959841	3789.202507	0.017032	0.013174
RS	36	2.061707	1.983149	3717.785804	0.016711	0.013529
RS	37	2.254368	1.983149	3662.930991	0.016464	0.013886
RS	38	2.464201	1.984808	3573.987283	0.016065	0.014217
RS	39	2.692736	1.984808	3456.533078	0.015537	0.014491
RS	40	2.941638	1.969421	3331.863050	0.014976	0.014676
RS	41	3.212723	1.969421	3148.426526	0.014152	0.014737
RS	42	3.507970	1.942144	2975.644437	0.013375	0.014643
RS	43	3.829530	1.942144	2731.980998	0.012280	0.014364
RS	44	4.179748	1.908455	2509.811495	0.011281	0.013879
RS	45	4.561181	1.908455	2224.197348	0.009998	0.013182
RS	46	4.976608	1.873270	1967.377878	0.008843	0.012283
RS	47	5.429060	1.873270	1670.157657	0.007507	0.011204
RS	48	5.921837	1.840466	1408.039008	0.006329	0.009983
RS	49	6.458533	1.840466	1135.178930	0.005102	0.008670
RS	50	7.043061	1.812502	902.507591	0.004057	0.007324
RS	51	7.679686	1.812502	684.258634	0.003076	0.006004
RS	52	8.373050	1.789702	507.489082	0.002281	0.004766
RS	53	9.128209	1.789702	357.756170	0.001608	0.003654
RS	54	9.950672	1.764313	245.317241	0.001103	0.002698
RS	55	10.846438	1.764313	158.335070	0.000712	0.001913
RS	56	11.822038	1.764313	97.553515	0.000438	0.001298
RS	57	12.884588	1.764313	57.139881	0.000257	0.000839
RS	58	14.041838	1.722434	32.198161	0.000145	0.000513
RS	59	15.302228	1.722434	16.511707	0.000074	0.000295
RS	60	16.674950	1.722434	7.920289	0.000036	0.000158
RS	61	18.170016	1.722434	3.532796	0.000016	0.000078
RS	62	19.798330	1.722434	1.455932	0.000007	0.000035
RS	63	21.571766	1.722434	0.820570	0.000004	0.000021
PA	4+25*2+4+6 0.069528142 0.011761532 21.571766138 0.444528103 0.370745659 0.387845159 0.444719315 0.520910263 0.609515786 0.711533308 0.832611084 0.975345612 1.134626627 1.300144196 1.461140513 1.608339310 1.734730482 1.836318970 1.911420345 1.959840775 1.983149409 1.984807968 1.969421387 1.942143917 1.908454895 1.873269558 1.840465546 1.812501550 1.789701819 1.764312744 1.722433984
//
IT	4122
RD	2
LK	-3712969.654831
QD	-7611.676501 -> -3142.087747
RI	0.0174979749
TR	0.065458	0.010644
MT	24.699682
MM	C_pi: 1.216636, n_recomb: 221280.135090
RS	0	0.000000	0.507131	3929.543135	0.017758	0.005529
RS	1	0.009146	0.507131	4209.029334	0.019021	0.019581
RS	2	0.019128	0.507131	4500.647497	0.020339	0.013363
RS	3	0.030023	0.507131	4803.446041	0.021708	0.016344
RS	4	0.041915	0.337462	7639.356962	0.034523	0.026008
RS	5	0.054894	0.337462	8010.007346	0.036198	0.034231
RS	6	0.069061	0.323344	8724.575012	0.039428	0.038245
RS	7	0.084523	0.323344	9058.982759	0.040939	0.041284
RS	8	0.101399	0.365114	8319.024361	0.037595	0.038220
RS	9	0.119818	0.365114	8614.324310	0.038929	0.040085
RS	10	0.139922	0.430784	7558.238517	0.034157	0.035754
RS	11	0.161865	0.430784	7822.693500	0.035352	0.037355
RS	12	0.185815	0.511674	6815.728396	0.030801	0.033361
RS	13	0.211955	0.511674	7053.259917	0.031875	0.034851
RS	14	0.240486	0.611787	6105.039870	0.027590	0.031052
RS	15	0.271626	0.611787	6319.213513	0.028558	0.032023
RS	16	0.305614	0.747238	5358.438666	0.024216	0.027899
RS	17	0.342711	0.747238	5553.883485	0.025099	0.028039
RS	18	0.383201	0.935834	4601.809756	0.020796	0.023698
RS	19	0.427393	0.935834	4781.933659	0.021610	0.023172
RS	20	0.475628	1.182562	3937.588246	0.017795	0.019312
RS	21	0.528273	1.182562	4103.484504	0.018544	0.018662
RS	22	0.585734	1.473736	3434.793495	0.015522	0.015752
RS	23	0.648450	1.473736	3587.055197	0.016210	0.015307
RS	24	0.716902	1.783128	3097.101014	0.013996	0.013323
RS	25	0.791614	1.783128	3236.826041	0.014628	0.013136
RS	26	0.873160	2.079128	2899.968243	0.013105	0.011872
RS	27	0.962163	2.079128	3028.161942	0.013685	0.011927
RS	28	1.059307	2.332411	2814.988419	0.012721	0.011214
RS	29	1.165335	2.332411	2931.569281	0.013248	0.011467
RS	30	1.281060	2.525644	2813.097569	0.012713	0.011145
RS	31	1.407369	2.525644	2916.021791	0.013178	0.011520
RS	32	1.545230	2.652461	2868.695121	0.012964	0.011478
RS	33	1.695700	2.652461	2953.243938	0.013346	0.011935
RS	34	1.859931	2.713582	2958.187058	0.013369	0.012119
RS	35	2.039183	2.713582	3016.308931	0.013631	0.012619
RS	36	2.234828	2.717921	3051.805508	0.013792	0.012960
RS	37	2.448367	2.717921	3071.939098	0.013883	0.013419
RS	38	2.681436	2.680442	3110.322450	0.014056	0.013800
RS	39	2.935821	2.680442	3078.556087	0.013912	0.014096
RS	40	3.213472	2.616770	3089.311462	0.013961	0.014370
RS	41	3.516515	2.616770	2992.526744	0.013524	0.014374
RS	42	3.847275	2.540625	2947.304267	0.013319	0.014385
RS	43	4.208286	2.540625	2778.564016	0.012557	0.013987
RS	44	4.602313	2.463122	2659.094634	0.012017	0.013610
RS	45	5.032378	2.463122	2424.152606	0.010955	0.012781
RS	46	5.501776	2.391765	2232.081465	0.010087	0.011988
RS	47	6.014104	2.391765	1953.393214	0.008828	0.010805
RS	48	6.573288	2.331206	1713.433505	0.007743	0.009686
RS	49	7.183615	2.331206	1427.662719	0.006452	0.008322
RS	50	7.849761	2.282996	1181.402392	0.005339	0.007071
RS	51	8.576831	2.282996	928.522574	0.004196	0.005751
RS	52	9.370398	2.244859	718.084023	0.003245	0.004595
RS	53	10.236543	2.244859	526.552272	0.002380	0.003507
RS	54	11.181904	2.200455	378.237748	0.001709	0.002617
RS	55	12.213725	2.200455	254.622347	0.001151	0.001849
RS	56	13.339916	2.200455	164.018406	0.000741	0.001253
RS	57	14.569105	2.200455	100.696487	0.000455	0.000811
RS	58	15.910714	2.122544	60.159763	0.000272	0.000506
RS	59	17.375024	2.122544	32.273015	0.000146	0.000288
RS	60	18.973257	2.122544	16.228949	0.000073	0.000153
RS	61	20.717662	2.122544	7.605272	0.000034	0.000075
RS	62	22.621606	2.122544	3.300202	0.000015	0.000034
RS	63	24.699682	2.122544	2.017038	0.000009	0.000022
PA	4+25*2+4+6 0.065457696 0.010644155 24.699682103 0.507130801 0.337462112 0.323344174 0.365113965 0.430783671 0.511674231 0.611787436 0.747238306 0.935833723 1.182562074 1.473735893 1.783128296 2.079127535 2.332410593 2.525644337 2.652460850 2.713581837 2.717920624 2.680442203 2.616770326 2.540625392 2.463121621 2.391764959 2.331205866 2.282996133 2.244859045 2.200455082 2.122543667
//
IT	4421
RD	3
LK	-3706561.623976
QD	-2040.273927 -> -1152.553347
RI	0.0114570869
TR	0.063710	0.010314
MT	26.164060
MM	C_pi: 1.301634, n_recomb: 229342.133517
RS	0	0.000000	0.630687	3315.235185	0.014455	0.005112
RS	1	0.009245	0.630687	3566.799515	0.015552	0.018691
RS	2	0.019345	0.630687	3832.034494	0.016709	0.012051
RS	3	0.030379	0.630687	4110.642958	0.017924	0.013255
RS	4	0.042433	0.361126	7628.593162	0.033263	0.024630
RS	5	0.055601	0.361126	8022.581383	0.034981	0.031307
RS	6	0.069987	0.319880	9464.943979	0.041270	0.038102
RS	7	0.085703	0.319880	9822.966123	0.042831	0.041087
RS	8	0.102871	0.352524	9231.561489	0.040252	0.038649
RS	9	0.121627	0.352524	9540.186718	0.041598	0.040763
RS	10	0.142117	0.410518	8460.472476	0.036890	0.036411
RS	11	0.164502	0.410518	8731.412268	0.038072	0.038492
RS	12	0.188955	0.480907	7687.939860	0.033522	0.034377
RS	13	0.215670	0.480907	7925.839653	0.034559	0.036569
RS	14	0.244855	0.567973	6916.277846	0.030157	0.032510
RS	15	0.276737	0.567973	7126.148757	0.031072	0.034361
RS	16	0.311568	0.694841	6005.644104	0.026186	0.029465
RS	17	0.349618	0.694841	6196.973645	0.027021	0.030464
RS	18	0.391186	0.892764	4986.252053	0.021742	0.024781
RS	19	0.436598	0.892764	5166.303449	0.022527	0.024916
RS	20	0.486208	1.180742	4057.223418	0.017691	0.019639
RS	21	0.540404	1.180742	4225.807419	0.018426	0.019483
RS	22	0.599611	1.549447	3360.946836	0.014655	0.015514
RS	23	0.664292	1.549447	3516.040144	0.015331	0.015464
RS	24	0.734952	1.962965	2906.924186	0.012675	0.012812
RS	25	0.812146	1.962965	3048.973367	0.013294	0.012934
RS	26	0.896476	2.367987	2651.571207	0.011562	0.011282
RS	27	0.988603	2.367987	2782.585381	0.012133	0.011576
RS	28	1.089247	2.710045	2549.450104	0.011116	0.010670
RS	29	1.199195	2.710045	2671.016298	0.011646	0.011097
RS	30	1.319309	2.959027	2558.187155	0.011154	0.010692
RS	31	1.450528	2.959027	2669.915941	0.011642	0.011171
RS	32	1.593878	3.106572	2646.293639	0.011539	0.011117
RS	33	1.750482	3.106572	2744.782397	0.011968	0.011618
RS	34	1.921563	3.156555	2789.767195	0.012164	0.011856
RS	35	2.108462	3.156555	2867.559979	0.012503	0.012353
RS	36	2.312640	3.128381	2956.437906	0.012891	0.012799
RS	37	2.535694	3.128381	3001.288271	0.013087	0.013210
RS	38	2.779371	3.050539	3100.131616	0.013517	0.013718
RS	39	3.045576	3.050539	3095.793918	0.013499	0.013924
RS	40	3.336393	2.948628	3166.266420	0.013806	0.014321
RS	41	3.654096	2.948628	3095.732851	0.013498	0.014208
RS	42	4.001171	2.841776	3101.201065	0.013522	0.014319
RS	43	4.380335	2.841776	2952.823699	0.012875	0.013800
RS	44	4.794553	2.742620	2868.386756	0.012507	0.013494
RS	45	5.247067	2.742620	2643.609152	0.011527	0.012569
RS	46	5.741417	2.657575	2467.704374	0.010760	0.011830
RS	47	6.281470	2.657575	2186.392422	0.009533	0.010594
RS	48	6.871453	2.589573	1943.987329	0.008476	0.009524
RS	49	7.515982	2.589573	1643.126668	0.007165	0.008150
RS	50	8.220098	2.537759	1380.030588	0.006017	0.006948
RS	51	8.989312	2.537759	1103.071926	0.004810	0.005645
RS	52	9.829642	2.496800	868.267078	0.003786	0.004533
RS	53	10.747663	2.496800	649.370225	0.002831	0.003468
RS	54	11.750556	2.444272	476.966729	0.002080	0.002611
RS	55	12.846170	2.444272	328.335022	0.001432	0.001852
RS	56	14.043076	2.444272	216.598983	0.000944	0.001263
RS	57	15.350639	2.444272	136.397587	0.000595	0.000823
RS	58	16.779089	2.342022	84.152333	0.000367	0.000524
RS	59	18.339604	2.342022	46.298446	0.000202	0.000299
RS	60	20.044391	2.342022	23.913652	0.000104	0.000160
RS	61	21.906791	2.342022	11.529029	0.000050	0.000080
RS	62	23.941374	2.342022	5.155455	0.000022	0.000037
RS	63	26.164060	2.342022	3.310236	0.000014	0.000024
PA	4+25*2+4+6 0.063709814 0.010313989 26.164059804 0.630686913 0.361126195 0.319880387 0.352524192 0.410518380 0.480906710 0.567972978 0.694841350 0.892764394 1.180741839 1.549446837 1.962965475 2.367987215 2.710044652 2.959027102 3.106571732 3.156555227 3.128381457 3.050538813 2.948628119 2.841776106 2.742619857 2.657574912 2.589573017 2.537758729 2.496799582 2.444272387 2.342021623
//
IT	3692
RD	4
LK	-3705244.159097
QD	-941.514190 -> -717.646519
RI	0.0086204696
TR	0.062792	0.010229
MT	26.901753
MM	C_pi: 1.352017, n_recomb: 236212.851950
RS	0	0.000000	0.737116	2939.137487	0.012443	0.004932
RS	1	0.009293	0.737116	3170.339193	0.013422	0.018306
RS	2	0.019450	0.737116	3415.554185	0.014460	0.011340
RS	3	0.030551	0.737116	3674.827626	0.015557	0.011648
RS	4	0.042684	0.389057	7420.322669	0.031414	0.023854
RS	5	0.055944	0.389057	7826.391853	0.033133	0.029468
RS	6	0.070436	0.325585	9792.705232	0.041457	0.038274
RS	7	0.086275	0.325585	10172.599379	0.043065	0.040761
RS	8	0.103586	0.354253	9688.881698	0.041018	0.038883
RS	9	0.122506	0.354253	10014.947367	0.042398	0.040710
RS	10	0.143184	0.408947	8958.904446	0.037927	0.036649
RS	11	0.165784	0.408947	9242.634994	0.039128	0.038610
RS	12	0.190484	0.471762	8257.391779	0.034957	0.034905
RS	13	0.217480	0.471762	8501.670316	0.035992	0.037137
RS	14	0.246984	0.546201	7553.156208	0.031976	0.033502
RS	15	0.279230	0.546201	7762.079670	0.032861	0.035569
RS	16	0.314473	0.660275	6600.678628	0.027944	0.030660
RS	17	0.352991	0.660275	6788.454044	0.028739	0.031980
RS	18	0.395089	0.855195	5402.234647	0.022870	0.025630
RS	19	0.441099	0.855195	5582.551115	0.023634	0.026080
RS	20	0.491385	1.161912	4259.640911	0.018033	0.019897
RS	21	0.546344	1.161912	4432.051013	0.018763	0.020013
RS	22	0.606411	1.577180	3406.813160	0.014423	0.015352
RS	23	0.672060	1.577180	3566.011686	0.015097	0.015530
RS	24	0.743810	2.059306	2863.809684	0.012124	0.012467
RS	25	0.822228	2.059306	3008.970502	0.012738	0.012761
RS	26	0.907933	2.536905	2567.820401	0.010871	0.010900
RS	27	1.001603	2.536905	2701.462160	0.011437	0.011319
RS	28	1.103978	2.933188	2456.654430	0.010400	0.010336
RS	29	1.215868	2.933188	2581.455613	0.010929	0.010846
RS	30	1.338155	3.209797	2474.616211	0.010476	0.010432
RS	31	1.471807	3.209797	2591.145833	0.010970	0.010950
RS	32	1.617880	3.359858	2584.531796	0.010942	0.010930
RS	33	1.777527	3.359858	2690.022563	0.011388	0.011436
RS	34	1.952011	3.391063	2762.205011	0.011694	0.011748
RS	35	2.142711	3.391063	2849.317491	0.012062	0.012223
RS	36	2.351133	3.332796	2972.814720	0.012585	0.012769
RS	37	2.578924	3.332796	3028.567521	0.012821	0.013136
RS	38	2.827884	3.225174	3163.318989	0.013392	0.013743
RS	39	3.099981	3.225174	3169.865668	0.013420	0.013888
RS	40	3.397365	3.100692	3270.904026	0.013847	0.014360
RS	41	3.722385	3.100692	3209.232962	0.013586	0.014177
RS	42	4.077611	2.980846	3234.677178	0.013694	0.014324
RS	43	4.465848	2.980846	3091.519529	0.013088	0.013741
RS	44	4.890166	2.877352	3014.854992	0.012763	0.013440
RS	45	5.353917	2.877352	2790.930171	0.011815	0.012473
RS	46	5.860766	2.794063	2612.682661	0.011061	0.011729
RS	47	6.414718	2.794063	2327.861203	0.009855	0.010480
RS	48	7.020149	2.731499	2076.325427	0.008790	0.009412
RS	49	7.681846	2.731499	1767.969186	0.007485	0.008053
RS	50	8.405036	2.686194	1492.271964	0.006317	0.006866
RS	51	9.195434	2.686194	1204.386356	0.005099	0.005591
RS	52	10.059286	2.649926	955.847309	0.004047	0.004502
RS	53	11.003419	2.649926	723.720690	0.003064	0.003460
RS	54	12.035293	2.596000	538.414053	0.002279	0.002624
RS	55	13.163061	2.596000	376.163266	0.001592	0.001873
RS	56	14.395637	2.596000	252.130791	0.001067	0.001287
RS	57	15.742759	2.596000	161.510533	0.000684	0.000847
RS	58	17.215074	2.476771	101.834917	0.000431	0.000547
RS	59	18.824215	2.476771	57.026217	0.000241	0.000315
RS	60	20.582898	2.476771	30.017690	0.000127	0.000171
RS	61	22.505021	2.476771	14.768259	0.000063	0.000086
RS	62	24.605772	2.476771	6.748842	0.000029	0.000040
RS	63	26.901753	2.476771	4.495831	0.000019	0.000027
PA	4+25*2+4+6 0.062792203 0.010229177 26.901752967 0.737116337 0.389056774 0.325584888 0.354253234 0.408947288 0.471762119 0.546201446 0.660275415 0.855194807 1.161912145 1.577179704 2.059305742 2.536904943 2.933187796 3.209796702 3.359858225 3.391062605 3.332796000 3.225173502 3.100691503 2.980846370 2.877351591 2.794063237 2.731498992 2.686194451 2.649925524 2.595999768 2.476771495
//
IT	3958
RD	5
LK	-3704890.533415
QD	-668.789914 -> -585.807096
RI	0.0072873532
TR	0.062204	0.010231
MT	27.324351
MM	C_pi: 1.380820, n_recomb: 241245.924004
RS	0	0.000000	0.808269	2746.520897	0.011385	0.004842
RS	1	0.009320	0.808269	2966.636600	0.012297	0.018123
RS	2	0.019509	0.808269	3200.806375	0.013268	0.010982
RS	3	0.030648	0.808269	3449.234671	0.014298	0.010855
RS	4	0.042824	0.411416	7235.093542	0.029991	0.023337
RS	5	0.056136	0.411416	7646.676171	0.031697	0.028313
RS	6	0.070688	0.330473	9982.447754	0.041379	0.038530
RS	7	0.086597	0.330473	10377.724371	0.043017	0.040634
RS	8	0.103988	0.358738	9914.408507	0.041097	0.038937
RS	9	0.123000	0.358738	10254.923143	0.042508	0.040497
RS	10	0.143784	0.413367	9196.040924	0.038119	0.036571
RS	11	0.166506	0.413367	9492.504855	0.039348	0.038345
RS	12	0.191345	0.471469	8579.494282	0.035563	0.035058
RS	13	0.218499	0.471469	8831.986000	0.036610	0.037175
RS	14	0.248183	0.535402	7993.954358	0.033136	0.034130
RS	15	0.280635	0.535402	8203.525801	0.034005	0.036193
RS	16	0.316111	0.637193	7072.538558	0.029317	0.031584
RS	17	0.354894	0.637193	7256.277574	0.030078	0.033001
RS	18	0.397291	0.825759	5757.989204	0.023868	0.026332
RS	19	0.443639	0.825759	5937.145135	0.024610	0.026927
RS	20	0.494308	1.141541	4444.995332	0.018425	0.020124
RS	21	0.549699	1.141541	4620.119895	0.019151	0.020393
RS	22	0.610252	1.586950	3465.982685	0.014367	0.015247
RS	23	0.676450	1.586950	3628.492532	0.015041	0.015557
RS	24	0.748817	2.116290	2854.635019	0.011833	0.012222
RS	25	0.827928	2.116290	3002.255702	0.012445	0.012616
RS	26	0.914413	2.643067	2530.269375	0.010488	0.010633
RS	27	1.008959	2.643067	2665.822447	0.011050	0.011119
RS	28	1.112317	3.071660	2415.590425	0.010013	0.010110
RS	29	1.225308	3.071660	2542.550595	0.010539	0.010659
RS	30	1.348830	3.359668	2442.710937	0.010125	0.010265
RS	31	1.483864	3.359668	2562.245932	0.010621	0.010797
RS	32	1.631484	3.504009	2569.532978	0.010651	0.010819
RS	33	1.792862	3.504009	2679.168982	0.011106	0.011321
RS	34	1.969282	3.515680	2772.208073	0.011491	0.011700
RS	35	2.162144	3.515680	2864.478255	0.011874	0.012158
RS	36	2.372981	3.432363	3013.411849	0.012491	0.012785
RS	37	2.603469	3.432363	3074.544463	0.012744	0.013126
RS	38	2.855438	3.303513	3233.377189	0.013403	0.013806
RS	39	3.130892	3.303513	3244.225860	0.013448	0.013917
RS	40	3.432019	3.166303	3361.997280	0.013936	0.014431
RS	41	3.761212	3.166303	3302.395804	0.013689	0.014212
RS	42	4.121086	3.043057	3333.530584	0.013818	0.014361
RS	43	4.514502	3.043057	3190.016279	0.013223	0.013746
RS	44	4.944584	2.943752	3108.873944	0.012887	0.013418
RS	45	5.414752	2.943752	2883.089254	0.011951	0.012434
RS	46	5.928740	2.869443	2694.787145	0.011170	0.011658
RS	47	6.490633	2.869443	2407.767009	0.009981	0.010413
RS	48	7.104896	2.818260	2145.248294	0.008892	0.009325
RS	49	7.776409	2.818260	1834.728077	0.007605	0.007988
RS	50	8.510510	2.784212	1549.893566	0.006425	0.006802
RS	51	9.313030	2.784212	1259.082075	0.005219	0.005556
RS	52	10.190347	2.756304	1003.389313	0.004159	0.004481
RS	53	11.149432	2.756304	766.540905	0.003177	0.003462
RS	54	12.197906	2.704460	575.123291	0.002384	0.002639
RS	55	13.344100	2.704460	406.381222	0.001685	0.001898
RS	56	14.597122	2.704460	275.732563	0.001143	0.001314
RS	57	15.966930	2.704460	178.974562	0.000742	0.000873
RS	58	17.464406	2.572296	114.749839	0.000476	0.000571
RS	59	19.101451	2.572296	65.168169	0.000270	0.000332
RS	60	20.891072	2.572296	34.827211	0.000144	0.000182
RS	61	22.847490	2.572296	17.416549	0.000072	0.000093
RS	62	24.986252	2.572296	8.100332	0.000034	0.000044
RS	63	27.324351	2.572296	5.563490	0.000023	0.000031
PA	4+25*2+4+6 0.062204145 0.010230718 27.324350542 0.808269446 0.411415992 0.330473431 0.358738427 0.413366796 0.471468780 0.535402183 0.637192953 0.825758990 1.141541096 1.586950440 2.116290467 2.643067385 3.071660031 3.359668191 3.504009246 3.515680379 3.432362619 3.303513240 3.166302525 3.043057256 2.943752266 2.869442852 2.818259804 2.784212307 2.756304046 2.704460006 2.572296405
//
IT	3907
RD	6
LK	-3704747.717514
QD	-568.549094 -> -522.268187
RI	0.0066324719
TR	0.061761	0.010263
MT	27.606200
MM	C_pi: 1.398480, n_recomb: 245068.661146
RS	0	0.000000	0.849851	2659.006329	0.010850	0.004791
RS	1	0.009338	0.849851	2874.206049	0.011728	0.018024
RS	2	0.019548	0.849851	3103.502751	0.012664	0.010815
RS	3	0.030711	0.849851	3347.177398	0.013658	0.010478
RS	4	0.042917	0.427897	7105.652215	0.028995	0.022939
RS	5	0.056263	0.427897	7520.245871	0.030686	0.027545
RS	6	0.070854	0.332994	10142.656173	0.041387	0.038819
RS	7	0.086809	0.332994	10548.450923	0.043043	0.040701
RS	8	0.104253	0.363016	10039.836333	0.040967	0.038899
RS	9	0.123326	0.363016	10391.264281	0.042401	0.040296
RS	10	0.144180	0.419696	9293.979735	0.037924	0.036321
RS	11	0.166982	0.419696	9601.520831	0.039179	0.037953
RS	12	0.191913	0.475222	8746.774306	0.035691	0.034978
RS	13	0.219171	0.475222	9007.823084	0.036756	0.036973
RS	14	0.248975	0.530597	8291.517298	0.033833	0.034508
RS	15	0.281563	0.530597	8503.078467	0.034697	0.036507
RS	16	0.317193	0.621511	7439.486591	0.030357	0.032310
RS	17	0.356150	0.621511	7619.477574	0.031091	0.033739
RS	18	0.398746	0.803299	6051.619566	0.024694	0.026927
RS	19	0.445318	0.803299	6228.854497	0.025417	0.027589
RS	20	0.496240	1.124075	4600.770905	0.018773	0.020330
RS	21	0.551917	1.124075	4777.759145	0.019496	0.020687
RS	22	0.612793	1.591128	3518.536304	0.014357	0.015176
RS	23	0.679353	1.591128	3683.648113	0.015031	0.015567
RS	24	0.752129	2.155533	2853.693996	0.011644	0.012039
RS	25	0.831701	2.155533	3003.222043	0.012255	0.012492
RS	26	0.918703	2.717746	2509.192553	0.010239	0.010435
RS	27	1.013829	2.717746	2646.178415	0.010798	0.010958
RS	28	1.117839	3.166150	2394.395393	0.009770	0.009946
RS	29	1.231560	3.166150	2522.944303	0.010295	0.010514
RS	30	1.355901	3.457308	2430.487770	0.009918	0.010147
RS	31	1.491853	3.457308	2552.168530	0.010414	0.010683
RS	32	1.640500	3.593072	2571.231539	0.010492	0.010746
RS	33	1.803028	3.593072	2683.693609	0.010951	0.011241
RS	34	1.980732	3.586800	2793.695244	0.011400	0.011678
RS	35	2.175030	3.586800	2889.242321	0.011790	0.012124
RS	36	2.387472	3.482733	3058.469156	0.012480	0.012819
RS	37	2.619752	3.482733	3122.535944	0.012741	0.013143
RS	38	2.873722	3.337935	3299.385881	0.013463	0.013880
RS	39	3.151408	3.337935	3311.685009	0.013513	0.013972
RS	40	3.455024	3.193008	3439.622388	0.014035	0.014513
RS	41	3.786991	3.193008	3379.231353	0.013789	0.014273
RS	42	4.149958	3.070552	3409.715845	0.013913	0.014410
RS	43	4.546818	3.070552	3263.615149	0.013317	0.013779
RS	44	4.980738	2.978738	3172.952064	0.012947	0.013412
RS	45	5.455176	2.978738	2944.395928	0.012015	0.012423
RS	46	5.973918	2.916051	2743.209049	0.011194	0.011603
RS	47	6.541099	2.916051	2454.845525	0.010017	0.010368
RS	48	7.161244	2.878462	2181.094376	0.008900	0.009252
RS	49	7.839298	2.878462	1871.014061	0.007635	0.007939
RS	50	8.580668	2.857576	1579.029120	0.006443	0.006746
RS	51	9.391267	2.857576	1289.123404	0.005260	0.005530
RS	52	10.277560	2.839667	1029.588284	0.004201	0.004462
RS	53	11.246615	2.839667	792.220415	0.003233	0.003466
RS	54	12.306160	2.791649	598.128122	0.002441	0.002654
RS	55	13.464646	2.791649	426.623609	0.001741	0.001922
RS	56	14.731310	2.791649	292.425405	0.001193	0.001341
RS	57	16.116256	2.791649	191.910993	0.000783	0.000898
RS	58	17.630527	2.648780	124.768933	0.000509	0.000595
RS	59	19.286201	2.648780	71.712024	0.000293	0.000349
RS	60	21.096481	2.648780	38.824042	0.000158	0.000193
RS	61	23.075805	2.648780	19.689162	0.000080	0.000100
RS	62	25.239958	2.648780	9.297049	0.000038	0.000048
RS	63	27.606200	2.648780	6.558400	0.000027	0.000034
PA	4+25*2+4+6 0.061761365 0.010262740 27.606199617 0.849850873 0.427897334 0.332994113 0.363016291 0.419695561 0.475222271 0.530597443 0.621511304 0.803298556 1.124074660 1.591127517 2.155533357 2.717745956 3.166149573 3.457307779 3.593071798 3.586800271 3.482733022 3.337935338 3.193008056 3.070551614 2.978737847 2.916051158 2.878461641 2.857576361 2.839667328 2.791648984 2.648780033
//
IT	4019
RD	7
LK	-3704662.853951
QD	-511.784662 -> -478.838884
RI	0.0062884783
TR	0.061393	0.010304
MT	27.821031
MM	C_pi: 1.410589, n_recomb: 248160.141829
RS	0	0.000000	0.872736	2625.829688	0.010581	0.004757
RS	1	0.009351	0.872736	2839.501516	0.011442	0.017962
RS	2	0.019577	0.872736	3067.356604	0.012360	0.010745
RS	3	0.030759	0.872736	3309.715446	0.013337	0.010308
RS	4	0.042987	0.440259	7017.685582	0.028279	0.022599
RS	5	0.056359	0.440259	7434.399483	0.029958	0.026982
RS	6	0.070980	0.333531	10305.675900	0.041528	0.039128
RS	7	0.086969	0.333531	10718.977804	0.043194	0.040903
RS	8	0.104453	0.366417	10126.616051	0.040807	0.038832
RS	9	0.123573	0.366417	10486.304392	0.042256	0.040146
RS	10	0.144480	0.426413	9324.001049	0.037573	0.035996
RS	11	0.167342	0.426413	9640.879969	0.038849	0.037538
RS	12	0.192342	0.480855	8825.417219	0.035563	0.034770
RS	13	0.219680	0.480855	9094.722452	0.036649	0.036666
RS	14	0.249575	0.529175	8495.390636	0.034234	0.034721
RS	15	0.282265	0.529175	8709.922379	0.035098	0.036650
RS	16	0.318012	0.610545	7730.776122	0.031152	0.032895
RS	17	0.357102	0.610545	7907.652341	0.031865	0.034304
RS	18	0.399848	0.785944	6297.328268	0.025376	0.027444
RS	19	0.446590	0.785944	6472.404755	0.026082	0.028137
RS	20	0.497704	1.109910	4731.784515	0.019067	0.020517
RS	21	0.553598	1.109910	4910.159297	0.019786	0.020930
RS	22	0.614718	1.593917	3562.859384	0.014357	0.015126
RS	23	0.681554	1.593917	3730.119914	0.015031	0.015571
RS	24	0.754640	2.186196	2854.862484	0.011504	0.011896
RS	25	0.834561	2.186196	3005.949426	0.012113	0.012386
RS	26	0.921956	2.775661	2495.559319	0.010056	0.010281
RS	27	1.017523	2.775661	2633.703407	0.010613	0.010825
RS	28	1.122027	3.236805	2382.534189	0.009601	0.009822
RS	29	1.236303	3.236805	2512.371387	0.010124	0.010398
RS	30	1.361266	3.527244	2427.080332	0.009780	0.010061
RS	31	1.497915	3.527244	2550.465879	0.010278	0.010595
RS	32	1.647342	3.654162	2579.484199	0.010394	0.010695
RS	33	1.810743	3.654162	2694.108424	0.010856	0.011182
RS	34	1.989424	3.632206	2818.256054	0.011357	0.011668
RS	35	2.184814	3.632206	2916.167361	0.011751	0.012104
RS	36	2.398476	3.510686	3102.426220	0.012502	0.012857
RS	37	2.632118	3.510686	3168.300114	0.012767	0.013170
RS	38	2.887609	3.353088	3359.853132	0.013539	0.013954
RS	39	3.166992	3.353088	3372.363213	0.013589	0.014035
RS	40	3.472501	3.202819	3507.393130	0.014134	0.014595
RS	41	3.806579	3.202819	3445.046507	0.013882	0.014344
RS	42	4.171899	3.082640	3472.360124	0.013992	0.014464
RS	43	4.571381	3.082640	3322.834156	0.013390	0.013824
RS	44	5.008220	2.999141	3221.003485	0.012980	0.013414
RS	45	5.485909	2.999141	2989.399183	0.012046	0.012424
RS	46	6.008270	2.948583	2774.713174	0.011181	0.011559
RS	47	6.579478	2.948583	2485.413793	0.010015	0.010337
RS	48	7.204102	2.925052	2200.778250	0.008868	0.009189
RS	49	7.887137	2.925052	1892.214864	0.007625	0.007900
RS	50	8.634045	2.917896	1594.166993	0.006424	0.006697
RS	51	9.450800	2.917896	1306.782059	0.005266	0.005507
RS	52	10.343932	2.910647	1044.953102	0.004211	0.004445
RS	53	11.320585	2.910647	808.966089	0.003260	0.003469
RS	54	12.388569	2.867332	613.828981	0.002474	0.002667
RS	55	13.556423	2.867332	441.408781	0.001779	0.001944
RS	56	14.833489	2.867332	305.248208	0.001230	0.001366
RS	57	16.229978	2.867332	202.257223	0.000815	0.000921
RS	58	17.757058	2.715100	133.095569	0.000536	0.000617
RS	59	19.426941	2.715100	77.311771	0.000312	0.000365
RS	60	21.252981	2.715100	42.338325	0.000171	0.000204
RS	61	23.249782	2.715100	21.739709	0.000088	0.000107
RS	62	25.433311	2.715100	10.404313	0.000042	0.000052
RS	63	27.821031	2.715100	7.518132	0.000030	0.000038
PA	4+25*2+4+6 0.061392631 0.010303925 27.821030577 0.872735613 0.440258733 0.333530803 0.366417353 0.426412605 0.480854731 0.529174523 0.610545402 0.785943662 1.109910309 1.593916530 2.186195832 2.775660722 3.236805301 3.527243535 3.654161585 3.632205837 3.510685866 3.353087861 3.202819336 3.082639662 2.999141326 2.948582864 2.925051732 2.917895705 2.910646588 2.867332198 2.715100040
//
IT	3661
RD	8
LK	-3704600.726726
QD	-470.206234 -> -444.332668
RI	0.0060945940
TR	0.061070	0.010346
MT	27.999831
MM	C_pi: 1.419819, n_recomb: 250787.312850
RS	0	0.000000	0.885293	2619.070022	0.010443	0.004731
RS	1	0.009362	0.885293	2832.891349	0.011296	0.017917
RS	2	0.019601	0.885293	3061.009829	0.012206	0.010722
RS	3	0.030799	0.885293	3303.768372	0.013174	0.010235
RS	4	0.043045	0.450179	6952.754765	0.027724	0.022288
RS	5	0.056438	0.450179	7371.146055	0.029392	0.026524
RS	6	0.071084	0.332739	10476.696993	0.041775	0.039453
RS	7	0.087102	0.332739	10895.655506	0.043446	0.041188
RS	8	0.104619	0.368921	10200.540795	0.040674	0.038766
RS	9	0.123777	0.368921	10566.671707	0.042134	0.040052
RS	10	0.144728	0.432922	9322.838628	0.037174	0.035649
RS	11	0.167640	0.432922	9647.593514	0.038469	0.037141
RS	12	0.192698	0.487296	8854.805908	0.035308	0.034496
RS	13	0.220102	0.487296	9131.800914	0.036413	0.036319
RS	14	0.250071	0.529682	8639.375864	0.034449	0.034829
RS	15	0.282847	0.529682	8857.479683	0.035319	0.036693
RS	16	0.318690	0.602596	7969.380358	0.031777	0.033378
RS	17	0.357890	0.602596	8143.775623	0.032473	0.034757
RS	18	0.400760	0.772148	6508.224393	0.025951	0.027901
RS	19	0.447644	0.772148	6681.127847	0.026641	0.028606
RS	20	0.498916	1.098404	4844.397876	0.019317	0.020688
RS	21	0.554990	1.098404	5023.891191	0.020032	0.021138
RS	22	0.616313	1.596479	3600.659528	0.014357	0.015089
RS	23	0.683378	1.596479	3769.778989	0.015032	0.015572
RS	24	0.756721	2.212021	2856.707122	0.011391	0.011780
RS	25	0.836931	2.212021	3009.131881	0.011999	0.012295
RS	26	0.924651	2.823496	2486.109267	0.009913	0.010156
RS	27	1.020584	2.823496	2625.248023	0.010468	0.010714
RS	28	1.125498	3.293238	2375.805646	0.009473	0.009724
RS	29	1.240235	3.293238	2506.757340	0.009996	0.010304
RS	30	1.365715	3.581284	2428.084692	0.009682	0.009994
RS	31	1.502942	3.581284	2552.919675	0.010180	0.010526
RS	32	1.653017	3.700232	2590.225329	0.010328	0.010655
RS	33	1.817142	3.700232	2706.635956	0.010793	0.011136
RS	34	1.996634	3.664879	2842.693907	0.011335	0.011663
RS	35	2.192931	3.664879	2942.484865	0.011733	0.012090
RS	36	2.407606	3.528467	3143.432442	0.012534	0.012893
RS	37	2.642380	3.528467	3210.575328	0.012802	0.013198
RS	38	2.899134	3.360045	3414.829623	0.013616	0.014024
RS	39	3.179927	3.360045	3427.036643	0.013665	0.014097
RS	40	3.487009	3.205519	3567.745576	0.014226	0.014673
RS	41	3.822842	3.205519	3503.036315	0.013968	0.014414
RS	42	4.190117	3.087890	3526.437377	0.014061	0.014517
RS	43	4.591778	3.087890	3373.257090	0.013451	0.013871
RS	44	5.031044	3.012460	3260.154825	0.013000	0.013421
RS	45	5.511437	3.012460	3025.478448	0.012064	0.012432
RS	46	6.036806	2.973612	2797.640962	0.011155	0.011522
RS	47	6.611363	2.973612	2507.571573	0.009999	0.010312
RS	48	7.239712	2.963836	2212.607924	0.008823	0.009133
RS	49	7.926890	2.963836	1905.914176	0.007600	0.007866
RS	50	8.678406	2.970360	1602.434135	0.006390	0.006652
RS	51	9.500281	2.970360	1318.144186	0.005256	0.005487
RS	52	10.399105	2.973961	1054.726117	0.004206	0.004429
RS	53	11.382080	2.973961	820.920076	0.003273	0.003472
RS	54	12.457087	2.935818	625.493094	0.002494	0.002677
RS	55	13.632740	2.935818	453.074459	0.001807	0.001963
RS	56	14.918464	2.935818	315.794097	0.001259	0.001389
RS	57	16.324563	2.935818	211.041989	0.000842	0.000943
RS	58	17.862308	2.775144	140.377984	0.000560	0.000637
RS	59	19.544024	2.775144	82.323028	0.000328	0.000381
RS	60	21.383190	2.775144	45.551071	0.000182	0.000214
RS	61	23.394547	2.775144	23.652978	0.000094	0.000113
RS	62	25.594218	2.775144	11.458352	0.000046	0.000056
RS	63	27.999831	2.775144	8.463571	0.000034	0.000042
PA	4+25*2+4+6 0.061069978 0.010346110 27.999831088 0.885292607 0.450179161 0.332738784 0.368921285 0.432921584 0.487295929 0.529681707 0.602596369 0.772148483 1.098404491 1.596478621 2.212020679 2.823496039 3.293237697 3.581283650 3.700231699 3.664878599 3.528467365 3.360045374 3.205519466 3.087890206 3.012459866 2.973612367 2.963836195 2.970359758 2.973961401 2.935818290 2.775143647
//
IT	3976
RD	9
LK	-3704551.446701
QD	-436.539242 -> -415.495301
RI	0.0059748595
TR	0.060782	0.010386
MT	28.156022
MM	C_pi: 1.427442, n_recomb: 253095.516189
RS	0	0.000000	0.892690	2623.890526	0.010367	0.004710
RS	1	0.009372	0.892690	2838.582728	0.011215	0.017881
RS	2	0.019623	0.892690	3067.695157	0.012121	0.010720
RS	3	0.030834	0.892690	3311.585168	0.013084	0.010208
RS	4	0.043096	0.458814	6897.902080	0.027254	0.021992
RS	5	0.056507	0.458814	7317.606090	0.028912	0.026118
RS	6	0.071175	0.331147	10653.401621	0.042092	0.039789
RS	7	0.087217	0.331147	11076.827312	0.043765	0.041521
RS	8	0.104763	0.370671	10271.770364	0.040585	0.038717
RS	9	0.123954	0.370671	10643.106034	0.042052	0.040005
RS	10	0.144943	0.438999	9308.725327	0.036779	0.035309
RS	11	0.167899	0.438999	9640.199998	0.038089	0.036776
RS	12	0.193007	0.494002	8857.119912	0.034995	0.034195
RS	13	0.220468	0.494002	9141.166036	0.036117	0.035964
RS	14	0.250503	0.531301	8744.627921	0.034551	0.034868
RS	15	0.283352	0.531301	8966.621553	0.035428	0.036679
RS	16	0.319280	0.596624	8170.894324	0.032284	0.033785
RS	17	0.358576	0.596624	8343.337238	0.032965	0.035133
RS	18	0.401554	0.760837	6693.816306	0.026448	0.028311
RS	19	0.448560	0.760837	6864.604907	0.027123	0.029020
RS	20	0.499971	1.088871	4943.532315	0.019532	0.020845
RS	21	0.556201	1.088871	5123.980942	0.020245	0.021322
RS	22	0.617701	1.599041	3633.719404	0.014357	0.015061
RS	23	0.684965	1.599041	3804.500805	0.015032	0.015571
RS	24	0.758532	2.234587	2859.008854	0.011296	0.011683
RS	25	0.838995	2.234587	3012.623784	0.011903	0.012217
RS	26	0.926998	2.864437	2479.477349	0.009797	0.010054
RS	27	1.023249	2.864437	2619.506848	0.010350	0.010619
RS	28	1.128521	3.340168	2372.331863	0.009373	0.009646
RS	29	1.243659	3.340168	2504.287295	0.009895	0.010226
RS	30	1.369588	3.625226	2431.547361	0.009607	0.009942
RS	31	1.507320	3.625226	2557.665505	0.010106	0.010470
RS	32	1.657959	3.737477	2601.762289	0.010280	0.010624
RS	33	1.822717	3.737477	2719.719839	0.010746	0.011098
RS	34	2.002915	3.690894	2865.781328	0.011323	0.011659
RS	35	2.200003	3.690894	2967.167784	0.011724	0.012080
RS	36	2.415561	3.541622	3180.983180	0.012568	0.012925
RS	37	2.651322	3.541622	3249.129417	0.012838	0.013224
RS	38	2.909178	3.363704	3464.750189	0.013689	0.014088
RS	39	3.191201	3.363704	3476.471616	0.013736	0.014155
RS	40	3.499656	3.205401	3622.228062	0.014312	0.014746
RS	41	3.837019	3.205401	3555.090021	0.014046	0.014481
RS	42	4.206000	3.090084	3574.646753	0.014124	0.014569
RS	43	4.609562	3.090084	3417.846006	0.013504	0.013918
RS	44	5.050947	3.022050	3294.035101	0.013015	0.013430
RS	45	5.533698	3.022050	3056.356297	0.012076	0.012443
RS	46	6.061694	2.994133	2816.091539	0.011127	0.011491
RS	47	6.639173	2.994133	2525.292042	0.009978	0.010292
RS	48	7.270775	2.997484	2220.600956	0.008774	0.009083
RS	49	7.961571	2.997484	1915.795027	0.007569	0.007836
RS	50	8.717109	3.017349	1607.280381	0.006350	0.006610
RS	51	9.543457	3.017349	1326.182714	0.005240	0.005468
RS	52	10.447250	3.031774	1061.476912	0.004194	0.004412
RS	53	11.435748	3.031774	830.138018	0.003280	0.003474
RS	54	12.516890	2.999064	634.759857	0.002508	0.002686
RS	55	13.699356	2.999064	462.807105	0.001829	0.001980
RS	56	14.992645	2.999064	324.879047	0.001284	0.001409
RS	57	16.407142	2.999064	218.795537	0.000864	0.000964
RS	58	17.954206	2.830661	146.951263	0.000581	0.000657
RS	59	19.646263	2.830661	86.928827	0.000343	0.000395
RS	60	21.496901	2.830661	48.554444	0.000192	0.000224
RS	61	23.520983	2.830661	25.471278	0.000101	0.000119
RS	62	25.734764	2.830661	12.476628	0.000049	0.000059
RS	63	28.156022	2.830661	9.403805	0.000037	0.000045
PA	4+25*2+4+6 0.060781511 0.010386275 28.156021972 0.892689879 0.458814483 0.331147164 0.370671071 0.438998768 0.494002327 0.531301198 0.596624287 0.760837346 1.088871403 1.599040833 2.234586506 2.864436793 3.340168036 3.625225906 3.737477028 3.690894380 3.541622025 3.363703584 3.205401007 3.090084113 3.022049984 2.994133343 2.997483968 3.017349157 3.031774310 2.999064350 2.830660858
//
IT	4394
RD	10
LK	-3704511.220197
QD	-408.312846 -> -390.962401
RI	0.0058936567
TR	0.060521	0.010423
MT	28.295986
MM	C_pi: 1.434053, n_recomb: 255160.871587
RS	0	0.000000	0.897559	2633.262698	0.010320	0.004692
RS	1	0.009381	0.897559	2849.085921	0.011166	0.017850
RS	2	0.019641	0.897559	3079.451092	0.012069	0.010728
RS	3	0.030864	0.897559	3324.726122	0.013030	0.010201
RS	4	0.043140	0.466858	6845.413570	0.026828	0.021705
RS	5	0.056568	0.466858	7266.046865	0.028476	0.025735
RS	6	0.071255	0.329107	10832.163155	0.042452	0.040134
RS	7	0.087320	0.329107	11259.225433	0.044126	0.041878
RS	8	0.104892	0.371820	10343.633264	0.040538	0.038690
RS	9	0.124112	0.371820	10719.290624	0.042010	0.039996
RS	10	0.145135	0.444570	9290.318291	0.036410	0.034989
RS	11	0.168131	0.444570	9627.590200	0.037731	0.036446
RS	12	0.193283	0.500688	8844.421027	0.034662	0.033885
RS	13	0.220795	0.500688	9134.878783	0.035800	0.035615
RS	14	0.250888	0.533560	8823.787373	0.034581	0.034862
RS	15	0.283803	0.533560	9049.788768	0.035467	0.036627
RS	16	0.319807	0.591990	8345.121392	0.032705	0.034135
RS	17	0.359187	0.591990	8516.018633	0.033375	0.035453
RS	18	0.402262	0.751309	6860.137269	0.026886	0.028684
RS	19	0.449378	0.751309	7028.878534	0.027547	0.029390
RS	20	0.500913	1.080788	5032.339765	0.019722	0.020989
RS	21	0.557283	1.080788	5213.624748	0.020433	0.021487
RS	22	0.618940	1.601590	3663.167739	0.014356	0.015039
RS	23	0.686382	1.601590	3835.458937	0.015032	0.015571
RS	24	0.760150	2.254651	2861.648225	0.011215	0.011600
RS	25	0.840838	2.254651	3016.340974	0.011821	0.012148
RS	26	0.929094	2.900171	2474.851015	0.009699	0.009967
RS	27	1.025630	2.900171	2615.693771	0.010251	0.010538
RS	28	1.131222	3.380099	2371.054615	0.009292	0.009581
RS	29	1.246719	3.380099	2503.930789	0.009813	0.010162
RS	30	1.373050	3.662083	2436.420275	0.009549	0.009899
RS	31	1.511232	3.662083	2563.696437	0.010047	0.010424
RS	32	1.662377	3.769017	2613.238052	0.010242	0.010597
RS	33	1.827700	3.769017	2732.567788	0.010709	0.011066
RS	34	2.008531	3.713149	2886.989377	0.011314	0.011654
RS	35	2.206325	3.713149	2989.781680	0.011717	0.012070
RS	36	2.422674	3.552678	3214.953379	0.012600	0.012952
RS	37	2.659318	3.552678	3283.963734	0.012870	0.013247
RS	38	2.918160	3.366234	3509.951660	0.013756	0.014144
RS	39	3.201284	3.366234	3521.157186	0.013800	0.014207
RS	40	3.510967	3.204350	3671.698936	0.014390	0.014813
RS	41	3.849699	3.204350	3602.219609	0.014117	0.014543
RS	42	4.220208	3.090914	3618.351985	0.014181	0.014617
RS	43	4.625472	3.090914	3458.079919	0.013553	0.013963
RS	44	5.068753	3.029470	3324.388836	0.013029	0.013441
RS	45	5.553617	3.029470	3083.816921	0.012086	0.012456
RS	46	6.083964	3.011584	2831.981540	0.011099	0.011465
RS	47	6.664062	3.011584	2540.439489	0.009956	0.010276
RS	48	7.298576	3.027309	2226.615844	0.008726	0.009038
RS	49	7.992612	3.027309	1923.578981	0.007539	0.007809
RS	50	8.751754	3.060057	1610.312242	0.006311	0.006571
RS	51	9.582108	3.060057	1332.305466	0.005221	0.005450
RS	52	10.490355	3.085164	1066.436625	0.004179	0.004396
RS	53	11.483801	3.085164	837.622075	0.003283	0.003474
RS	54	12.570439	3.058052	642.438545	0.002518	0.002692
RS	55	13.759012	3.058052	471.200321	0.001847	0.001996
RS	56	15.059080	3.058052	332.914701	0.001305	0.001428
RS	57	16.481104	3.058052	225.785913	0.000885	0.000982
RS	58	18.036523	2.882537	152.982847	0.000600	0.000675
RS	59	19.737850	2.882537	91.218960	0.000357	0.000408
RS	60	21.598774	2.882537	51.392107	0.000201	0.000234
RS	61	23.634265	2.882537	27.213440	0.000107	0.000125
RS	62	25.860698	2.882537	13.466080	0.000053	0.000063
RS	63	28.295986	2.882537	10.341043	0.000041	0.000049
PA	4+25*2+4+6 0.060521060 0.010423389 28.295986328 0.897559305 0.466858360 0.329107370 0.371820298 0.444569588 0.500688188 0.533560014 0.591990471 0.751308885 1.080788274 1.601589810 2.254650509 2.900170682 3.380099025 3.662083155 3.769017390 3.713149018 3.552678448 3.366233798 3.204350195 3.090914412 3.029469826 3.011584291 3.027309416 3.060056589 3.085164078 3.058051684 2.882536517
//
IT	3809
RD	11
LK	-3704477.999212
QD	-384.321817 -> -369.921220
RI	0.0058327788
TR	0.060286	0.010457
MT	28.422493
MM	C_pi: 1.439936, n_recomb: 257028.966133
RS	0	0.000000	0.901168	2643.992284	0.010287	0.004675
RS	1	0.009388	0.901168	2860.995905	0.011131	0.017822
RS	2	0.019658	0.901168	3092.656898	0.012032	0.010741
RS	3	0.030892	0.901168	3339.351684	0.012992	0.010202
RS	4	0.043181	0.474702	6791.234037	0.026422	0.021421
RS	5	0.056623	0.474702	7212.391069	0.028061	0.025363
RS	6	0.071328	0.326848	11009.665956	0.042834	0.040482
RS	7	0.087413	0.326848	11439.744374	0.044508	0.042244
RS	8	0.105008	0.372504	10416.702299	0.040527	0.038685
RS	9	0.124254	0.372504	10796.022299	0.042003	0.040016
RS	10	0.145308	0.449637	9271.460727	0.036072	0.034694
RS	11	0.168339	0.449637	9613.787992	0.037404	0.036150
RS	12	0.193532	0.507206	8823.390422	0.034328	0.033579
RS	13	0.221089	0.507206	9119.657874	0.035481	0.035279
RS	14	0.251235	0.536181	8884.615607	0.034567	0.034825
RS	15	0.284210	0.536181	9114.618633	0.035461	0.036553
RS	16	0.320281	0.588291	8498.465919	0.033064	0.034440
RS	17	0.359739	0.588291	8668.124450	0.033724	0.035729
RS	18	0.402901	0.743094	7011.232730	0.027278	0.029024
RS	19	0.450115	0.743094	7177.985733	0.027927	0.029726
RS	20	0.501762	1.073780	5112.934376	0.019892	0.021122
RS	21	0.558258	1.073780	5294.958654	0.020601	0.021635
RS	22	0.620057	1.604058	3689.767436	0.014355	0.015021
RS	23	0.687659	1.604058	3863.441908	0.015031	0.015570
RS	24	0.761608	2.272631	2864.552001	0.011145	0.011529
RS	25	0.842499	2.272631	3020.230376	0.011751	0.012088
RS	26	0.930984	2.931648	2471.757132	0.009617	0.009893
RS	27	1.027777	2.931648	2613.350628	0.010168	0.010469
RS	28	1.133657	3.414458	2371.363288	0.009226	0.009528
RS	29	1.249478	3.414458	2505.092497	0.009746	0.010108
RS	30	1.376172	3.693501	2442.153436	0.009501	0.009865
RS	31	1.514761	3.693501	2570.485651	0.010001	0.010386
RS	32	1.666361	3.796431	2624.292007	0.010210	0.010574
RS	33	1.832193	3.796431	2744.854800	0.010679	0.011039
RS	34	2.013595	3.732994	2906.207357	0.011307	0.011649
RS	35	2.212028	3.732994	3010.264247	0.011712	0.012060
RS	36	2.429090	3.562738	3245.480683	0.012627	0.012974
RS	37	2.666531	3.562738	3315.276017	0.012898	0.013265
RS	38	2.926263	3.368513	3550.834508	0.013815	0.014193
RS	39	3.210381	3.368513	3561.560099	0.013857	0.014252
RS	40	3.521172	3.203119	3716.793456	0.014461	0.014874
RS	41	3.861142	3.203119	3645.122218	0.014182	0.014599
RS	42	4.233030	3.091082	3658.385742	0.014233	0.014664
RS	43	4.639831	3.091082	3494.831898	0.013597	0.014006
RS	44	5.084825	3.035410	3352.167233	0.013042	0.013453
RS	45	5.571597	3.035410	3108.818277	0.012095	0.012469
RS	46	6.104068	3.026643	2846.284946	0.011074	0.011443
RS	47	6.686530	3.026643	2553.960078	0.009936	0.010263
RS	48	7.323676	3.053957	2231.565402	0.008682	0.008998
RS	49	8.020640	3.053957	1930.121949	0.007509	0.007785
RS	50	8.783037	3.099069	1612.324219	0.006273	0.006536
RS	51	9.617012	3.099069	1337.223102	0.005203	0.005433
RS	52	10.529283	3.134654	1070.233905	0.004164	0.004380
RS	53	11.527201	3.134654	843.894958	0.003283	0.003473
RS	54	12.618808	3.113253	648.957479	0.002525	0.002697
RS	55	13.812899	3.113253	478.572754	0.001862	0.002009
RS	56	15.119096	3.113253	340.123468	0.001323	0.001444
RS	57	16.547925	3.113253	232.157516	0.000903	0.000999
RS	58	18.110897	2.931197	158.560768	0.000617	0.000691
RS	59	19.820607	2.931197	95.238778	0.000371	0.000421
RS	60	21.690831	2.931197	54.084473	0.000210	0.000242
RS	61	23.736639	2.931197	28.886965	0.000112	0.000131
RS	62	25.974516	2.931197	14.428518	0.000056	0.000066
RS	63	28.422493	2.931197	11.274036	0.000044	0.000052
PA	4+25*2+4+6 0.060285562 0.010457376 28.422492736 0.901168113 0.474701546 0.326847883 0.372504313 0.449637356 0.507205974 0.536180553 0.588291434 0.743094167 1.073780409 1.604057699 2.272630501 2.931648460 3.414458457 3.693501098 3.796431320 3.732993538 3.562737711 3.368513104 3.203118855 3.091082432 3.035409872 3.026643275 3.053957046 3.099069117 3.134654055 3.113253026 2.931197444
//
IT	4396
RD	12
LK	-3704450.399815
QD	-363.781934 -> -351.778177
RI	0.0057833039
TR	0.060072	0.010488
MT	28.537476
MM	C_pi: 1.445248, n_recomb: 258728.143455
RS	0	0.000000	0.904092	2654.739559	0.010261	0.004661
RS	1	0.009395	0.904092	2872.886313	0.011104	0.017798
RS	2	0.019673	0.904092	3105.797846	0.012004	0.010754
RS	3	0.030917	0.904092	3353.857879	0.012963	0.010209
RS	4	0.043217	0.482537	6733.740227	0.026026	0.021141
RS	5	0.056673	0.482537	7155.017284	0.027655	0.024997
RS	6	0.071393	0.324504	11183.645691	0.043225	0.040831
RS	7	0.087496	0.324504	11616.246325	0.044897	0.042609
RS	8	0.105112	0.372828	10490.621556	0.040547	0.038698
RS	9	0.124383	0.372828	10873.085445	0.042025	0.040059
RS	10	0.145465	0.454223	9253.924695	0.035767	0.034424
RS	11	0.168527	0.454223	9600.693390	0.037107	0.035886
RS	12	0.193757	0.513483	8797.680562	0.034004	0.033283
RS	13	0.221356	0.513483	9099.202995	0.035169	0.034961
RS	14	0.251549	0.538999	8931.885167	0.034522	0.034768
RS	15	0.284578	0.538999	9165.806481	0.035426	0.036463
RS	16	0.320711	0.585275	8635.000184	0.033375	0.034708
RS	17	0.360238	0.585275	8803.654988	0.034027	0.035970
RS	18	0.403479	0.735893	7149.650830	0.027634	0.029338
RS	19	0.450783	0.735893	7314.467450	0.028271	0.030033
RS	20	0.502531	1.067612	5186.610250	0.020047	0.021245
RS	21	0.559141	1.067612	5369.289567	0.020753	0.021771
RS	22	0.621070	1.606421	3713.937309	0.014355	0.015005
RS	23	0.688817	1.606421	3888.883430	0.015031	0.015569
RS	24	0.762929	2.288855	2867.579269	0.011083	0.011466
RS	25	0.844005	2.288855	3024.162017	0.011689	0.012034
RS	26	0.932697	2.959557	2469.819094	0.009546	0.009830
RS	27	1.029723	2.959557	2612.108506	0.010096	0.010408
RS	28	1.135865	3.444203	2372.840209	0.009171	0.009483
RS	29	1.251979	3.444203	2507.363403	0.009691	0.010063
RS	30	1.379003	3.720533	2448.400147	0.009463	0.009836
RS	31	1.517960	3.720533	2577.700456	0.009963	0.010355
RS	32	1.669974	3.820664	2634.737424	0.010183	0.010554
RS	33	1.836270	3.820664	2756.415696	0.010654	0.011015
RS	34	2.018189	3.751152	2923.457817	0.011299	0.011642
RS	35	2.217201	3.751152	3028.665172	0.011706	0.012049
RS	36	2.434911	3.572319	3272.774920	0.012649	0.012991
RS	37	2.673075	3.572319	3343.305401	0.012922	0.013280
RS	38	2.933616	3.370922	3587.756199	0.013867	0.014236
RS	39	3.218636	3.370922	3598.065922	0.013907	0.014292
RS	40	3.530434	3.202034	3757.969177	0.014525	0.014929
RS	41	3.871527	3.202034	3684.277965	0.014240	0.014650
RS	42	4.244667	3.090928	3695.259921	0.014282	0.014707
RS	43	4.652865	3.090928	3528.625446	0.013638	0.014046
RS	44	5.099414	3.040249	3377.891473	0.013056	0.013467
RS	45	5.587919	3.040249	3131.880125	0.012105	0.012483
RS	46	6.122320	3.039727	2859.487957	0.011052	0.011425
RS	47	6.706930	3.039727	2566.331282	0.009919	0.010252
RS	48	7.346467	3.077845	2235.895549	0.008642	0.008962
RS	49	8.046091	3.077845	1935.853385	0.007482	0.007763
RS	50	8.811446	3.134788	1613.710337	0.006237	0.006502
RS	51	9.648710	3.134788	1341.302368	0.005184	0.005417
RS	52	10.564638	3.180617	1073.198422	0.004148	0.004364
RS	53	11.566621	3.180617	849.241589	0.003282	0.003472
RS	54	12.662744	3.165002	654.558358	0.002530	0.002701
RS	55	13.861852	3.165002	485.108125	0.001875	0.002020
RS	56	15.173620	3.165002	346.634996	0.001340	0.001459
RS	57	16.608634	3.165002	237.994394	0.000920	0.001014
RS	58	18.178473	2.976944	163.734874	0.000633	0.000706
RS	59	19.895804	2.976944	99.012427	0.000383	0.000433
RS	60	21.774485	2.976944	56.640955	0.000219	0.000251
RS	61	23.829675	2.976944	30.494043	0.000118	0.000137
RS	62	26.077958	2.976944	15.363360	0.000059	0.000070
RS	63	28.537476	2.976944	12.199853	0.000047	0.000056
PA	4+25*2+4+6 0.060072256 0.010488342 28.537475546 0.904092293 0.482536836 0.324503694 0.372827588 0.454222810 0.513483070 0.538998812 0.585275292 0.735893018 1.067611611 1.606421160 2.288855278 2.959556513 3.444202958 3.720532854 3.820663722 3.751151624 3.572319201 3.370922452 3.202034425 3.090927668 3.040248517 3.039727471 3.077845210 3.134787844 3.180616680 3.165001725 2.976944116
//
IT	3879
RD	13
LK	-3704427.377760
QD	-346.110640 -> -336.070285
RI	0.0057415613
TR	0.059879	0.010517
MT	28.642194
MM	C_pi: 1.450062, n_recomb: 260275.785521
RS	0	0.000000	0.906496	2665.241153	0.010240	0.004648
RS	1	0.009402	0.906496	2884.479614	0.011082	0.017776
RS	2	0.019687	0.906496	3118.582501	0.011982	0.010770
RS	3	0.030940	0.906496	3367.939864	0.012940	0.010218
RS	4	0.043251	0.490453	6672.437293	0.025636	0.020862
RS	5	0.056719	0.490453	7093.441667	0.027254	0.024633
RS	6	0.071453	0.322152	11352.535067	0.043617	0.041176
RS	7	0.087572	0.322152	11787.239242	0.045287	0.042969
RS	8	0.105207	0.372867	10564.701507	0.040590	0.038729
RS	9	0.124500	0.372867	10949.875741	0.042070	0.040118
RS	10	0.145607	0.458361	9238.172408	0.035494	0.034180
RS	11	0.168699	0.458361	9588.860531	0.036841	0.035650
RS	12	0.193961	0.519483	8769.280273	0.033692	0.032999
RS	13	0.221598	0.519483	9075.546266	0.034869	0.034659
RS	14	0.251834	0.541908	8968.658381	0.034458	0.034697
RS	15	0.284912	0.541908	9206.360278	0.035372	0.036364
RS	16	0.321101	0.582767	8757.471508	0.033647	0.034945
RS	17	0.360691	0.582767	8925.295995	0.034292	0.036183
RS	18	0.404004	0.729493	7277.068599	0.027959	0.029627
RS	19	0.451389	0.729493	7439.989369	0.028585	0.030315
RS	20	0.503229	1.062121	5254.131659	0.020187	0.021359
RS	21	0.559943	1.062121	5437.387143	0.020891	0.021895
RS	22	0.621989	1.608676	3735.860035	0.014353	0.014991
RS	23	0.689869	1.608676	3911.972733	0.015030	0.015567
RS	24	0.764130	2.303548	2870.579770	0.011029	0.011410
RS	25	0.845373	2.303548	3027.990101	0.011634	0.011986
RS	26	0.934254	2.984408	2468.697629	0.009485	0.009775
RS	27	1.031492	2.984408	2611.629810	0.010034	0.010356
RS	28	1.137871	3.470020	2375.138170	0.009125	0.009446
RS	29	1.254252	3.470020	2510.399100	0.009645	0.010025
RS	30	1.381575	3.743866	2454.905109	0.009432	0.009813
RS	31	1.520869	3.743866	2585.092745	0.009932	0.010330
RS	32	1.673258	3.842278	2644.454249	0.010160	0.010536
RS	33	1.839975	3.842278	2767.142443	0.010632	0.010993
RS	34	2.022366	3.768023	2938.765685	0.011291	0.011634
RS	35	2.221905	3.768023	3045.023933	0.011699	0.012038
RS	36	2.440204	3.581634	3297.021978	0.012667	0.013004
RS	37	2.679026	3.581634	3368.250004	0.012941	0.013290
RS	38	2.940302	3.373588	3620.980085	0.013912	0.014273
RS	39	3.226143	3.373588	3630.946677	0.013950	0.014327
RS	40	3.538857	3.201198	3795.527155	0.014583	0.014979
RS	41	3.880972	3.201198	3719.991186	0.014292	0.014697
RS	42	4.255252	3.090592	3729.258693	0.014328	0.014748
RS	43	4.664720	3.090592	3559.744422	0.013677	0.014084
RS	44	5.112686	3.044192	3401.802233	0.013070	0.013481
RS	45	5.602767	3.044192	3153.243089	0.012115	0.012497
RS	46	6.138925	3.051097	2871.788021	0.011034	0.011410
RS	47	6.725491	3.051097	2577.755166	0.009904	0.010243
RS	48	7.367204	3.099267	2239.775375	0.008605	0.008930
RS	49	8.069249	3.099267	1940.952660	0.007457	0.007743
RS	50	8.837299	3.167500	1614.640504	0.006204	0.006472
RS	51	9.677558	3.167500	1344.716927	0.005167	0.005402
RS	52	10.596816	3.223315	1075.497099	0.004132	0.004348
RS	53	11.602500	3.223315	853.815400	0.003280	0.003470
RS	54	12.702736	3.213549	659.375144	0.002533	0.002703
RS	55	13.906412	3.213549	490.912435	0.001886	0.002030
RS	56	15.223255	3.213549	352.525916	0.001354	0.001473
RS	57	16.663904	3.213549	243.346616	0.000935	0.001028
RS	58	18.239998	3.019999	168.534226	0.000648	0.000720
RS	59	19.964272	3.019999	102.552939	0.000394	0.000444
RS	60	21.850658	3.019999	59.065521	0.000227	0.000259
RS	61	23.914396	3.019999	32.034436	0.000123	0.000142
RS	62	26.172160	3.019999	16.269044	0.000063	0.000073
RS	63	28.642194	3.019999	13.114999	0.000050	0.000059
PA	4+25*2+4+6 0.059878969 0.010516526 28.642193822 0.906496133 0.490453364 0.322152258 0.372866966 0.458361418 0.519482943 0.541907833 0.582766911 0.729492581 1.062121471 1.608676268 2.303547856 2.984407506 3.470020291 3.743865663 3.842277966 3.768022534 3.581634324 3.373588294 3.201198475 3.090591626 3.044191711 3.051096996 3.099266752 3.167499683 3.223315298 3.213548608 3.019999326
//
IT	3711
RD	14
LK	-3704408.107826
QD	-330.845309 -> -322.421229
RI	0.0057051042
TR	0.059704	0.010542
MT	28.737470
MM	C_pi: 1.454443, n_recomb: 261689.155406
RS	0	0.000000	0.908432	2675.548163	0.010224	0.004636
RS	1	0.009407	0.908432	2895.834004	0.011066	0.017757
RS	2	0.019700	0.908432	3131.077037	0.011965	0.010786
RS	3	0.030961	0.908432	3381.672777	0.012922	0.010231
RS	4	0.043281	0.498493	6607.465435	0.025249	0.020586
RS	5	0.056760	0.498493	7027.829050	0.026856	0.024273
RS	6	0.071507	0.319848	11515.191123	0.044003	0.041516
RS	7	0.087641	0.319848	11951.645889	0.045671	0.043319
RS	8	0.105294	0.372692	10638.171154	0.040652	0.038772
RS	9	0.124607	0.372692	11025.694981	0.042133	0.040190
RS	10	0.145736	0.462094	9224.355105	0.035249	0.033959
RS	11	0.168854	0.462094	9578.520267	0.036603	0.035439
RS	12	0.194146	0.525196	8739.454551	0.033396	0.032728
RS	13	0.221818	0.525196	9050.004586	0.034583	0.034375
RS	14	0.252093	0.544847	8997.109341	0.034381	0.034615
RS	15	0.285216	0.544847	9238.432553	0.035303	0.036260
RS	16	0.321455	0.580653	8867.969217	0.033887	0.035158
RS	17	0.361103	0.580653	9035.102543	0.034526	0.036373
RS	18	0.404481	0.723747	7394.849685	0.028258	0.029896
RS	19	0.451940	0.723747	7555.915253	0.028874	0.030575
RS	20	0.503863	1.057192	5316.223176	0.020315	0.021464
RS	21	0.560672	1.057192	5499.985628	0.021017	0.022008
RS	22	0.622824	1.610833	3755.754648	0.014352	0.014977
RS	23	0.690824	1.610833	3932.939130	0.015029	0.015564
RS	24	0.765220	2.316916	2873.481920	0.010981	0.011360
RS	25	0.846615	2.316916	3031.650522	0.011585	0.011942
RS	26	0.935668	3.006590	2468.219348	0.009432	0.009726
RS	27	1.033098	3.006590	2611.746815	0.009980	0.010309
RS	28	1.139693	3.492417	2378.085640	0.009087	0.009415
RS	29	1.256317	3.492417	2514.034440	0.009607	0.009994
RS	30	1.383912	3.763996	2461.571591	0.009406	0.009795
RS	31	1.523511	3.763996	2592.575300	0.009907	0.010309
RS	32	1.676242	3.861640	2653.474753	0.010140	0.010520
RS	33	1.843341	3.861640	2777.080084	0.010612	0.010974
RS	34	2.026160	3.783791	2952.325264	0.011282	0.011625
RS	35	2.226178	3.783791	3059.547144	0.011692	0.012026
RS	36	2.445012	3.590761	3318.520171	0.012681	0.013014
RS	37	2.684433	3.590761	3390.416043	0.012956	0.013297
RS	38	2.946377	3.376516	3650.879181	0.013951	0.014305
RS	39	3.232964	3.376516	3660.575186	0.013988	0.014357
RS	40	3.546511	3.200618	3829.841449	0.014635	0.015024
RS	41	3.889555	3.200618	3752.628777	0.014340	0.014739
RS	42	4.264871	3.090129	3760.710205	0.014371	0.014786
RS	43	4.675495	3.090129	3588.505924	0.013713	0.014120
RS	44	5.124748	3.047358	3424.160495	0.013085	0.013496
RS	45	5.616264	3.047358	3173.158123	0.012126	0.012512
RS	46	6.154019	3.060932	2883.375879	0.011018	0.011398
RS	47	6.742363	3.060932	2588.420813	0.009891	0.010236
RS	48	7.386056	3.118431	2243.358887	0.008573	0.008902
RS	49	8.090304	3.118431	1945.578548	0.007435	0.007726
RS	50	8.860803	3.197420	1615.255899	0.006172	0.006443
RS	51	9.703787	3.197420	1347.611490	0.005150	0.005387
RS	52	10.626075	3.262954	1077.265879	0.004117	0.004333
RS	53	11.635126	3.262954	857.743660	0.003278	0.003467
RS	54	12.739104	3.259071	663.523224	0.002536	0.002704
RS	55	13.946937	3.259071	496.077615	0.001896	0.002038
RS	56	15.268397	3.259071	357.863282	0.001368	0.001484
RS	57	16.714173	3.259071	248.258503	0.000949	0.001041
RS	58	18.295960	3.060528	172.984687	0.000661	0.000733
RS	59	20.026553	3.060528	105.872311	0.000405	0.000454
RS	60	21.919950	3.060528	61.362124	0.000234	0.000266
RS	61	23.991468	3.060528	33.508228	0.000128	0.000147
RS	62	26.257864	3.060528	17.144332	0.000066	0.000076
RS	63	28.737470	3.060528	14.016375	0.000054	0.000063
PA	4+25*2+4+6 0.059704006 0.010542226 28.737469675 0.908432185 0.498492930 0.319848045 0.372692192 0.462094050 0.525196098 0.544847412 0.580653041 0.723746809 1.057191600 1.610833288 2.316915594 3.006590421 3.492417425 3.763995739 3.861640031 3.783790664 3.590761108 3.376516041 3.200618424 3.090128882 3.047357615 3.060931961 3.118431453 3.197420341 3.262954438 3.259071347 3.060528214
//
IT	3826
RD	15
LK	-3704391.930392
QD	-317.607556 -> -310.518543
RI	0.0056728078
TR	0.059545	0.010566
MT	28.824292
MM	C_pi: 1.458431, n_recomb: 262979.804859
RS	0	0.000000	0.909934	2685.711100	0.010213	0.004625
RS	1	0.009413	0.909934	2907.006575	0.011054	0.017741
RS	2	0.019711	0.909934	3143.345864	0.011953	0.010803
RS	3	0.030979	0.909934	3395.129143	0.012910	0.010248
RS	4	0.043308	0.506663	6539.288049	0.024866	0.020312
RS	5	0.056797	0.506663	6958.673091	0.026461	0.023916
RS	6	0.071556	0.317615	11671.144033	0.044380	0.041849
RS	7	0.087704	0.317615	12109.039524	0.046046	0.043658
RS	8	0.105372	0.372350	10710.502552	0.040727	0.038826
RS	9	0.124703	0.372350	11100.061638	0.042209	0.040272
RS	10	0.145854	0.465456	9212.367393	0.035031	0.033760
RS	11	0.168995	0.465456	9569.624841	0.036389	0.035251
RS	12	0.194315	0.530621	8708.921957	0.033116	0.032472
RS	13	0.222018	0.530621	9023.338631	0.034312	0.034107
RS	14	0.252328	0.547774	9018.775264	0.034295	0.034527
RS	15	0.285492	0.547774	9263.542768	0.035225	0.036151
RS	16	0.321777	0.578850	8968.003317	0.034101	0.035348
RS	17	0.361477	0.578850	9134.552878	0.034735	0.036542
RS	18	0.404915	0.718547	7503.947396	0.028534	0.030145
RS	19	0.452441	0.718547	7663.195235	0.029140	0.030815
RS	20	0.504440	1.052741	5373.333883	0.020432	0.021560
RS	21	0.561334	1.052741	5557.539636	0.021133	0.022112
RS	22	0.623583	1.612909	3773.729311	0.014350	0.014965
RS	23	0.691692	1.612909	3951.896359	0.015027	0.015561
RS	24	0.766211	2.329150	2876.162742	0.010937	0.011315
RS	25	0.847745	2.329150	3035.023506	0.011541	0.011903
RS	26	0.936953	3.026452	2468.191682	0.009385	0.009684
RS	27	1.034558	3.026452	2612.268803	0.009933	0.010269
RS	28	1.141351	3.511848	2381.491022	0.009056	0.009390
RS	29	1.258195	3.511848	2518.080325	0.009575	0.009968
RS	30	1.386038	3.781341	2468.285263	0.009386	0.009780
RS	31	1.525914	3.781341	2600.039324	0.009887	0.010293
RS	32	1.678956	3.879030	2661.805356	0.010122	0.010505
RS	33	1.846403	3.879030	2786.243309	0.010595	0.010957
RS	34	2.029612	3.798611	2964.252812	0.011272	0.011615
RS	35	2.230066	3.798611	3072.358949	0.011683	0.012013
RS	36	2.449388	3.599737	3337.492612	0.012691	0.013020
RS	37	2.689353	3.599737	3410.029427	0.012967	0.013302
RS	38	2.951906	3.379691	3677.722551	0.013985	0.014332
RS	39	3.239172	3.379691	3687.216078	0.014021	0.014382
RS	40	3.553478	3.200293	3861.157281	0.014682	0.015064
RS	41	3.897368	3.200293	3782.427281	0.014383	0.014777
RS	42	4.273628	3.089585	3789.804304	0.014411	0.014823
RS	43	4.685304	3.089585	3615.090738	0.013747	0.014153
RS	44	5.135729	3.049863	3445.080899	0.013100	0.013511
RS	45	5.628551	3.049863	3191.737940	0.012137	0.012527
RS	46	6.167762	3.069403	2894.319600	0.011006	0.011389
RS	47	6.757726	3.069403	2598.403024	0.009881	0.010231
RS	48	7.403222	3.135553	2246.689818	0.008543	0.008876
RS	49	8.109477	3.135553	1949.791242	0.007414	0.007710
RS	50	8.882208	3.224779	1615.610156	0.006143	0.006416
RS	51	9.727675	3.224779	1350.055596	0.005134	0.005373
RS	52	10.652723	3.299755	1078.578444	0.004101	0.004318
RS	53	11.664843	3.299755	861.103117	0.003274	0.003463
RS	54	12.772230	3.301779	667.075844	0.002537	0.002704
RS	55	13.983852	3.301779	500.665622	0.001904	0.002045
RS	56	15.309520	3.301779	362.694273	0.001379	0.001495
RS	57	16.759969	3.301779	252.762256	0.000961	0.001053
RS	58	18.346944	3.098716	177.105812	0.000673	0.000745
RS	59	20.083296	3.098716	108.979575	0.000414	0.000463
RS	60	21.983086	3.098716	63.533576	0.000242	0.000273
RS	61	24.061696	3.098716	34.915209	0.000133	0.000152
RS	62	26.335960	3.098716	17.988005	0.000068	0.000079
RS	63	28.824292	3.098716	14.901047	0.000057	0.000066
PA	4+25*2+4+6 0.059545448 0.010565647 28.824292474 0.909933567 0.506662678 0.317614914 0.372349560 0.465456493 0.530621229 0.547773838 0.578849741 0.718546701 1.052741332 1.612908708 2.329150054 3.026452264 3.511848313 3.781340812 3.879029962 3.798610790 3.599736504 3.379691056 3.200293349 3.089585164 3.049862748 3.069402918 3.135552587 3.224778640 3.299754536 3.301778871 3.098716190
//
IT	3545
RD	16
LK	-3704378.308144
QD	-306.089863 -> -300.106886
RI	0.0056441844
TR	0.059402	0.010587
MT	28.903461
MM	C_pi: 1.462065, n_recomb: 264158.601966
RS	0	0.000000	0.911007	2695.846342	0.010205	0.004615
RS	1	0.009417	0.911007	2918.124528	0.011047	0.017728
RS	2	0.019722	0.911007	3155.527829	0.011946	0.010822
RS	3	0.030996	0.911007	3408.460300	0.012903	0.010268
RS	4	0.043333	0.514950	6468.561401	0.024487	0.020041
RS	5	0.056831	0.514950	6886.665904	0.026070	0.023565
RS	6	0.071601	0.315469	11820.081719	0.044746	0.042173
RS	7	0.087761	0.315469	12259.146260	0.046408	0.043984
RS	8	0.105443	0.371880	10781.165749	0.040813	0.038889
RS	9	0.124791	0.371880	11172.486533	0.042295	0.040360
RS	10	0.145960	0.468485	9202.012645	0.034835	0.033579
RS	11	0.169123	0.468485	9562.027161	0.036198	0.035083
RS	12	0.194468	0.535764	8678.169916	0.032852	0.032229
RS	13	0.222199	0.535764	8996.076543	0.034056	0.033856
RS	14	0.252542	0.550661	9034.821170	0.034202	0.034435
RS	15	0.285743	0.550661	9282.850230	0.035141	0.036041
RS	16	0.322070	0.577295	9058.829681	0.034293	0.035520
RS	17	0.361818	0.577295	9224.879730	0.034922	0.036694
RS	18	0.405309	0.713808	7605.191020	0.028790	0.030378
RS	19	0.452896	0.713808	7762.657525	0.029386	0.031039
RS	20	0.504965	1.048707	5425.875760	0.020540	0.021649
RS	21	0.561937	1.048707	5610.467442	0.021239	0.022206
RS	22	0.624274	1.614928	3789.880842	0.014347	0.014952
RS	23	0.692482	1.614928	3968.947534	0.015025	0.015557
RS	24	0.767114	2.340392	2878.573002	0.010897	0.011273
RS	25	0.848774	2.340392	3038.064321	0.011501	0.011866
RS	26	0.938124	3.044266	2468.494215	0.009345	0.009646
RS	27	1.035888	3.044266	2613.078335	0.009892	0.010233
RS	28	1.142860	3.528658	2385.242196	0.009030	0.009369
RS	29	1.259905	3.528658	2522.428146	0.009549	0.009947
RS	30	1.387973	3.796223	2474.988912	0.009369	0.009769
RS	31	1.528102	3.796223	2607.433280	0.009871	0.010280
RS	32	1.681428	3.894676	2669.474350	0.010106	0.010492
RS	33	1.849192	3.894676	2794.668172	0.010580	0.010942
RS	34	2.032756	3.812581	2974.689767	0.011261	0.011604
RS	35	2.233607	3.812581	3083.607701	0.011673	0.012001
RS	36	2.453373	3.608566	3354.170495	0.012698	0.013022
RS	37	2.693835	3.608566	3427.323014	0.012974	0.013303
RS	38	2.956942	3.383090	3701.768350	0.014013	0.014354
RS	39	3.244827	3.383090	3711.122736	0.014049	0.014404
RS	40	3.559824	3.200199	3889.726006	0.014725	0.015101
RS	41	3.904485	3.200199	3809.626837	0.014422	0.014812
RS	42	4.281605	3.088981	3816.731272	0.014449	0.014857
RS	43	4.694239	3.088981	3639.677763	0.013778	0.014184
RS	44	5.145734	3.051791	3464.678586	0.013116	0.013527
RS	45	5.639747	3.051791	3209.092938	0.012148	0.012542
RS	46	6.180283	3.076658	2904.673336	0.010996	0.011382
RS	47	6.771725	3.076658	2607.763173	0.009872	0.010227
RS	48	7.418864	3.150820	2249.801954	0.008517	0.008853
RS	49	8.126948	3.150820	1953.640380	0.007396	0.007695
RS	50	8.901715	3.249775	1615.750110	0.006117	0.006392
RS	51	9.749445	3.249775	1352.110272	0.005119	0.005360
RS	52	10.677010	3.333916	1079.497558	0.004087	0.004304
RS	53	11.691927	3.333916	863.960761	0.003271	0.003460
RS	54	12.802423	3.341855	670.099027	0.002537	0.002704
RS	55	14.017500	3.341855	504.733056	0.001911	0.002051
RS	56	15.347005	3.341855	367.062748	0.001390	0.001504
RS	57	16.801716	3.341855	256.888548	0.000972	0.001063
RS	58	18.393423	3.134716	180.917513	0.000685	0.000756
RS	59	20.135028	3.134716	111.884451	0.000424	0.000472
RS	60	22.040647	3.134716	65.583414	0.000248	0.000280
RS	61	24.125727	3.134716	36.255763	0.000137	0.000156
RS	62	26.407167	3.134716	18.799244	0.000071	0.000082
RS	63	28.903461	3.134716	15.766502	0.000060	0.000069
PA	4+25*2+4+6 0.059401663 0.010586998 28.903460758 0.911007011 0.514949890 0.315468708 0.371880473 0.468485181 0.535764111 0.550660609 0.577294937 0.713808131 1.048707371 1.614928351 2.340391803 3.044266198 3.528657745 3.796223466 3.894676283 3.812581492 3.608566119 3.383089841 3.200198736 3.088981141 3.051791134 3.076658010 3.150819543 3.249774629 3.333915613 3.341855302 3.134716207
//
IT	3698
RD	17
LK	-3704366.803527
QD	-296.035622 -> -290.971343
RI	0.0056188417
TR	0.059271	0.010607
MT	28.975514
MM	C_pi: 1.465372, n_recomb: 265235.838950
RS	0	0.000000	0.911654	2706.073586	0.010203	0.004607
RS	1	0.009422	0.911654	2929.318120	0.011044	0.017716
RS	2	0.019731	0.911654	3167.764499	0.011943	0.010841
RS	3	0.031012	0.911654	3421.819894	0.012901	0.010292
RS	4	0.043356	0.523337	6395.930389	0.024114	0.019773
RS	5	0.056862	0.523337	6812.487592	0.025685	0.023219
RS	6	0.071641	0.313419	11961.840183	0.045099	0.042488
RS	7	0.087813	0.313419	12401.836343	0.046758	0.044297
RS	8	0.105508	0.371316	10849.824017	0.040906	0.038958
RS	9	0.124871	0.371316	11242.666084	0.042387	0.040452
RS	10	0.146057	0.471213	9193.090903	0.034660	0.033417
RS	11	0.169240	0.471213	9555.568818	0.036027	0.034932
RS	12	0.194607	0.540636	8647.499746	0.032603	0.032000
RS	13	0.222364	0.540636	8968.557820	0.033814	0.033620
RS	14	0.252737	0.553489	9046.199614	0.034106	0.034341
RS	15	0.285971	0.553489	9297.306992	0.035053	0.035931
RS	16	0.322336	0.575943	9141.475012	0.034465	0.035675
RS	17	0.362127	0.575943	9307.094104	0.035090	0.036831
RS	18	0.405667	0.709465	7699.297298	0.029028	0.030595
RS	19	0.453310	0.709465	7855.019448	0.029615	0.031248
RS	20	0.505442	1.045039	5474.220148	0.020639	0.021731
RS	21	0.562485	1.045039	5659.146964	0.021336	0.022294
RS	22	0.624902	1.616906	3804.330477	0.014343	0.014940
RS	23	0.693201	1.616906	3984.220337	0.015021	0.015551
RS	24	0.767934	2.350774	2880.669592	0.010861	0.011235
RS	25	0.849708	2.350774	3040.734188	0.011464	0.011832
RS	26	0.939187	3.060291	2469.019933	0.009309	0.009613
RS	27	1.037097	3.060291	2614.071136	0.009856	0.010201
RS	28	1.144231	3.543142	2389.258913	0.009008	0.009351
RS	29	1.261459	3.543142	2527.001319	0.009527	0.009930
RS	30	1.389732	3.808904	2481.658837	0.009356	0.009760
RS	31	1.530091	3.808904	2614.739169	0.009858	0.010270
RS	32	1.683674	3.908738	2676.544155	0.010091	0.010480
RS	33	1.851727	3.908738	2802.424526	0.010566	0.010929
RS	34	2.035614	3.825744	2983.803816	0.011250	0.011592
RS	35	2.236826	3.825744	3093.467189	0.011663	0.011988
RS	36	2.456995	3.617228	3368.789275	0.012701	0.013023
RS	37	2.697909	3.617228	3442.533283	0.012979	0.013303
RS	38	2.961520	3.386650	3723.295363	0.014038	0.014373
RS	39	3.249969	3.386650	3732.566597	0.014073	0.014422
RS	40	3.565594	3.200293	3915.793116	0.014763	0.015134
RS	41	3.910957	3.200293	3834.461124	0.014457	0.014843
RS	42	4.288859	3.088317	3841.676860	0.014484	0.014889
RS	43	4.702366	3.088317	3662.440853	0.013808	0.014213
RS	44	5.154832	3.053198	3483.069544	0.013132	0.013543
RS	45	5.649928	3.053198	3225.332983	0.012160	0.012556
RS	46	6.191672	3.082806	2914.497096	0.010988	0.011377
RS	47	6.784456	3.082806	2616.565204	0.009865	0.010225
RS	48	7.433092	3.164383	2252.729327	0.008493	0.008832
RS	49	8.142840	3.164383	1957.172974	0.007379	0.007682
RS	50	8.919459	3.272578	1615.715303	0.006092	0.006369
RS	51	9.769249	3.272578	1353.828611	0.005104	0.005348
RS	52	10.699103	3.365602	1080.080116	0.004072	0.004290
RS	53	11.716567	3.365602	866.377346	0.003266	0.003455
RS	54	12.829893	3.379451	672.652724	0.002536	0.002702
RS	55	14.048113	3.379451	508.331900	0.001917	0.002056
RS	56	15.381111	3.379451	371.009626	0.001399	0.001513
RS	57	16.839701	3.379451	260.666613	0.000983	0.001073
RS	58	18.435716	3.168655	184.439352	0.000695	0.000766
RS	59	20.182102	3.168655	114.597124	0.000432	0.000481
RS	60	22.093029	3.168655	67.515911	0.000255	0.000286
RS	61	24.183998	3.168655	37.530966	0.000142	0.000160
RS	62	26.471973	3.168655	19.577748	0.000074	0.000084
RS	63	28.975514	3.168655	16.610852	0.000063	0.000072
PA	4+25*2+4+6 0.059271422 0.010606512 28.975514330 0.911654488 0.523336924 0.313419137 0.371315866 0.471213234 0.540635967 0.553488546 0.575942921 0.709465007 1.045038911 1.616905859 2.350773819 3.060290623 3.543141524 3.808903780 3.908738444 3.825743671 3.617228115 3.386650136 3.200293346 3.088316844 3.053197592 3.082806478 3.164383461 3.272578351 3.365602208 3.379451238 3.168655048
//
IT	3032
RD	18
LK	-3704357.059247
QD	-287.231483 -> -282.932106
RI	0.0055963983
TR	0.059153	0.010624
MT	29.041281
MM	C_pi: 1.468383, n_recomb: 266219.314906
RS	0	0.000000	0.911921	2716.366211	0.010203	0.004599
RS	1	0.009426	0.911921	2940.561081	0.011046	0.017707
RS	2	0.019740	0.911921	3180.030325	0.011945	0.010862
RS	3	0.031026	0.911921	3435.183535	0.012904	0.010318
RS	4	0.043376	0.531807	6321.959539	0.023747	0.019510
RS	5	0.056890	0.531807	6736.735834	0.025305	0.022880
RS	6	0.071678	0.311464	12096.659816	0.045439	0.042792
RS	7	0.087860	0.311464	12537.374514	0.047094	0.044597
RS	8	0.105567	0.370680	10916.219690	0.041005	0.039031
RS	9	0.124943	0.370680	11310.369142	0.042485	0.040548
RS	10	0.146145	0.473668	9185.425453	0.034503	0.033270
RS	11	0.169346	0.473668	9550.106213	0.035873	0.034797
RS	12	0.194734	0.545245	8617.150156	0.032369	0.031783
RS	13	0.222515	0.545245	8941.052660	0.033585	0.033398
RS	14	0.252914	0.556247	9053.610760	0.034008	0.034245
RS	15	0.286178	0.556247	9307.615189	0.034962	0.035821
RS	16	0.322578	0.574756	9216.805855	0.034621	0.035816
RS	17	0.362409	0.574756	9382.045739	0.035242	0.036956
RS	18	0.405994	0.705466	7786.835016	0.029250	0.030799
RS	19	0.453687	0.705466	7940.848879	0.029828	0.031442
RS	20	0.505876	1.041698	5518.649784	0.020730	0.021807
RS	21	0.562984	1.041698	5703.865649	0.021425	0.022373
RS	22	0.625474	1.618858	3817.162197	0.014338	0.014927
RS	23	0.693855	1.618858	3997.803479	0.015017	0.015545
RS	24	0.768681	2.360409	2882.411190	0.010827	0.011200
RS	25	0.850560	2.360409	3042.994910	0.011430	0.011801
RS	26	0.940157	3.074737	2469.681696	0.009277	0.009583
RS	27	1.038198	3.074737	2615.161989	0.009823	0.010172
RS	28	1.145481	3.555583	2393.448305	0.008991	0.009338
RS	29	1.262876	3.555583	2531.709022	0.009510	0.009916
RS	30	1.391336	3.819634	2488.251009	0.009347	0.009754
RS	31	1.531904	3.819634	2621.916879	0.009849	0.010264
RS	32	1.685722	3.921383	2683.042760	0.010078	0.010470
RS	33	1.854038	3.921383	2809.545915	0.010554	0.010917
RS	34	2.038219	3.838178	2991.698640	0.011238	0.011580
RS	35	2.239761	3.838178	3102.045972	0.011652	0.011974
RS	36	2.460299	3.625721	3381.532350	0.012702	0.013021
RS	37	2.701624	3.625721	3455.843581	0.012981	0.013300
RS	38	2.965696	3.390351	3742.504562	0.014058	0.014389
RS	39	3.254658	3.390351	3751.742602	0.014093	0.014437
RS	40	3.570856	3.200570	3939.533103	0.014798	0.015164
RS	41	3.916859	3.200570	3857.094991	0.014488	0.014871
RS	42	4.295474	3.087622	3864.759942	0.014517	0.014919
RS	43	4.709777	3.087622	3683.490613	0.013836	0.014241
RS	44	5.163130	3.054167	3500.306360	0.013148	0.013559
RS	45	5.659215	3.054167	3240.510350	0.012172	0.012571
RS	46	6.202060	3.087987	2923.800487	0.010983	0.011373
RS	47	6.796070	3.087987	2624.828430	0.009860	0.010223
RS	48	7.446071	3.176418	2255.473658	0.008472	0.008814
RS	49	8.157338	3.176418	1960.406573	0.007364	0.007671
RS	50	8.935647	3.293383	1615.521290	0.006068	0.006347
RS	51	9.787316	3.293383	1355.241561	0.005091	0.005336
RS	52	10.719261	3.395006	1080.363081	0.004058	0.004276
RS	53	11.739048	3.395006	868.396406	0.003262	0.003451
RS	54	12.854957	3.414748	674.782101	0.002535	0.002700
RS	55	14.076048	3.414748	511.502914	0.001921	0.002060
RS	56	15.412234	3.414748	374.567916	0.001407	0.001520
RS	57	16.874365	3.414748	264.120579	0.000992	0.001081
RS	58	18.474311	3.200696	187.687627	0.000705	0.000775
RS	59	20.225063	3.200696	117.126316	0.000440	0.000488
RS	60	22.140835	3.200696	69.334861	0.000260	0.000292
RS	61	24.237181	3.200696	38.741861	0.000146	0.000164
RS	62	26.531122	3.200696	20.323326	0.000076	0.000087
RS	63	29.041281	3.200696	17.432465	0.000065	0.000075
PA	4+25*2+4+6 0.059153170 0.010624315 29.041281355 0.911920531 0.531806532 0.311463735 0.370679876 0.473668443 0.545245347 0.556246551 0.574755966 0.705465633 1.041698219 1.618858033 2.360409387 3.074737299 3.555583013 3.819634048 3.921382679 3.838177805 3.625721172 3.390351442 3.200569556 3.087621765 3.054167206 3.087986747 3.176418413 3.293382763 3.395006163 3.414748393 3.200695693
//
IT	3922
RD	19
LK	-3704348.781113
QD	-279.500733 -> -275.839711
RI	0.0055770944
TR	0.059046	0.010641
MT	29.101278
MM	C_pi: 1.471121, n_recomb: 267116.843993
RS	0	0.000000	0.911780	2726.899338	0.010209	0.004592
RS	1	0.009429	0.911780	2952.042638	0.011052	0.017699
RS	2	0.019748	0.911780	3192.529431	0.011952	0.010884
RS	3	0.031039	0.911780	3448.771015	0.012911	0.010348
RS	4	0.043395	0.540334	6247.223832	0.023388	0.019251
RS	5	0.056916	0.540334	6660.018400	0.024933	0.022548
RS	6	0.071712	0.309606	12224.498576	0.045765	0.043086
RS	7	0.087903	0.309606	12665.744776	0.047416	0.044884
RS	8	0.105621	0.369993	10980.128903	0.041106	0.039108
RS	9	0.125009	0.369993	11375.395326	0.042586	0.040644
RS	10	0.146226	0.475877	9178.827699	0.034363	0.033137
RS	11	0.169443	0.475877	9545.479384	0.035735	0.034676
RS	12	0.194849	0.549608	8587.196125	0.032148	0.031579
RS	13	0.222652	0.549608	8913.666615	0.033370	0.033189
RS	14	0.253075	0.558927	9057.655727	0.033909	0.034149
RS	15	0.286367	0.558927	9314.380705	0.034870	0.035713
RS	16	0.322799	0.573706	9285.550463	0.034762	0.035945
RS	17	0.362666	0.573706	9450.452213	0.035379	0.037069
RS	18	0.406291	0.701767	7868.333556	0.029457	0.030990
RS	19	0.454031	0.701767	8020.675204	0.030027	0.031624
RS	20	0.506272	1.038649	5559.459571	0.020813	0.021876
RS	21	0.563438	1.038649	5744.922959	0.021507	0.022446
RS	22	0.625996	1.620803	3828.454956	0.014333	0.014913
RS	23	0.694451	1.620803	4009.780946	0.015011	0.015537
RS	24	0.769362	2.369397	2883.774463	0.010796	0.011167
RS	25	0.851336	2.369397	3044.826582	0.011399	0.011771
RS	26	0.941040	3.087780	2470.423790	0.009248	0.009556
RS	27	1.039202	3.087780	2616.297635	0.009795	0.010147
RS	28	1.146620	3.566196	2397.762082	0.008976	0.009327
RS	29	1.264167	3.566196	2536.505738	0.009496	0.009905
RS	30	1.392797	3.828614	2494.748705	0.009340	0.009750
RS	31	1.533557	3.828614	2628.953798	0.009842	0.010259
RS	32	1.687589	3.932729	2689.019256	0.010067	0.010460
RS	33	1.856145	3.932729	2816.086922	0.010543	0.010906
RS	34	2.040594	3.849917	2998.501063	0.011225	0.011568
RS	35	2.242436	3.849917	3109.475381	0.011641	0.011961
RS	36	2.463310	3.634034	3392.576939	0.012701	0.013018
RS	37	2.705010	3.634034	3467.431624	0.012981	0.013296
RS	38	2.969501	3.394153	3759.605046	0.014075	0.014402
RS	39	3.258932	3.394153	3768.853685	0.014109	0.014449
RS	40	3.575653	3.200990	3961.142818	0.014829	0.015192
RS	41	3.922239	3.200990	3877.713559	0.014517	0.014896
RS	42	4.301505	3.086899	3886.113427	0.014548	0.014948
RS	43	4.716534	3.086899	3702.950241	0.013863	0.014267
RS	44	5.170696	3.054752	3516.458572	0.013164	0.013576
RS	45	5.667682	3.054752	3254.691729	0.012185	0.012586
RS	46	6.211531	3.092296	2932.611107	0.010979	0.011371
RS	47	6.806660	3.092296	2632.586060	0.009856	0.010223
RS	48	7.457905	3.187062	2258.043831	0.008453	0.008798
RS	49	8.170557	3.187062	1963.363460	0.007350	0.007660
RS	50	8.950408	3.312344	1615.187305	0.006047	0.006327
RS	51	9.803792	3.312344	1356.381552	0.005078	0.005325
RS	52	10.737644	3.422292	1080.381029	0.004045	0.004263
RS	53	11.759550	3.422292	870.059309	0.003257	0.003446
RS	54	12.877815	3.447897	676.531423	0.002533	0.002698
RS	55	14.101524	3.447897	514.286407	0.001925	0.002063
RS	56	15.440619	3.447897	377.770829	0.001414	0.001527
RS	57	16.905981	3.447897	267.275363	0.001001	0.001089
RS	58	18.509514	3.230955	190.680737	0.000714	0.000784
RS	59	20.264249	3.230955	119.482295	0.000447	0.000495
RS	60	22.184442	3.230955	71.045165	0.000266	0.000297
RS	61	24.285694	3.230955	39.890240	0.000149	0.000168
RS	62	26.585079	3.230955	21.036257	0.000079	0.000089
RS	63	29.101278	3.230955	18.230212	0.000068	0.000078
PA	4+25*2+4+6 0.059045820 0.010640577 29.101277651 0.911779643 0.540333585 0.309605929 0.369993010 0.475877155 0.549608034 0.558926526 0.573706023 0.701766664 1.038648604 1.620803301 2.369397033 3.087780344 3.566196431 3.828614182 3.932728995 3.849916616 3.634033620 3.394153388 3.200989629 3.086898870 3.054751563 3.092295921 3.187062316 3.312344057 3.422292134 3.447897303 3.230955299
//
IT	3698
RD	20
LK	-3704341.726952
QD	-272.692849 -> -269.565797
RI	0.0055601529
TR	0.058948	0.010655
MT	29.156007
MM	C_pi: 1.473613, n_recomb: 267936.811699
RS	0	0.000000	0.911322	2737.509215	0.010217	0.004586
RS	1	0.009432	0.911322	2963.589186	0.011061	0.017693
RS	2	0.019755	0.911322	3205.078319	0.011962	0.010907
RS	3	0.031051	0.911322	3462.389026	0.012922	0.010381
RS	4	0.043412	0.548897	6172.257175	0.023036	0.018998
RS	5	0.056939	0.548897	6582.902843	0.024569	0.022225
RS	6	0.071742	0.307843	12345.663589	0.046077	0.043370
RS	7	0.087942	0.307843	12787.279473	0.047725	0.045158
RS	8	0.105670	0.369273	11041.460298	0.041209	0.039186
RS	9	0.125069	0.369273	11437.678611	0.042688	0.040741
RS	10	0.146299	0.477866	9173.171958	0.034236	0.033018
RS	11	0.169531	0.477866	9541.591693	0.035611	0.034567
RS	12	0.194955	0.553736	8557.821915	0.031940	0.031387
RS	13	0.222776	0.553736	8886.613743	0.033167	0.032993
RS	14	0.253222	0.561526	9058.890458	0.033810	0.034053
RS	15	0.286540	0.561526	9318.169542	0.034777	0.035607
RS	16	0.323000	0.572769	9348.462044	0.034891	0.036063
RS	17	0.362899	0.572769	9513.058470	0.035505	0.037172
RS	18	0.406562	0.698330	7944.370140	0.029650	0.031169
RS	19	0.454344	0.698330	8095.075639	0.030213	0.031795
RS	20	0.506632	1.035866	5596.934845	0.020889	0.021940
RS	21	0.563853	1.035866	5782.611144	0.021582	0.022513
RS	22	0.626470	1.622749	3838.344792	0.014326	0.014900
RS	23	0.694995	1.622749	4020.295358	0.015005	0.015528
RS	24	0.769982	2.377816	2884.781381	0.010767	0.011136
RS	25	0.852043	2.377816	3046.256149	0.011369	0.011743
RS	26	0.941845	3.099595	2471.209628	0.009223	0.009533
RS	27	1.040117	3.099595	2617.444826	0.009769	0.010124
RS	28	1.147658	3.575182	2402.179543	0.008965	0.009319
RS	29	1.265343	3.575182	2541.374587	0.009485	0.009897
RS	30	1.394129	3.836023	2501.165989	0.009335	0.009749
RS	31	1.535063	3.836023	2635.869093	0.009838	0.010257
RS	32	1.689290	3.942878	2694.552302	0.010057	0.010452
RS	33	1.858064	3.942878	2822.132477	0.010533	0.010897
RS	34	2.042758	3.860997	3004.351533	0.011213	0.011556
RS	35	2.244874	3.860997	3115.901196	0.011629	0.011948
RS	36	2.466054	3.642143	3402.131207	0.012698	0.013013
RS	37	2.708096	3.642143	3477.506142	0.012979	0.013291
RS	38	2.972970	3.398025	3774.820985	0.014088	0.014412
RS	39	3.262827	3.398025	3784.118555	0.014123	0.014459
RS	40	3.580025	3.201533	3980.827527	0.014857	0.015216
RS	41	3.927143	3.201533	3896.512024	0.014543	0.014919
RS	42	4.307003	3.086157	3905.893641	0.014578	0.014975
RS	43	4.722693	3.086157	3720.965949	0.013887	0.014291
RS	44	5.177593	3.054996	3531.629106	0.013181	0.013592
RS	45	5.675401	3.054996	3267.973800	0.012197	0.012600
RS	46	6.220165	3.095829	2940.978944	0.010976	0.011371
RS	47	6.816314	3.095829	2639.891251	0.009853	0.010224
RS	48	7.468695	3.196442	2260.472097	0.008437	0.008783
RS	49	8.182611	3.196442	1966.084355	0.007338	0.007651
RS	50	8.963867	3.329611	1614.745480	0.006027	0.006309
RS	51	9.818815	3.329611	1357.290226	0.005066	0.005314
RS	52	10.754406	3.447603	1080.178838	0.004031	0.004250
RS	53	11.778247	3.447603	871.413363	0.003252	0.003442
RS	54	12.898661	3.479036	677.946130	0.002530	0.002695
RS	55	14.124758	3.479036	516.722952	0.001929	0.002066
RS	56	15.466506	3.479036	380.651528	0.001421	0.001533
RS	57	16.934815	3.479036	270.155863	0.001008	0.001096
RS	58	18.541622	3.259556	193.436625	0.000722	0.000791
RS	59	20.299991	3.259556	121.675559	0.000454	0.000502
RS	60	22.224217	3.259556	72.652221	0.000271	0.000302
RS	61	24.329946	3.259556	40.978407	0.000153	0.000172
RS	62	26.634298	3.259556	21.717224	0.000081	0.000092
RS	63	29.156007	3.259556	19.003522	0.000071	0.000081
PA	4+25*2+4+6 0.058948347 0.010655443 29.156006845 0.911322265 0.548896878 0.307843208 0.369273191 0.477865846 0.553736216 0.561525599 0.572769338 0.698330030 1.035866198 1.622749361 2.377816426 3.099594628 3.575181846 3.836022570 3.942877963 3.860997404 3.642143322 3.398024741 3.201533010 3.086157008 3.054996275 3.095828875 3.196441965 3.329610590 3.447602532 3.479036283 3.259555539
//
IT	3558
RD	21
LK	-3704335.697475
QD	-266.681474 -> -264.002066
RI	0.0055456537
TR	0.058860	0.010669
MT	29.206001
MM	C_pi: 1.475882, n_recomb: 268685.279502
RS	0	0.000000	0.910554	2748.261125	0.010229	0.004580
RS	1	0.009435	0.910554	2975.272115	0.011073	0.017688
RS	2	0.019761	0.910554	3217.754945	0.011976	0.010930
RS	3	0.031061	0.910554	3476.122565	0.012938	0.010416
RS	4	0.043427	0.557478	6097.441829	0.022694	0.018750
RS	5	0.056960	0.557478	6505.797749	0.024213	0.021910
RS	6	0.071770	0.306172	12460.361040	0.046375	0.043643
RS	7	0.087978	0.306172	12902.203556	0.048020	0.045419
RS	8	0.105714	0.368532	11100.150131	0.041313	0.039266
RS	9	0.125124	0.368532	11497.172317	0.042790	0.040837
RS	10	0.146366	0.479654	9168.346155	0.034123	0.032909
RS	11	0.169612	0.479654	9538.351433	0.035500	0.034470
RS	12	0.195051	0.557642	8529.071265	0.031744	0.031205
RS	13	0.222890	0.557642	8859.961023	0.032975	0.032809
RS	14	0.253356	0.564040	9057.734477	0.033711	0.033958
RS	15	0.286697	0.564040	9319.407048	0.034685	0.035502
RS	16	0.323183	0.571928	9406.082887	0.035008	0.036172
RS	17	0.363113	0.571928	9570.398712	0.035619	0.037267
RS	18	0.406809	0.695129	8015.321563	0.029832	0.031338
RS	19	0.454629	0.695129	8164.427774	0.030387	0.031955
RS	20	0.506961	1.033323	5631.317568	0.020959	0.021998
RS	21	0.564231	1.033323	5817.175225	0.021651	0.022574
RS	22	0.626904	1.624712	3846.894909	0.014317	0.014885
RS	23	0.695490	1.624712	4029.413879	0.014997	0.015519
RS	24	0.770549	2.385749	2885.411926	0.010739	0.011107
RS	25	0.852689	2.385749	3047.266187	0.011341	0.011717
RS	26	0.942579	3.110316	2472.000187	0.009200	0.009511
RS	27	1.040951	3.110316	2618.566418	0.009746	0.010103
RS	28	1.148605	3.582739	2406.645141	0.008957	0.009313
RS	29	1.266417	3.582739	2546.261654	0.009477	0.009892
RS	30	1.395344	3.842028	2507.485882	0.009332	0.009749
RS	31	1.536437	3.842028	2642.648856	0.009835	0.010257
RS	32	1.690842	3.951951	2699.665094	0.010048	0.010445
RS	33	1.859816	3.951951	2827.710048	0.010524	0.010888
RS	34	2.044734	3.871462	3009.342246	0.011200	0.011543
RS	35	2.247099	3.871462	3121.419361	0.011617	0.011934
RS	36	2.468559	3.650056	3410.329180	0.012693	0.013006
RS	37	2.710914	3.650056	3486.201829	0.012975	0.013284
RS	38	2.976136	3.401943	3788.318729	0.014099	0.014421
RS	39	3.266383	3.401943	3797.698356	0.014134	0.014467
RS	40	3.584017	3.202186	3998.733998	0.014883	0.015238
RS	41	3.931621	3.202186	3913.628528	0.014566	0.014940
RS	42	4.312022	3.085405	3924.207376	0.014605	0.015001
RS	43	4.728317	3.085405	3737.635986	0.013911	0.014314
RS	44	5.183890	3.054955	3545.864071	0.013197	0.013609
RS	45	5.682449	3.054955	3280.401762	0.012209	0.012614
RS	46	6.228049	3.098678	2948.917825	0.010975	0.011372
RS	47	6.825130	3.098678	2646.763892	0.009851	0.010225
RS	48	7.478547	3.204686	2262.759091	0.008422	0.008770
RS	49	8.193617	3.204686	1968.582036	0.007327	0.007643
RS	50	8.976158	3.345333	1614.205559	0.006008	0.006291
RS	51	9.832534	3.345333	1357.989547	0.005054	0.005304
RS	52	10.769714	3.471098	1079.781034	0.004019	0.004238
RS	53	11.795321	3.471098	872.490054	0.003247	0.003437
RS	54	12.917698	3.508306	679.062573	0.002527	0.002691
RS	55	14.145977	3.508306	518.846113	0.001931	0.002068
RS	56	15.490149	3.508306	383.238170	0.001426	0.001538
RS	57	16.961151	3.508306	272.783703	0.001015	0.001103
RS	58	18.570947	3.286609	195.971819	0.000729	0.000798
RS	59	20.332636	3.286609	123.715791	0.000460	0.000508
RS	60	22.260548	3.286609	74.161020	0.000276	0.000307
RS	61	24.370367	3.286609	42.008493	0.000156	0.000175
RS	62	26.679257	3.286609	22.366856	0.000083	0.000094
RS	63	29.206001	3.286609	19.751824	0.000074	0.000084
PA	4+25*2+4+6 0.058859741 0.010669020 29.206000837 0.910553542 0.557478103 0.306172432 0.368532233 0.479653668 0.557642454 0.564039831 0.571927590 0.695128667 1.033323397 1.624711685 2.385748709 3.110316054 3.582739134 3.842027696 3.951951378 3.871462029 3.650055769 3.401942637 3.202186399 3.085405023 3.054955486 3.098677953 3.204686267 3.345332612 3.471097794 3.508306096 3.286609094
//
IT	3217
RD	22
LK	-3704330.527757
QD	-261.361481 -> -259.058180
RI	0.0055334209
TR	0.058779	0.010681
MT	29.251749
MM	C_pi: 1.477944, n_recomb: 269367.923006
RS	0	0.000000	0.909523	2759.081529	0.010243	0.004575
RS	1	0.009438	0.909523	2987.014042	0.011089	0.017685
RS	2	0.019767	0.909523	3230.478170	0.011993	0.010954
RS	3	0.031071	0.909523	3489.886896	0.012956	0.010452
RS	4	0.043442	0.566055	6023.170621	0.022360	0.018509
RS	5	0.056980	0.566055	6429.123158	0.023867	0.021604
RS	6	0.071796	0.304587	12568.967479	0.046661	0.043906
RS	7	0.088010	0.304587	13010.908537	0.048302	0.045668
RS	8	0.105755	0.367782	11156.129034	0.041416	0.039345
RS	9	0.125174	0.367782	11553.824028	0.042892	0.040932
RS	10	0.146427	0.481260	9164.227145	0.034021	0.032811
RS	11	0.169685	0.481260	9535.654505	0.035400	0.034383
RS	12	0.195138	0.561337	8501.010936	0.031559	0.031033
RS	13	0.222994	0.561337	8833.796463	0.032795	0.032635
RS	14	0.253479	0.566471	9054.495971	0.033614	0.033865
RS	15	0.286840	0.566471	9318.410826	0.034594	0.035401
RS	16	0.323351	0.571165	9458.932087	0.035115	0.036272
RS	17	0.363308	0.571165	9622.985116	0.035724	0.037355
RS	18	0.407035	0.692135	8081.605461	0.030002	0.031498
RS	19	0.454890	0.692135	8229.147187	0.030550	0.032106
RS	20	0.507262	1.030998	5662.832933	0.021023	0.022052
RS	21	0.564576	1.030998	5848.843675	0.021713	0.022630
RS	22	0.627300	1.626689	3854.208855	0.014308	0.014870
RS	23	0.695944	1.626689	4037.244119	0.014988	0.015508
RS	24	0.771066	2.393252	2885.671183	0.010713	0.011079
RS	25	0.853279	2.393252	3047.864688	0.011315	0.011691
RS	26	0.943251	3.120069	2472.763071	0.009180	0.009492
RS	27	1.041714	3.120069	2619.631831	0.009725	0.010085
RS	28	1.149471	3.589012	2411.136659	0.008951	0.009310
RS	29	1.267398	3.589012	2551.146840	0.009471	0.009888
RS	30	1.396455	3.846762	2513.707664	0.009332	0.009751
RS	31	1.537693	3.846762	2649.295346	0.009835	0.010259
RS	32	1.692262	3.960039	2704.392361	0.010040	0.010438
RS	33	1.861418	3.960039	2832.858219	0.010517	0.010881
RS	34	2.046540	3.881350	3013.554676	0.011188	0.011530
RS	35	2.249134	3.881350	3126.114736	0.011605	0.011921
RS	36	2.470849	3.657756	3417.309917	0.012686	0.012999
RS	37	2.713490	3.657756	3493.657376	0.012970	0.013276
RS	38	2.979032	3.405888	3800.244554	0.014108	0.014427
RS	39	3.269636	3.405888	3809.734597	0.014143	0.014472
RS	40	3.587667	3.202935	4014.995834	0.014905	0.015258
RS	41	3.935715	3.202935	3929.188121	0.014587	0.014958
RS	42	4.316613	3.084658	3941.138258	0.014631	0.015025
RS	43	4.733460	3.084658	3753.037805	0.013933	0.014336
RS	44	5.189650	3.054676	3559.204230	0.013213	0.013625
RS	45	5.688895	3.054676	3292.015154	0.012221	0.012628
RS	46	6.235261	3.100927	2956.436405	0.010975	0.011373
RS	47	6.833193	3.100927	2653.218456	0.009850	0.010227
RS	48	7.487559	3.211911	2264.903249	0.008408	0.008759
RS	49	8.203685	3.211911	1970.865810	0.007317	0.007635
RS	50	8.987401	3.359641	1613.576232	0.005990	0.006275
RS	51	9.845084	3.359641	1358.498352	0.005043	0.005295
RS	52	10.783718	3.492919	1079.208064	0.004006	0.004226
RS	53	11.810941	3.492919	873.315862	0.003242	0.003432
RS	54	12.935114	3.535842	679.909724	0.002524	0.002688
RS	55	14.165390	3.535842	520.683688	0.001933	0.002069
RS	56	15.511780	3.535842	385.554745	0.001431	0.001542
RS	57	16.985246	3.535842	275.177762	0.001022	0.001109
RS	58	18.597779	3.312223	198.301266	0.000736	0.000805
RS	59	20.362506	3.312223	125.611945	0.000466	0.000514
RS	60	22.293790	3.312223	75.576311	0.000281	0.000311
RS	61	24.407353	3.312223	42.982631	0.000160	0.000178
RS	62	26.720397	3.312223	22.985864	0.000085	0.000096
RS	63	29.251749	3.312223	20.474748	0.000076	0.000086
PA	4+25*2+4+6 0.058779071 0.010681412 29.251749411 0.909523219 0.566055254 0.304586933 0.367781515 0.481260174 0.561337464 0.566471185 0.571165075 0.692134892 1.030997726 1.626688778 2.393252409 3.120069013 3.589012317 3.846761640 3.960039382 3.881349510 3.657755662 3.405887761 3.202934590 3.084657635 3.054675797 3.100926806 3.211911187 3.359641367 3.492919270 3.535841877 3.312222844
//
IT	3135
RD	23
LK	-3704326.080314
QD	-256.641413 -> -254.654879
RI	0.0055229457
TR	0.058705	0.010693
MT	29.293720
MM	C_pi: 1.479829, n_recomb: 269991.407477
RS	0	0.000000	0.908289	2769.878996	0.010259	0.004570
RS	1	0.009441	0.908289	2998.718505	0.011107	0.017683
RS	2	0.019773	0.908289	3243.146574	0.012012	0.010978
RS	3	0.031080	0.908289	3503.575799	0.012977	0.010491
RS	4	0.043455	0.574621	5949.675310	0.022037	0.018274
RS	5	0.056998	0.574621	6353.132455	0.023531	0.021307
RS	6	0.071819	0.303084	12671.802271	0.046934	0.044159
RS	7	0.088040	0.303084	13113.733822	0.048571	0.045906
RS	8	0.105792	0.367031	11209.444837	0.041518	0.039424
RS	9	0.125220	0.367031	11607.700560	0.042993	0.041025
RS	10	0.146483	0.482706	9160.735118	0.033930	0.032723
RS	11	0.169752	0.482706	9533.441814	0.035310	0.034304
RS	12	0.195219	0.564836	8473.699900	0.031385	0.030871
RS	13	0.223089	0.564836	8808.202388	0.032624	0.032471
RS	14	0.253591	0.568818	9049.599669	0.033518	0.033774
RS	15	0.286972	0.568818	9315.615169	0.034503	0.035302
RS	16	0.323505	0.570470	9507.541254	0.035214	0.036365
RS	17	0.363486	0.570470	9671.346105	0.035821	0.037436
RS	18	0.407242	0.689329	8143.635965	0.030163	0.031649
RS	19	0.455129	0.689329	8289.649812	0.030703	0.032249
RS	20	0.507537	1.028874	5691.724632	0.021081	0.022101
RS	21	0.564893	1.028874	5877.865693	0.021771	0.022681
RS	22	0.627663	1.628693	3860.393037	0.014298	0.014855
RS	23	0.696359	1.628693	4043.898237	0.014978	0.015496
RS	24	0.771540	2.400383	2885.596711	0.010688	0.011053
RS	25	0.853819	2.400383	3048.093751	0.011290	0.011667
RS	26	0.943866	3.128978	2473.490817	0.009161	0.009474
RS	27	1.042414	3.128978	2620.636784	0.009706	0.010068
RS	28	1.150265	3.594162	2415.644578	0.008947	0.009308
RS	29	1.268298	3.594162	2556.023816	0.009467	0.009887
RS	30	1.397474	3.850372	2519.845901	0.009333	0.009754
RS	31	1.538845	3.850372	2655.827313	0.009837	0.010262
RS	32	1.693563	3.967230	2708.797834	0.010033	0.010433
RS	33	1.862887	3.967230	2837.645906	0.010510	0.010875
RS	34	2.048196	3.890700	3017.100276	0.011175	0.011518
RS	35	2.250999	3.890700	3130.103414	0.011593	0.011908
RS	36	2.472949	3.665249	3423.229118	0.012679	0.012990
RS	37	2.715852	3.665249	3500.030008	0.012963	0.013268
RS	38	2.981687	3.409844	3810.785369	0.014114	0.014431
RS	39	3.272618	3.409844	3820.409867	0.014150	0.014477
RS	40	3.591014	3.203773	4029.781909	0.014926	0.015276
RS	41	3.939470	3.203773	3943.351758	0.014605	0.014975
RS	42	4.320822	3.083928	3956.820968	0.014655	0.015048
RS	43	4.738176	3.083928	3767.297252	0.013953	0.014356
RS	44	5.194931	3.054204	3571.733430	0.013229	0.013641
RS	45	5.694807	3.054204	3302.893708	0.012233	0.012642
RS	46	6.241874	3.102655	2963.582723	0.010977	0.011376
RS	47	6.840588	3.102655	2659.304512	0.009850	0.010229
RS	48	7.495824	3.218230	2266.932229	0.008396	0.008749
RS	49	8.212919	3.218230	1972.970155	0.007308	0.007628
RS	50	8.997712	3.372672	1612.884569	0.005974	0.006260
RS	51	9.856595	3.372672	1358.851082	0.005033	0.005286
RS	52	10.796561	3.513202	1078.496162	0.003995	0.004214
RS	53	11.825267	3.513202	873.929230	0.003237	0.003427
RS	54	12.951089	3.561776	680.524638	0.002521	0.002684
RS	55	14.183196	3.561776	522.269555	0.001934	0.002070
RS	56	15.531622	3.561776	387.629831	0.001436	0.001546
RS	57	17.007348	3.561776	277.360386	0.001027	0.001114
RS	58	18.622392	3.336508	200.442421	0.000742	0.000811
RS	59	20.389907	3.336508	127.374951	0.000472	0.000519
RS	60	22.324286	3.336508	76.904320	0.000285	0.000315
RS	61	24.441283	3.336508	43.903975	0.000163	0.000181
RS	62	26.758138	3.336508	23.575617	0.000087	0.000098
RS	63	29.293720	3.336508	21.172708	0.000078	0.000089
PA	4+25*2+4+6 0.058705479 0.010692699 29.293719909 0.908289358 0.574621043 0.303083861 0.367030748 0.482705915 0.564836402 0.568817940 0.570470030 0.689328929 1.028873936 1.628693098 2.400382574 3.128977749 3.594161843 3.850371501 3.967230006 3.890699609 3.665248547 3.409843956 3.203773066 3.083928079 3.054203864 3.102655333 3.218230398 3.372672050 3.513201550 3.561776249 3.336508151
//
IT	3313
RD	24
LK	-3704322.241481
QD	-252.444220 -> -250.725106
RI	0.0055143268
TR	0.058638	0.010703
MT	29.332231
MM	C_pi: 1.481549, n_recomb: 270560.696330
RS	0	0.000000	0.906864	2780.679446	0.010277	0.004566
RS	1	0.009443	0.906864	3010.414261	0.011127	0.017681
RS	2	0.019778	0.906864	3255.792025	0.012033	0.011003
RS	3	0.031088	0.906864	3517.224550	0.013000	0.010530
RS	4	0.043467	0.583157	5877.222345	0.021722	0.018045
RS	5	0.057014	0.583157	6278.113208	0.023204	0.021019
RS	6	0.071841	0.301659	12769.130914	0.047195	0.044402
RS	7	0.088067	0.301659	13210.958079	0.048828	0.046133
RS	8	0.105827	0.366285	11260.141123	0.041618	0.039501
RS	9	0.125263	0.366285	11658.857455	0.043091	0.041116
RS	10	0.146534	0.484007	9157.767685	0.033847	0.032643
RS	11	0.169814	0.484007	9531.625149	0.035229	0.034234
RS	12	0.195292	0.568151	8447.130227	0.031221	0.030718
RS	13	0.223176	0.568151	8783.188041	0.032463	0.032317
RS	14	0.253694	0.571083	9043.259873	0.033424	0.033684
RS	15	0.287093	0.571083	9311.243614	0.034415	0.035205
RS	16	0.323646	0.569834	9552.284712	0.035306	0.036452
RS	17	0.363650	0.569834	9715.853318	0.035910	0.037511
RS	18	0.407432	0.686689	8201.774413	0.030314	0.031792
RS	19	0.455349	0.686689	8346.294337	0.030848	0.032384
RS	20	0.507790	1.026935	5718.179708	0.021135	0.022146
RS	21	0.565183	1.026935	5904.431160	0.021823	0.022728
RS	22	0.627996	1.630730	3865.519235	0.014287	0.014839
RS	23	0.696740	1.630730	4049.451534	0.014967	0.015483
RS	24	0.771975	2.407186	2885.196771	0.010664	0.011028
RS	25	0.854315	2.407186	3047.964197	0.011265	0.011643
RS	26	0.944430	3.137135	2474.167466	0.009145	0.009459
RS	27	1.043055	3.137135	2621.567077	0.009689	0.010052
RS	28	1.150993	3.598296	2420.159527	0.008945	0.009308
RS	29	1.269123	3.598296	2560.885160	0.009465	0.009887
RS	30	1.398408	3.852971	2525.897653	0.009336	0.009759
RS	31	1.539901	3.852971	2662.244299	0.009840	0.010267
RS	32	1.694756	3.973598	2712.911283	0.010027	0.010428
RS	33	1.864233	3.973598	2842.106231	0.010505	0.010870
RS	34	2.049714	3.899538	3020.052577	0.011162	0.011505
RS	35	2.252710	3.899538	3133.461952	0.011581	0.011895
RS	36	2.474875	3.672531	3428.195223	0.012671	0.012981
RS	37	2.718018	3.672531	3505.428774	0.012956	0.013258
RS	38	2.984121	3.413795	3820.068432	0.014119	0.014434
RS	39	3.275352	3.413795	3829.847928	0.014155	0.014479
RS	40	3.594084	3.204685	4043.215470	0.014944	0.015292
RS	41	3.942913	3.204685	3956.235334	0.014622	0.014990
RS	42	4.324683	3.083219	3971.342580	0.014678	0.015069
RS	43	4.742502	3.083219	3780.494835	0.013973	0.014375
RS	44	5.199775	3.053566	3583.502698	0.013245	0.013657
RS	45	5.700229	3.053566	3313.085288	0.012245	0.012655
RS	46	6.247940	3.103929	2970.368868	0.010979	0.011379
RS	47	6.847371	3.103929	2665.039252	0.009850	0.010232
RS	48	7.503405	3.223726	2268.857046	0.008386	0.008740
RS	49	8.221389	3.223726	1974.912412	0.007299	0.007622
RS	50	9.007171	3.384531	1612.139942	0.005959	0.006246
RS	51	9.867153	3.384531	1359.065440	0.005023	0.005277
RS	52	10.808344	3.532053	1077.666016	0.003983	0.004203
RS	53	11.838410	3.532053	874.354929	0.003232	0.003422
RS	54	12.965744	3.586209	680.933942	0.002517	0.002680
RS	55	14.199532	3.586209	523.628731	0.001935	0.002071
RS	56	15.549825	3.586209	389.484888	0.001440	0.001550
RS	57	17.027626	3.586209	279.348530	0.001032	0.001119
RS	58	18.644973	3.359539	202.409040	0.000748	0.000816
RS	59	20.415046	3.359539	129.013208	0.000477	0.000524
RS	60	22.352265	3.359539	78.149650	0.000289	0.000319
RS	61	24.472415	3.359539	44.774714	0.000165	0.000184
RS	62	26.792768	3.359539	24.136950	0.000089	0.000100
RS	63	29.332231	3.359539	21.845604	0.000081	0.000091
PA	4+25*2+4+6 0.058638324 0.010702983 29.332230606 0.906864006 0.583157260 0.301658878 0.366285363 0.484006618 0.568151377 0.571083282 0.569833501 0.686688829 1.026935064 1.630730176 2.407186027 3.137134584 3.598295600 3.852971277 3.973597544 3.899537925 3.672531324 3.413794991 3.204685090 3.083219283 3.053565979 3.103929149 3.223725700 3.384531030 3.532052858 3.586208823 3.359538850
//
IT	3087
RD	25
LK	-3704318.917044
QD	-248.703985 -> -247.211140
RI	0.0055075135
TR	0.058577	0.010712
MT	29.367673
MM	C_pi: 1.483121, n_recomb: 271080.257062
RS	0	0.000000	0.905274	2791.458070	0.010298	0.004563
RS	1	0.009445	0.905274	3022.075811	0.011148	0.017681
RS	2	0.019782	0.905274	3268.388489	0.012057	0.011028
RS	3	0.031096	0.905274	3530.806774	0.013025	0.010571
RS	4	0.043478	0.591641	5806.095784	0.021418	0.017822
RS	5	0.057029	0.591641	6204.371588	0.022888	0.020740
RS	6	0.071860	0.300309	12861.184608	0.047444	0.044636
RS	7	0.088093	0.300309	13302.825826	0.049073	0.046350
RS	8	0.105858	0.365550	11308.268181	0.041716	0.039577
RS	9	0.125301	0.365550	11707.356736	0.043188	0.041204
RS	10	0.146581	0.485175	9155.270743	0.033773	0.032570
RS	11	0.169871	0.485175	9530.163206	0.035156	0.034171
RS	12	0.195360	0.571291	8421.336307	0.031066	0.030574
RS	13	0.223257	0.571291	8758.802986	0.032311	0.032172
RS	14	0.253788	0.573269	9035.687637	0.033332	0.033597
RS	15	0.287204	0.573269	9305.515308	0.034328	0.035112
RS	16	0.323775	0.569247	9593.517095	0.035390	0.036532
RS	17	0.363801	0.569247	9756.857897	0.035993	0.037581
RS	18	0.407607	0.684202	8256.273660	0.030457	0.031928
RS	19	0.455550	0.684202	8399.335122	0.030985	0.032512
RS	20	0.508022	1.025164	5742.388499	0.021183	0.022187
RS	21	0.565450	1.025164	5928.732646	0.021871	0.022771
RS	22	0.628302	1.632802	3869.666362	0.014275	0.014822
RS	23	0.697090	1.632802	4053.986279	0.014955	0.015470
RS	24	0.772375	2.413708	2884.479289	0.010641	0.011003
RS	25	0.854771	2.413708	3047.486350	0.011242	0.011621
RS	26	0.944949	3.144629	2474.777538	0.009129	0.009444
RS	27	1.043645	3.144629	2622.408845	0.009674	0.010038
RS	28	1.151662	3.601538	2424.658586	0.008944	0.009309
RS	29	1.269882	3.601538	2565.709456	0.009465	0.009888
RS	30	1.399267	3.854676	2531.857215	0.009340	0.009765
RS	31	1.540873	3.854676	2668.542894	0.009844	0.010272
RS	32	1.695853	3.979229	2716.752083	0.010022	0.010424
RS	33	1.865472	3.979229	2846.261708	0.010500	0.010866
RS	34	2.051111	3.907902	3022.474479	0.011150	0.011493
RS	35	2.254284	3.907902	3136.256229	0.011569	0.011883
RS	36	2.476646	3.679613	3432.304464	0.012662	0.012971
RS	37	2.720011	3.679613	3509.950773	0.012948	0.013249
RS	38	2.986361	3.417734	3828.211251	0.014122	0.014435
RS	39	3.277868	3.417734	3838.163163	0.014159	0.014481
RS	40	3.596908	3.205666	4055.407222	0.014960	0.015307
RS	41	3.946081	3.205666	3967.943207	0.014638	0.015003
RS	42	4.328234	3.082539	3984.787990	0.014700	0.015090
RS	43	4.746481	3.082539	3792.708556	0.013991	0.014393
RS	44	5.204232	3.052794	3594.557989	0.013260	0.013672
RS	45	5.705217	3.052794	3322.633001	0.012257	0.012668
RS	46	6.253520	3.104802	2976.817312	0.010981	0.011383
RS	47	6.853611	3.104802	2670.446134	0.009851	0.010235
RS	48	7.510380	3.228491	2270.676412	0.008376	0.008732
RS	49	8.229181	3.228491	1976.699807	0.007292	0.007617
RS	50	9.015873	3.395321	1611.351134	0.005944	0.006233
RS	51	9.876869	3.395321	1359.157081	0.005014	0.005269
RS	52	10.819185	3.549592	1076.731875	0.003972	0.004193
RS	53	11.850503	3.549592	874.612332	0.003226	0.003417
RS	54	12.979229	3.609257	681.158961	0.002513	0.002676
RS	55	14.214564	3.609257	524.782513	0.001936	0.002071
RS	56	15.566576	3.609257	391.139014	0.001443	0.001553
RS	57	17.046285	3.609257	281.157856	0.001037	0.001123
RS	58	18.665754	3.381421	204.213636	0.000753	0.000821
RS	59	20.438181	3.381421	130.535001	0.000482	0.000528
RS	60	22.378014	3.381421	79.317299	0.000293	0.000323
RS	61	24.501065	3.381421	45.597561	0.000168	0.000187
RS	62	26.824638	3.381421	24.671156	0.000091	0.000102
RS	63	29.367673	3.381421	22.494077	0.000083	0.000093
PA	4+25*2+4+6 0.058576894 0.010712333 29.367672898 0.905274406 0.591641208 0.300308775 0.365550400 0.485175350 0.571291290 0.573269417 0.569247134 0.684202259 1.025164378 1.632801683 2.413708030 3.144629054 3.601538464 3.854676236 3.979228768 3.907901707 3.679613175 3.417734326 3.205666138 3.082538583 3.052794271 3.104802390 3.228490996 3.395321366 3.549592263 3.609256710 3.381421327
//
