# Supplementary material for: African bushpigs exhibit porous species boundaries and appeared in Madagascar concurrently with human arrival
Source: Nat Commun. 2024 Jan 3;15:172. doi: 10.1038/s41467-023-44105-1 (PMC10764920; doi:10.1038/s41467-023-44105-1)
Supplement: Supplementary file 9 — Source Data [file 41467_2023_44105_MOESM9_ESM.zip › sourceData/Fig3a.psmc/RRivEquMerg1.psmc]

CC
CC	Brief Description of the file format:
CC	  CC  comments
CC	  MM  useful-messages
CC	  RD  round-of-iterations
CC	  LL  \log[P(sequence)]
CC	  QD  Q-before-opt Q-after-opt
CC	  TR  \theta_0 \rho_0
CC	  RS  k t_k \lambda_k \pi_k \sum_{l\not=k}A_{kl} A_{kk}
CC	  DC  begin end best-k t_k+\Delta_k max-prob
CC
MM	Version: 0.6.5-r67
MM	pattern:4+25*2+4+6, n:63, n_free_lambdas:28
MM	n_iterations:25, skip:1, max_t:15, theta/rho:5
MM	is_decoding:0
MM	n_seqs:16, sum_L:17194845, sum_n:3018618
RD	0
LK	0.000000
QD	0.000000 -> 0.000000
RI	inf
TR	0.193043	0.038609
MT	15.000000
MM	C_pi: 1.000000, n_recomb: 651296.815516
RS	0	0.000000	1.000000	5275.297602	0.008100	0.000000
RS	1	0.008290	1.000000	5664.441643	0.008697	0.000000
RS	2	0.017266	1.000000	6078.024697	0.009332	0.000000
RS	3	0.026987	1.000000	6516.850538	0.010006	0.000000
RS	4	0.037514	1.000000	6981.611020	0.010720	0.000000
RS	5	0.048914	1.000000	7472.853987	0.011474	0.000000
RS	6	0.061258	1.000000	7990.946487	0.012269	0.000000
RS	7	0.074626	1.000000	8536.032965	0.013106	0.000000
RS	8	0.089102	1.000000	9107.988183	0.013984	0.000000
RS	9	0.104778	1.000000	9706.364736	0.014903	0.000000
RS	10	0.121753	1.000000	10330.335143	0.015861	0.000000
RS	11	0.140135	1.000000	10978.628733	0.016857	0.000000
RS	12	0.160042	1.000000	11649.463772	0.017887	0.000000
RS	13	0.181598	1.000000	12340.475652	0.018948	0.000000
RS	14	0.204942	1.000000	13048.642334	0.020035	0.000000
RS	15	0.230221	1.000000	13770.208804	0.021143	0.000000
RS	16	0.257595	1.000000	14500.612866	0.022264	0.000000
RS	17	0.287238	1.000000	15234.415322	0.023391	0.000000
RS	18	0.319339	1.000000	15965.238403	0.024513	0.000000
RS	19	0.354100	1.000000	16685.717189	0.025619	0.000000
RS	20	0.391744	1.000000	17387.469675	0.026697	0.000000
RS	21	0.432507	1.000000	18061.092097	0.027731	0.000000
RS	22	0.476650	1.000000	18696.186987	0.028706	0.000000
RS	23	0.524453	1.000000	19281.432114	0.029605	0.000000
RS	24	0.576218	1.000000	19804.698906	0.030408	0.000000
RS	25	0.632274	1.000000	20253.228876	0.031097	0.000000
RS	26	0.692977	1.000000	20613.875925	0.031651	0.000000
RS	27	0.758711	1.000000	20873.420849	0.032049	0.000000
RS	28	0.829896	1.000000	21018.961801	0.032272	0.000000
RS	29	0.906981	1.000000	21038.380590	0.032302	0.000000
RS	30	0.990456	1.000000	20920.879378	0.032122	0.000000
RS	31	1.080851	1.000000	20657.575608	0.031718	0.000000
RS	32	1.178739	1.000000	20242.134762	0.031080	0.000000
RS	33	1.284742	1.000000	19671.411325	0.030203	0.000000
RS	34	1.399532	1.000000	18946.058626	0.029090	0.000000
RS	35	1.523838	1.000000	18071.058960	0.027746	0.000000
RS	36	1.658449	1.000000	17056.117991	0.026188	0.000000
RS	37	1.804218	1.000000	15915.863418	0.024437	0.000000
RS	38	1.962071	1.000000	14669.789226	0.022524	0.000000
RS	39	2.133009	1.000000	13341.895236	0.020485	0.000000
RS	40	2.318118	1.000000	11959.988743	0.018363	0.000000
RS	41	2.518571	1.000000	10554.641256	0.016206	0.000000
RS	42	2.735641	1.000000	9157.828174	0.014061	0.000000
RS	43	2.970706	1.000000	7801.320008	0.011978	0.000000
RS	44	3.225257	1.000000	6514.936059	0.010003	0.000000
RS	45	3.500909	1.000000	5324.808629	0.008176	0.000000
RS	46	3.799411	1.000000	4251.830148	0.006528	0.000000
RS	47	4.122659	1.000000	3310.459222	0.005083	0.000000
RS	48	4.472702	1.000000	2508.038739	0.003851	0.000000
RS	49	4.851763	1.000000	1844.727870	0.002832	0.000000
RS	50	5.262247	1.000000	1314.074249	0.002018	0.000000
RS	51	5.706758	1.000000	904.163359	0.001388	0.000000
RS	52	6.188118	1.000000	599.195358	0.000920	0.000000
RS	53	6.709380	1.000000	381.273988	0.000585	0.000000
RS	54	7.273854	1.000000	232.164036	0.000356	0.000000
RS	55	7.885120	1.000000	134.791881	0.000207	0.000000
RS	56	8.547059	1.000000	74.325175	0.000114	0.000000
RS	57	9.263869	1.000000	38.758225	0.000060	0.000000
RS	58	10.040101	1.000000	19.026041	0.000029	0.000000
RS	59	10.880679	1.000000	8.748362	0.000013	0.000000
RS	60	11.790939	1.000000	3.747652	0.000006	0.000000
RS	61	12.776655	1.000000	1.487014	0.000002	0.000000
RS	62	13.844085	1.000000	0.543071	0.000001	0.000000
RS	63	15.000000	1.000000	0.255832	0.000000	0.000000
PA	4+25*2+4+6 0.193043223 0.038608645 15.000000000 1.000000000 1.000000000 1.000000000 1.000000000 1.000000000 1.000000000 1.000000000 1.000000000 1.000000000 1.000000000 1.000000000 1.000000000 1.000000000 1.000000000 1.000000000 1.000000000 1.000000000 1.000000000 1.000000000 1.000000000 1.000000000 1.000000000 1.000000000 1.000000000 1.000000000 1.000000000 1.000000000 1.000000000
//
IT	5052
RD	1
LK	-7137748.265614
QD	-3855.390294 -> -1511.337638
RI	0.0102359479
TR	0.205725	0.040057
MT	13.690623
MM	C_pi: 1.004554, n_recomb: 678259.856879
RS	0	0.000000	0.579970	9260.379699	0.013653	0.034430
RS	1	0.008134	0.579970	9870.204130	0.014552	0.015685
RS	2	0.016929	0.579970	10507.852877	0.015492	0.016758
RS	3	0.026440	0.579970	11172.513962	0.016472	0.014479
RS	4	0.036725	0.870895	7925.360252	0.011685	0.013046
RS	5	0.047846	0.870895	8458.832292	0.012471	0.011998
RS	6	0.059871	1.079666	7285.220527	0.010741	0.011399
RS	7	0.072875	1.079666	7781.778669	0.011473	0.011085
RS	8	0.086936	1.198885	7483.371216	0.011033	0.011195
RS	9	0.102141	1.198885	7988.490610	0.011778	0.011362
RS	10	0.118583	1.247059	8192.035783	0.012078	0.011850
RS	11	0.136362	1.247059	8731.142337	0.012873	0.012541
RS	12	0.155588	1.263585	9174.215932	0.013526	0.013213
RS	13	0.176377	1.263585	9756.254087	0.014384	0.013794
RS	14	0.198857	1.264047	10357.394245	0.015271	0.014342
RS	15	0.223165	1.264047	10983.501888	0.016194	0.014936
RS	16	0.249451	1.246532	11790.529985	0.017383	0.015619
RS	17	0.277875	1.246532	12457.953218	0.018368	0.016413
RS	18	0.308611	1.212531	13501.803389	0.019907	0.017341
RS	19	0.341846	1.212531	14199.275134	0.020935	0.018434
RS	20	0.377786	1.166438	15478.012642	0.022820	0.019711
RS	21	0.416648	1.166438	16179.721887	0.023855	0.021180
RS	22	0.458671	1.114429	17637.921934	0.026005	0.022831
RS	23	0.504113	1.114429	18297.525756	0.026977	0.024628
RS	24	0.553250	1.063364	19803.833216	0.029198	0.026506
RS	25	0.606385	1.063364	20352.134408	0.030006	0.028385
RS	26	0.663841	1.018555	21717.904373	0.032020	0.030174
RS	27	0.725970	1.018555	22068.684088	0.032537	0.031789
RS	28	0.793154	0.982327	23104.834263	0.034065	0.033156
RS	29	0.865801	0.982327	23168.750985	0.034159	0.034214
RS	30	0.944358	0.954790	23727.505478	0.034983	0.034912
RS	31	1.029305	0.954790	23430.438262	0.034545	0.035208
RS	32	1.121161	0.935184	23423.245194	0.034534	0.035077
RS	33	1.220488	0.935184	22725.666558	0.033506	0.034506
RS	34	1.327894	0.922428	22138.909764	0.032641	0.033503
RS	35	1.444037	0.922428	21051.383057	0.031037	0.032092
RS	36	1.569627	0.915247	19953.277639	0.029418	0.030317
RS	37	1.705432	0.915247	18542.486480	0.027338	0.028233
RS	38	1.852283	0.912290	17070.957846	0.025169	0.025910
RS	39	2.011078	0.912290	15453.324304	0.022784	0.023419
RS	40	2.182790	0.912179	13789.783877	0.020331	0.020838
RS	41	2.368469	0.912179	12112.896461	0.017859	0.018243
RS	42	2.569250	0.913525	10447.994972	0.015404	0.015704
RS	43	2.786363	0.913525	8863.569258	0.013068	0.013281
RS	44	3.021135	0.915046	7361.921540	0.010854	0.011024
RS	45	3.275003	0.915046	5997.177995	0.008842	0.008969
RS	46	3.549521	0.915843	4770.738758	0.007034	0.007141
RS	47	3.846367	0.915843	3705.635003	0.005463	0.005552
RS	48	4.167359	0.915569	2802.663201	0.004132	0.004206
RS	49	4.514459	0.915569	2058.247830	0.003035	0.003097
RS	50	4.889792	0.914361	1466.317299	0.002162	0.002210
RS	51	5.295654	0.914361	1008.047199	0.001486	0.001524
RS	52	5.734528	0.912529	668.991525	0.000986	0.001013
RS	53	6.209100	0.912529	425.555314	0.000627	0.000647
RS	54	6.722272	0.909673	259.877894	0.000383	0.000395
RS	55	7.277185	0.909673	150.838805	0.000222	0.000230
RS	56	7.877234	0.909673	83.238512	0.000123	0.000127
RS	57	8.526090	0.909673	43.493851	0.000064	0.000067
RS	58	9.227723	0.904696	21.499451	0.000032	0.000033
RS	59	9.986426	0.904696	9.889101	0.000015	0.000015
RS	60	10.806840	0.904696	4.244100	0.000006	0.000007
RS	61	11.693986	0.904696	1.689985	0.000002	0.000003
RS	62	12.653290	0.904696	0.620616	0.000001	0.000001
RS	63	13.690623	0.904696	0.295968	0.000000	0.000000
PA	4+25*2+4+6 0.205724700 0.040056741 13.690623343 0.579970121 0.870895386 1.079666138 1.198884964 1.247058749 1.263584971 1.264046907 1.246532440 1.212531090 1.166437566 1.114429474 1.063364029 1.018554807 0.982326508 0.954790115 0.935184479 0.922428012 0.915246785 0.912289619 0.912178516 0.913524628 0.915046215 0.915843070 0.915568531 0.914361000 0.912528634 0.909672678 0.904695809
//
IT	3879
RD	2
LK	-7134334.510976
QD	-1439.405524 -> -847.387868
RI	0.0062203105
TR	0.212651	0.040602
MT	13.044906
MM	C_pi: 0.976662, n_recomb: 668594.188391
RS	0	0.000000	0.426855	12251.301417	0.018324	0.035118
RS	1	0.008052	0.426855	12982.744209	0.019418	0.016565
RS	2	0.016751	0.426855	13736.331237	0.020545	0.018487
RS	3	0.026152	0.426855	14509.092468	0.021701	0.017925
RS	4	0.036309	0.771983	8506.986965	0.012724	0.012092
RS	5	0.047284	0.771983	9059.103630	0.013549	0.012499
RS	6	0.059143	1.065540	6997.045344	0.010465	0.010549
RS	7	0.071956	1.065540	7468.454534	0.011170	0.011023
RS	8	0.085801	1.247262	6810.421724	0.010186	0.010679
RS	9	0.100761	1.247262	7269.820663	0.010873	0.011220
RS	10	0.116926	1.324949	7301.039821	0.010920	0.011666
RS	11	0.134391	1.324949	7784.317674	0.011643	0.012585
RS	12	0.153264	1.365127	8048.479665	0.012038	0.013152
RS	13	0.173655	1.365127	8566.106183	0.012812	0.013684
RS	14	0.195689	1.385840	8971.007541	0.013418	0.014120
RS	15	0.219496	1.385840	9526.411565	0.014248	0.014559
RS	16	0.245221	1.373000	10195.579781	0.015249	0.015245
RS	17	0.273017	1.373000	10793.235941	0.016143	0.015781
RS	18	0.303050	1.325734	11808.843860	0.017662	0.016862
RS	19	0.335502	1.325734	12447.352019	0.018617	0.017621
RS	20	0.370567	1.252319	13850.302572	0.020716	0.019248
RS	21	0.408455	1.252319	14513.406947	0.021707	0.020326
RS	22	0.449394	1.166558	16265.042486	0.024327	0.022538
RS	23	0.493628	1.166558	16910.680453	0.025293	0.023898
RS	24	0.541425	1.083232	18843.906980	0.028184	0.026499
RS	25	0.593069	1.083232	19397.127430	0.029012	0.027905
RS	26	0.648872	1.012373	21239.821294	0.031768	0.030470
RS	27	0.709168	1.012373	21598.814447	0.032305	0.031607
RS	28	0.774319	0.957196	23071.015479	0.034507	0.033688
RS	29	0.844716	0.957196	23127.172871	0.034591	0.034294
RS	30	0.920780	0.916832	24013.649966	0.035917	0.035556
RS	31	1.002969	0.916832	23678.385333	0.035415	0.035450
RS	32	1.091775	0.889303	23855.903792	0.035681	0.035686
RS	33	1.187732	0.889303	23087.293989	0.034531	0.034776
RS	34	1.291414	0.872480	22546.338458	0.033722	0.033944
RS	35	1.403445	0.872480	21367.013340	0.031958	0.032268
RS	36	1.524496	0.864176	20215.042432	0.030235	0.030517
RS	37	1.655293	0.864176	18713.478245	0.027989	0.028250
RS	38	1.796622	0.862234	17144.435627	0.025643	0.025875
RS	39	1.949329	0.862234	15458.958292	0.023122	0.023282
RS	40	2.114333	0.864503	13705.240457	0.020499	0.020642
RS	41	2.292621	0.864503	11995.916740	0.017942	0.018015
RS	42	2.485265	0.868759	10278.563835	0.015373	0.015447
RS	43	2.693419	0.868759	8695.523517	0.013006	0.013040
RS	44	2.918333	0.872882	7183.339644	0.010744	0.010794
RS	45	3.161356	0.872882	5841.134166	0.008736	0.008777
RS	46	3.423946	0.875357	4631.219729	0.006927	0.006982
RS	47	3.707679	0.875357	3594.325203	0.005376	0.005432
RS	48	4.014257	0.875641	2715.590364	0.004062	0.004121
RS	49	4.345519	0.875641	1994.319075	0.002983	0.003039
RS	50	4.703453	0.874082	1421.850500	0.002127	0.002175
RS	51	5.090206	0.874082	978.082449	0.001463	0.001503
RS	52	5.508099	0.871334	650.390171	0.000973	0.001003
RS	53	5.959639	0.871334	414.157827	0.000619	0.000641
RS	54	6.447535	0.866896	253.695525	0.000379	0.000394
RS	55	6.974715	0.866896	147.408857	0.000220	0.000230
RS	56	7.544340	0.866896	81.487154	0.000122	0.000128
RS	57	8.159829	0.866896	42.685020	0.000064	0.000067
RS	58	8.824875	0.859120	21.218512	0.000032	0.000033
RS	59	9.543467	0.859120	9.772924	0.000015	0.000015
RS	60	10.319917	0.859120	4.203523	0.000006	0.000007
RS	61	11.158884	0.859120	1.679214	0.000003	0.000003
RS	62	12.065401	0.859120	0.619354	0.000001	0.000001
RS	63	13.044906	0.859120	0.297957	0.000000	0.000000
PA	4+25*2+4+6 0.212651330 0.040601909 13.044906229 0.426854726 0.771983458 1.065539792 1.247262211 1.324948782 1.365127181 1.385839879 1.373000247 1.325734085 1.252319415 1.166557758 1.083232334 1.012373011 0.957196206 0.916831650 0.889302668 0.872479758 0.864176486 0.862234400 0.864503354 0.868758631 0.872882092 0.875356744 0.875640936 0.874082328 0.871334238 0.866896436 0.859120100
//
IT	4422
RD	3
LK	-7133372.322841
QD	-1005.212845 -> -741.111850
RI	0.0060310870
TR	0.216837	0.040663
MT	12.689877
MM	C_pi: 0.952580, n_recomb: 653377.506943
RS	0	0.000000	0.365435	13888.356591	0.021256	0.035468
RS	1	0.008005	0.365435	14664.742333	0.022445	0.016968
RS	2	0.016650	0.365435	15456.536032	0.023656	0.019320
RS	3	0.025987	0.365435	16259.274952	0.024885	0.019704
RS	4	0.036072	0.718307	8746.650711	0.013387	0.011657
RS	5	0.046964	0.718307	9301.129889	0.014235	0.012736
RS	6	0.058728	1.042998	6821.956861	0.010441	0.010128
RS	7	0.071434	1.042998	7277.228344	0.011138	0.010987
RS	8	0.085156	1.245767	6500.395038	0.009949	0.010418
RS	9	0.099977	1.245767	6936.568068	0.010616	0.011201
RS	10	0.115985	1.330357	6927.717740	0.010603	0.011642
RS	11	0.133274	1.330357	7384.507388	0.011302	0.012717
RS	12	0.151946	1.388335	7537.144610	0.011536	0.013154
RS	13	0.172114	1.388335	8021.824363	0.012277	0.013726
RS	14	0.193895	1.434423	8255.887110	0.012636	0.013970
RS	15	0.217420	1.434423	8770.295390	0.013423	0.014391
RS	16	0.242829	1.437614	9283.961127	0.014209	0.014954
RS	17	0.270271	1.437614	9835.702830	0.015054	0.015401
RS	18	0.299910	1.390538	10752.356195	0.016457	0.016469
RS	19	0.331921	1.390538	11345.967493	0.017365	0.017084
RS	20	0.366494	1.302667	12744.662844	0.019506	0.018853
RS	21	0.403836	1.302667	13371.058290	0.020465	0.019744
RS	22	0.444166	1.194856	15235.639924	0.023318	0.022267
RS	23	0.487724	1.194856	15857.586136	0.024270	0.023413
RS	24	0.534769	1.089943	18003.487942	0.027554	0.026456
RS	25	0.585580	1.089943	18544.287473	0.028382	0.027635
RS	26	0.640458	1.002380	20642.622530	0.031594	0.030684
RS	27	0.699729	1.002380	20991.636675	0.032128	0.031593
RS	28	0.763744	0.935886	22698.219631	0.034740	0.034109
RS	29	0.832883	0.935886	22735.592749	0.034797	0.034498
RS	30	0.907557	0.888515	23789.008630	0.036409	0.036080
RS	31	0.988208	0.888515	23419.071253	0.035843	0.035773
RS	32	1.075315	0.857229	23674.746334	0.036234	0.036180
RS	33	1.169395	0.857229	22857.874232	0.034984	0.035091
RS	34	1.271005	0.839117	22313.966201	0.034152	0.034290
RS	35	1.380749	0.839117	21085.156510	0.032271	0.032469
RS	36	1.499277	0.831395	19881.439353	0.030429	0.030653
RS	37	1.627293	0.831395	18346.332416	0.028079	0.028285
RS	38	1.765556	0.831410	16717.680820	0.025587	0.025810
RS	39	1.914887	0.831410	15028.169419	0.023001	0.023167
RS	40	2.076171	0.836518	13239.373790	0.020263	0.020442
RS	41	2.250365	0.836518	11558.724400	0.017691	0.017813
RS	42	2.438502	0.843893	9844.447347	0.015067	0.015205
RS	43	2.641700	0.843893	8314.118524	0.012725	0.012829
RS	44	2.861162	0.850734	6836.899074	0.010464	0.010586
RS	45	3.098192	0.850734	5555.588354	0.008503	0.008612
RS	46	3.354195	0.854987	4394.252381	0.006725	0.006844
RS	47	3.630690	0.854987	3411.365301	0.005221	0.005332
RS	48	3.929318	0.855951	2576.924949	0.003944	0.004049
RS	49	4.251849	0.855951	1894.467690	0.002899	0.002992
RS	50	4.600198	0.854206	1352.764981	0.002070	0.002147
RS	51	4.976431	0.854206	932.024190	0.001426	0.001487
RS	52	5.382780	0.850772	621.390406	0.000951	0.000996
RS	53	5.821655	0.850772	396.446818	0.000607	0.000639
RS	54	6.295661	0.845135	243.691209	0.000373	0.000394
RS	55	6.807609	0.845135	141.863761	0.000217	0.000231
RS	56	7.360537	0.845135	78.607801	0.000120	0.000128
RS	57	7.957725	0.845135	41.296678	0.000063	0.000068
RS	58	8.602715	0.835298	20.636592	0.000032	0.000034
RS	59	9.299334	0.835298	9.523306	0.000015	0.000016
RS	60	10.051714	0.835298	4.106520	0.000006	0.000007
RS	61	10.864320	0.835298	1.645718	0.000003	0.000003
RS	62	11.741972	0.835298	0.609406	0.000001	0.000001
RS	63	12.689877	0.835298	0.295317	0.000000	0.000000
PA	4+25*2+4+6 0.216836516 0.040662585 12.689876614 0.365435455 0.718307072 1.042997917 1.245767033 1.330356860 1.388334614 1.434423362 1.437613656 1.390537996 1.302667128 1.194855719 1.089943033 1.002380353 0.935885642 0.888514666 0.857229029 0.839117419 0.831395377 0.831409802 0.836517653 0.843893305 0.850733637 0.854986661 0.855951299 0.854206211 0.850771908 0.845134655 0.835298297
//
IT	4522
RD	4
LK	-7132903.015173
QD	-883.137826 -> -710.409110
RI	0.0065091440
TR	0.219575	0.040461
MT	12.482581
MM	C_pi: 0.935679, n_recomb: 638870.575596
RS	0	0.000000	0.337978	14625.757108	0.022893	0.035650
RS	1	0.007977	0.337978	15412.177410	0.024124	0.017167
RS	2	0.016589	0.337978	16209.347157	0.025372	0.019707
RS	3	0.025889	0.337978	17012.009572	0.026628	0.020546
RS	4	0.035931	0.689915	8798.210753	0.013772	0.011459
RS	5	0.046774	0.689915	9348.160351	0.014632	0.012838
RS	6	0.058481	1.026256	6688.679400	0.010470	0.009917
RS	7	0.071123	1.026256	7132.188663	0.011164	0.010950
RS	8	0.084773	1.230452	6344.223547	0.009930	0.010313
RS	9	0.099511	1.230452	6767.580279	0.010593	0.011221
RS	10	0.115425	1.308665	6783.977792	0.010619	0.011725
RS	11	0.132609	1.308665	7228.382960	0.011314	0.012898
RS	12	0.151163	1.377533	7311.891016	0.011445	0.013236
RS	13	0.171198	1.377533	7779.904648	0.012178	0.013863
RS	14	0.192830	1.447634	7871.013713	0.012320	0.013905
RS	15	0.216188	1.447634	8361.547105	0.013088	0.014351
RS	16	0.241409	1.470846	8732.411889	0.013669	0.014747
RS	17	0.268642	1.470846	9254.450045	0.014486	0.015171
RS	18	0.298047	1.431030	10062.555064	0.015751	0.016160
RS	19	0.329798	1.431030	10624.472744	0.016630	0.016711
RS	20	0.364081	1.336253	11981.010497	0.018753	0.018526
RS	21	0.401099	1.336253	12579.106481	0.019690	0.019323
RS	22	0.441069	1.213254	14489.883771	0.022680	0.022035
RS	23	0.484228	1.213254	15091.187034	0.023622	0.023067
RS	24	0.530830	1.092703	17361.811054	0.027176	0.026416
RS	25	0.581149	1.092703	17889.093515	0.028001	0.027471
RS	26	0.635481	0.993332	20147.046927	0.031535	0.030864
RS	27	0.694148	0.993332	20483.641779	0.032062	0.031647
RS	28	0.757494	0.919248	22335.190010	0.034960	0.034466
RS	29	0.825893	0.919248	22353.544313	0.034989	0.034730
RS	30	0.899748	0.867505	23503.177131	0.036789	0.036519
RS	31	0.979494	0.867505	23103.625737	0.036163	0.036091
RS	32	1.065600	0.834187	23392.560706	0.036615	0.036587
RS	33	1.158576	0.834187	22539.179894	0.035280	0.035383
RS	34	1.258967	0.815804	21974.001906	0.034395	0.034561
RS	35	1.367367	0.815804	20713.127727	0.032421	0.032643
RS	36	1.484413	0.809167	19460.649137	0.030461	0.030736
RS	37	1.610796	0.809167	17911.793622	0.028037	0.028302
RS	38	1.747259	0.811309	16238.480043	0.025417	0.025718
RS	39	1.894608	0.811309	14562.829527	0.022795	0.023048
RS	40	2.053710	0.819246	12756.181908	0.019967	0.020240
RS	41	2.225503	0.819246	11116.751128	0.017401	0.017620
RS	42	2.410999	0.829667	9418.182566	0.014742	0.014975
RS	43	2.611291	0.829667	7946.542154	0.012438	0.012634
RS	44	2.827560	0.839146	6509.932600	0.010190	0.010393
RS	45	3.061080	0.839146	5290.092090	0.008280	0.008462
RS	46	3.313227	0.845119	4177.378374	0.006539	0.006718
RS	47	3.585487	0.845119	3246.111886	0.005081	0.005243
RS	48	3.879464	0.846729	2453.342413	0.003840	0.003986
RS	49	4.196890	0.846729	1806.611444	0.002828	0.002951
RS	50	4.539636	0.844798	1292.764264	0.002024	0.002124
RS	51	4.909722	0.844798	892.564440	0.001397	0.001475
RS	52	5.309328	0.840732	596.892065	0.000934	0.000991
RS	53	5.740808	0.840732	381.718243	0.000597	0.000637
RS	54	6.206707	0.834033	235.510899	0.000369	0.000395
RS	55	6.709768	0.834033	137.417569	0.000215	0.000232
RS	56	7.252956	0.834033	76.348467	0.000120	0.000129
RS	57	7.839473	0.834033	40.234350	0.000063	0.000068
RS	58	8.472774	0.822475	20.207169	0.000032	0.000034
RS	59	9.156590	0.822475	9.345945	0.000015	0.000016
RS	60	9.894952	0.822475	4.040805	0.000006	0.000007
RS	61	10.692210	0.822475	1.624507	0.000003	0.000003
RS	62	11.553062	0.822475	0.603788	0.000001	0.000001
RS	63	12.482581	0.822475	0.294495	0.000000	0.000001
PA	4+25*2+4+6 0.219574770 0.040460547 12.482581295 0.337978377 0.689915277 1.026256452 1.230451802 1.308665431 1.377533266 1.447633874 1.470845694 1.431029756 1.336253255 1.213254138 1.092702774 0.993332340 0.919247542 0.867505381 0.834187099 0.815804289 0.809167371 0.811309141 0.819246032 0.829666867 0.839146325 0.845118946 0.846728755 0.844797590 0.840731742 0.834033243 0.822474540
//
IT	4301
RD	5
LK	-7132579.290895
QD	-823.216849 -> -685.858661
RI	0.0069426432
TR	0.221494	0.040117
MT	12.356610
MM	C_pi: 0.923851, n_recomb: 625687.035898
RS	0	0.000000	0.324323	14893.619899	0.023804	0.035749
RS	1	0.007959	0.324323	15676.606002	0.025055	0.017269
RS	2	0.016552	0.324323	16467.502985	0.026319	0.019885
RS	3	0.025829	0.324323	17260.671284	0.027587	0.020932
RS	4	0.035844	0.674193	8757.915457	0.013997	0.011362
RS	5	0.046657	0.674193	9300.740003	0.014865	0.012870
RS	6	0.058330	1.015639	6568.584745	0.010498	0.009796
RS	7	0.070932	1.015639	7002.343087	0.011191	0.010897
RS	8	0.084537	1.213318	6249.617231	0.009988	0.010276
RS	9	0.099225	1.213318	6664.695474	0.010652	0.011241
RS	10	0.115082	1.278755	6739.482357	0.010771	0.011854
RS	11	0.132201	1.278755	7177.886600	0.011472	0.013091
RS	12	0.150682	1.353257	7219.229976	0.011538	0.013365
RS	13	0.170635	1.353257	7678.453469	0.012272	0.014047
RS	14	0.192176	1.444026	7648.568020	0.012224	0.013897
RS	15	0.215431	1.444026	8124.160148	0.012984	0.014381
RS	16	0.240538	1.487630	8367.849569	0.013374	0.014603
RS	17	0.267642	1.487630	8869.345350	0.014175	0.015034
RS	18	0.296904	1.458412	9573.189564	0.015300	0.015916
RS	19	0.328495	1.458412	10111.621914	0.016161	0.016442
RS	20	0.362601	1.361053	11414.150140	0.018243	0.018256
RS	21	0.399421	1.361053	11990.035226	0.019163	0.019003
RS	22	0.439172	1.226959	13917.208122	0.022243	0.021841
RS	23	0.482086	1.226959	14501.280178	0.023177	0.022808
RS	24	0.528416	1.094274	16852.815436	0.026935	0.026386
RS	25	0.578434	1.094274	17367.829290	0.027758	0.027368
RS	26	0.632433	0.985892	19735.518060	0.031542	0.031026
RS	27	0.690731	0.985892	20060.297256	0.032061	0.031732
RS	28	0.753668	0.906255	22010.122249	0.035178	0.034779
RS	29	0.821614	0.906255	22011.386882	0.035180	0.034962
RS	30	0.894969	0.851498	23221.593411	0.037114	0.036899
RS	31	0.974162	0.851498	22797.233968	0.036436	0.036386
RS	32	1.059658	0.816954	23099.219324	0.036918	0.036930
RS	33	1.151960	0.816954	22217.307364	0.035509	0.035642
RS	34	1.251608	0.798697	21625.697667	0.034563	0.034778
RS	35	1.359187	0.798697	20342.625549	0.032512	0.032786
RS	36	1.475329	0.793261	19046.836711	0.030441	0.030784
RS	37	1.600715	0.793261	17493.543357	0.027959	0.028299
RS	38	1.736082	0.797476	15785.249893	0.025229	0.025612
RS	39	1.882222	0.797476	14129.653016	0.022583	0.022923
RS	40	2.039994	0.808116	12313.226880	0.019680	0.020039
RS	41	2.210324	0.808116	10716.610469	0.017128	0.017433
RS	42	2.394211	0.821447	9037.035290	0.014443	0.014754
RS	43	2.592735	0.821447	7621.311371	0.012181	0.012449
RS	44	2.807059	0.833452	6223.617019	0.009947	0.010212
RS	45	3.038443	0.833452	5059.815675	0.008087	0.008323
RS	46	3.288243	0.841055	3991.077731	0.006379	0.006602
RS	47	3.557925	0.841055	3105.495392	0.004963	0.005160
RS	48	3.849073	0.843244	2349.271850	0.003755	0.003927
RS	49	4.163394	0.843244	1733.392490	0.002770	0.002914
RS	50	4.502733	0.841096	1243.381917	0.001987	0.002102
RS	51	4.869081	0.841096	860.493851	0.001375	0.001463
RS	52	5.264588	0.836410	577.303241	0.000923	0.000986
RS	53	5.691575	0.836410	370.134435	0.000592	0.000636
RS	54	6.152548	0.828726	229.225736	0.000366	0.000395
RS	55	6.650211	0.828726	134.080094	0.000214	0.000233
RS	56	7.187485	0.828726	74.701456	0.000119	0.000130
RS	57	7.767522	0.828726	39.489715	0.000063	0.000069
RS	58	8.393727	0.815603	19.929048	0.000032	0.000035
RS	59	9.069773	0.815603	9.238453	0.000015	0.000016
RS	60	9.799629	0.815603	4.004863	0.000006	0.000007
RS	61	10.587576	0.815603	1.614920	0.000003	0.000003
RS	62	11.438239	0.815603	0.602293	0.000001	0.000001
RS	63	12.356610	0.815603	0.295477	0.000000	0.000001
PA	4+25*2+4+6 0.221493620 0.040117246 12.356609811 0.324322591 0.674193455 1.015639358 1.213318255 1.278754890 1.353257070 1.444026442 1.487630495 1.458411825 1.361053388 1.226959387 1.094274235 0.985892124 0.906255400 0.851498440 0.816954051 0.798697370 0.793261459 0.797476491 0.808116110 0.821446758 0.833452388 0.841055255 0.843243570 0.841095977 0.836409724 0.828725764 0.815603286
//
IT	4729
RD	6
LK	-7132315.745003
QD	-778.003614 -> -659.691451
RI	0.0072632908
TR	0.222930	0.039702
MT	12.276990
MM	C_pi: 0.915090, n_recomb: 613562.236263
RS	0	0.000000	0.316589	14942.280653	0.024353	0.035804
RS	1	0.007948	0.316589	15716.985041	0.025616	0.017323
RS	2	0.016529	0.316589	16497.815822	0.026889	0.019970
RS	3	0.025791	0.316589	17278.951985	0.028162	0.021111
RS	4	0.035789	0.664781	8674.486821	0.014138	0.011305
RS	5	0.046582	0.664781	9209.289793	0.015010	0.012868
RS	6	0.058233	1.009684	6449.503847	0.010512	0.009709
RS	7	0.070810	1.009684	6874.335736	0.011204	0.010830
RS	8	0.084386	1.198353	6174.369511	0.010063	0.010261
RS	9	0.099042	1.198353	6582.908403	0.010729	0.011247
RS	10	0.114863	1.248301	6732.925166	0.010973	0.011995
RS	11	0.131941	1.248301	7167.956614	0.011683	0.013277
RS	12	0.150376	1.324796	7185.843608	0.011712	0.013516
RS	13	0.170277	1.324796	7639.925583	0.012452	0.014246
RS	14	0.191760	1.432645	7507.080915	0.012235	0.013923
RS	15	0.214950	1.432645	7972.336967	0.012994	0.014450
RS	16	0.239983	1.495411	8103.735009	0.013208	0.014504
RS	17	0.267007	1.495411	8589.804927	0.014000	0.014954
RS	18	0.296178	1.478106	9197.153427	0.014990	0.015721
RS	19	0.327667	1.478106	9716.980211	0.015837	0.016240
RS	20	0.361660	1.380660	10962.433900	0.017867	0.018032
RS	21	0.398354	1.380660	11519.941137	0.018776	0.018751
RS	22	0.437966	1.238011	13447.976478	0.021918	0.021679
RS	23	0.480725	1.238011	14017.156827	0.022846	0.022607
RS	24	0.526883	1.095410	16423.732052	0.026768	0.026368
RS	25	0.576710	1.095410	16927.606849	0.027589	0.027303
RS	26	0.630498	0.979768	19374.464511	0.031577	0.031176
RS	27	0.688560	0.979768	19688.357341	0.032089	0.031829
RS	28	0.751238	0.895821	21707.873163	0.035380	0.035060
RS	29	0.818898	0.895821	21694.099387	0.035358	0.035183
RS	30	0.891935	0.838828	22944.226288	0.037395	0.037234
RS	31	0.970778	0.838828	22499.154067	0.036670	0.036654
RS	32	1.055888	0.803475	22804.314339	0.037167	0.037226
RS	33	1.147762	0.803475	21899.929544	0.035693	0.035870
RS	34	1.246939	0.785495	21282.095323	0.034686	0.034958
RS	35	1.353998	0.785495	19983.607944	0.032570	0.032904
RS	36	1.469568	0.781233	18651.000101	0.030398	0.030810
RS	37	1.594323	0.781233	17098.871050	0.027868	0.028284
RS	38	1.728994	0.787394	15363.542910	0.025040	0.025499
RS	39	1.874369	0.787394	13730.710214	0.022379	0.022798
RS	40	2.031299	0.800578	11909.987474	0.019411	0.019843
RS	41	2.200703	0.800578	10355.294977	0.016877	0.017254
RS	42	2.383572	0.816673	8695.990743	0.014173	0.014544
RS	43	2.580975	0.816673	7332.286420	0.011950	0.012274
RS	44	2.794069	0.831091	5971.056521	0.009732	0.010042
RS	45	3.024101	0.831091	4857.936659	0.007918	0.008192
RS	46	3.272416	0.840231	3828.877130	0.006240	0.006493
RS	47	3.540468	0.840231	2983.810779	0.004863	0.005083
RS	48	3.829826	0.842932	2259.875215	0.003683	0.003873
RS	49	4.142184	0.842932	1670.924389	0.002723	0.002880
RS	50	4.479368	0.840528	1201.639964	0.001958	0.002082
RS	51	4.843354	0.840528	833.617311	0.001359	0.001453
RS	52	5.236270	0.835230	561.084736	0.000914	0.000982
RS	53	5.660417	0.835230	360.661549	0.000588	0.000635
RS	54	6.118277	0.826603	224.185866	0.000365	0.000396
RS	55	6.612529	0.826603	131.454385	0.000214	0.000233
RS	56	7.146066	0.826603	73.438445	0.000120	0.000131
RS	57	7.722010	0.826603	38.939596	0.000063	0.000070
RS	58	8.343733	0.812028	19.741008	0.000032	0.000035
RS	59	9.014872	0.812028	9.171628	0.000015	0.000017
RS	60	9.739357	0.812028	3.985845	0.000006	0.000007
RS	61	10.521426	0.812028	1.611771	0.000003	0.000003
RS	62	11.365657	0.812028	0.603015	0.000001	0.000001
RS	63	12.276990	0.812028	0.297377	0.000000	0.000001
PA	4+25*2+4+6 0.222930016 0.039702233 12.276989989 0.316588746 0.664780506 1.009683504 1.198353345 1.248300534 1.324795561 1.432645143 1.495410728 1.478106260 1.380659703 1.238011167 1.095409651 0.979767530 0.895821038 0.838828395 0.803475091 0.785494873 0.781232901 0.787394488 0.800578093 0.816673154 0.831090514 0.840231104 0.842931749 0.840528068 0.835230380 0.826602531 0.812027697
//
IT	3759
RD	7
LK	-7132086.658457
QD	-738.243768 -> -633.223646
RI	0.0075147765
TR	0.224073	0.039255
MT	12.224373
MM	C_pi: 0.908131, n_recomb: 602245.985884
RS	0	0.000000	0.311449	14897.139949	0.024736	0.035834
RS	1	0.007941	0.311449	15662.062378	0.026006	0.017351
RS	2	0.016513	0.311449	16431.856690	0.027284	0.020015
RS	3	0.025765	0.311449	17200.610311	0.028561	0.021202
RS	4	0.035752	0.658493	8572.794614	0.014235	0.011264
RS	5	0.046532	0.658493	9099.410611	0.015109	0.012852
RS	6	0.058169	1.007025	6327.983160	0.010507	0.009633
RS	7	0.070729	1.007025	6744.220791	0.011198	0.010750
RS	8	0.084287	1.186646	6100.363341	0.010129	0.010247
RS	9	0.098921	1.186646	6502.849728	0.010798	0.011234
RS	10	0.114717	1.220215	6735.818289	0.011184	0.012133
RS	11	0.131768	1.220215	7168.342381	0.011903	0.013445
RS	12	0.150173	1.296252	7176.483784	0.011916	0.013672
RS	13	0.170040	1.296252	7627.009612	0.012664	0.014445
RS	14	0.191484	1.417969	7406.553185	0.012298	0.013969
RS	15	0.214631	1.417969	7863.882247	0.013058	0.014538
RS	16	0.239616	1.498058	7896.720926	0.013112	0.014436
RS	17	0.266585	1.498058	8370.343723	0.013899	0.014909
RS	18	0.295696	1.492914	8889.786393	0.014761	0.015563
RS	19	0.327118	1.492914	9394.034585	0.015598	0.016085
RS	20	0.361036	1.396829	10582.961050	0.017572	0.017842
RS	21	0.397647	1.396829	11124.561710	0.018472	0.018546
RS	22	0.437166	1.247296	13044.495545	0.021660	0.021542
RS	23	0.479823	1.247296	13600.333175	0.022583	0.022445
RS	24	0.525867	1.096280	16045.004613	0.026642	0.026360
RS	25	0.575567	1.096280	16538.542859	0.027461	0.027263
RS	26	0.629215	0.974574	19043.709374	0.031621	0.031318
RS	27	0.687122	0.974574	19347.515074	0.032126	0.031933
RS	28	0.749628	0.887145	21417.348480	0.035562	0.035315
RS	29	0.817098	0.887145	21390.307411	0.035518	0.035392
RS	30	0.889925	0.828413	22667.001158	0.037637	0.037533
RS	31	0.968536	0.828413	22204.584770	0.036870	0.036899
RS	32	1.053389	0.792483	22507.876195	0.037373	0.037487
RS	33	1.144980	0.792483	21585.750783	0.035842	0.036072
RS	34	1.243845	0.774822	20944.005022	0.034776	0.035109
RS	35	1.350561	0.774822	19635.082620	0.032603	0.033003
RS	36	1.465751	0.771651	18272.125180	0.030340	0.030821
RS	37	1.590089	0.771651	16724.860069	0.027771	0.028259
RS	38	1.724300	0.779608	14969.261831	0.024856	0.025385
RS	39	1.869169	0.779608	13360.402091	0.022184	0.022674
RS	40	2.025542	0.795169	11539.614470	0.019161	0.019655
RS	41	2.194333	0.795169	10025.231795	0.016646	0.017082
RS	42	2.376528	0.813884	8386.846121	0.013926	0.014346
RS	43	2.573191	0.813884	7071.410171	0.011742	0.012109
RS	44	2.785471	0.830599	5744.426397	0.009538	0.009882
RS	45	3.014608	0.830599	4677.405035	0.007767	0.008068
RS	46	3.261942	0.841190	3684.517671	0.006118	0.006391
RS	47	3.528916	0.841190	2875.832916	0.004775	0.005011
RS	48	3.817091	0.844338	2180.905548	0.003621	0.003822
RS	49	4.128150	0.844338	1615.908368	0.002683	0.002847
RS	50	4.463911	0.841650	1165.051731	0.001935	0.002063
RS	51	4.826335	0.841650	810.148740	0.001345	0.001442
RS	52	5.217539	0.835746	547.008834	0.000908	0.000978
RS	53	5.639809	0.835746	352.487289	0.000585	0.000633
RS	54	6.095611	0.826238	219.874832	0.000365	0.000396
RS	55	6.587609	0.826238	129.232242	0.000215	0.000234
RS	56	7.118677	0.826238	72.385465	0.000120	0.000132
RS	57	7.691918	0.826238	38.491495	0.000064	0.000070
RS	58	8.310680	0.810344	19.596531	0.000033	0.000036
RS	59	8.978579	0.810344	9.124062	0.000015	0.000017
RS	60	9.699516	0.810344	3.974641	0.000007	0.000007
RS	61	10.477703	0.810344	1.611500	0.000003	0.000003
RS	62	11.317686	0.810344	0.604686	0.000001	0.000001
RS	63	12.224373	0.810344	0.299635	0.000000	0.000001
PA	4+25*2+4+6 0.224072596 0.039255450 12.224373113 0.311448514 0.658492969 1.007025393 1.186646105 1.220214915 1.296252297 1.417968597 1.498058348 1.492914444 1.396828775 1.247295873 1.096279856 0.974573784 0.887145029 0.828412848 0.792483184 0.774822356 0.771650919 0.779608220 0.795168761 0.813883738 0.830599109 0.841190168 0.844337941 0.841650193 0.835745740 0.826238381 0.810344033
//
IT	3855
RD	8
LK	-7131882.589647
QD	-702.410681 -> -608.123011
RI	0.0077358619
TR	0.225030	0.038800
MT	12.187720
MM	C_pi: 0.902259, n_recomb: 591592.603366
RS	0	0.000000	0.307473	14815.644398	0.025044	0.035850
RS	1	0.007936	0.307473	15570.557850	0.026320	0.017366
RS	2	0.016502	0.307473	16329.344984	0.027602	0.020042
RS	3	0.025747	0.307473	17086.039761	0.028881	0.021258
RS	4	0.035727	0.653685	8466.304159	0.014311	0.011232
RS	5	0.046498	0.653685	8984.936309	0.015188	0.012832
RS	6	0.058124	1.006632	6204.529570	0.010488	0.009559
RS	7	0.070672	1.006632	6612.360922	0.011177	0.010664
RS	8	0.084217	1.178158	6021.316751	0.010178	0.010227
RS	9	0.098836	1.178158	6417.754077	0.010848	0.011204
RS	10	0.114616	1.195388	6735.659281	0.011386	0.012258
RS	11	0.131648	1.195388	7165.761617	0.012113	0.013592
RS	12	0.150031	1.269345	7174.380514	0.012127	0.013826
RS	13	0.169874	1.269345	7621.953065	0.012884	0.014636
RS	14	0.191291	1.402198	7327.332312	0.012386	0.014026
RS	15	0.214408	1.402198	7778.047607	0.013148	0.014634
RS	16	0.239359	1.497640	7724.803506	0.013058	0.014389
RS	17	0.266290	1.497640	8187.845274	0.013840	0.014887
RS	18	0.295359	1.504366	8627.804221	0.014584	0.015432
RS	19	0.326735	1.504366	9118.504228	0.015413	0.015961
RS	20	0.360600	1.410495	10253.058145	0.017331	0.017680
RS	21	0.397153	1.410495	10780.474912	0.018223	0.018376
RS	22	0.436607	1.255239	12686.952708	0.021445	0.021426
RS	23	0.479192	1.255239	13230.551908	0.022364	0.022311
RS	24	0.525157	1.096901	15701.505650	0.026541	0.026360
RS	25	0.574769	1.096901	16185.301409	0.027359	0.027240
RS	26	0.628319	0.970010	18733.638716	0.031666	0.031453
RS	27	0.686118	0.970010	19028.012479	0.032164	0.032037
RS	28	0.748504	0.879700	21134.066577	0.035724	0.035549
RS	29	0.815841	0.879700	21095.239512	0.035658	0.035587
RS	30	0.888522	0.819571	22389.266173	0.037846	0.037802
RS	31	0.966971	0.819571	21912.259385	0.037039	0.037121
RS	32	1.051645	0.783205	22211.055102	0.037545	0.037718
RS	33	1.143040	0.783205	21274.928230	0.035962	0.036252
RS	34	1.241687	0.765855	20612.363360	0.034842	0.035240
RS	35	1.348163	0.765855	19296.725098	0.032618	0.033087
RS	36	1.463089	0.763667	17909.410247	0.030273	0.030823
RS	37	1.587135	0.763667	16369.455382	0.027670	0.028231
RS	38	1.721026	0.773263	14599.257788	0.024678	0.025273
RS	39	1.865542	0.773263	13014.677728	0.021999	0.022555
RS	40	2.021526	0.791035	11197.093335	0.018927	0.019477
RS	41	2.189890	0.791035	9721.077654	0.016432	0.016920
RS	42	2.371615	0.812227	8103.865217	0.013698	0.014160
RS	43	2.567762	0.812227	6833.188881	0.011550	0.011953
RS	44	2.779475	0.831129	5538.435285	0.009362	0.009732
RS	45	3.007989	0.831129	4513.551047	0.007629	0.007953
RS	46	3.254638	0.843087	3553.906875	0.006007	0.006295
RS	47	3.520862	0.843087	2778.201200	0.004696	0.004942
RS	48	3.808212	0.846624	2109.649572	0.003566	0.003773
RS	49	4.118367	0.846624	1566.268920	0.002648	0.002816
RS	50	4.453135	0.843628	1132.076153	0.001914	0.002045
RS	51	4.814471	0.843628	788.991767	0.001334	0.001432
RS	52	5.204482	0.837129	534.322563	0.000903	0.000973
RS	53	5.625444	0.837129	345.118257	0.000583	0.000631
RS	54	6.079814	0.826798	215.986064	0.000365	0.000396
RS	55	6.570242	0.826798	127.229294	0.000215	0.000235
RS	56	7.099591	0.826798	71.437400	0.000121	0.000132
RS	57	7.670949	0.826798	38.088813	0.000064	0.000071
RS	58	8.287649	0.809684	19.467372	0.000033	0.000036
RS	59	8.953291	0.809684	9.082069	0.000015	0.000017
RS	60	9.671757	0.809684	3.965087	0.000007	0.000007
RS	61	10.447241	0.809684	1.611543	0.000003	0.000003
RS	62	11.284268	0.809684	0.606326	0.000001	0.000001
RS	63	12.187720	0.809684	0.301758	0.000001	0.000001
PA	4+25*2+4+6 0.225030044 0.038799768 12.187720139 0.307473063 0.653684780 1.006631639 1.178157984 1.195387640 1.269345113 1.402197629 1.497639750 1.504365698 1.410494991 1.255239448 1.096900880 0.970010302 0.879699812 0.819570764 0.783204585 0.765854723 0.763666732 0.773263256 0.791035093 0.812227370 0.831129434 0.843086620 0.846623567 0.843628450 0.837129382 0.826797539 0.809683913
//
IT	3944
RD	9
LK	-7131699.115193
QD	-670.321807 -> -585.296507
RI	0.0079495826
TR	0.225864	0.038348
MT	12.160836
MM	C_pi: 0.897079, n_recomb: 581517.809266
RS	0	0.000000	0.304040	14723.136953	0.025318	0.035858
RS	1	0.007932	0.304040	15468.288937	0.026600	0.017373
RS	2	0.016494	0.304040	16216.441542	0.027886	0.020062
RS	3	0.025734	0.304040	16961.590408	0.029168	0.021301
RS	4	0.035708	0.649480	8362.429815	0.014380	0.011205
RS	5	0.046472	0.649480	8873.478972	0.015259	0.012815
RS	6	0.058091	1.007686	6081.296366	0.010458	0.009485
RS	7	0.070631	1.007686	6480.928505	0.011145	0.010576
RS	8	0.084166	1.172464	5936.197976	0.010208	0.010198
RS	9	0.098774	1.172464	6326.454889	0.010879	0.011158
RS	10	0.114541	1.173828	6727.831990	0.011569	0.012369
RS	11	0.131559	1.173828	7155.298948	0.012305	0.013718
RS	12	0.149927	1.244657	7171.922771	0.012333	0.013973
RS	13	0.169752	1.244657	7616.698465	0.013098	0.014815
RS	14	0.191149	1.386410	7259.553535	0.012484	0.014088
RS	15	0.214244	1.386410	7704.413733	0.013249	0.014732
RS	16	0.239170	1.495317	7576.224155	0.013028	0.014359
RS	17	0.266074	1.495317	8029.950050	0.013809	0.014882
RS	18	0.295112	1.513370	8398.260226	0.014442	0.015324
RS	19	0.326453	1.513370	8876.884105	0.015265	0.015862
RS	20	0.360280	1.422225	9959.875053	0.017127	0.017540
RS	21	0.396791	1.422225	10474.407128	0.018012	0.018232
RS	22	0.436197	1.262094	12364.238454	0.021262	0.021326
RS	23	0.478729	1.262094	12896.458506	0.022177	0.022200
RS	24	0.524636	1.097277	15385.063277	0.026457	0.026367
RS	25	0.574183	1.097277	15859.598922	0.027273	0.027229
RS	26	0.627661	0.965886	18439.659960	0.031710	0.031582
RS	27	0.685380	0.965886	18725.159315	0.032200	0.032140
RS	28	0.747678	0.873158	20856.685094	0.035866	0.035765
RS	29	0.814918	0.873158	20807.326999	0.035781	0.035769
RS	30	0.887492	0.811886	22111.928185	0.038025	0.038046
RS	31	0.965822	0.811886	21622.619675	0.037183	0.037323
RS	32	1.050365	0.775171	21915.646116	0.037687	0.037925
RS	33	1.141614	0.775171	20968.524206	0.036058	0.036413
RS	34	1.240102	0.758099	20288.410530	0.034889	0.035355
RS	35	1.346402	0.758099	18968.880610	0.032620	0.033160
RS	36	1.461134	0.756781	17562.531697	0.030201	0.030821
RS	37	1.584966	0.756781	16031.493713	0.027568	0.028200
RS	38	1.718621	0.767860	14251.475006	0.024507	0.025166
RS	39	1.862878	0.767860	12690.906472	0.021824	0.022441
RS	40	2.018578	0.787683	10879.020221	0.018708	0.019309
RS	41	2.186628	0.787683	9439.273188	0.016232	0.016767
RS	42	2.368009	0.811214	7843.182705	0.013487	0.013985
RS	43	2.563777	0.811214	6613.991443	0.011374	0.011807
RS	44	2.775073	0.832196	5349.583818	0.009199	0.009592
RS	45	3.003131	0.832196	4363.345813	0.007503	0.007844
RS	46	3.249278	0.845440	3434.405655	0.005906	0.006205
RS	47	3.514950	0.845440	2688.790526	0.004624	0.004878
RS	48	3.801696	0.849313	2044.417999	0.003516	0.003728
RS	49	4.111187	0.849313	1520.735451	0.002615	0.002786
RS	50	4.445227	0.845993	1101.780564	0.001895	0.002027
RS	51	4.805765	0.845993	769.492891	0.001323	0.001422
RS	52	5.194901	0.838918	522.582845	0.000899	0.000969
RS	53	5.614904	0.838918	338.267470	0.000582	0.000630
RS	54	6.068223	0.827817	212.341954	0.000365	0.000396
RS	55	6.557500	0.827817	125.340021	0.000216	0.000235
RS	56	7.085588	0.827817	70.534722	0.000121	0.000133
RS	57	7.655564	0.827817	37.699783	0.000065	0.000071
RS	58	8.270753	0.809592	19.337362	0.000033	0.000037
RS	59	8.934739	0.809592	9.038106	0.000016	0.000017
RS	60	9.651395	0.809592	3.953913	0.000007	0.000008
RS	61	10.424897	0.809592	1.610589	0.000003	0.000003
RS	62	11.259755	0.809592	0.607452	0.000001	0.000001
RS	63	12.160836	0.809592	0.303516	0.000001	0.000001
PA	4+25*2+4+6 0.225863813 0.038347803 12.160835872 0.304040082 0.649479931 1.007686198 1.172464248 1.173827761 1.244657323 1.386410175 1.495317399 1.513369718 1.422224724 1.262093983 1.097277471 0.965886323 0.873157702 0.811886038 0.775170691 0.758098861 0.756781485 0.767860346 0.787683339 0.811214241 0.832195863 0.845440016 0.849312623 0.845993013 0.838917634 0.827817063 0.809592169
//
IT	3894
RD	10
LK	-7131533.564399
QD	-641.871369 -> -565.070996
RI	0.0081665755
TR	0.226614	0.037907
MT	12.139720
MM	C_pi: 0.892362, n_recomb: 571976.770591
RS	0	0.000000	0.300896	14629.667748	0.025577	0.035862
RS	1	0.007929	0.300896	15365.447841	0.026864	0.017377
RS	2	0.016487	0.300896	16103.424252	0.028154	0.020078
RS	3	0.025724	0.300896	16837.560513	0.029437	0.021339
RS	4	0.035693	0.645431	8264.954049	0.014450	0.011183
RS	5	0.046452	0.645431	8768.911476	0.015331	0.012803
RS	6	0.058065	1.009608	5960.405216	0.010421	0.009412
RS	7	0.070598	1.009608	6352.101713	0.011106	0.010488
RS	8	0.084125	1.169065	5846.078436	0.010221	0.010160
RS	9	0.098725	1.169065	6230.032778	0.010892	0.011102
RS	10	0.114483	1.155239	6711.318576	0.011734	0.012465
RS	11	0.131490	1.155239	7135.853374	0.012476	0.013824
RS	12	0.149845	1.222284	7165.918139	0.012528	0.014111
RS	13	0.169656	1.222284	7607.862602	0.013301	0.014981
RS	14	0.191038	1.371120	7198.252785	0.012585	0.014153
RS	15	0.214115	1.371120	7637.732827	0.013353	0.014829
RS	16	0.239022	1.491771	7444.431753	0.013015	0.014341
RS	17	0.265904	1.491771	7889.768557	0.013794	0.014887
RS	18	0.294917	1.520487	8193.610982	0.014325	0.015234
RS	19	0.326231	1.520487	8661.304409	0.015143	0.015781
RS	20	0.360028	1.432363	9695.837018	0.016951	0.017418
RS	21	0.396505	1.432363	10198.537027	0.017830	0.018108
RS	22	0.435874	1.268011	12069.877674	0.021102	0.021240
RS	23	0.478365	1.268011	12591.442979	0.022014	0.022106
RS	24	0.524226	1.097397	15091.338261	0.026385	0.026378
RS	25	0.573722	1.097397	15557.040757	0.027199	0.027227
RS	26	0.627143	0.962064	18159.949524	0.031749	0.031704
RS	27	0.684800	0.962064	18437.067257	0.032234	0.032241
RS	28	0.747029	0.867292	20585.683642	0.035990	0.035963
RS	29	0.814193	0.867292	20526.866543	0.035888	0.035937
RS	30	0.886681	0.805076	21836.980823	0.038178	0.038267
RS	31	0.964918	0.805076	21337.278027	0.037304	0.037507
RS	32	1.049358	0.768070	21623.987161	0.037806	0.038111
RS	33	1.140494	0.768070	20668.302057	0.036135	0.036557
RS	34	1.238856	0.751233	19973.805903	0.034921	0.035457
RS	35	1.345017	0.751233	18652.529746	0.032611	0.033223
RS	36	1.459597	0.750671	17231.853545	0.030127	0.030816
RS	37	1.583261	0.750671	15710.706578	0.027467	0.028169
RS	38	1.716731	0.763081	13924.780035	0.024345	0.025065
RS	39	1.860785	0.763081	12387.557387	0.021657	0.022334
RS	40	2.016261	0.784800	10583.243425	0.018503	0.019152
RS	41	2.184065	0.784800	9177.575965	0.016045	0.016623
RS	42	2.365174	0.810534	7602.281684	0.013291	0.013821
RS	43	2.560645	0.810534	6411.490593	0.011209	0.011670
RS	44	2.771614	0.833489	5175.625926	0.009049	0.009460
RS	45	2.999312	0.833489	4224.881004	0.007386	0.007741
RS	46	3.245065	0.847941	3324.372549	0.005812	0.006120
RS	47	3.510304	0.847941	2606.303897	0.004557	0.004817
RS	48	3.796575	0.852102	1984.187602	0.003469	0.003684
RS	49	4.105545	0.852102	1478.555782	0.002585	0.002757
RS	50	4.439014	0.848443	1073.626988	0.001877	0.002010
RS	51	4.798924	0.848443	751.282872	0.001313	0.001412
RS	52	5.187373	0.840812	511.545781	0.000894	0.000964
RS	53	5.606623	0.840812	331.779339	0.000580	0.000627
RS	54	6.059116	0.828998	208.848170	0.000365	0.000396
RS	55	6.547489	0.828998	123.508762	0.000216	0.000235
RS	56	7.074586	0.828998	69.646214	0.000122	0.000133
RS	57	7.643478	0.828998	37.307815	0.000065	0.000071
RS	58	8.257480	0.809754	19.198391	0.000034	0.000037
RS	59	8.920167	0.809754	8.988185	0.000016	0.000017
RS	60	9.635400	0.809754	3.939297	0.000007	0.000008
RS	61	10.407346	0.809754	1.607865	0.000003	0.000003
RS	62	11.240501	0.809754	0.607762	0.000001	0.000001
RS	63	12.139720	0.809754	0.304753	0.000001	0.000001
PA	4+25*2+4+6 0.226614483 0.037907329 12.139719766 0.300895518 0.645431273 1.009607966 1.169065075 1.155239304 1.222284493 1.371120442 1.491771179 1.520486803 1.432363360 1.268011011 1.097396765 0.962064279 0.867292107 0.805075710 0.768070280 0.751232545 0.750670656 0.763081430 0.784799507 0.810534217 0.833489106 0.847941079 0.852101950 0.848443270 0.840812162 0.828998107 0.809754259
//
IT	4725
RD	11
LK	-7131383.993927
QD	-616.863554 -> -547.457602
RI	0.0083915609
TR	0.227302	0.037482
MT	12.122383
MM	C_pi: 0.887987, n_recomb: 562934.216960
RS	0	0.000000	0.297937	14538.941858	0.025827	0.035863
RS	1	0.007927	0.297937	15265.770074	0.027118	0.017378
RS	2	0.016482	0.297937	15994.035506	0.028412	0.020093
RS	3	0.025715	0.297937	16717.672384	0.029697	0.021374
RS	4	0.035681	0.641294	8175.929529	0.014524	0.011167
RS	5	0.046436	0.641294	8673.334198	0.015407	0.012799
RS	6	0.058044	1.011934	5843.817608	0.010381	0.009340
RS	7	0.070571	1.011934	6227.915391	0.011063	0.010402
RS	8	0.084092	1.167468	5752.776106	0.010219	0.010115
RS	9	0.098685	1.167468	6130.374905	0.010890	0.011037
RS	10	0.114434	1.139204	6686.892429	0.011879	0.012548
RS	11	0.131432	1.139204	7108.222926	0.012627	0.013914
RS	12	0.149778	1.202092	7155.431527	0.012711	0.014240
RS	13	0.169577	1.202092	7594.450544	0.013491	0.015133
RS	14	0.190946	1.356566	7140.861825	0.012685	0.014217
RS	15	0.214009	1.356566	7575.289712	0.013457	0.014923
RS	16	0.238900	1.487421	7325.528226	0.013013	0.014331
RS	17	0.265764	1.487421	7763.202475	0.013791	0.014900
RS	18	0.294757	1.526100	8009.045492	0.014227	0.015157
RS	19	0.326049	1.526100	8466.748804	0.015040	0.015715
RS	20	0.359821	1.441178	9455.846366	0.016797	0.017311
RS	21	0.396271	1.441178	9947.606482	0.017671	0.018001
RS	22	0.435609	1.273125	11799.468566	0.020961	0.021166
RS	23	0.478066	1.273125	12311.019110	0.021869	0.022025
RS	24	0.523889	1.097282	14817.357286	0.026322	0.026394
RS	25	0.573343	1.097282	15274.624362	0.027134	0.027231
RS	26	0.626718	0.958478	17893.316377	0.031786	0.031820
RS	27	0.684324	0.958478	18162.506349	0.032264	0.032338
RS	28	0.746496	0.861978	20321.403704	0.036099	0.036146
RS	29	0.813596	0.861978	20254.077962	0.035979	0.036093
RS	30	0.886016	0.798979	21565.726717	0.038309	0.038469
RS	31	0.964175	0.798979	21057.280500	0.037406	0.037675
RS	32	1.048531	0.761723	21337.584101	0.037904	0.038280
RS	33	1.139573	0.761723	20375.373714	0.036195	0.036688
RS	34	1.237832	0.745069	19669.518570	0.034941	0.035549
RS	35	1.343880	0.745069	18348.177477	0.032594	0.033279
RS	36	1.458334	0.745155	16917.236748	0.030052	0.030809
RS	37	1.581860	0.745155	15406.568883	0.027368	0.028138
RS	38	1.715179	0.758754	13618.002569	0.024191	0.024971
RS	39	1.859065	0.758754	12103.252229	0.021500	0.022233
RS	40	2.014357	0.782220	10307.910359	0.018311	0.019005
RS	41	2.181959	0.782220	8934.158013	0.015871	0.016489
RS	42	2.362846	0.810028	7379.168154	0.013108	0.013668
RS	43	2.558072	0.810028	6223.905035	0.011056	0.011541
RS	44	2.768773	0.834856	5014.852770	0.008908	0.009336
RS	45	2.996176	0.834856	4096.752821	0.007277	0.007645
RS	46	3.241605	0.850442	3222.613205	0.005725	0.006040
RS	47	3.506488	0.850442	2529.833598	0.004494	0.004759
RS	48	3.792369	0.854844	1928.277365	0.003425	0.003643
RS	49	4.100911	0.854844	1439.247476	0.002557	0.002730
RS	50	4.433910	0.850834	1047.282668	0.001860	0.001993
RS	51	4.793306	0.850834	734.142721	0.001304	0.001402
RS	52	5.181191	0.842671	501.072682	0.000890	0.000959
RS	53	5.599822	0.842671	325.569486	0.000578	0.000625
RS	54	6.051638	0.830202	205.455714	0.000365	0.000395
RS	55	6.539268	0.830202	121.708155	0.000216	0.000235
RS	56	7.065552	0.830202	68.757388	0.000122	0.000133
RS	57	7.633554	0.830202	36.905655	0.000066	0.000072
RS	58	8.246580	0.810020	19.047204	0.000034	0.000037
RS	59	8.908201	0.810020	8.930742	0.000016	0.000017
RS	60	9.622266	0.810020	3.920533	0.000007	0.000008
RS	61	10.392934	0.810020	1.603076	0.000003	0.000003
RS	62	11.224693	0.810020	0.607141	0.000001	0.000001
RS	63	12.122383	0.810020	0.305406	0.000001	0.000001
PA	4+25*2+4+6 0.227302436 0.037481810 12.122382701 0.297937070 0.641293826 1.011933940 1.167468179 1.139204015 1.202092034 1.356565520 1.487420673 1.526099581 1.441178210 1.273125012 1.097281905 0.958478246 0.861978105 0.798978672 0.761723264 0.745069445 0.745154682 0.758754477 0.782219530 0.810028104 0.834855848 0.850442061 0.854843552 0.850833920 0.842670826 0.830201589 0.810019573
//
IT	4490
RD	12
LK	-7131248.809420
QD	-595.028841 -> -532.307134
RI	0.0086253357
TR	0.227941	0.037073
MT	12.107539
MM	C_pi: 0.883889, n_recomb: 554368.265846
RS	0	0.000000	0.295139	14451.546292	0.026068	0.035863
RS	1	0.007925	0.295139	15169.824549	0.027364	0.017377
RS	2	0.016478	0.295139	15888.820212	0.028661	0.020107
RS	3	0.025708	0.295139	16602.440499	0.029948	0.021407
RS	4	0.035670	0.636946	8096.362281	0.014605	0.011158
RS	5	0.046422	0.636946	8587.771081	0.015491	0.012803
RS	6	0.058025	1.014384	5732.690850	0.010341	0.009269
RS	7	0.070548	1.014384	6109.570320	0.011021	0.010322
RS	8	0.084064	1.167270	5658.074557	0.010206	0.010064
RS	9	0.098651	1.167270	6029.341873	0.010876	0.010967
RS	10	0.114393	1.125361	6655.732597	0.012006	0.012619
RS	11	0.131383	1.125361	7073.638852	0.012760	0.013989
RS	12	0.149720	1.183905	7140.424475	0.012880	0.014359
RS	13	0.169509	1.183905	7576.417066	0.013667	0.015272
RS	14	0.190867	1.342856	7086.069721	0.012782	0.014281
RS	15	0.213918	1.342856	7515.697678	0.013557	0.015013
RS	16	0.238795	1.482553	7217.076160	0.013019	0.014329
RS	17	0.265644	1.482553	7647.690069	0.013795	0.014918
RS	18	0.294620	1.530514	7841.245442	0.014144	0.015093
RS	19	0.325893	1.530514	8289.760534	0.014954	0.015660
RS	20	0.359644	1.448875	9236.441759	0.016661	0.017217
RS	21	0.396070	1.448875	9718.049648	0.017530	0.017907
RS	22	0.435382	1.277548	11550.033098	0.020835	0.021101
RS	23	0.477810	1.277548	12052.159725	0.021740	0.021956
RS	24	0.523600	1.096958	14561.308479	0.026266	0.026413
RS	25	0.573019	1.096958	15010.528837	0.027077	0.027240
RS	26	0.626354	0.955085	17639.375175	0.031819	0.031930
RS	27	0.683915	0.955085	17901.068361	0.032291	0.032431
RS	28	0.746039	0.857125	20064.760531	0.036194	0.036315
RS	29	0.813085	0.857125	19989.771371	0.036059	0.036238
RS	30	0.885445	0.793476	21299.866613	0.038422	0.038652
RS	31	0.963539	0.793476	20784.093699	0.037491	0.037826
RS	32	1.047822	0.755999	21058.163104	0.037986	0.038432
RS	33	1.138784	0.755999	20091.117147	0.036241	0.036805
RS	34	1.236955	0.739480	19376.631943	0.034953	0.035632
RS	35	1.342905	0.739480	18056.523059	0.032571	0.033328
RS	36	1.457252	0.740109	16618.831231	0.029978	0.030803
RS	37	1.580661	0.740109	15118.907552	0.027272	0.028108
RS	38	1.713849	0.754764	13330.364529	0.024046	0.024883
RS	39	1.857592	0.754764	11837.050120	0.021352	0.022139
RS	40	2.012726	0.779837	10051.638098	0.018132	0.018868
RS	41	2.180155	0.779837	8707.673325	0.015707	0.016363
RS	42	2.360851	0.809597	7172.331575	0.012938	0.013525
RS	43	2.555868	0.809597	6049.913873	0.010913	0.011421
RS	44	2.766339	0.836199	4866.020421	0.008778	0.009220
RS	45	2.993490	0.836199	3977.958957	0.007176	0.007554
RS	46	3.238641	0.852848	3128.288571	0.005643	0.005965
RS	47	3.503220	0.852848	2458.755929	0.004435	0.004704
RS	48	3.788767	0.857447	1876.218795	0.003384	0.003604
RS	49	4.096942	0.857447	1402.491022	0.002530	0.002704
RS	50	4.429540	0.853083	1022.530926	0.001844	0.001977
RS	51	4.788495	0.853083	717.939039	0.001295	0.001392
RS	52	5.175896	0.844419	491.083900	0.000886	0.000954
RS	53	5.593998	0.844419	319.595017	0.000577	0.000623
RS	54	6.045233	0.831353	202.144330	0.000365	0.000394
RS	55	6.532228	0.831353	119.928992	0.000216	0.000235
RS	56	7.057816	0.831353	67.864678	0.000122	0.000133
RS	57	7.625056	0.831353	36.492290	0.000066	0.000072
RS	58	8.237248	0.810338	18.883398	0.000034	0.000037
RS	59	8.897954	0.810338	8.866007	0.000016	0.000017
RS	60	9.611020	0.810338	3.897919	0.000007	0.000008
RS	61	10.380595	0.810338	1.596430	0.000003	0.000003
RS	62	11.211157	0.810338	0.605703	0.000001	0.000001
RS	63	12.107539	0.810338	0.305560	0.000001	0.000001
PA	4+25*2+4+6 0.227941237 0.037073213 12.107538628 0.295138767 0.636945606 1.014384216 1.167269997 1.125360729 1.183905476 1.342855628 1.482552685 1.530513542 1.448874932 1.277548148 1.096957506 0.955085424 0.857125360 0.793476139 0.755999312 0.739479654 0.740108864 0.754763617 0.779837281 0.809596855 0.836198507 0.852847823 0.857447284 0.853083172 0.844419482 0.831352584 0.810337985
//
IT	3857
RD	13
LK	-7131126.642697
QD	-576.082699 -> -519.418333
RI	0.0088664579
TR	0.228542	0.036683
MT	12.094214
MM	C_pi: 0.880018, n_recomb: 546257.672200
RS	0	0.000000	0.292498	14367.042893	0.026301	0.035862
RS	1	0.007923	0.292498	15077.139655	0.027601	0.017375
RS	2	0.016473	0.292498	15787.273056	0.028901	0.020118
RS	3	0.025702	0.292498	16491.325981	0.030190	0.021436
RS	4	0.035661	0.632358	8026.215493	0.014693	0.011155
RS	5	0.046409	0.632358	8512.163888	0.015583	0.012814
RS	6	0.058009	1.016754	5627.770651	0.010302	0.009202
RS	7	0.070528	1.016754	5997.838982	0.010980	0.010246
RS	8	0.084038	1.168127	5563.519128	0.010185	0.010009
RS	9	0.098620	1.168127	5928.547120	0.010853	0.010893
RS	10	0.114356	1.113355	6619.294943	0.012118	0.012678
RS	11	0.131339	1.113355	7033.622584	0.012876	0.014051
RS	12	0.149668	1.167500	7121.423689	0.013037	0.014468
RS	13	0.169449	1.167500	7554.309479	0.013829	0.015399
RS	14	0.190797	1.329995	7033.289020	0.012875	0.014342
RS	15	0.213836	1.329995	7458.330095	0.013654	0.015099
RS	16	0.238701	1.477347	7117.434411	0.013029	0.014332
RS	17	0.265536	1.477347	7541.503839	0.013806	0.014941
RS	18	0.294497	1.533920	7687.918251	0.014074	0.015038
RS	19	0.325753	1.533920	8127.947850	0.014879	0.015615
RS	20	0.359485	1.455596	9035.045787	0.016540	0.017133
RS	21	0.395889	1.455596	9507.207721	0.017404	0.017825
RS	22	0.435178	1.281349	11319.365916	0.020722	0.021045
RS	23	0.477579	1.281349	11812.617819	0.021625	0.021896
RS	24	0.523340	1.096428	14321.869361	0.026218	0.026435
RS	25	0.572727	1.096428	14763.416360	0.027026	0.027254
RS	26	0.626026	0.951845	17397.825772	0.031849	0.032036
RS	27	0.683549	0.951845	17652.423311	0.032315	0.032521
RS	28	0.745628	0.852657	19816.438016	0.036277	0.036471
RS	29	0.812626	0.852657	19734.530561	0.036127	0.036371
RS	30	0.884933	0.788476	21040.522263	0.038518	0.038818
RS	31	0.962968	0.788476	20518.649909	0.037562	0.037964
RS	32	1.047186	0.750800	20786.781849	0.038053	0.038570
RS	33	1.138076	0.750800	19816.323742	0.036277	0.036910
RS	34	1.236167	0.734368	19095.615176	0.034957	0.035707
RS	35	1.342030	0.734368	17777.766009	0.032545	0.033372
RS	36	1.456281	0.735444	16336.384330	0.029906	0.030796
RS	37	1.579583	0.735444	14847.264214	0.027180	0.028080
RS	38	1.712654	0.751031	13060.899671	0.023910	0.024801
RS	39	1.856269	0.751031	11587.926313	0.021213	0.022051
RS	40	2.011262	0.777579	9813.140592	0.017964	0.018741
RS	41	2.178535	0.777579	8496.913250	0.015555	0.016246
RS	42	2.359060	0.809171	6980.479912	0.012779	0.013391
RS	43	2.553889	0.809171	5888.407903	0.010780	0.011308
RS	44	2.764154	0.837451	4728.087803	0.008655	0.009112
RS	45	2.991077	0.837451	3867.678266	0.007080	0.007469
RS	46	3.235980	0.855091	3040.733004	0.005566	0.005894
RS	47	3.500286	0.855091	2392.586980	0.004380	0.004652
RS	48	3.785532	0.859851	1827.654419	0.003346	0.003566
RS	49	4.093379	0.859851	1368.051075	0.002504	0.002678
RS	50	4.425615	0.855127	999.228174	0.001829	0.001961
RS	51	4.784175	0.855127	702.586464	0.001286	0.001383
RS	52	5.171142	0.845985	481.537668	0.000882	0.000949
RS	53	5.588769	0.845985	313.832981	0.000575	0.000620
RS	54	6.039483	0.832377	198.903170	0.000364	0.000393
RS	55	6.525908	0.832377	118.165661	0.000216	0.000234
RS	56	7.050871	0.832377	66.965343	0.000123	0.000133
RS	57	7.617426	0.832377	36.066451	0.000066	0.000072
RS	58	8.228869	0.810604	18.706922	0.000034	0.000037
RS	59	8.888756	0.810604	8.793648	0.000016	0.000018
RS	60	9.600925	0.810604	3.871165	0.000007	0.000008
RS	61	10.369518	0.810604	1.587743	0.000003	0.000003
RS	62	11.199006	0.810604	0.603351	0.000001	0.000001
RS	63	12.094214	0.810604	0.305144	0.000001	0.000001
PA	4+25*2+4+6 0.228541619 0.036682709 12.094213795 0.292497769 0.632358230 1.016754327 1.168127157 1.113354532 1.167500230 1.329995371 1.477346806 1.533920276 1.455595788 1.281349447 1.096428159 0.951844653 0.852657350 0.788475748 0.750799625 0.734368199 0.735444081 0.751030741 0.777579375 0.809170660 0.837450520 0.855091012 0.859851396 0.855126844 0.845984988 0.832376933 0.810603586
//
IT	3862
RD	14
LK	-7131016.276314
QD	-559.726209 -> -508.556552
RI	0.0091139982
TR	0.229109	0.036310
MT	12.081965
MM	C_pi: 0.876347, n_recomb: 538580.311362
RS	0	0.000000	0.290009	14285.176622	0.026524	0.035860
RS	1	0.007921	0.290009	14987.440076	0.027828	0.017373
RS	2	0.016470	0.290009	15689.097748	0.029130	0.020127
RS	3	0.025696	0.290009	16384.010958	0.030421	0.021461
RS	4	0.035652	0.627523	7965.288498	0.014789	0.011159
RS	5	0.046397	0.627523	8446.288995	0.015683	0.012833
RS	6	0.057994	1.018883	5529.548378	0.010267	0.009139
RS	7	0.070509	1.018883	5893.230893	0.010942	0.010177
RS	8	0.084015	1.169776	5470.251433	0.010157	0.009951
RS	9	0.098591	1.169776	5829.183408	0.010823	0.010818
RS	10	0.114322	1.102885	6578.911148	0.012215	0.012728
RS	11	0.131299	1.102885	6989.566754	0.012978	0.014102
RS	12	0.149620	1.152677	7099.003023	0.013181	0.014569
RS	13	0.169393	1.152677	7528.726795	0.013979	0.015514
RS	14	0.190732	1.317967	6982.170353	0.012964	0.014400
RS	15	0.213761	1.317967	7402.813743	0.013745	0.015179
RS	16	0.238615	1.471925	7025.429495	0.013044	0.014339
RS	17	0.265437	1.471925	7443.408477	0.013820	0.014966
RS	18	0.294384	1.536491	7547.188234	0.014013	0.014992
RS	19	0.325624	1.536491	7979.354815	0.014816	0.015578
RS	20	0.359338	1.461469	8849.545045	0.016431	0.017059
RS	21	0.395723	1.461469	9312.900288	0.017292	0.017752
RS	22	0.434990	1.284605	11105.539444	0.020620	0.020996
RS	23	0.477368	1.284605	11590.429196	0.021520	0.021845
RS	24	0.523102	1.095720	14097.706869	0.026176	0.026460
RS	25	0.572459	1.095720	14531.941563	0.026982	0.027270
RS	26	0.625725	0.948739	17168.181693	0.031877	0.032136
RS	27	0.683211	0.948739	17416.063131	0.032337	0.032607
RS	28	0.745251	0.848532	19576.630058	0.036349	0.036615
RS	29	0.812204	0.848532	19488.481903	0.036185	0.036494
RS	30	0.884461	0.783918	20788.328298	0.038598	0.038969
RS	31	0.962442	0.783918	20261.438748	0.037620	0.038089
RS	32	1.046600	0.746060	20523.997153	0.038108	0.038695
RS	33	1.137424	0.746060	19551.349546	0.036302	0.037005
RS	34	1.235443	0.729673	18826.581606	0.034956	0.035775
RS	35	1.341225	0.729673	17511.815675	0.032515	0.033411
RS	36	1.455387	0.731107	16069.360862	0.029837	0.030791
RS	37	1.578592	0.731107	14590.976306	0.027092	0.028053
RS	38	1.711556	0.747509	12808.622911	0.023782	0.024726
RS	39	1.855052	0.747509	11354.868091	0.021083	0.021969
RS	40	2.009915	0.775411	9591.108078	0.017808	0.018623
RS	41	2.177045	0.775411	8300.685956	0.015412	0.016136
RS	42	2.357413	0.808721	6802.379552	0.012630	0.013266
RS	43	2.552069	0.808721	5738.351142	0.010655	0.011202
RS	44	2.762144	0.838588	4600.105953	0.008541	0.009010
RS	45	2.988859	0.838588	3765.176008	0.006991	0.007388
RS	46	3.233533	0.857153	2959.349228	0.005495	0.005828
RS	47	3.497587	0.857153	2330.904904	0.004328	0.004603
RS	48	3.782558	0.862033	1782.298794	0.003309	0.003531
RS	49	4.090102	0.862033	1335.744990	0.002480	0.002654
RS	50	4.422007	0.856945	977.262874	0.001815	0.001946
RS	51	4.780203	0.856945	688.023525	0.001277	0.001373
RS	52	5.166771	0.847352	472.403405	0.000877	0.000944
RS	53	5.583961	0.847352	308.271166	0.000572	0.000617
RS	54	6.034197	0.833256	195.730736	0.000363	0.000392
RS	55	6.520097	0.833256	116.419550	0.000216	0.000234
RS	56	7.044486	0.833256	66.061481	0.000123	0.000133
RS	57	7.610412	0.833256	35.629974	0.000066	0.000072
RS	58	8.221167	0.810809	18.518934	0.000034	0.000037
RS	59	8.880300	0.810809	8.714461	0.000016	0.000018
RS	60	9.591644	0.810809	3.840738	0.000007	0.000008
RS	61	10.359335	0.810809	1.577256	0.000003	0.000003
RS	62	11.187837	0.810809	0.600196	0.000001	0.000001
RS	63	12.081965	0.810809	0.304229	0.000001	0.000001
PA	4+25*2+4+6 0.229108858 0.036310433 12.081964750 0.290009417 0.627523166 1.018882714 1.169776453 1.102884873 1.152676780 1.317967301 1.471925330 1.536491253 1.461469111 1.284604828 1.095720264 0.948739241 0.848531796 0.783918184 0.746060299 0.729673416 0.731107484 0.747508637 0.775411432 0.808721153 0.838588205 0.857152541 0.862033465 0.856945437 0.847351697 0.833255688 0.810809267
//
IT	3095
RD	15
LK	-7130916.618735
QD	-545.688695 -> -499.504609
RI	0.0093654383
TR	0.229645	0.035956
MT	12.070615
MM	C_pi: 0.872866, n_recomb: 531318.505505
RS	0	0.000000	0.287682	14205.233176	0.026736	0.035859
RS	1	0.007920	0.287682	14899.990918	0.028043	0.017370
RS	2	0.016466	0.287682	15593.541457	0.029349	0.020134
RS	3	0.025690	0.287682	16279.727835	0.030640	0.021481
RS	4	0.035644	0.622479	7912.955705	0.014893	0.011169
RS	5	0.046386	0.622479	8389.485228	0.015790	0.012859
RS	6	0.057980	1.020707	5438.057418	0.010235	0.009079
RS	7	0.070491	1.020707	5795.777293	0.010908	0.010113
RS	8	0.083993	1.171999	5379.261597	0.010124	0.009892
RS	9	0.098565	1.171999	5732.287644	0.010789	0.010742
RS	10	0.114290	1.093706	6535.821210	0.012301	0.012770
RS	11	0.131261	1.093706	6942.769707	0.013067	0.014143
RS	12	0.149576	1.139272	7073.769942	0.013314	0.014661
RS	13	0.169341	1.139272	7500.305871	0.014116	0.015618
RS	14	0.190672	1.306744	6932.613359	0.013048	0.014456
RS	15	0.213692	1.306744	7349.039843	0.013832	0.015254
RS	16	0.238535	1.466400	6940.180681	0.013062	0.014350
RS	17	0.265345	1.466400	7352.478997	0.013838	0.014993
RS	18	0.294279	1.538373	7417.657973	0.013961	0.014952
RS	19	0.325504	1.538373	7842.525999	0.014760	0.015547
RS	20	0.359202	1.466620	8678.267297	0.016333	0.016992
RS	21	0.395569	1.466620	9133.404940	0.017190	0.017688
RS	22	0.434816	1.287388	10907.081922	0.020528	0.020954
RS	23	0.477171	1.287388	11384.098024	0.021426	0.021800
RS	24	0.522881	1.094863	13887.879520	0.026139	0.026486
RS	25	0.572210	1.094863	14315.158513	0.026943	0.027290
RS	26	0.625446	0.945761	16950.254786	0.031902	0.032232
RS	27	0.682898	0.945761	17191.783353	0.032357	0.032690
RS	28	0.744901	0.844716	19345.808140	0.036411	0.036748
RS	29	0.811813	0.844716	19252.028486	0.036234	0.036607
RS	30	0.884025	0.779760	20544.029643	0.038666	0.039106
RS	31	0.961955	0.779760	20013.070462	0.037667	0.038201
RS	32	1.046057	0.741734	20270.445986	0.038151	0.038808
RS	33	1.136820	0.741734	19296.646219	0.036318	0.037089
RS	34	1.234771	0.725351	18569.730555	0.034950	0.035837
RS	35	1.340479	0.725351	17258.687041	0.032483	0.033446
RS	36	1.454559	0.727064	15817.366645	0.029770	0.030786
RS	37	1.577673	0.727064	14349.535471	0.027007	0.028028
RS	38	1.710538	0.744174	12572.630462	0.023663	0.024658
RS	39	1.853924	0.744174	11136.977307	0.020961	0.021894
RS	40	2.008667	0.773316	9384.470091	0.017663	0.018513
RS	41	2.175664	0.773316	8118.021008	0.015279	0.016034
RS	42	2.355887	0.808240	6636.997966	0.012492	0.013149
RS	43	2.550383	0.808240	5598.885554	0.010538	0.011103
RS	44	2.760281	0.839607	4481.295581	0.008434	0.008914
RS	45	2.986803	0.839607	3669.855258	0.006907	0.007313
RS	46	3.231265	0.859032	2883.656680	0.005427	0.005765
RS	47	3.495087	0.859032	2273.375160	0.004279	0.004557
RS	48	3.779802	0.863997	1739.918197	0.003275	0.003497
RS	49	4.087065	0.863997	1305.429586	0.002457	0.002631
RS	50	4.418663	0.858544	956.554030	0.001800	0.001931
RS	51	4.776522	0.858544	674.210561	0.001269	0.001364
RS	52	5.162721	0.848525	463.667194	0.000873	0.000939
RS	53	5.579506	0.848525	302.907996	0.000570	0.000614
RS	54	6.029298	0.833993	192.631744	0.000363	0.000391
RS	55	6.514712	0.833993	114.695933	0.000216	0.000233
RS	56	7.038569	0.833993	65.157515	0.000123	0.000132
RS	57	7.603913	0.833993	35.186027	0.000066	0.000072
RS	58	8.214029	0.810952	18.321616	0.000034	0.000037
RS	59	8.872464	0.810952	8.629580	0.000016	0.000018
RS	60	9.583045	0.810952	3.807183	0.000007	0.000008
RS	61	10.349900	0.810952	1.565213	0.000003	0.000003
RS	62	11.177487	0.810952	0.596338	0.000001	0.000001
RS	63	12.070615	0.810952	0.302870	0.000001	0.000001
PA	4+25*2+4+6 0.229645401 0.035955995 12.070615324 0.287681904 0.622479107 1.020707048 1.171998700 1.093705876 1.139272456 1.306744337 1.466400219 1.538372714 1.466620468 1.287388243 1.094863397 0.945760679 0.844715501 0.779759645 0.741734388 0.725351362 0.727063501 0.744173785 0.773316457 0.808239889 0.839607073 0.859031846 0.863996638 0.858543971 0.848525055 0.833992730 0.810951689
//
IT	3845
RD	16
LK	-7130826.680543
QD	-533.713211 -> -492.052240
RI	0.0096186111
TR	0.230153	0.035619
MT	12.060059
MM	C_pi: 0.869568, n_recomb: 524453.709799
RS	0	0.000000	0.285518	14126.755017	0.026936	0.035857
RS	1	0.007918	0.285518	14814.319729	0.028247	0.017366
RS	2	0.016463	0.285518	15500.118058	0.029555	0.020139
RS	3	0.025685	0.285518	16177.978302	0.030847	0.021495
RS	4	0.035637	0.617274	7868.467163	0.015003	0.011186
RS	5	0.046376	0.617274	8340.962584	0.015904	0.012891
RS	6	0.057967	1.022189	5353.187973	0.010207	0.009023
RS	7	0.070475	1.022189	5705.359138	0.010879	0.010055
RS	8	0.083973	1.174648	5291.127426	0.010089	0.009831
RS	9	0.098540	1.174648	5638.463499	0.010751	0.010666
RS	10	0.114261	1.085630	6490.956350	0.012377	0.012805
RS	11	0.131226	1.085630	6894.205310	0.013145	0.014177
RS	12	0.149535	1.127120	7046.419587	0.013436	0.014745
RS	13	0.169293	1.127120	7469.773364	0.014243	0.015713
RS	14	0.190616	1.296310	6884.468985	0.013127	0.014508
RS	15	0.213627	1.296310	7296.849326	0.013913	0.015324
RS	16	0.238460	1.460852	6860.991126	0.013082	0.014362
RS	17	0.265260	1.460852	7267.982620	0.013858	0.015021
RS	18	0.294181	1.539681	7298.176075	0.013916	0.014918
RS	19	0.325393	1.539681	7716.260816	0.014713	0.015521
RS	20	0.359076	1.471141	8519.874643	0.016245	0.016933
RS	21	0.395426	1.471141	8967.341014	0.017098	0.017630
RS	22	0.434654	1.289765	10722.676679	0.020445	0.020916
RS	23	0.476988	1.289765	11192.283057	0.021341	0.021762
RS	24	0.522675	1.093881	13691.528901	0.026106	0.026514
RS	25	0.571979	1.093881	14112.200309	0.026908	0.027312
RS	26	0.625186	0.942904	16743.725367	0.031926	0.032323
RS	27	0.682607	0.942904	16979.248579	0.032375	0.032769
RS	28	0.744575	0.841181	19124.215046	0.036465	0.036870
RS	29	0.811449	0.841181	19025.353044	0.036277	0.036712
RS	30	0.883618	0.775963	20308.124729	0.038722	0.039231
RS	31	0.961502	0.775963	19773.923427	0.037704	0.038303
RS	32	1.045552	0.737784	20026.469760	0.038185	0.038910
RS	33	1.136258	0.737784	19052.402146	0.036328	0.037165
RS	34	1.234146	0.721368	18325.008672	0.034941	0.035893
RS	35	1.339785	0.721368	17018.185268	0.032449	0.033477
RS	36	1.453788	0.723285	15579.865959	0.029707	0.030782
RS	37	1.576818	0.723285	14122.329945	0.026928	0.028006
RS	38	1.709590	0.741009	12352.011815	0.023552	0.024595
RS	39	1.852875	0.741009	10933.365111	0.020847	0.021824
RS	40	2.007505	0.771285	9192.181203	0.017527	0.018411
RS	41	2.174379	0.771285	7947.983508	0.015155	0.015939
RS	42	2.354467	0.807725	6483.375965	0.012362	0.013040
RS	43	2.548813	0.807725	5469.217896	0.010428	0.011010
RS	44	2.758548	0.840511	4370.937729	0.008334	0.008825
RS	45	2.984891	0.840511	3581.168074	0.006828	0.007242
RS	46	3.229155	0.860734	2813.225988	0.005364	0.005706
RS	47	3.492760	0.860734	2219.699001	0.004232	0.004513
RS	48	3.777238	0.865749	1700.304782	0.003242	0.003466
RS	49	4.084241	0.865749	1276.977639	0.002435	0.002609
RS	50	4.415552	0.859929	937.033487	0.001787	0.001917
RS	51	4.773097	0.859929	661.113930	0.001261	0.001354
RS	52	5.158953	0.849510	455.317835	0.000868	0.000933
RS	53	5.575361	0.849510	297.742032	0.000568	0.000611
RS	54	6.024741	0.834601	189.608201	0.000362	0.000389
RS	55	6.509703	0.834601	112.998679	0.000215	0.000232
RS	56	7.033065	0.834601	64.257217	0.000123	0.000132
RS	57	7.597867	0.834601	34.737522	0.000066	0.000071
RS	58	8.207390	0.811038	18.117058	0.000035	0.000037
RS	59	8.865176	0.811038	8.540146	0.000016	0.000018
RS	60	9.575046	0.811038	3.771076	0.000007	0.000008
RS	61	10.341124	0.811038	1.551882	0.000003	0.000003
RS	62	11.167861	0.811038	0.591892	0.000001	0.000001
RS	63	12.060059	0.811038	0.301134	0.000001	0.000001
PA	4+25*2+4+6 0.230153004 0.035618819 12.060059338 0.285517656 0.617274051 1.022188596 1.174647661 1.085629623 1.127120011 1.296309834 1.460852496 1.539681373 1.471140997 1.289765165 1.093880858 0.942904210 0.841181406 0.775962635 0.737783710 0.721367580 0.723285264 0.741008881 0.771285404 0.807724996 0.840510677 0.860733810 0.865749225 0.859928514 0.849509669 0.834601178 0.811038260
//
IT	3666
RD	17
LK	-7130745.556646
QD	-523.566943 -> -486.008265
RI	0.0098733894
TR	0.230634	0.035298
MT	12.050111
MM	C_pi: 0.866434, n_recomb: 517963.152068
RS	0	0.000000	0.283499	14050.110422	0.027126	0.035855
RS	1	0.007917	0.283499	14730.789137	0.028440	0.017362
RS	2	0.016460	0.283499	15409.180442	0.029750	0.020142
RS	3	0.025680	0.283499	16079.100851	0.031043	0.021504
RS	4	0.035630	0.611938	7831.157594	0.015119	0.011207
RS	5	0.046367	0.611938	8300.016414	0.016024	0.012928
RS	6	0.057954	1.023304	5274.650727	0.010183	0.008972
RS	7	0.070459	1.023304	5621.666715	0.010853	0.010003
RS	8	0.083954	1.177606	5206.144107	0.010051	0.009771
RS	9	0.098517	1.177606	5548.015730	0.010711	0.010592
RS	10	0.114233	1.078482	6445.059874	0.012443	0.012834
RS	11	0.131193	1.078482	6844.646909	0.013215	0.014205
RS	12	0.149496	1.116079	7017.385963	0.013548	0.014822
RS	13	0.169247	1.116079	7437.579251	0.014359	0.015799
RS	14	0.190563	1.286598	6837.716206	0.013201	0.014557
RS	15	0.213566	1.286598	7246.213234	0.013990	0.015390
RS	16	0.238390	1.455330	6787.197846	0.013104	0.014377
RS	17	0.265179	1.455330	7189.219097	0.013880	0.015050
RS	18	0.294089	1.540515	7187.598587	0.013877	0.014889
RS	19	0.325288	1.540515	7599.362708	0.014672	0.015500
RS	20	0.358956	1.475117	8372.972208	0.016165	0.016879
RS	21	0.395291	1.475117	8813.263667	0.017015	0.017579
RS	22	0.434501	1.291773	10551.083772	0.020370	0.020884
RS	23	0.476816	1.291773	11013.711637	0.021264	0.021728
RS	24	0.522481	1.092783	13507.654476	0.026078	0.026543
RS	25	0.571760	1.092783	13922.045998	0.026878	0.027336
RS	26	0.624941	0.940154	16548.033928	0.031948	0.032411
RS	27	0.682333	0.940154	16777.871479	0.032392	0.032845
RS	28	0.744268	0.837901	18911.597940	0.036511	0.036984
RS	29	0.811106	0.837901	18808.148397	0.036312	0.036808
RS	30	0.883235	0.772490	20080.537286	0.038768	0.039343
RS	31	0.961074	0.772490	19543.825437	0.037732	0.038394
RS	32	1.045076	0.734170	19791.886142	0.038211	0.039001
RS	33	1.135728	0.734170	18818.316361	0.036331	0.037234
RS	34	1.233557	0.717688	18091.884829	0.034929	0.035945
RS	35	1.339130	0.717688	16789.688020	0.032415	0.033505
RS	36	1.453062	0.719745	15355.985667	0.029647	0.030780
RS	37	1.576013	0.719745	13908.456845	0.026852	0.027985
RS	38	1.708697	0.737994	12145.660344	0.023449	0.024537
RS	39	1.851886	0.737994	10742.978322	0.020741	0.021759
RS	40	2.006410	0.769307	9013.077409	0.017401	0.018317
RS	41	2.173168	0.769307	7789.543878	0.015039	0.015850
RS	42	2.353128	0.807172	6340.507523	0.012241	0.012938
RS	43	2.547334	0.807172	5348.516330	0.010326	0.010923
RS	44	2.756915	0.841298	4268.303118	0.008241	0.008741
RS	45	2.983088	0.841298	3498.553177	0.006754	0.007175
RS	46	3.227166	0.862261	2747.609271	0.005305	0.005650
RS	47	3.490567	0.862261	2169.560834	0.004189	0.004471
RS	48	3.774821	0.867294	1663.243308	0.003211	0.003435
RS	49	4.081578	0.867294	1250.252988	0.002414	0.002588
RS	50	4.412620	0.861103	918.620713	0.001774	0.001903
RS	51	4.769870	0.861103	648.690982	0.001252	0.001345
RS	52	5.155402	0.850309	447.337363	0.000864	0.000928
RS	53	5.571455	0.850309	292.767762	0.000565	0.000608
RS	54	6.020446	0.835064	186.664666	0.000360	0.000387
RS	55	6.504982	0.835064	111.331110	0.000215	0.000231
RS	56	7.027877	0.835064	63.362803	0.000122	0.000132
RS	57	7.592168	0.835064	34.285818	0.000066	0.000071
RS	58	8.201133	0.811053	17.906069	0.000035	0.000037
RS	59	8.858307	0.811053	8.446543	0.000016	0.000018
RS	60	9.567507	0.811053	3.732588	0.000007	0.000008
RS	61	10.332853	0.811053	1.537330	0.000003	0.000003
RS	62	11.158788	0.811053	0.586881	0.000001	0.000001
RS	63	12.050111	0.811053	0.299033	0.000001	0.000001
PA	4+25*2+4+6 0.230634402 0.035298493 12.050110654 0.283499164 0.611938270 1.023303807 1.177606192 1.078481656 1.116078582 1.286597795 1.455329940 1.540515398 1.475117069 1.291772551 1.092783405 0.940154385 0.837901156 0.772490482 0.734169993 0.717688425 0.719745320 0.737994179 0.769307496 0.807171916 0.841297822 0.862261430 0.867294002 0.861103295 0.850309292 0.835064414 0.811052811
//
IT	4137
RD	18
LK	-7130672.425293
QD	-515.046897 -> -481.207116
RI	0.0101263739
TR	0.231090	0.034994
MT	12.040814
MM	C_pi: 0.863468, n_recomb: 511833.146246
RS	0	0.000000	0.281637	13974.578210	0.027303	0.035853
RS	1	0.007915	0.281637	14648.663657	0.028620	0.017358
RS	2	0.016457	0.281637	15319.982141	0.029932	0.020142
RS	3	0.025675	0.281637	15982.341871	0.031226	0.021509
RS	4	0.035623	0.606532	7800.249815	0.015240	0.011233
RS	5	0.046358	0.606532	8265.833114	0.016149	0.012970
RS	6	0.057943	1.024072	5202.142972	0.010164	0.008924
RS	7	0.070445	1.024072	5544.380153	0.010832	0.009955
RS	8	0.083936	1.180778	5124.675953	0.010012	0.009711
RS	9	0.098495	1.180778	5461.325925	0.010670	0.010519
RS	10	0.114207	1.072126	6398.901118	0.012502	0.012858
RS	11	0.131162	1.072126	6794.899386	0.013276	0.014227
RS	12	0.149459	1.106035	6987.235378	0.013651	0.014892
RS	13	0.169205	1.106035	7404.316287	0.014466	0.015877
RS	14	0.190513	1.277587	6792.375370	0.013271	0.014603
RS	15	0.213509	1.277587	7197.151904	0.014062	0.015450
RS	16	0.238324	1.449895	6718.369752	0.013126	0.014392
RS	17	0.265104	1.449895	7115.736284	0.013902	0.015080
RS	18	0.294003	1.540963	7085.193449	0.013843	0.014864
RS	19	0.325190	1.540963	7491.069188	0.014636	0.015483
RS	20	0.358845	1.478628	8236.647218	0.016092	0.016830
RS	21	0.395164	1.478628	8670.232125	0.016940	0.017533
RS	22	0.434358	1.293470	10391.396501	0.020302	0.020856
RS	23	0.476655	1.293470	10847.462221	0.021193	0.021700
RS	24	0.522299	1.091598	13335.664375	0.026055	0.026574
RS	25	0.571556	1.091598	13744.101702	0.026853	0.027362
RS	26	0.624713	0.937511	16363.076931	0.031970	0.032494
RS	27	0.682076	0.937511	16587.537578	0.032408	0.032918
RS	28	0.743980	0.834858	18708.274443	0.036552	0.037089
RS	29	0.810785	0.834858	18600.683645	0.036341	0.036897
RS	30	0.882876	0.769320	19861.753246	0.038805	0.039444
RS	31	0.960675	0.769320	19323.165496	0.037753	0.038477
RS	32	1.044631	0.730868	19567.090391	0.038229	0.039084
RS	33	1.135233	0.730868	18594.651778	0.036330	0.037294
RS	34	1.233006	0.714292	17870.399735	0.034915	0.035992
RS	35	1.338518	0.714292	16573.117195	0.032380	0.033530
RS	36	1.452383	0.716430	15145.343899	0.029590	0.030778
RS	37	1.575259	0.716430	13707.476465	0.026781	0.027966
RS	38	1.707862	0.735124	11952.904537	0.023353	0.024485
RS	39	1.850961	0.735124	10565.163602	0.020642	0.021699
RS	40	2.005387	0.767386	8846.367993	0.017284	0.018229
RS	41	2.172036	0.767386	7642.002418	0.014931	0.015768
RS	42	2.351876	0.806590	6207.682010	0.012128	0.012843
RS	43	2.545951	0.806590	5236.197787	0.010230	0.010841
RS	44	2.755388	0.841983	4172.860472	0.008153	0.008662
RS	45	2.981402	0.841983	3421.609961	0.006685	0.007112
RS	46	3.225307	0.863631	2686.496567	0.005249	0.005598
RS	47	3.488517	0.863631	2122.748247	0.004147	0.004432
RS	48	3.772561	0.868649	1628.590487	0.003182	0.003407
RS	49	4.079089	0.868649	1225.170508	0.002394	0.002567
RS	50	4.409879	0.862088	901.269635	0.001761	0.001890
RS	51	4.766853	0.862088	636.921940	0.001244	0.001337
RS	52	5.152082	0.850942	439.723105	0.000859	0.000923
RS	53	5.567804	0.850942	287.988766	0.000563	0.000604
RS	54	6.016431	0.835407	183.806202	0.000359	0.000386
RS	55	6.500570	0.835407	109.698745	0.000214	0.000230
RS	56	7.023029	0.835407	62.478904	0.000122	0.000131
RS	57	7.586843	0.835407	33.834259	0.000066	0.000071
RS	58	8.195285	0.811010	17.691005	0.000035	0.000037
RS	59	8.851887	0.811010	8.350011	0.000016	0.000018
RS	60	9.560462	0.811010	3.692325	0.000007	0.000008
RS	61	10.325123	0.811010	1.521833	0.000003	0.000003
RS	62	11.150310	0.811010	0.581422	0.000001	0.000001
RS	63	12.040814	0.811010	0.296632	0.000001	0.000001
PA	4+25*2+4+6 0.231089782 0.034994228 12.040813722 0.281637086 0.606531894 1.024071839 1.180777693 1.072125915 1.106034869 1.277586742 1.449894882 1.540963489 1.478628395 1.293469535 1.091598470 0.937511205 0.834858242 0.769319707 0.730867692 0.714292228 0.716429652 0.735123706 0.767385651 0.806589578 0.841983408 0.863630792 0.868648819 0.862088339 0.850941606 0.835406857 0.811010414
//
IT	3666
RD	19
LK	-7130606.544126
QD	-507.958978 -> -477.488377
RI	0.0103775425
TR	0.231520	0.034705
MT	12.032144
MM	C_pi: 0.860659, n_recomb: 506042.813487
RS	0	0.000000	0.279914	13900.610151	0.027469	0.035852
RS	1	0.007914	0.279914	14568.393324	0.028789	0.017353
RS	2	0.016455	0.279914	15232.967029	0.030102	0.020141
RS	3	0.025671	0.279914	15888.133974	0.031397	0.021508
RS	4	0.035617	0.601099	7774.939753	0.015364	0.011263
RS	5	0.046350	0.601099	8237.567164	0.016278	0.013015
RS	6	0.057932	1.024509	5135.244858	0.010148	0.008880
RS	7	0.070431	1.024509	5473.053863	0.010815	0.009913
RS	8	0.083919	1.184092	5046.792192	0.009973	0.009651
RS	9	0.098475	1.184092	5378.462959	0.010628	0.010447
RS	10	0.114182	1.066449	6352.927033	0.012554	0.012877
RS	11	0.131133	1.066449	6745.426339	0.013330	0.014245
RS	12	0.149425	1.096883	6956.305899	0.013746	0.014956
RS	13	0.169165	1.096883	7370.334258	0.014565	0.015948
RS	14	0.190467	1.269231	6748.396351	0.013336	0.014645
RS	15	0.213455	1.269231	7149.607944	0.014128	0.015506
RS	16	0.238263	1.444571	6654.060916	0.013149	0.014409
RS	17	0.265033	1.444571	7047.062554	0.013926	0.015109
RS	18	0.293922	1.541095	6990.142105	0.013813	0.014843
RS	19	0.325098	1.541095	7390.523233	0.014605	0.015469
RS	20	0.358741	1.481744	8109.851882	0.016026	0.016786
RS	21	0.395046	1.481744	8537.159735	0.016870	0.017491
RS	22	0.434225	1.294899	10242.559597	0.020241	0.020831
RS	23	0.476504	1.294899	10692.451618	0.021130	0.021675
RS	24	0.522130	1.090341	13174.702924	0.026035	0.026605
RS	25	0.571366	1.090341	13577.494356	0.026831	0.027390
RS	26	0.624499	0.934969	16188.282880	0.031990	0.032575
RS	27	0.681837	0.934969	16407.654820	0.032423	0.032989
RS	28	0.743712	0.832034	18513.951930	0.036586	0.037185
RS	29	0.810485	0.832034	18402.621643	0.036366	0.036980
RS	30	0.882542	0.766426	19651.572034	0.038834	0.039536
RS	31	0.960302	0.766426	19111.669305	0.037767	0.038551
RS	32	1.044216	0.727852	19351.772553	0.038241	0.039158
RS	33	1.134771	0.727852	18381.012666	0.036323	0.037348
RS	34	1.232492	0.711157	17660.011640	0.034898	0.036035
RS	35	1.337948	0.711157	16367.863962	0.032345	0.033553
RS	36	1.451749	0.713322	14947.120124	0.029537	0.030777
RS	37	1.574557	0.713322	13518.558895	0.026714	0.027948
RS	38	1.707083	0.732390	11772.749292	0.023264	0.024437
RS	39	1.850099	0.732390	10398.989149	0.020550	0.021644
RS	40	2.004432	0.765519	8691.072145	0.017175	0.018148
RS	41	2.170980	0.765519	7504.495433	0.014830	0.015691
RS	42	2.350709	0.805984	6084.058356	0.012023	0.012754
RS	43	2.544661	0.805984	5131.569131	0.010141	0.010765
RS	44	2.753964	0.842577	4084.012105	0.008070	0.008587
RS	45	2.979831	0.842577	3349.877544	0.006620	0.007052
RS	46	3.223573	0.864855	2629.519883	0.005196	0.005548
RS	47	3.486605	0.864855	2079.000664	0.004108	0.004394
RS	48	3.770454	0.869831	1596.162288	0.003154	0.003380
RS	49	4.076768	0.869831	1201.613922	0.002375	0.002548
RS	50	4.407323	0.862894	884.918422	0.001749	0.001877
RS	51	4.764039	0.862894	625.773185	0.001237	0.001328
RS	52	5.148986	0.851420	432.458619	0.000855	0.000917
RS	53	5.564399	0.851420	283.399352	0.000560	0.000601
RS	54	6.012687	0.835636	181.033933	0.000358	0.000384
RS	55	6.496454	0.835636	108.103699	0.000214	0.000229
RS	56	7.018507	0.835636	61.607576	0.000122	0.000131
RS	57	7.581876	0.835636	33.384438	0.000066	0.000071
RS	58	8.189831	0.810903	17.473209	0.000035	0.000037
RS	59	8.845900	0.810903	8.251156	0.000016	0.000018
RS	60	9.553892	0.810903	3.650539	0.000007	0.000008
RS	61	10.317915	0.810903	1.505488	0.000003	0.000003
RS	62	11.142404	0.810903	0.575548	0.000001	0.000001
RS	63	12.032144	0.810903	0.293946	0.000001	0.000001
PA	4+25*2+4+6 0.231520082 0.034705317 12.032144046 0.279913544 0.601099243 1.024508882 1.184091738 1.066449223 1.096882923 1.269230944 1.444571381 1.541095016 1.481744077 1.294899218 1.090340906 0.934969334 0.832033783 0.766426071 0.727852080 0.711156655 0.713322146 0.732389538 0.765518737 0.805984199 0.842576507 0.864855416 0.869830801 0.862894150 0.851420403 0.835636209 0.810902664
//
IT	3644
RD	20
LK	-7130547.226987
QD	-502.137618 -> -474.717610
RI	0.0106250931
TR	0.231926	0.034431
MT	12.024060
MM	C_pi: 0.858003, n_recomb: 500576.232228
RS	0	0.000000	0.278326	13828.043975	0.027624	0.035850
RS	1	0.007913	0.278326	14489.806102	0.028946	0.017348
RS	2	0.016452	0.278326	15147.952836	0.030261	0.020137
RS	3	0.025667	0.278326	15796.284163	0.031556	0.021504
RS	4	0.035611	0.595684	7754.543549	0.015491	0.011297
RS	5	0.046342	0.595684	8214.501105	0.016410	0.013063
RS	6	0.057922	1.024649	5073.550232	0.010135	0.008840
RS	7	0.070418	1.024649	5407.257705	0.010802	0.009875
RS	8	0.083904	1.187493	4972.560625	0.009934	0.009593
RS	9	0.098456	1.187493	5299.495377	0.010587	0.010378
RS	10	0.114160	1.061360	6307.556211	0.012601	0.012893
RS	11	0.131106	1.061360	6696.662830	0.013378	0.014259
RS	12	0.149394	1.088538	6924.930630	0.013834	0.015014
RS	13	0.169128	1.088538	7335.979000	0.014655	0.016012
RS	14	0.190424	1.261490	6705.812864	0.013396	0.014685
RS	15	0.213406	1.261490	7103.613122	0.014191	0.015558
RS	16	0.238205	1.439389	6593.919170	0.013173	0.014426
RS	17	0.264968	1.439389	6982.826226	0.013950	0.015138
RS	18	0.293847	1.540976	6901.799855	0.013788	0.014825
RS	19	0.325013	1.540976	7297.050625	0.014577	0.015458
RS	20	0.358644	1.484514	7991.840761	0.015965	0.016746
RS	21	0.394936	1.484514	8413.273656	0.016807	0.017454
RS	22	0.434101	1.296095	10103.813708	0.020184	0.020810
RS	23	0.476364	1.296095	10547.901181	0.021072	0.021654
RS	24	0.521972	1.089021	13024.195114	0.026018	0.026638
RS	25	0.571188	1.089021	13421.637499	0.026812	0.027419
RS	26	0.624300	0.932524	16023.329140	0.032010	0.032652
RS	27	0.681613	0.932524	16237.884791	0.032438	0.033057
RS	28	0.743463	0.829410	18328.586494	0.036615	0.037275
RS	29	0.810206	0.829410	18213.876903	0.036386	0.037056
RS	30	0.882230	0.763784	19450.117038	0.038855	0.039618
RS	31	0.959954	0.763784	18909.377271	0.037775	0.038617
RS	32	1.043829	0.725099	19145.894972	0.038248	0.039224
RS	33	1.134340	0.725099	18177.268016	0.036313	0.037396
RS	34	1.232013	0.708261	17460.420488	0.034881	0.036075
RS	35	1.337415	0.708261	16173.554866	0.032310	0.033573
RS	36	1.451158	0.710408	14760.731126	0.029487	0.030778
RS	37	1.573901	0.710408	13341.100845	0.026651	0.027932
RS	38	1.706357	0.729784	11604.434834	0.023182	0.024394
RS	39	1.849294	0.729784	10243.738940	0.020464	0.021594
RS	40	2.003542	0.763707	8546.400033	0.017073	0.018073
RS	41	2.169995	0.763707	7376.331102	0.014736	0.015620
RS	42	2.349620	0.805359	5968.980638	0.011924	0.012670
RS	43	2.543459	0.805359	5034.089331	0.010057	0.010693
RS	44	2.752635	0.843086	4001.274865	0.007993	0.008518
RS	45	2.978365	0.843086	3282.986525	0.006558	0.006996
RS	46	3.221956	0.865946	2576.390566	0.005147	0.005502
RS	47	3.484822	0.865946	2038.115631	0.004072	0.004359
RS	48	3.768489	0.870849	1565.823826	0.003128	0.003354
RS	49	4.074603	0.870849	1179.498408	0.002356	0.002529
RS	50	4.404939	0.863538	869.512355	0.001737	0.001865
RS	51	4.761415	0.863538	615.217425	0.001229	0.001320
RS	52	5.146099	0.851756	425.536695	0.000850	0.000912
RS	53	5.561223	0.851756	278.999085	0.000557	0.000598
RS	54	6.009196	0.835759	178.351403	0.000356	0.000382
RS	55	6.492617	0.835759	106.549443	0.000213	0.000228
RS	56	7.014291	0.835759	60.751611	0.000121	0.000130
RS	57	7.577245	0.835759	32.938325	0.000066	0.000071
RS	58	8.184746	0.810745	17.253862	0.000034	0.000037
RS	59	8.840318	0.810745	8.150719	0.000016	0.000017
RS	60	9.547766	0.810745	3.607646	0.000007	0.000008
RS	61	10.311194	0.810745	1.488505	0.000003	0.000003
RS	62	11.135032	0.810745	0.569354	0.000001	0.000001
RS	63	12.024060	0.810745	0.291034	0.000001	0.000001
PA	4+25*2+4+6 0.231926455 0.034431120 12.024060086 0.278325614 0.595683722 1.024648600 1.187493003 1.061359929 1.088537907 1.261490225 1.439389348 1.540975970 1.484513755 1.296094613 1.089021362 0.932523521 0.829410111 0.763784158 0.725099145 0.708261029 0.710408180 0.729784278 0.763707150 0.805359434 0.843085904 0.865946098 0.870849471 0.863537571 0.851755953 0.835758935 0.810744952
//
IT	4123
RD	21
LK	-7130493.853081
QD	-497.428406 -> -472.768640
RI	0.0108685019
TR	0.232310	0.034171
MT	12.016492
MM	C_pi: 0.855490, n_recomb: 495415.963810
RS	0	0.000000	0.276862	13757.067179	0.027769	0.035848
RS	1	0.007912	0.276862	14413.082840	0.029093	0.017342
RS	2	0.016450	0.276862	15065.110929	0.030409	0.020132
RS	3	0.025663	0.276862	15706.951113	0.031705	0.021495
RS	4	0.035606	0.590314	7738.487450	0.015620	0.011333
RS	5	0.046335	0.590314	8196.031248	0.016544	0.013113
RS	6	0.057913	1.024509	5016.706619	0.010126	0.008803
RS	7	0.070407	1.024509	5346.617322	0.010792	0.009841
RS	8	0.083889	1.190931	4901.969257	0.009895	0.009536
RS	9	0.098438	1.190931	5224.407152	0.010545	0.010312
RS	10	0.114138	1.056769	6263.131264	0.012642	0.012906
RS	11	0.131081	1.056769	6648.962935	0.013421	0.014270
RS	12	0.149364	1.080909	6893.426279	0.013914	0.015067
RS	13	0.169093	1.080909	7301.577045	0.014738	0.016070
RS	14	0.190384	1.254316	6664.633916	0.013453	0.014721
RS	15	0.213359	1.254316	7059.171875	0.014249	0.015606
RS	16	0.238152	1.434368	6537.580061	0.013196	0.014444
RS	17	0.264906	1.434368	6922.641654	0.013973	0.015167
RS	18	0.293777	1.540651	6819.574003	0.013765	0.014810
RS	19	0.324933	1.540651	7210.029487	0.014553	0.015449
RS	20	0.358553	1.486991	7881.802088	0.015909	0.016709
RS	21	0.394833	1.486991	8297.730633	0.016749	0.017419
RS	22	0.433984	1.297088	9974.330352	0.020133	0.020791
RS	23	0.476233	1.297088	10412.958892	0.021019	0.021636
RS	24	0.521824	1.087653	12883.411668	0.026005	0.026671
RS	25	0.571022	1.087653	13275.787247	0.026797	0.027449
RS	26	0.624113	0.930168	15867.735407	0.032029	0.032727
RS	27	0.681404	0.930168	16077.729937	0.032453	0.033123
RS	28	0.743229	0.826970	18151.919433	0.036640	0.037358
RS	29	0.809944	0.826970	18034.153852	0.036402	0.037126
RS	30	0.881938	0.761373	19257.190442	0.038871	0.039692
RS	31	0.959629	0.761373	18716.032277	0.037778	0.038676
RS	32	1.043466	0.722586	18949.219699	0.038249	0.039284
RS	33	1.133936	0.722586	17983.103610	0.036299	0.037438
RS	34	1.231564	0.705586	17271.154906	0.034862	0.036111
RS	35	1.336917	0.705586	15989.667440	0.032275	0.033591
RS	36	1.450605	0.707672	14585.517028	0.029441	0.030779
RS	37	1.573287	0.707672	13174.432837	0.026593	0.027918
RS	38	1.705677	0.727299	11447.159477	0.023106	0.024356
RS	39	1.848541	0.727299	10098.662533	0.020384	0.021547
RS	40	2.002708	0.761948	8411.561182	0.016979	0.018004
RS	41	2.169073	0.761948	7256.814795	0.014648	0.015553
RS	42	2.348600	0.804718	5861.779716	0.011832	0.012592
RS	43	2.542332	0.804718	4943.206802	0.009978	0.010626
RS	44	2.751392	0.843519	3924.166820	0.007921	0.008452
RS	45	2.976992	0.843519	3220.566312	0.006501	0.006943
RS	46	3.220441	0.866912	2526.820079	0.005100	0.005458
RS	47	3.483153	0.866912	1999.888389	0.004037	0.004326
RS	48	3.766649	0.871718	1537.429183	0.003103	0.003329
RS	49	4.072576	0.871718	1158.731870	0.002339	0.002512
RS	50	4.402707	0.864028	855.001991	0.001726	0.001853
RS	51	4.758959	0.864028	605.228311	0.001222	0.001312
RS	52	5.143396	0.851955	418.946924	0.000846	0.000907
RS	53	5.558250	0.851955	274.784854	0.000555	0.000594
RS	54	6.005927	0.835782	175.759388	0.000355	0.000380
RS	55	6.489024	0.835782	105.037912	0.000212	0.000227
RS	56	7.010343	0.835782	59.913001	0.000121	0.000129
RS	57	7.572909	0.835782	32.497514	0.000066	0.000070
RS	58	8.179984	0.810510	17.034571	0.000034	0.000037
RS	59	8.835091	0.810510	8.049308	0.000016	0.000017
RS	60	9.542030	0.810510	3.563841	0.000007	0.000008
RS	61	10.304901	0.810510	1.470930	0.000003	0.000003
RS	62	11.128130	0.810510	0.562844	0.000001	0.000001
RS	63	12.016492	0.810510	0.287888	0.000001	0.000001
PA	4+25*2+4+6 0.232310414 0.034171075 12.016491842 0.276862022 0.590314436 1.024508863 1.190931217 1.056768627 1.080908832 1.254316433 1.434367980 1.540651191 1.486991305 1.297088399 1.087653044 0.930167703 0.826969915 0.761372785 0.722585512 0.705585571 0.707671765 0.727298946 0.761948238 0.804718496 0.843519275 0.866912320 0.871718181 0.864027573 0.851954966 0.835782050 0.810510338
//
IT	3438
RD	22
LK	-7130445.856764
QD	-493.696879 -> -471.532870
RI	0.0111059834
TR	0.232672	0.033924
MT	12.009524
MM	C_pi: 0.853123, n_recomb: 490548.542635
RS	0	0.000000	0.275520	13687.563750	0.027903	0.035846
RS	1	0.007911	0.275520	14338.101247	0.029229	0.017337
RS	2	0.016448	0.275520	14984.312257	0.030546	0.020126
RS	3	0.025660	0.275520	15619.998452	0.031842	0.021484
RS	4	0.035601	0.585038	7726.072470	0.015750	0.011371
RS	5	0.046328	0.585038	8181.427856	0.016678	0.013164
RS	6	0.057904	1.024145	4964.275666	0.010120	0.008769
RS	7	0.070396	1.024145	5290.669954	0.010785	0.009811
RS	8	0.083876	1.194400	4834.905583	0.009856	0.009480
RS	9	0.098422	1.194400	5153.078538	0.010505	0.010247
RS	10	0.114119	1.052618	6219.913854	0.012680	0.012916
RS	11	0.131058	1.052618	6602.598744	0.013460	0.014278
RS	12	0.149337	1.073932	6862.078266	0.013989	0.015115
RS	13	0.169062	1.073932	7267.425172	0.014815	0.016122
RS	14	0.190347	1.247693	6624.838297	0.013505	0.014754
RS	15	0.213316	1.247693	7016.260530	0.014303	0.015649
RS	16	0.238102	1.429531	6484.805076	0.013219	0.014461
RS	17	0.264849	1.429531	6866.257693	0.013997	0.015195
RS	18	0.293712	1.540184	6742.965428	0.013746	0.014797
RS	19	0.324859	1.540184	7128.938833	0.014533	0.015442
RS	20	0.358469	1.489233	7779.132654	0.015858	0.016675
RS	21	0.394738	1.489233	8189.906466	0.016695	0.017388
RS	22	0.433877	1.297915	9853.531323	0.020087	0.020775
RS	23	0.476112	1.297915	10287.032913	0.020970	0.021621
RS	24	0.521688	1.086251	12751.915140	0.025995	0.026704
RS	25	0.570869	1.086251	13139.498874	0.026785	0.027480
RS	26	0.623941	0.927904	15721.243319	0.032048	0.032798
RS	27	0.681212	0.927904	15926.921961	0.032468	0.033187
RS	28	0.743013	0.824705	17983.905431	0.036661	0.037435
RS	29	0.809703	0.824705	17863.377116	0.036415	0.037191
RS	30	0.881669	0.759179	19072.846757	0.038881	0.039758
RS	31	0.959329	0.759179	18531.629894	0.037777	0.038728
RS	32	1.043132	0.720296	18761.742182	0.038246	0.039337
RS	33	1.133564	0.720296	17798.437695	0.036283	0.037476
RS	34	1.231151	0.703117	17092.012316	0.034843	0.036145
RS	35	1.336458	0.703117	15815.933980	0.032241	0.033607
RS	36	1.450095	0.705106	14421.016269	0.029398	0.030782
RS	37	1.572722	0.705106	13018.077667	0.026538	0.027906
RS	38	1.705050	0.724933	11300.323650	0.023036	0.024321
RS	39	1.847847	0.724933	9963.195336	0.020310	0.021505
RS	40	2.001940	0.760247	8285.947258	0.016891	0.017940
RS	41	2.168224	0.760247	7145.410579	0.014566	0.015491
RS	42	2.347662	0.804075	5761.908224	0.011746	0.012519
RS	43	2.541295	0.804075	4858.475074	0.009904	0.010562
RS	44	2.750246	0.843893	3852.305885	0.007853	0.008391
RS	45	2.975728	0.843893	3162.325482	0.006447	0.006894
RS	46	3.219047	0.867775	2480.575232	0.005057	0.005416
RS	47	3.481615	0.867775	1964.156885	0.004004	0.004294
RS	48	3.764955	0.872454	1510.877070	0.003080	0.003306
RS	49	4.070710	0.872454	1139.250865	0.002322	0.002495
RS	50	4.400652	0.864384	841.349301	0.001715	0.001842
RS	51	4.756697	0.864384	595.786711	0.001215	0.001304
RS	52	5.140907	0.852044	412.679762	0.000841	0.000902
RS	53	5.555513	0.852044	270.755157	0.000552	0.000591
RS	54	6.002917	0.835730	173.260636	0.000353	0.000378
RS	55	6.485716	0.835730	103.572593	0.000211	0.000226
RS	56	7.006709	0.835730	59.094855	0.000120	0.000129
RS	57	7.568917	0.835730	32.064334	0.000065	0.000070
RS	58	8.175601	0.810271	16.816272	0.000034	0.000037
RS	59	8.830279	0.810271	7.947938	0.000016	0.000017
RS	60	9.536749	0.810271	3.519846	0.000007	0.000008
RS	61	10.299107	0.810271	1.453183	0.000003	0.000003
RS	62	11.121775	0.810271	0.556230	0.000001	0.000001
RS	63	12.009524	0.810271	0.284656	0.000001	0.000001
PA	4+25*2+4+6 0.232671662 0.033924350 12.009524272 0.275520454 0.585037740 1.024145401 1.194399830 1.052618453 1.073932140 1.247693021 1.429531015 1.540183960 1.489232620 1.297914715 1.086250659 0.927903882 0.824704884 0.759178506 0.720296284 0.703117378 0.705106177 0.724933055 0.760247104 0.804075381 0.843893341 0.867775449 0.872453913 0.864383645 0.852043527 0.835730041 0.810271444
//
IT	3529
RD	23
LK	-7130402.722023
QD	-490.819097 -> -470.910078
RI	0.0113383787
TR	0.233010	0.033690
MT	12.003259
MM	C_pi: 0.850895, n_recomb: 485955.210080
RS	0	0.000000	0.274284	13619.977809	0.028027	0.035844
RS	1	0.007910	0.274284	14265.302890	0.029355	0.017331
RS	2	0.016446	0.274284	14905.991203	0.030674	0.020119
RS	3	0.025657	0.274284	15535.848077	0.031970	0.021470
RS	4	0.035596	0.579867	7716.872569	0.015880	0.011411
RS	5	0.046322	0.579867	8170.242760	0.016813	0.013217
RS	6	0.057896	1.023564	4915.980978	0.010116	0.008738
RS	7	0.070386	1.023564	5239.122047	0.010781	0.009784
RS	8	0.083864	1.197868	4771.253235	0.009818	0.009426
RS	9	0.098407	1.197868	5085.384483	0.010465	0.010185
RS	10	0.114101	1.048850	6178.042551	0.012713	0.012924
RS	11	0.131037	1.048850	6557.711325	0.013494	0.014285
RS	12	0.149312	1.067543	6831.034272	0.014057	0.015159
RS	13	0.169033	1.067543	7233.673589	0.014885	0.016170
RS	14	0.190313	1.241581	6586.380301	0.013553	0.014785
RS	15	0.213277	1.241581	6974.826976	0.014353	0.015689
RS	16	0.238058	1.424884	6435.294266	0.013243	0.014479
RS	17	0.264798	1.424884	6813.356628	0.014021	0.015222
RS	18	0.293654	1.539606	6671.478248	0.013729	0.014785
RS	19	0.324793	1.539606	7053.257791	0.014514	0.015436
RS	20	0.358394	1.491278	7683.155198	0.015810	0.016644
RS	21	0.394653	1.491278	8089.096083	0.016646	0.017359
RS	22	0.433781	1.298608	9740.626629	0.020044	0.020762
RS	23	0.476003	1.298608	10169.309461	0.020926	0.021607
RS	24	0.521565	1.084832	12628.932092	0.025988	0.026738
RS	25	0.570731	1.084832	13011.983021	0.026776	0.027511
RS	26	0.623787	0.925731	15583.276238	0.032067	0.032867
RS	27	0.681038	0.925731	15784.866153	0.032482	0.033249
RS	28	0.742819	0.822607	17824.053909	0.036678	0.037506
RS	29	0.809487	0.822607	17701.028594	0.036425	0.037252
RS	30	0.881428	0.757188	18896.658184	0.038886	0.039817
RS	31	0.959059	0.757188	18355.696729	0.037772	0.038775
RS	32	1.042831	0.718219	18582.921139	0.038240	0.039384
RS	33	1.133230	0.718219	17622.686996	0.036264	0.037508
RS	34	1.230779	0.700848	16922.281762	0.034823	0.036175
RS	35	1.336045	0.700848	15651.630720	0.032208	0.033622
RS	36	1.449637	0.702706	14266.424140	0.029357	0.030785
RS	37	1.572214	0.702706	12871.253250	0.026487	0.027895
RS	38	1.704487	0.722687	11163.082106	0.022971	0.024290
RS	39	1.847223	0.722687	9836.558949	0.020242	0.021466
RS	40	2.001250	0.758611	8168.765465	0.016810	0.017880
RS	41	2.167460	0.758611	7041.428431	0.014490	0.015433
RS	42	2.346817	0.803440	5668.747617	0.011665	0.012451
RS	43	2.540362	0.803440	4779.379799	0.009835	0.010503
RS	44	2.749216	0.844225	3785.240178	0.007789	0.008333
RS	45	2.974591	0.844225	3107.911820	0.006395	0.006847
RS	46	3.217793	0.868555	2437.378170	0.005016	0.005378
RS	47	3.480233	0.868555	1930.719417	0.003973	0.004264
RS	48	3.763431	0.873081	1486.018567	0.003058	0.003285
RS	49	4.069031	0.873081	1120.957755	0.002307	0.002479
RS	50	4.398804	0.864630	828.494916	0.001705	0.001831
RS	51	4.754662	0.864630	586.858631	0.001208	0.001296
RS	52	5.138669	0.852036	406.721571	0.000837	0.000897
RS	53	5.553051	0.852036	266.903463	0.000549	0.000588
RS	54	6.000211	0.835617	170.852857	0.000352	0.000376
RS	55	6.482742	0.835617	102.153022	0.000210	0.000225
RS	56	7.003441	0.835617	58.297453	0.000120	0.000128
RS	57	7.565327	0.835617	31.639246	0.000065	0.000069
RS	58	8.171659	0.810021	16.599691	0.000034	0.000036
RS	59	8.825953	0.810021	7.846849	0.000016	0.000017
RS	60	9.532001	0.810021	3.475719	0.000007	0.000008
RS	61	10.293898	0.810021	1.435264	0.000003	0.000003
RS	62	11.116062	0.810021	0.549501	0.000001	0.000001
RS	63	12.003259	0.810021	0.281325	0.000001	0.000001
PA	4+25*2+4+6 0.233009688 0.033690132 12.003259385 0.274284052 0.579867352 1.023563775 1.197868293 1.048849981 1.067543296 1.241580542 1.424884183 1.539605974 1.491278480 1.298607876 1.084832472 0.925730523 0.822606502 0.757187843 0.718219014 0.700847583 0.702705897 0.722686859 0.758611441 0.803440449 0.844224516 0.868555025 0.873081268 0.864629710 0.852036214 0.835617264 0.810021416
//
IT	3528
RD	24
LK	-7130363.980342
QD	-488.690613 -> -470.817453
RI	0.0115643038
TR	0.233328	0.033468
MT	11.997484
MM	C_pi: 0.848795, n_recomb: 481623.196299
RS	0	0.000000	0.273149	13554.202159	0.028143	0.035842
RS	1	0.007909	0.273149	14194.567781	0.029472	0.017325
RS	2	0.016444	0.273149	14830.014020	0.030792	0.020110
RS	3	0.025654	0.273149	15454.351491	0.032088	0.021453
RS	4	0.035592	0.574831	7710.350696	0.016009	0.011452
RS	5	0.046316	0.574831	8161.912553	0.016947	0.013270
RS	6	0.057889	1.022820	4871.374508	0.010114	0.008710
RS	7	0.070377	1.022820	5191.498686	0.010779	0.009760
RS	8	0.083852	1.201309	4710.942811	0.009781	0.009374
RS	9	0.098394	1.201309	5021.248743	0.010426	0.010125
RS	10	0.114085	1.045401	6137.741956	0.012744	0.012931
RS	11	0.131018	1.045401	6514.531031	0.013526	0.014289
RS	12	0.149289	1.061680	6800.508135	0.014120	0.015198
RS	13	0.169006	1.061680	7200.540815	0.014951	0.016213
RS	14	0.190283	1.235944	6549.257294	0.013598	0.014813
RS	15	0.213242	1.235944	6934.863823	0.014399	0.015726
RS	16	0.238017	1.420427	6388.844145	0.013265	0.014497
RS	17	0.264751	1.420427	6763.721274	0.014044	0.015249
RS	18	0.293601	1.538942	6604.729801	0.013713	0.014775
RS	19	0.324731	1.538942	6982.583406	0.014498	0.015432
RS	20	0.358324	1.493153	7593.378225	0.015766	0.016615
RS	21	0.394574	1.493153	7994.786673	0.016600	0.017332
RS	22	0.433692	1.299183	9635.080983	0.020005	0.020750
RS	23	0.475903	1.299183	10059.235886	0.020886	0.021596
RS	24	0.521452	1.083398	12514.026866	0.025983	0.026773
RS	25	0.570604	1.083398	12892.791661	0.026769	0.027544
RS	26	0.623644	0.923637	15453.524837	0.032086	0.032934
RS	27	0.680879	0.923637	15651.239339	0.032497	0.033309
RS	28	0.742640	0.820653	17672.276886	0.036693	0.037572
RS	29	0.809287	0.820653	17546.985936	0.036433	0.037308
RS	30	0.881205	0.755378	18728.553756	0.038886	0.039870
RS	31	0.958810	0.755378	18188.110678	0.037764	0.038817
RS	32	1.042554	0.716330	18412.630713	0.038230	0.039425
RS	33	1.132922	0.716330	17455.664440	0.036243	0.037537
RS	34	1.230437	0.698753	16761.714716	0.034803	0.036203
RS	35	1.335664	0.698753	15496.455952	0.032175	0.033635
RS	36	1.449214	0.700453	14121.284816	0.029320	0.030790
RS	37	1.571745	0.700453	12733.496602	0.026439	0.027885
RS	38	1.703968	0.720545	11034.909153	0.022912	0.024262
RS	39	1.846648	0.720545	9718.256281	0.020178	0.021430
RS	40	2.000613	0.757031	8059.484780	0.016734	0.017825
RS	41	2.166756	0.757031	6944.400133	0.014419	0.015379
RS	42	2.346039	0.802808	5581.841644	0.011590	0.012387
RS	43	2.539502	0.802808	4705.545068	0.009770	0.010447
RS	44	2.748267	0.844508	3722.653798	0.007729	0.008278
RS	45	2.973543	0.844508	3057.080194	0.006347	0.006802
RS	46	3.216637	0.869245	2397.040519	0.004977	0.005341
RS	47	3.478958	0.869245	1899.439907	0.003944	0.004236
RS	48	3.762027	0.873597	1462.755639	0.003037	0.003264
RS	49	4.067484	0.873597	1103.788778	0.002292	0.002464
RS	50	4.397100	0.864762	816.400484	0.001695	0.001821
RS	51	4.752787	0.864762	578.422786	0.001201	0.001289
RS	52	5.136606	0.851928	401.063031	0.000833	0.000892
RS	53	5.550782	0.851928	263.226358	0.000547	0.000585
RS	54	5.997716	0.835427	168.537822	0.000350	0.000374
RS	55	6.479999	0.835427	100.780500	0.000209	0.000223
RS	56	7.000428	0.835427	57.521692	0.000119	0.000127
RS	57	7.562018	0.835427	31.222835	0.000065	0.000069
RS	58	8.168025	0.809739	16.385274	0.000034	0.000036
RS	59	8.821964	0.809739	7.746231	0.000016	0.000017
RS	60	9.527624	0.809739	3.431533	0.000007	0.000008
RS	61	10.289096	0.809739	1.417202	0.000003	0.000003
RS	62	11.110795	0.809739	0.542667	0.000001	0.000001
RS	63	11.997484	0.809739	0.277899	0.000001	0.000001
PA	4+25*2+4+6 0.233327568 0.033468134 11.997484272 0.273148805 0.574831001 1.022819952 1.201308559 1.045400579 1.061679615 1.235944400 1.420427071 1.538941576 1.493152932 1.299183136 1.083397514 0.923636855 0.820653150 0.755377692 0.716329930 0.698752879 0.700452844 0.720545447 0.757031024 0.802808270 0.844507514 0.869245221 0.873596670 0.864762467 0.851928244 0.835426803 0.809739407
//
IT	3760
RD	25
LK	-7130329.203488
QD	-487.208429 -> -471.171978
RI	0.0117837396
TR	0.233625	0.033258
MT	11.992267
MM	C_pi: 0.846819, n_recomb: 477537.204311
RS	0	0.000000	0.272105	13490.409207	0.028250	0.035840
RS	1	0.007909	0.272105	14126.062186	0.029581	0.017319
RS	2	0.016442	0.272105	14756.538032	0.030901	0.020101
RS	3	0.025651	0.272105	15375.653910	0.032198	0.021434
RS	4	0.035588	0.569944	7706.094115	0.016137	0.011494
RS	5	0.046311	0.569944	8156.004916	0.017079	0.013323
RS	6	0.057883	1.021922	4830.235348	0.010115	0.008683
RS	7	0.070369	1.021922	5147.565249	0.010779	0.009738
RS	8	0.083842	1.204719	4653.784236	0.009745	0.009323
RS	9	0.098381	1.204719	4960.469285	0.010388	0.010068
RS	10	0.114070	1.042239	6099.035137	0.012772	0.012936
RS	11	0.131000	1.042239	6473.078957	0.013555	0.014293
RS	12	0.149269	1.056292	6770.620033	0.014178	0.015235
RS	13	0.168982	1.056292	7168.148898	0.015011	0.016253
RS	14	0.190255	1.230744	6513.493876	0.013640	0.014838
RS	15	0.213210	1.230744	6896.392958	0.014442	0.015759
RS	16	0.237980	1.416161	6345.241336	0.013287	0.014514
RS	17	0.264709	1.416161	6717.125308	0.014066	0.015274
RS	18	0.293552	1.538225	6542.306748	0.013700	0.014767
RS	19	0.324676	1.538225	6916.482017	0.014484	0.015428
RS	20	0.358262	1.494893	7509.270041	0.015725	0.016587
RS	21	0.394503	1.494893	7906.424853	0.016557	0.017307
RS	22	0.433611	1.299663	9536.338067	0.019970	0.020739
RS	23	0.475812	1.299663	9956.238124	0.020849	0.021587
RS	24	0.521350	1.081953	12406.693567	0.025981	0.026808
RS	25	0.570489	1.081953	12781.405261	0.026765	0.027577
RS	26	0.623515	0.921622	15331.531667	0.032105	0.032999
RS	27	0.680734	0.921622	15525.570834	0.032512	0.033367
RS	28	0.742479	0.818840	17528.158466	0.036705	0.037633
RS	29	0.809106	0.818840	17400.815461	0.036439	0.037360
RS	30	0.881003	0.753736	18568.233894	0.038883	0.039917
RS	31	0.958586	0.753736	18028.533149	0.037753	0.038853
RS	32	1.042304	0.714618	18250.490946	0.038218	0.039462
RS	33	1.132643	0.714618	17296.950697	0.036221	0.037562
RS	34	1.230127	0.696824	16609.810935	0.034782	0.036229
RS	35	1.335320	0.696824	15349.887726	0.032144	0.033647
RS	36	1.448832	0.698341	13984.995719	0.029286	0.030795
RS	37	1.571322	0.698341	12604.215372	0.026394	0.027877
RS	38	1.703498	0.718508	10915.144577	0.022857	0.024237
RS	39	1.846128	0.718508	9607.678260	0.020119	0.021397
RS	40	2.000038	0.755511	7957.490871	0.016664	0.017774
RS	41	2.166119	0.755511	6853.789017	0.014352	0.015329
RS	42	2.345336	0.802188	5500.696140	0.011519	0.012327
RS	43	2.538725	0.802188	4636.560985	0.009709	0.010395
RS	44	2.747409	0.844757	3664.185312	0.007673	0.008227
RS	45	2.972596	0.844757	3009.550007	0.006302	0.006761
RS	46	3.215593	0.869862	2359.346901	0.004941	0.005306
RS	47	3.477807	0.869862	1870.161785	0.003916	0.004209
RS	48	3.760758	0.874017	1440.977389	0.003018	0.003245
RS	49	4.066086	0.874017	1087.670010	0.002278	0.002450
RS	50	4.395561	0.864797	805.020628	0.001686	0.001811
RS	51	4.751093	0.864797	570.452127	0.001195	0.001282
RS	52	5.134742	0.851737	395.688869	0.000829	0.000888
RS	53	5.548732	0.851737	259.716577	0.000544	0.000582
RS	54	5.995462	0.835183	166.311731	0.000348	0.000372
RS	55	6.477522	0.835183	99.454487	0.000208	0.000222
RS	56	6.997706	0.835183	56.768326	0.000119	0.000127
RS	57	7.559028	0.835183	30.816127	0.000065	0.000069
RS	58	8.164743	0.809429	16.174196	0.000034	0.000036
RS	59	8.818360	0.809429	7.646648	0.000016	0.000017
RS	60	9.523669	0.809429	3.387543	0.000007	0.000008
RS	61	10.284758	0.809429	1.399101	0.000003	0.000003
RS	62	11.106037	0.809429	0.535769	0.000001	0.000001
RS	63	11.992267	0.809429	0.274399	0.000001	0.000001
PA	4+25*2+4+6 0.233625200 0.033257621 11.992266861 0.272104741 0.569944332 1.021921818 1.204719180 1.042238684 1.056292120 1.230744027 1.416161358 1.538225363 1.494893037 1.299662628 1.081953088 0.921622354 0.818839782 0.753736296 0.714617626 0.696823701 0.698340615 0.718508001 0.755510574 0.802187737 0.844757184 0.869861566 0.874016565 0.864797104 0.851736503 0.835183404 0.809429309
//
