# Supplementary material for: African bushpigs exhibit porous species boundaries and appeared in Madagascar concurrently with human arrival
Source: Nat Commun. 2024 Jan 3;15:172. doi: 10.1038/s41467-023-44105-1 (PMC10764920; doi:10.1038/s41467-023-44105-1)
Supplement: Supplementary file 9 — Source Data [file 41467_2023_44105_MOESM9_ESM.zip › sourceData/Fig3a.psmc/RRivCam00181.psmc]

CC
CC	Brief Description of the file format:
CC	  CC  comments
CC	  MM  useful-messages
CC	  RD  round-of-iterations
CC	  LL  \log[P(sequence)]
CC	  QD  Q-before-opt Q-after-opt
CC	  TR  \theta_0 \rho_0
CC	  RS  k t_k \lambda_k \pi_k \sum_{l\not=k}A_{kl} A_{kk}
CC	  DC  begin end best-k t_k+\Delta_k max-prob
CC
MM	Version: 0.6.5-r67
MM	pattern:4+25*2+4+6, n:63, n_free_lambdas:28
MM	n_iterations:25, skip:1, max_t:15, theta/rho:5
MM	is_decoding:0
MM	n_seqs:16, sum_L:16999820, sum_n:2811681
RD	0
LK	0.000000
QD	0.000000 -> 0.000000
RI	inf
TR	0.180796	0.036159
MT	15.000000
MM	C_pi: 1.000000, n_recomb: 603785.107060
RS	0	0.000000	1.000000	4896.325915	0.008109	0.000000
RS	1	0.008290	1.000000	5257.458705	0.008707	0.000000
RS	2	0.017266	1.000000	5641.261802	0.009343	0.000000
RS	3	0.026987	1.000000	6048.478998	0.010018	0.000000
RS	4	0.037514	1.000000	6479.749887	0.010732	0.000000
RS	5	0.048914	1.000000	6935.580058	0.011487	0.000000
RS	6	0.061258	1.000000	7416.306911	0.012283	0.000000
RS	7	0.074626	1.000000	7922.060828	0.013121	0.000000
RS	8	0.089102	1.000000	8452.721449	0.014000	0.000000
RS	9	0.104778	1.000000	9007.868934	0.014919	0.000000
RS	10	0.121753	1.000000	9586.730200	0.015878	0.000000
RS	11	0.140135	1.000000	10188.120335	0.016874	0.000000
RS	12	0.160042	1.000000	10810.379613	0.017904	0.000000
RS	13	0.181598	1.000000	11451.306868	0.018966	0.000000
RS	14	0.204942	1.000000	12108.090353	0.020054	0.000000
RS	15	0.230221	1.000000	12777.237700	0.021162	0.000000
RS	16	0.257595	1.000000	13454.507169	0.022284	0.000000
RS	17	0.287238	1.000000	14134.843017	0.023410	0.000000
RS	18	0.319339	1.000000	14812.318570	0.024532	0.000000
RS	19	0.354100	1.000000	15480.091415	0.025638	0.000000
RS	20	0.391744	1.000000	16130.375972	0.026715	0.000000
RS	21	0.432507	1.000000	16754.439586	0.027749	0.000000
RS	22	0.476650	1.000000	17342.629067	0.028723	0.000000
RS	23	0.524453	1.000000	17884.435265	0.029621	0.000000
RS	24	0.576218	1.000000	18368.603631	0.030422	0.000000
RS	25	0.632274	1.000000	18783.298679	0.031109	0.000000
RS	26	0.692977	1.000000	19116.329611	0.031661	0.000000
RS	27	0.758711	1.000000	19355.442958	0.032057	0.000000
RS	28	0.829896	1.000000	19488.685654	0.032278	0.000000
RS	29	0.906981	1.000000	19504.838361	0.032304	0.000000
RS	30	0.990456	1.000000	19393.913948	0.032121	0.000000
RS	31	1.080851	1.000000	19147.709679	0.031713	0.000000
RS	32	1.178739	1.000000	18760.394119	0.031071	0.000000
RS	33	1.284742	1.000000	18229.101142	0.030191	0.000000
RS	34	1.399532	1.000000	17554.494438	0.029074	0.000000
RS	35	1.523838	1.000000	16741.257360	0.027727	0.000000
RS	36	1.658449	1.000000	15798.456116	0.026166	0.000000
RS	37	1.804218	1.000000	14739.720669	0.024412	0.000000
RS	38	1.962071	1.000000	13583.188996	0.022497	0.000000
RS	39	2.133009	1.000000	12351.168330	0.020456	0.000000
RS	40	2.318118	1.000000	11069.482882	0.018333	0.000000
RS	41	2.518571	1.000000	9766.502047	0.016175	0.000000
RS	42	2.735641	1.000000	8471.875418	0.014031	0.000000
RS	43	2.970706	1.000000	7215.038837	0.011950	0.000000
RS	44	3.225257	1.000000	6023.594841	0.009976	0.000000
RS	45	3.500909	1.000000	4921.705179	0.008151	0.000000
RS	46	3.799411	1.000000	3928.655382	0.006507	0.000000
RS	47	4.122659	1.000000	3057.754350	0.005064	0.000000
RS	48	4.472702	1.000000	2315.710322	0.003835	0.000000
RS	49	4.851763	1.000000	1702.576689	0.002820	0.000000
RS	50	5.262247	1.000000	1212.290832	0.002008	0.000000
RS	51	5.706758	1.000000	833.746336	0.001381	0.000000
RS	52	6.188118	1.000000	552.258732	0.000915	0.000000
RS	53	6.709380	1.000000	351.224557	0.000582	0.000000
RS	54	7.273854	1.000000	213.748002	0.000354	0.000000
RS	55	7.885120	1.000000	124.026823	0.000205	0.000000
RS	56	8.547059	1.000000	68.346684	0.000113	0.000000
RS	57	9.263869	1.000000	35.617169	0.000059	0.000000
RS	58	10.040101	1.000000	17.471972	0.000029	0.000000
RS	59	10.880679	1.000000	8.027899	0.000013	0.000000
RS	60	11.790939	1.000000	3.436366	0.000006	0.000000
RS	61	12.776655	1.000000	1.362396	0.000002	0.000000
RS	62	13.844085	1.000000	0.497137	0.000001	0.000000
RS	63	15.000000	1.000000	0.233899	0.000000	0.000000
PA	4+25*2+4+6 0.180796422 0.036159284 15.000000000 1.000000000 1.000000000 1.000000000 1.000000000 1.000000000 1.000000000 1.000000000 1.000000000 1.000000000 1.000000000 1.000000000 1.000000000 1.000000000 1.000000000 1.000000000 1.000000000 1.000000000 1.000000000 1.000000000 1.000000000 1.000000000 1.000000000 1.000000000 1.000000000 1.000000000 1.000000000 1.000000000 1.000000000
//
IT	4606
RD	1
LK	-6823191.202853
QD	-3621.668286 -> -1383.947951
RI	0.0129976668
TR	0.192885	0.037692
MT	13.650827
MM	C_pi: 1.001382, n_recomb: 629762.797381
RS	0	0.000000	0.556357	8966.000969	0.014237	0.039442
RS	1	0.008129	0.556357	9550.080505	0.015165	0.015838
RS	2	0.016919	0.556357	10159.778244	0.016133	0.016706
RS	3	0.026423	0.556357	10794.119170	0.017140	0.014372
RS	4	0.036699	0.866951	7375.275126	0.011711	0.012916
RS	5	0.047812	0.866951	7870.859880	0.012498	0.012264
RS	6	0.059827	1.066570	6829.922185	0.010845	0.011617
RS	7	0.072819	1.066570	7293.956309	0.011582	0.011092
RS	8	0.086868	1.194804	6951.779696	0.011039	0.011075
RS	9	0.102058	1.194804	7420.300227	0.011783	0.011214
RS	10	0.118483	1.252465	7550.395769	0.011989	0.011614
RS	11	0.136243	1.252465	8047.374706	0.012778	0.012236
RS	12	0.155447	1.272205	8435.178143	0.013394	0.012876
RS	13	0.176212	1.272205	8970.907042	0.014245	0.013447
RS	14	0.198665	1.271607	9532.249955	0.015136	0.013991
RS	15	0.222943	1.271607	10109.166835	0.016052	0.014602
RS	16	0.249195	1.252056	10869.373872	0.017259	0.015316
RS	17	0.277580	1.252056	11485.293490	0.018237	0.016136
RS	18	0.308273	1.216198	12465.708969	0.019794	0.017090
RS	19	0.341461	1.216198	13110.186610	0.020818	0.018218
RS	20	0.377347	1.168329	14311.261197	0.022725	0.019542
RS	21	0.416150	1.168329	14960.309337	0.023755	0.021052
RS	22	0.458108	1.115377	16321.335065	0.025917	0.022724
RS	23	0.503476	1.115377	16931.761833	0.026886	0.024518
RS	24	0.552531	1.063884	18332.329742	0.029110	0.026382
RS	25	0.605575	1.063884	18839.964400	0.029916	0.028254
RS	26	0.662930	1.018383	20117.351238	0.031944	0.030058
RS	27	0.724948	1.018383	20441.926699	0.032460	0.031711
RS	28	0.792007	0.981388	21417.734020	0.034009	0.033124
RS	29	0.864517	0.981388	21475.674962	0.034101	0.034217
RS	30	0.942922	0.953520	22000.246815	0.034934	0.034926
RS	31	1.027700	0.953520	21722.920895	0.034494	0.035213
RS	32	1.119369	0.933888	21715.564213	0.034482	0.035060
RS	33	1.218491	0.933888	21067.001451	0.033452	0.034466
RS	34	1.325669	0.921024	20523.959592	0.032590	0.033445
RS	35	1.441560	0.921024	19513.852424	0.030986	0.032027
RS	36	1.566872	0.913484	18501.155950	0.029378	0.030252
RS	37	1.702370	0.913484	17190.407818	0.027297	0.028175
RS	38	1.848882	0.909993	15832.338209	0.025140	0.025858
RS	39	2.007305	0.909993	14328.359130	0.022752	0.023371
RS	40	2.178605	0.909348	12789.278319	0.020308	0.020791
RS	41	2.363830	0.909348	11229.591580	0.017831	0.018192
RS	42	2.564112	0.910282	9685.937393	0.015380	0.015646
RS	43	2.780675	0.910282	8212.631562	0.013041	0.013216
RS	44	3.014842	0.911602	6818.672200	0.010827	0.010953
RS	45	3.268044	0.911602	5550.998293	0.008814	0.008894
RS	46	3.541828	0.912466	4412.483760	0.007007	0.007065
RS	47	3.837868	0.912466	3424.984077	0.005439	0.005480
RS	48	4.157973	0.912484	2587.838468	0.004109	0.004142
RS	49	4.504099	0.912484	1899.278813	0.003016	0.003043
RS	50	4.878361	0.911587	1351.817286	0.002147	0.002168
RS	51	5.283046	0.911587	928.843882	0.001475	0.001493
RS	52	5.720628	0.909881	616.036335	0.000978	0.000991
RS	53	6.193780	0.909881	391.685278	0.000622	0.000632
RS	54	6.705394	0.906934	239.100791	0.000380	0.000386
RS	55	7.258597	0.906934	138.705259	0.000220	0.000225
RS	56	7.856769	0.906934	76.502153	0.000121	0.000124
RS	57	8.503565	0.906934	39.953048	0.000063	0.000065
RS	58	9.202939	0.901768	19.741971	0.000031	0.000032
RS	59	9.959165	0.901768	9.074478	0.000014	0.000015
RS	60	10.776863	0.901768	3.891851	0.000006	0.000006
RS	61	11.661030	0.901768	1.548696	0.000002	0.000003
RS	62	12.617071	0.901768	0.568368	0.000001	0.000001
RS	63	13.650827	0.901768	0.270828	0.000000	0.000000
PA	4+25*2+4+6 0.192884517 0.037692279 13.650827408 0.556357384 0.866950989 1.066570282 1.194804192 1.252465248 1.272205353 1.271607399 1.252056122 1.216197968 1.168329239 1.115377426 1.063883781 1.018383026 0.981388092 0.953519821 0.933888376 0.921024382 0.913483620 0.909993172 0.909348488 0.910282135 0.911602139 0.912466109 0.912484288 0.911586761 0.909880638 0.906933904 0.901767790
//
IT	4421
RD	2
LK	-6819952.469189
QD	-1257.025134 -> -723.300081
RI	0.0085311267
TR	0.199431	0.038352
MT	12.987408
MM	C_pi: 0.972030, n_recomb: 622141.200550
RS	0	0.000000	0.407164	11948.785717	0.019206	0.040217
RS	1	0.008044	0.407164	12649.411830	0.020332	0.016659
RS	2	0.016735	0.407164	13369.178956	0.021489	0.018644
RS	3	0.026125	0.407164	14104.890365	0.022672	0.017970
RS	4	0.036271	0.769675	7906.971392	0.012709	0.011926
RS	5	0.047233	0.769675	8419.232360	0.013533	0.012776
RS	6	0.059076	1.043102	6621.391323	0.010643	0.010726
RS	7	0.071872	1.043102	7065.115966	0.011356	0.011057
RS	8	0.085698	1.240393	6340.357931	0.010191	0.010514
RS	9	0.100635	1.240393	6767.118553	0.010877	0.011076
RS	10	0.116775	1.336356	6700.733835	0.010770	0.011328
RS	11	0.134212	1.336356	7144.626932	0.011484	0.012197
RS	12	0.153052	1.381776	7361.523739	0.011833	0.012750
RS	13	0.173408	1.381776	7835.916654	0.012595	0.013288
RS	14	0.195401	1.399611	8225.616032	0.013221	0.013728
RS	15	0.219163	1.399611	8735.850862	0.014042	0.014187
RS	16	0.244837	1.382591	9377.827071	0.015073	0.014922
RS	17	0.272576	1.382591	9928.407708	0.015958	0.015480
RS	18	0.302546	1.331699	10890.338203	0.017505	0.016595
RS	19	0.334927	1.331699	11479.891991	0.018452	0.017389
RS	20	0.369913	1.254884	12805.608316	0.020583	0.019081
RS	21	0.407713	1.254884	13419.010188	0.021569	0.020197
RS	22	0.448553	1.167758	15054.163957	0.024197	0.022431
RS	23	0.492679	1.167758	15651.993091	0.025158	0.023774
RS	24	0.540354	1.084097	17445.824132	0.028042	0.026352
RS	25	0.591865	1.084097	17958.697041	0.028866	0.027744
RS	26	0.647519	1.012238	19683.658743	0.031639	0.030333
RS	27	0.707650	1.012238	20016.793746	0.032174	0.031504
RS	28	0.772617	0.955906	21407.078710	0.034409	0.033648
RS	29	0.842811	0.955906	21458.470692	0.034491	0.034282
RS	30	0.918651	0.915200	22289.719908	0.035827	0.035562
RS	31	1.000592	0.915200	21977.468485	0.035326	0.035442
RS	32	1.089124	0.887834	22138.721360	0.035585	0.035656
RS	33	1.184778	0.887834	21425.231368	0.034438	0.034722
RS	34	1.288126	0.870957	20925.196328	0.033634	0.033879
RS	35	1.399788	0.870957	19830.886598	0.031875	0.032198
RS	36	1.520431	0.862086	18774.018172	0.030176	0.030463
RS	37	1.650780	0.862086	17378.517113	0.027933	0.028205
RS	38	1.791613	0.859217	15936.498465	0.025616	0.025853
RS	39	1.943776	0.859217	14366.537084	0.023092	0.023264
RS	40	2.108178	0.860516	12746.725970	0.020488	0.020633
RS	41	2.285805	0.860516	11151.832745	0.017925	0.017999
RS	42	2.477720	0.863999	9558.174748	0.015363	0.015427
RS	43	2.685073	0.863999	8080.412215	0.012988	0.013008
RS	44	2.909106	0.867735	6672.752949	0.010725	0.010751
RS	45	3.151160	0.867735	5421.164935	0.008714	0.008725
RS	46	3.412685	0.870336	4293.688678	0.006901	0.006924
RS	47	3.695247	0.870336	3329.335612	0.005351	0.005374
RS	48	4.000538	0.871192	2511.640321	0.004037	0.004066
RS	49	4.330387	0.871192	1843.194532	0.002963	0.002992
RS	50	4.686770	0.870251	1312.391752	0.002109	0.002137
RS	51	5.071820	0.870251	902.384528	0.001450	0.001475
RS	52	5.487844	0.867759	599.664019	0.000964	0.000984
RS	53	5.937333	0.867759	381.753233	0.000614	0.000629
RS	54	6.422979	0.863141	233.829455	0.000376	0.000386
RS	55	6.947690	0.863141	135.819314	0.000218	0.000225
RS	56	7.514610	0.863141	75.057473	0.000121	0.000125
RS	57	8.127133	0.863141	39.306633	0.000063	0.000066
RS	58	8.788928	0.854981	19.541132	0.000031	0.000033
RS	59	9.503957	0.854981	8.995276	0.000014	0.000015
RS	60	10.276504	0.854981	3.867022	0.000006	0.000006
RS	61	11.111195	0.854981	1.544063	0.000002	0.000003
RS	62	12.013029	0.854981	0.569273	0.000001	0.000001
RS	63	12.987408	0.854981	0.273752	0.000000	0.000000
PA	4+25*2+4+6 0.199431033 0.038351792 12.987407527 0.407164397 0.769674522 1.043102351 1.240392610 1.336355824 1.381775728 1.399610844 1.382591274 1.331698824 1.254883514 1.167758072 1.084096615 1.012238207 0.955905906 0.915199923 0.887834138 0.870956699 0.862085705 0.859217324 0.860516068 0.863998707 0.867734521 0.870335594 0.871191819 0.870251015 0.867759081 0.863140864 0.854981012
//
IT	4708
RD	3
LK	-6819100.680289
QD	-833.914869 -> -619.134740
RI	0.0082213609
TR	0.203315	0.038533
MT	12.625747
MM	C_pi: 0.947859, n_recomb: 609769.280969
RS	0	0.000000	0.349264	13554.911163	0.022230	0.040591
RS	1	0.007996	0.349264	14296.682809	0.023446	0.017079
RS	2	0.016631	0.349264	15050.568184	0.024682	0.019506
RS	3	0.025957	0.349264	15811.893860	0.025931	0.019784
RS	4	0.036029	0.717547	8132.390707	0.013337	0.011505
RS	5	0.046906	0.717547	8647.184777	0.014181	0.013001
RS	6	0.058652	1.012972	6521.702130	0.010695	0.010331
RS	7	0.071338	1.012972	6953.813653	0.011404	0.011085
RS	8	0.085038	1.237143	6072.854648	0.009959	0.010260
RS	9	0.099834	1.237143	6479.296539	0.010626	0.011056
RS	10	0.115813	1.347436	6344.544274	0.010405	0.011237
RS	11	0.133069	1.347436	6763.539830	0.011092	0.012274
RS	12	0.151705	1.411732	6877.019165	0.011278	0.012710
RS	13	0.171831	1.411732	7320.554765	0.012005	0.013288
RS	14	0.193567	1.453138	7563.714643	0.012404	0.013554
RS	15	0.217041	1.453138	8036.204816	0.013179	0.013993
RS	16	0.242391	1.450434	8542.812053	0.014010	0.014621
RS	17	0.269769	1.450434	9051.515429	0.014844	0.015083
RS	18	0.299336	1.398283	9928.972892	0.016283	0.016194
RS	19	0.331267	1.398283	10477.933206	0.017183	0.016842
RS	20	0.365751	1.305603	11809.173657	0.019367	0.018689
RS	21	0.402992	1.305603	12389.901752	0.020319	0.019616
RS	22	0.443211	1.196357	14132.091628	0.023176	0.022156
RS	23	0.486646	1.196357	14709.380591	0.024123	0.023280
RS	24	0.533555	1.091443	16698.738163	0.027385	0.026286
RS	25	0.584214	1.091443	17201.641407	0.028210	0.027448
RS	26	0.638923	1.002702	19169.634384	0.031438	0.030523
RS	27	0.698008	1.002702	19495.073977	0.031971	0.031466
RS	28	0.761816	0.934768	21112.786585	0.034624	0.034056
RS	29	0.830727	0.934768	21147.698833	0.034681	0.034472
RS	30	0.905148	0.887124	22135.970095	0.036302	0.036073
RS	31	0.985520	0.887124	21792.003306	0.035738	0.035752
RS	32	1.072318	0.856236	22022.104970	0.036115	0.036131
RS	33	1.166057	0.856236	21264.386613	0.034873	0.035022
RS	34	1.267291	0.838169	20760.510283	0.034047	0.034212
RS	35	1.376619	0.838169	19620.453822	0.032177	0.032391
RS	36	1.494690	0.829727	18519.043720	0.030371	0.030605
RS	37	1.622201	0.829727	17090.738883	0.028028	0.028250
RS	38	1.759908	0.828475	15597.175412	0.025579	0.025813
RS	39	1.908626	0.828475	14019.078882	0.022991	0.023175
RS	40	2.069236	0.832216	12366.947405	0.020281	0.020471
RS	41	2.242688	0.832216	10792.157173	0.017699	0.017830
RS	42	2.430010	0.838477	9197.751805	0.015084	0.015221
RS	43	2.632309	0.838477	7761.807642	0.012729	0.012827
RS	44	2.850785	0.844750	6380.895527	0.010464	0.010571
RS	45	3.086729	0.844750	5179.684239	0.008494	0.008582
RS	46	3.341540	0.849193	4091.598940	0.006710	0.006803
RS	47	3.616726	0.849193	3173.096099	0.005204	0.005287
RS	48	3.913915	0.851020	2392.319593	0.003923	0.004002
RS	49	4.234868	0.851020	1757.461244	0.002882	0.002951
RS	50	4.581484	0.850213	1252.905663	0.002055	0.002114
RS	51	4.955816	0.850213	862.994927	0.001415	0.001463
RS	52	5.360079	0.847165	575.040476	0.000943	0.000979
RS	53	5.796666	0.847165	366.888526	0.000602	0.000628
RS	54	6.268164	0.841245	225.604364	0.000370	0.000388
RS	55	6.777362	0.841245	131.327352	0.000215	0.000227
RS	56	7.327276	0.841245	72.770187	0.000119	0.000126
RS	57	7.921161	0.841245	38.233118	0.000063	0.000066
RS	58	8.562533	0.830804	19.118596	0.000031	0.000033
RS	59	9.255189	0.830804	8.819378	0.000014	0.000015
RS	60	10.003230	0.830804	3.801756	0.000006	0.000007
RS	61	10.811085	0.830804	1.523208	0.000002	0.000003
RS	62	11.683535	0.830804	0.563954	0.000001	0.000001
RS	63	12.625747	0.830804	0.273293	0.000000	0.000000
PA	4+25*2+4+6 0.203314889 0.038533369 12.625746519 0.349263778 0.717546890 1.012972456 1.237143099 1.347435877 1.411732457 1.453137573 1.450434204 1.398283067 1.305603283 1.196356884 1.091442815 1.002701558 0.934767650 0.887123607 0.856236392 0.838169341 0.829726640 0.828475388 0.832215881 0.838476955 0.844749705 0.849192994 0.851020018 0.850212624 0.847165366 0.841244522 0.830804425
//
IT	4113
RD	4
LK	-6818727.221642
QD	-723.478878 -> -595.455591
RI	0.0086404406
TR	0.205786	0.038451
MT	12.417873
MM	C_pi: 0.931545, n_recomb: 598197.226089
RS	0	0.000000	0.324160	14269.866805	0.023855	0.040786
RS	1	0.007968	0.324160	15020.516732	0.025110	0.017287
RS	2	0.016570	0.324160	15778.698909	0.026377	0.019888
RS	3	0.025858	0.324160	16538.986082	0.027648	0.020615
RS	4	0.035887	0.690461	8191.699752	0.013694	0.011322
RS	5	0.046714	0.690461	8703.247054	0.014549	0.013089
RS	6	0.058404	0.989504	6461.750347	0.010802	0.010170
RS	7	0.071025	0.989504	6886.428645	0.011512	0.011117
RS	8	0.084652	1.220563	5951.893032	0.009950	0.010168
RS	9	0.099364	1.220563	6347.952045	0.010612	0.011084
RS	10	0.115249	1.330740	6207.371683	0.010377	0.011269
RS	11	0.132400	1.330740	6615.013215	0.011058	0.012411
RS	12	0.150917	1.406409	6665.893309	0.011143	0.012757
RS	13	0.170909	1.406409	7094.250441	0.011859	0.013386
RS	14	0.192495	1.470254	7216.592067	0.012064	0.013473
RS	15	0.215800	1.470254	7667.789070	0.012818	0.013933
RS	16	0.240962	1.486358	8049.446091	0.013456	0.014409
RS	17	0.268129	1.486358	8531.818942	0.014263	0.014842
RS	18	0.297461	1.440337	9315.165087	0.015572	0.015881
RS	19	0.329130	1.440337	9836.260091	0.016443	0.016463
RS	20	0.363322	1.339500	11137.919306	0.018619	0.018367
RS	21	0.400238	1.339500	11694.253498	0.019549	0.019197
RS	22	0.440096	1.215182	13482.373817	0.022538	0.021922
RS	23	0.483130	1.215182	14042.413312	0.023475	0.022928
RS	24	0.529592	1.095085	16146.937943	0.026993	0.026223
RS	25	0.579757	1.095085	16639.260172	0.027816	0.027260
RS	26	0.633918	0.994385	18762.645835	0.031365	0.030678
RS	27	0.692395	0.994385	19078.408830	0.031893	0.031497
RS	28	0.755531	0.918596	20841.603909	0.034841	0.034400
RS	29	0.823698	0.918596	20859.887909	0.034871	0.034693
RS	30	0.897296	0.866665	21939.930300	0.036677	0.036500
RS	31	0.976758	0.866665	21568.763141	0.036056	0.036059
RS	32	1.062552	0.833995	21825.691492	0.036486	0.036518
RS	33	1.155181	0.833995	21034.256070	0.035163	0.035299
RS	34	1.255191	0.815778	20508.501630	0.034284	0.034468
RS	35	1.363170	0.815778	19338.287372	0.032328	0.032556
RS	36	1.479752	0.808302	18193.441418	0.030414	0.030692
RS	37	1.605623	0.808302	16750.035394	0.028001	0.028274
RS	38	1.741523	0.808872	15216.939121	0.025438	0.025745
RS	39	1.888251	0.808872	13646.691528	0.022813	0.023079
RS	40	2.046671	0.815070	11976.567669	0.020021	0.020302
RS	41	2.217713	0.815070	10433.057254	0.017441	0.017668
RS	42	2.402383	0.824048	8848.449006	0.014792	0.015023
RS	43	2.601767	0.824048	7459.559650	0.012470	0.012659
RS	44	2.817037	0.832788	6109.942419	0.010214	0.010403
RS	45	3.049460	0.832788	4959.382563	0.008291	0.008452
RS	46	3.300402	0.839027	3910.314034	0.006537	0.006692
RS	47	3.571338	0.839027	3035.159923	0.005074	0.005209
RS	48	3.863862	0.841810	2288.553920	0.003826	0.003947
RS	49	4.179693	0.841810	1684.113786	0.002815	0.002917
RS	50	4.520690	0.841159	1202.825969	0.002011	0.002094
RS	51	4.888855	0.841159	830.454874	0.001388	0.001453
RS	52	5.286356	0.837614	555.120896	0.000928	0.000976
RS	53	5.715529	0.837614	355.151644	0.000594	0.000628
RS	54	6.178897	0.830513	219.313460	0.000367	0.000390
RS	55	6.679185	0.830513	128.004726	0.000214	0.000229
RS	56	7.219335	0.830513	71.146560	0.000119	0.000128
RS	57	7.802522	0.830513	37.511665	0.000063	0.000068
RS	58	8.432177	0.818094	18.864927	0.000032	0.000034
RS	59	9.112002	0.818094	8.723604	0.000015	0.000016
RS	60	9.845993	0.818094	3.771367	0.000006	0.000007
RS	61	10.638467	0.818094	1.516185	0.000003	0.000003
RS	62	11.494083	0.818094	0.563590	0.000001	0.000001
RS	63	12.417873	0.818094	0.275005	0.000000	0.000000
PA	4+25*2+4+6 0.205786496 0.038450796 12.417873282 0.324159578 0.690461373 0.989504305 1.220562926 1.330739677 1.406409057 1.470253836 1.486358378 1.440336532 1.339500439 1.215182308 1.095084858 0.994385046 0.918596495 0.866664982 0.833994641 0.815777814 0.808301699 0.808871928 0.815069637 0.824048361 0.832787917 0.839027307 0.841809521 0.841158942 0.837614137 0.830513414 0.818094029
//
IT	4842
RD	5
LK	-6818490.681450
QD	-676.811921 -> -580.308234
RI	0.0090290257
TR	0.207460	0.038223
MT	12.294568
MM	C_pi: 0.920586, n_recomb: 587840.086974
RS	0	0.000000	0.312200	14527.065464	0.024713	0.040892
RS	1	0.007951	0.312200	15274.761000	0.025985	0.017391
RS	2	0.016534	0.312200	16027.374294	0.027265	0.020056
RS	3	0.025799	0.312200	16779.134167	0.028544	0.020975
RS	4	0.035801	0.676087	8167.204469	0.013894	0.011232
RS	5	0.046598	0.676087	8673.245378	0.014754	0.013108
RS	6	0.058254	0.972746	6411.448863	0.010907	0.010105
RS	7	0.070837	0.972746	6830.461798	0.011620	0.011135
RS	8	0.084420	1.202395	5889.307181	0.010019	0.010145
RS	9	0.099082	1.202395	6279.284978	0.010682	0.011118
RS	10	0.114911	1.305131	6165.437990	0.010488	0.011356
RS	11	0.131998	1.305131	6567.883664	0.011173	0.012566
RS	12	0.150444	1.386522	6581.880778	0.011197	0.012856
RS	13	0.170356	1.386522	7002.655649	0.011913	0.013535
RS	14	0.191852	1.469721	7023.773033	0.011948	0.013454
RS	15	0.215056	1.469721	7462.203511	0.012694	0.013948
RS	16	0.240106	1.505431	7731.812514	0.013153	0.014262
RS	17	0.267147	1.505431	8196.514254	0.013943	0.014695
RS	18	0.296338	1.469145	8888.630324	0.015121	0.015635
RS	19	0.327850	1.469145	9389.590874	0.015973	0.016189
RS	20	0.361868	1.364590	10650.217940	0.018118	0.018103
RS	21	0.398590	1.364590	11187.913963	0.019032	0.018882
RS	22	0.438232	1.229408	12994.514047	0.022106	0.021726
RS	23	0.481026	1.229408	13540.579103	0.023034	0.022664
RS	24	0.527222	1.097689	15720.302722	0.026742	0.026172
RS	25	0.577092	1.097689	16203.302784	0.027564	0.027135
RS	26	0.630926	0.987821	18436.726345	0.031364	0.030816
RS	27	0.689040	0.987821	18743.425867	0.031885	0.031560
RS	28	0.751775	0.906203	20609.612365	0.035060	0.034701
RS	29	0.819498	0.906203	20612.991368	0.035066	0.034915
RS	30	0.892606	0.851336	21752.050987	0.037003	0.036867
RS	31	0.971526	0.851336	21357.941735	0.036333	0.036343
RS	32	1.056721	0.817697	21622.600454	0.036783	0.036842
RS	33	1.148690	0.817697	20804.579669	0.035392	0.035542
RS	34	1.247971	0.799745	20251.340928	0.034450	0.034669
RS	35	1.355145	0.799745	19059.849230	0.032424	0.032690
RS	36	1.470841	0.793376	17875.544956	0.030409	0.030741
RS	37	1.595736	0.793376	16425.470490	0.027942	0.028279
RS	38	1.730560	0.795740	14860.700861	0.025280	0.025659
RS	39	1.876105	0.795740	13304.013200	0.022632	0.022977
RS	40	2.033221	0.804287	11622.596221	0.019772	0.020131
RS	41	2.202829	0.804287	10112.012923	0.017202	0.017510
RS	42	2.385923	0.815859	8539.870957	0.014528	0.014833
RS	43	2.583573	0.815859	7195.774673	0.012241	0.012500
RS	44	2.796939	0.826963	5875.850318	0.009996	0.010245
RS	45	3.027269	0.826963	4771.224850	0.008117	0.008331
RS	46	3.275912	0.834925	3757.005823	0.006391	0.006590
RS	47	3.544325	0.834925	2919.907685	0.004967	0.005138
RS	48	3.834078	0.838619	2202.842813	0.003747	0.003895
RS	49	4.146869	0.838619	1624.386929	0.002763	0.002886
RS	50	4.484529	0.838113	1162.687833	0.001978	0.002076
RS	51	4.849036	0.838113	804.870858	0.001369	0.001445
RS	52	5.242525	0.834081	539.857822	0.000918	0.000974
RS	53	5.667299	0.834081	346.415389	0.000589	0.000629
RS	54	6.125846	0.825854	214.850089	0.000365	0.000392
RS	55	6.620851	0.825854	125.757726	0.000214	0.000230
RS	56	7.155212	0.825854	70.121317	0.000119	0.000129
RS	57	7.732060	0.825854	37.103462	0.000063	0.000069
RS	58	8.354772	0.811617	18.762707	0.000032	0.000035
RS	59	9.026995	0.811617	8.698446	0.000015	0.000016
RS	60	9.752665	0.811617	3.771428	0.000006	0.000007
RS	61	10.536031	0.811617	1.521226	0.000003	0.000003
RS	62	11.381682	0.811617	0.567585	0.000001	0.000001
RS	63	12.294568	0.811617	0.278698	0.000000	0.000001
PA	4+25*2+4+6 0.207459592 0.038223004 12.294568060 0.312199776 0.676086528 0.972745762 1.202394909 1.305130664 1.386521580 1.469721022 1.505430865 1.469145296 1.364589581 1.229407660 1.097689477 0.987820778 0.906203131 0.851336414 0.817696536 0.799745071 0.793375989 0.795740187 0.804286585 0.815858770 0.826963192 0.834925293 0.838619145 0.838112769 0.834080646 0.825854243 0.811616506
//
IT	3951
RD	6
LK	-6818306.808145
QD	-645.136131 -> -564.125063
RI	0.0093088639
TR	0.208663	0.037918
MT	12.219616
MM	C_pi: 0.912808, n_recomb: 578387.779565
RS	0	0.000000	0.305801	14573.972441	0.025198	0.040951
RS	1	0.007940	0.305801	15314.661465	0.026478	0.017442
RS	2	0.016511	0.305801	16058.744609	0.027765	0.020131
RS	3	0.025763	0.305801	16800.301318	0.029047	0.021125
RS	4	0.035749	0.668207	8100.397483	0.014005	0.011177
RS	5	0.046528	0.668207	8600.020781	0.014869	0.013091
RS	6	0.058163	0.961150	6357.439475	0.010992	0.010074
RS	7	0.070722	0.961150	6771.333516	0.011707	0.011133
RS	8	0.084278	1.186596	5844.147849	0.010104	0.010145
RS	9	0.098910	1.186596	6229.635680	0.010771	0.011141
RS	10	0.114704	1.278406	6160.690028	0.010651	0.011460
RS	11	0.131753	1.278406	6560.515682	0.011343	0.012716
RS	12	0.150155	1.361602	6555.480580	0.011334	0.012980
RS	13	0.170018	1.361602	6972.228334	0.012055	0.013703
RS	14	0.191459	1.460793	6907.813113	0.011943	0.013473
RS	15	0.214602	1.460793	7337.854250	0.012687	0.014005
RS	16	0.239583	1.515215	7507.633383	0.012980	0.014161
RS	17	0.266547	1.515215	7959.436147	0.013761	0.014607
RS	18	0.295652	1.490192	8566.400000	0.014811	0.015438
RS	19	0.327069	1.490192	9051.730533	0.015650	0.015984
RS	20	0.360980	1.384485	10267.832879	0.017753	0.017885
RS	21	0.397583	1.384485	10790.409036	0.018656	0.018635
RS	22	0.437093	1.241057	12600.895052	0.021786	0.021561
RS	23	0.479741	1.241057	13135.122097	0.022710	0.022458
RS	24	0.525775	1.099961	15366.348611	0.026568	0.026132
RS	25	0.575464	1.099961	15841.046984	0.027388	0.027049
RS	26	0.629098	0.982652	18156.704324	0.031392	0.030944
RS	27	0.686992	0.982652	18455.159341	0.031908	0.031638
RS	28	0.749482	0.896420	20398.453624	0.035268	0.034971
RS	29	0.816935	0.896420	20388.710797	0.035251	0.035129
RS	30	0.889743	0.839390	21567.764676	0.037289	0.037192
RS	31	0.968333	0.839390	21154.321688	0.036575	0.036604
RS	32	1.053163	0.805202	21417.233822	0.037029	0.037119
RS	33	1.144729	0.805202	20578.052569	0.035578	0.035756
RS	34	1.243565	0.787681	19996.869231	0.034573	0.034832
RS	35	1.350250	0.787681	18790.266669	0.032487	0.032798
RS	36	1.465406	0.782413	17571.746328	0.030381	0.030766
RS	37	1.589706	0.782413	16120.211944	0.027871	0.028268
RS	38	1.723875	0.786466	14530.436912	0.025122	0.025565
RS	39	1.868698	0.786466	12990.040195	0.022459	0.022872
RS	40	2.025021	0.797218	11302.039485	0.019541	0.019965
RS	41	2.193757	0.797218	9823.977629	0.016985	0.017356
RS	42	2.375891	0.811250	8265.463118	0.014291	0.014652
RS	43	2.572487	0.811250	6963.091010	0.012039	0.012349
RS	44	2.784693	0.824615	5670.856262	0.009805	0.010096
RS	45	3.013750	0.824615	4607.718574	0.007966	0.008217
RS	46	3.260994	0.834227	3624.710478	0.006267	0.006494
RS	47	3.527871	0.834227	2821.268270	0.004878	0.005071
RS	48	3.815939	0.838786	2130.094291	0.003683	0.003848
RS	49	4.126881	0.838786	1574.209894	0.002722	0.002856
RS	50	4.462513	0.838405	1129.377512	0.001953	0.002060
RS	51	4.824795	0.838405	783.956016	0.001355	0.001437
RS	52	5.215844	0.833893	527.650421	0.000912	0.000972
RS	53	5.637945	0.833893	339.607165	0.000587	0.000629
RS	54	6.093561	0.824581	211.535681	0.000366	0.000393
RS	55	6.585356	0.824581	124.174975	0.000215	0.000232
RS	56	7.116201	0.824581	69.459388	0.000120	0.000130
RS	57	7.689197	0.824581	36.882422	0.000064	0.000069
RS	58	8.307691	0.808651	18.749268	0.000032	0.000035
RS	59	8.975297	0.808651	8.714366	0.000015	0.000016
RS	60	9.695913	0.808651	3.789087	0.000007	0.000007
RS	61	10.473749	0.808651	1.533203	0.000003	0.000003
RS	62	11.313349	0.808651	0.574079	0.000001	0.000001
RS	63	12.219616	0.808651	0.283526	0.000000	0.000001
PA	4+25*2+4+6 0.208662625 0.037918154 12.219615909 0.305801112 0.668206839 0.961149728 1.186595771 1.278406363 1.361601703 1.460792605 1.515215098 1.490192412 1.384484987 1.241057168 1.099961116 0.982651935 0.896420130 0.839389746 0.805201542 0.787680740 0.782412532 0.786465951 0.797218043 0.811250300 0.824615370 0.834227383 0.838786347 0.838404909 0.833892922 0.824581143 0.808651389
//
IT	3840
RD	7
LK	-6818150.443765
QD	-618.344285 -> -547.309025
RI	0.0095171856
TR	0.209583	0.037576
MT	12.172664
MM	C_pi: 0.906867, n_recomb: 569590.412636
RS	0	0.000000	0.301801	14532.010529	0.025513	0.040982
RS	1	0.007934	0.301801	15264.514362	0.026799	0.017467
RS	2	0.016497	0.301801	15999.418868	0.028089	0.020165
RS	3	0.025740	0.301801	16730.738600	0.029373	0.021190
RS	4	0.035716	0.663700	8012.932535	0.014068	0.011132
RS	5	0.046484	0.663700	8505.816207	0.014933	0.013057
RS	6	0.058105	0.953308	6295.764301	0.011053	0.010052
RS	7	0.070649	0.953308	6704.582451	0.011771	0.011115
RS	8	0.084188	1.174175	5799.055073	0.010181	0.010145
RS	9	0.098802	1.174175	6180.444625	0.010851	0.011146
RS	10	0.114574	1.253642	6166.014419	0.010825	0.011564
RS	11	0.131598	1.253642	6564.102496	0.011524	0.012851
RS	12	0.149973	1.335948	6553.395079	0.011505	0.013112
RS	13	0.169806	1.335948	6967.700214	0.012233	0.013875
RS	14	0.191212	1.448061	6831.039765	0.011993	0.013513
RS	15	0.214316	1.448061	7254.981178	0.012737	0.014083
RS	16	0.239253	1.519620	7336.200028	0.012880	0.014091
RS	17	0.266169	1.519620	7777.848981	0.013655	0.014556
RS	18	0.295221	1.506291	8306.494096	0.014583	0.015279
RS	19	0.326577	1.506291	8778.934721	0.015413	0.015825
RS	20	0.360421	1.400936	9950.325726	0.017469	0.017701
RS	21	0.396950	1.400936	10459.987809	0.018364	0.018436
RS	22	0.436378	1.250985	12265.782604	0.021534	0.021422
RS	23	0.478933	1.250985	12789.523858	0.022454	0.022292
RS	24	0.524865	1.102030	15056.606143	0.026434	0.026103
RS	25	0.574441	1.102030	15523.672720	0.027254	0.026988
RS	26	0.627950	0.978442	17902.660613	0.031431	0.031063
RS	27	0.685705	0.978442	18193.530282	0.031941	0.031722
RS	28	0.748042	0.888396	20196.423704	0.035458	0.035218
RS	29	0.815324	0.888396	20175.064011	0.035420	0.035332
RS	30	0.887945	0.829685	21381.909861	0.037539	0.037482
RS	31	0.966327	0.829685	20952.060814	0.036784	0.036842
RS	32	1.050928	0.795185	21208.271636	0.037234	0.037361
RS	33	1.142242	0.795185	20352.137422	0.035731	0.035944
RS	34	1.240799	0.778149	19744.654796	0.034665	0.034967
RS	35	1.347177	0.778149	18527.462291	0.032528	0.032887
RS	36	1.461994	0.773915	17280.128789	0.030338	0.030777
RS	37	1.585921	0.773915	15830.618466	0.027793	0.028249
RS	38	1.719679	0.779524	14221.638472	0.024968	0.025469
RS	39	1.864050	0.779524	12698.903774	0.022295	0.022768
RS	40	2.019876	0.792330	11008.006152	0.019326	0.019804
RS	41	2.188064	0.792330	9561.423112	0.016786	0.017210
RS	42	2.369596	0.808688	8017.249944	0.014075	0.014480
RS	43	2.565530	0.808688	6753.685391	0.011857	0.012206
RS	44	2.777010	0.824212	5487.412931	0.009634	0.009956
RS	45	3.005269	0.824212	4462.055798	0.007834	0.008110
RS	46	3.251637	0.835402	3507.414728	0.006158	0.006403
RS	47	3.517551	0.835402	2734.205126	0.004800	0.005008
RS	48	3.804563	0.840786	2066.196178	0.003628	0.003802
RS	49	4.114346	0.840786	1530.383500	0.002687	0.002828
RS	50	4.448707	0.840511	1100.492051	0.001932	0.002044
RS	51	4.809596	0.840511	765.977556	0.001345	0.001430
RS	52	5.199117	0.835523	517.301642	0.000908	0.000970
RS	53	5.619542	0.835523	333.932433	0.000586	0.000629
RS	54	6.073323	0.825164	208.867814	0.000367	0.000395
RS	55	6.563107	0.825164	122.953300	0.000216	0.000234
RS	56	7.091749	0.825164	68.987626	0.000121	0.000132
RS	57	7.662333	0.825164	36.755325	0.000065	0.000070
RS	58	8.278187	0.807623	18.778024	0.000033	0.000036
RS	59	8.942902	0.807623	8.749009	0.000015	0.000017
RS	60	9.660354	0.807623	3.814392	0.000007	0.000007
RS	61	10.434728	0.807623	1.548027	0.000003	0.000003
RS	62	11.270540	0.807623	0.581528	0.000001	0.000001
RS	63	12.172664	0.807623	0.288733	0.000001	0.000001
PA	4+25*2+4+6 0.209583019 0.037576138 12.172663821 0.301801342 0.663699558 0.953308012 1.174175045 1.253642312 1.335948051 1.448060878 1.519619524 1.506291292 1.400936355 1.250984906 1.102029753 0.978442347 0.888395678 0.829685230 0.795184670 0.778148879 0.773915185 0.779523651 0.792330162 0.808687909 0.824211940 0.835402456 0.840786169 0.840510963 0.835523210 0.825163852 0.807623056
//
IT	3680
RD	8
LK	-6818012.606807
QD	-594.477394 -> -531.092113
RI	0.0096910568
TR	0.210328	0.037220
MT	12.142231
MM	C_pi: 0.902007, n_recomb: 561303.900737
RS	0	0.000000	0.298822	14457.419121	0.025757	0.040998
RS	1	0.007930	0.298822	15181.637832	0.027047	0.017479
RS	2	0.016488	0.298822	15907.502854	0.028340	0.020184
RS	3	0.025725	0.298822	16628.996993	0.029626	0.021224
RS	4	0.035695	0.660903	7917.164786	0.014105	0.011090
RS	5	0.046455	0.660903	8403.310519	0.014971	0.013017
RS	6	0.058068	0.948116	6226.958204	0.011094	0.010029
RS	7	0.070602	0.948116	6630.606103	0.011813	0.011086
RS	8	0.084130	1.165082	5747.670646	0.010240	0.010138
RS	9	0.098731	1.165082	6124.872522	0.010912	0.011133
RS	10	0.114490	1.231817	6169.429461	0.010991	0.011659
RS	11	0.131498	1.231817	6565.903852	0.011698	0.012968
RS	12	0.149855	1.311425	6559.569455	0.011686	0.013244
RS	13	0.169667	1.311425	6972.062582	0.012421	0.014043
RS	14	0.191051	1.433842	6774.651100	0.012069	0.013567
RS	15	0.214130	1.433842	7193.725650	0.012816	0.014171
RS	16	0.239040	1.520782	7196.584300	0.012821	0.014044
RS	17	0.265924	1.520782	7629.759082	0.013593	0.014529
RS	18	0.294940	1.519002	8086.928536	0.014407	0.015147
RS	19	0.326258	1.519002	8548.268307	0.015229	0.015698
RS	20	0.360058	1.414887	9676.303206	0.017239	0.017544
RS	21	0.396539	1.414887	10174.536662	0.018127	0.018270
RS	22	0.435913	1.259611	11970.343370	0.021326	0.021303
RS	23	0.478409	1.259611	12484.511988	0.022242	0.022155
RS	24	0.524274	1.103892	14776.480638	0.026325	0.026081
RS	25	0.573777	1.103892	15236.367500	0.027145	0.026943
RS	26	0.627205	0.974869	17664.950965	0.031471	0.031176
RS	27	0.684869	0.974869	17948.743207	0.031977	0.031808
RS	28	0.747107	0.881578	19998.510880	0.035629	0.035445
RS	29	0.814279	0.881578	19966.766287	0.035572	0.035523
RS	30	0.886778	0.821517	21192.981577	0.037757	0.037745
RS	31	0.965025	0.821517	20749.095231	0.036966	0.037060
RS	32	1.049478	0.786845	20995.975198	0.037406	0.037576
RS	33	1.140627	0.786845	20126.191560	0.035856	0.036112
RS	34	1.239004	0.770297	19494.849948	0.034731	0.035082
RS	35	1.345182	0.770297	18270.450375	0.032550	0.032962
RS	36	1.459779	0.767005	16999.398832	0.030286	0.030779
RS	37	1.583464	0.767005	15554.271304	0.027711	0.028225
RS	38	1.716956	0.774026	13931.040844	0.024819	0.025374
RS	39	1.861034	0.774026	12426.526394	0.022139	0.022667
RS	40	2.016537	0.788736	10735.655668	0.019126	0.019652
RS	41	2.184370	0.788736	9319.208277	0.016603	0.017071
RS	42	2.365512	0.807287	7789.797592	0.013878	0.014319
RS	43	2.561017	0.807287	6562.341040	0.011691	0.012072
RS	44	2.772026	0.824869	5320.536412	0.009479	0.009824
RS	45	2.999767	0.824869	4329.814521	0.007714	0.008009
RS	46	3.245566	0.837572	3401.233402	0.006060	0.006318
RS	47	3.510857	0.837572	2655.512087	0.004731	0.004948
RS	48	3.797184	0.843741	2008.564770	0.003578	0.003759
RS	49	4.106216	0.843741	1490.917391	0.002656	0.002802
RS	50	4.439753	0.843560	1074.540920	0.001914	0.002028
RS	51	4.799738	0.843560	749.869125	0.001336	0.001422
RS	52	5.188269	0.838106	508.074834	0.000905	0.000968
RS	53	5.607608	0.838106	328.905545	0.000586	0.000629
RS	54	6.060200	0.826736	206.540521	0.000368	0.000397
RS	55	6.548680	0.826736	121.908478	0.000217	0.000235
RS	56	7.075895	0.826736	68.600823	0.000122	0.000133
RS	57	7.644916	0.826736	36.665394	0.000065	0.000071
RS	58	8.259059	0.807667	18.819946	0.000034	0.000037
RS	59	8.921900	0.807667	8.788653	0.000016	0.000017
RS	60	9.637302	0.807667	3.841313	0.000007	0.000007
RS	61	10.409433	0.807667	1.563251	0.000003	0.000003
RS	62	11.242791	0.807667	0.589021	0.000001	0.000001
RS	63	12.142231	0.807667	0.293878	0.000001	0.000001
PA	4+25*2+4+6 0.210327525 0.037219755 12.142231465 0.298821828 0.660903170 0.948116337 1.165082427 1.231817246 1.311424957 1.433842324 1.520781800 1.519001544 1.414887254 1.259610529 1.103892086 0.974868515 0.881577937 0.821517162 0.786845126 0.770296713 0.767005439 0.774026122 0.788735654 0.807286594 0.824869061 0.837571875 0.843740936 0.843559549 0.838106490 0.826736154 0.807667294
//
IT	3947
RD	9
LK	-6817889.338183
QD	-573.207052 -> -516.232360
RI	0.0098521162
TR	0.210959	0.036862
MT	12.121631
MM	C_pi: 0.897809, n_recomb: 553453.420431
RS	0	0.000000	0.296274	14374.381302	0.025972	0.041005
RS	1	0.007927	0.296274	15090.592712	0.027266	0.017485
RS	2	0.016482	0.296274	15807.800743	0.028562	0.020198
RS	3	0.025715	0.296274	16519.967678	0.029849	0.021250
RS	4	0.035680	0.658906	7820.365202	0.014130	0.011049
RS	5	0.046435	0.658906	8299.970376	0.014997	0.012976
RS	6	0.058043	0.944709	6153.473086	0.011118	0.010003
RS	7	0.070570	0.944709	6551.890162	0.011838	0.011049
RS	8	0.084091	1.158885	5688.831562	0.010279	0.010121
RS	9	0.098683	1.158885	6061.617206	0.010952	0.011106
RS	10	0.114432	1.213021	6166.330048	0.011142	0.011742
RS	11	0.131430	1.213021	6561.010164	0.011855	0.013067
RS	12	0.149775	1.288722	6566.605601	0.011865	0.013372
RS	13	0.169574	1.288722	6977.474584	0.012607	0.014201
RS	14	0.190942	1.419296	6729.173211	0.012159	0.013627
RS	15	0.214004	1.419296	7144.076396	0.012908	0.014264
RS	16	0.238895	1.519896	7077.737560	0.012788	0.014012
RS	17	0.265758	1.519896	7503.548639	0.013558	0.014519
RS	18	0.294750	1.529240	7895.674745	0.014266	0.015037
RS	19	0.326041	1.529240	8347.178637	0.015082	0.015595
RS	20	0.359812	1.426898	9433.907174	0.017046	0.017410
RS	21	0.396261	1.426898	9921.799996	0.017927	0.018131
RS	22	0.435598	1.267171	11704.325959	0.021148	0.021201
RS	23	0.478053	1.267171	12209.602228	0.022061	0.022039
RS	24	0.523874	1.105534	14518.381045	0.026232	0.026065
RS	25	0.573327	1.105534	14971.431386	0.027051	0.026910
RS	26	0.626700	0.971722	17439.188668	0.031510	0.031283
RS	27	0.684303	0.971722	17716.320803	0.032011	0.031892
RS	28	0.746473	0.875619	19803.351771	0.035781	0.035655
RS	29	0.813570	0.875619	19762.248492	0.035707	0.035702
RS	30	0.885987	0.814449	21001.716446	0.037947	0.037984
RS	31	0.964143	0.814449	20545.739436	0.037123	0.037260
RS	32	1.048495	0.779695	20781.940871	0.037550	0.037767
RS	33	1.139533	0.779695	19901.146359	0.035958	0.036262
RS	34	1.237788	0.763608	19248.683248	0.034779	0.035181
RS	35	1.343830	0.763608	18019.633070	0.032559	0.033025
RS	36	1.458279	0.761157	16729.481895	0.030227	0.030775
RS	37	1.581800	0.761157	15290.301050	0.027627	0.028198
RS	38	1.715112	0.769447	13656.982435	0.024676	0.025284
RS	39	1.858991	0.769447	12170.695790	0.021990	0.022570
RS	40	2.014275	0.785910	10482.147494	0.018940	0.019508
RS	41	2.181867	0.785910	9094.300781	0.016432	0.016941
RS	42	2.362745	0.806525	7579.803358	0.013695	0.014167
RS	43	2.557960	0.806525	6385.913055	0.011538	0.011946
RS	44	2.768650	0.826069	5167.181620	0.009336	0.009701
RS	45	2.996040	0.826069	4208.331061	0.007604	0.007914
RS	46	3.241455	0.840219	3303.845504	0.005970	0.006238
RS	47	3.506323	0.840219	2583.298894	0.004668	0.004891
RS	48	3.792187	0.847139	1955.680316	0.003534	0.003718
RS	49	4.100710	0.847139	1454.658181	0.002628	0.002776
RS	50	4.433689	0.847045	1050.668815	0.001898	0.002013
RS	51	4.793062	0.847045	735.026966	0.001328	0.001414
RS	52	5.180922	0.841141	499.558086	0.000903	0.000965
RS	53	5.599527	0.841141	324.257283	0.000586	0.000629
RS	54	6.051313	0.828798	204.385060	0.000369	0.000398
RS	55	6.538912	0.828798	120.939421	0.000219	0.000236
RS	56	7.065161	0.828798	68.241444	0.000123	0.000134
RS	57	7.633124	0.828798	36.581629	0.000066	0.000072
RS	58	8.246108	0.808298	18.858942	0.000034	0.000037
RS	59	8.907682	0.808298	8.825797	0.000016	0.000017
RS	60	9.621697	0.808298	3.866602	0.000007	0.000008
RS	61	10.392310	0.808298	1.577574	0.000003	0.000003
RS	62	11.224007	0.808298	0.596080	0.000001	0.000001
RS	63	12.121631	0.808298	0.298735	0.000001	0.000001
PA	4+25*2+4+6 0.210959064 0.036862120 12.121631118 0.296273833 0.658906423 0.944709333 1.158884660 1.213020619 1.288722128 1.419295725 1.519895648 1.529240481 1.426897744 1.267171248 1.105533855 0.971722387 0.875619205 0.814449179 0.779694621 0.763608115 0.761156943 0.769447261 0.785910403 0.806525174 0.826069400 0.840219002 0.847139040 0.847045466 0.841141259 0.828797917 0.808298034
//
IT	3884
RD	10
LK	-6817778.424889
QD	-554.419494 -> -503.039921
RI	0.0100111730
TR	0.211515	0.036511
MT	12.106927
MM	C_pi: 0.894043, n_recomb: 545998.669321
RS	0	0.000000	0.293920	14292.329625	0.026176	0.041006
RS	1	0.007925	0.293920	15000.916046	0.027474	0.017488
RS	2	0.016477	0.293920	15709.897465	0.028773	0.020210
RS	3	0.025708	0.293920	16413.218454	0.030061	0.021276
RS	4	0.035670	0.657202	7726.768964	0.014152	0.011010
RS	5	0.046421	0.657202	8200.148331	0.015019	0.012939
RS	6	0.058024	0.942482	6077.743734	0.011131	0.009974
RS	7	0.070547	0.942482	6470.942184	0.011852	0.011008
RS	8	0.084063	1.155051	5623.602581	0.010300	0.010095
RS	9	0.098649	1.155051	5991.755654	0.010974	0.011066
RS	10	0.114391	1.197005	6155.565694	0.011274	0.011813
RS	11	0.131381	1.197005	6548.178833	0.011993	0.013148
RS	12	0.149717	1.268016	6571.251985	0.012035	0.013495
RS	13	0.169507	1.268016	6980.487953	0.012785	0.014348
RS	14	0.190864	1.404986	6689.821018	0.012252	0.013691
RS	15	0.213914	1.404986	7100.974317	0.013005	0.014357
RS	16	0.238791	1.517665	6973.530287	0.012772	0.013993
RS	17	0.265639	1.517665	7392.771373	0.013540	0.014520
RS	18	0.294615	1.537580	7725.781254	0.014150	0.014944
RS	19	0.325887	1.537580	8168.413029	0.014960	0.015511
RS	20	0.359637	1.437321	9216.200145	0.016880	0.017293
RS	21	0.396061	1.437321	9694.613549	0.017756	0.018012
RS	22	0.435373	1.273821	11461.801721	0.020992	0.021111
RS	23	0.477799	1.273821	11958.741452	0.021903	0.021940
RS	24	0.523588	1.106945	14278.263696	0.026151	0.026054
RS	25	0.573005	1.106945	14724.769664	0.026969	0.026885
RS	26	0.626339	0.968871	17223.532160	0.031545	0.031383
RS	27	0.683899	0.968871	17494.366529	0.032041	0.031975
RS	28	0.746020	0.870298	19611.160109	0.035918	0.035849
RS	29	0.813064	0.870298	19561.569190	0.035827	0.035869
RS	30	0.885422	0.808206	20809.650105	0.038113	0.038203
RS	31	0.963513	0.808206	20343.207784	0.037259	0.037443
RS	32	1.047793	0.773426	20568.156005	0.037671	0.037940
RS	33	1.138752	0.773426	19678.483709	0.036041	0.036396
RS	34	1.236919	0.757765	19007.575954	0.034812	0.035268
RS	35	1.342865	0.757765	17775.834194	0.032557	0.033079
RS	36	1.457207	0.756051	16470.671103	0.030166	0.030769
RS	37	1.580611	0.756051	15038.450367	0.027543	0.028171
RS	38	1.713794	0.765472	13398.549998	0.024540	0.025198
RS	39	1.857531	0.765472	11930.131846	0.021850	0.022479
RS	40	2.012659	0.783545	10245.661822	0.018765	0.019374
RS	41	2.180080	0.783545	8884.783770	0.016273	0.016818
RS	42	2.360769	0.806098	7385.130744	0.013526	0.014026
RS	43	2.555777	0.806098	6222.406165	0.011396	0.011828
RS	44	2.766239	0.827510	5025.416305	0.009204	0.009585
RS	45	2.993379	0.827510	4095.949633	0.007502	0.007824
RS	46	3.238519	0.843042	3213.815652	0.005886	0.006162
RS	47	3.503086	0.843042	2516.423437	0.004609	0.004838
RS	48	3.788618	0.850681	1906.641798	0.003492	0.003679
RS	49	4.096778	0.850681	1420.937319	0.002602	0.002751
RS	50	4.429359	0.850670	1028.393569	0.001884	0.001999
RS	51	4.788296	0.850670	721.116271	0.001321	0.001407
RS	52	5.175678	0.844329	491.527338	0.000900	0.000962
RS	53	5.593758	0.844329	319.842379	0.000586	0.000629
RS	54	6.044969	0.831050	202.311251	0.000371	0.000399
RS	55	6.531938	0.831050	119.991892	0.000220	0.000237
RS	56	7.057497	0.831050	67.878405	0.000124	0.000135
RS	57	7.624705	0.831050	36.487101	0.000067	0.000072
RS	58	8.236863	0.809191	18.886563	0.000035	0.000038
RS	59	8.897532	0.809191	8.856119	0.000016	0.000018
RS	60	9.610557	0.809191	3.888203	0.000007	0.000008
RS	61	10.380086	0.809191	1.590091	0.000003	0.000003
RS	62	11.210599	0.809191	0.602337	0.000001	0.000001
RS	63	12.106927	0.809191	0.303100	0.000001	0.000001
PA	4+25*2+4+6 0.211515130 0.036510672 12.106926686 0.293919637 0.657202408 0.942482197 1.155050726 1.197005222 1.268016193 1.404986038 1.517664890 1.537579597 1.437321439 1.273821451 1.106944534 0.968870910 0.870297813 0.808205910 0.773426286 0.757765498 0.756051173 0.765471521 0.783544972 0.806097904 0.827509501 0.843041965 0.850680952 0.850669685 0.844329102 0.831050171 0.809191116
//
IT	3462
RD	11
LK	-6817678.354609
QD	-537.963027 -> -491.558627
RI	0.0101736732
TR	0.212017	0.036169
MT	12.095889
MM	C_pi: 0.890578, n_recomb: 538912.350797
RS	0	0.000000	0.291668	14214.538696	0.026376	0.041004
RS	1	0.007923	0.291668	14915.890929	0.027678	0.017489
RS	2	0.016474	0.291668	15617.062025	0.028979	0.020221
RS	3	0.025702	0.291668	16311.978750	0.030268	0.021303
RS	4	0.035662	0.655500	7638.816733	0.014175	0.010975
RS	5	0.046411	0.655500	8106.353509	0.015042	0.012907
RS	6	0.058011	0.940951	6002.142549	0.011138	0.009942
RS	7	0.070530	0.940951	6390.225539	0.011858	0.010967
RS	8	0.084042	1.153090	5553.664704	0.010305	0.010061
RS	9	0.098623	1.153090	5917.031144	0.010980	0.011017
RS	10	0.114361	1.183405	6137.572744	0.011389	0.011872
RS	11	0.131345	1.183405	6527.851050	0.012113	0.013214
RS	12	0.149674	1.249238	6572.343201	0.012196	0.013610
RS	13	0.169456	1.249238	6979.862546	0.012952	0.014485
RS	14	0.190806	1.391204	6653.986148	0.012347	0.013757
RS	15	0.213847	1.391204	7061.661846	0.013104	0.014448
RS	16	0.238713	1.514527	6880.312483	0.012767	0.013983
RS	17	0.265550	1.514527	7293.588988	0.013534	0.014528
RS	18	0.294513	1.544410	7572.838978	0.014052	0.014865
RS	19	0.325770	1.544410	8007.373548	0.014858	0.015440
RS	20	0.359505	1.446420	9018.621908	0.016735	0.017190
RS	21	0.395912	1.446420	9488.272814	0.017606	0.017910
RS	22	0.435204	1.279687	11238.875522	0.020855	0.021033
RS	23	0.477608	1.279687	11727.960022	0.021762	0.021855
RS	24	0.523373	1.108135	14053.556509	0.026078	0.026047
RS	25	0.572764	1.108135	14493.785825	0.026895	0.026866
RS	26	0.626067	0.966236	17017.057024	0.031577	0.031479
RS	27	0.683595	0.966236	17281.921022	0.032068	0.032054
RS	28	0.745680	0.865478	19422.394267	0.036040	0.036030
RS	29	0.812684	0.865478	19365.076854	0.035934	0.036026
RS	30	0.884997	0.802613	20618.193732	0.038259	0.038403
RS	31	0.963040	0.802613	20142.669750	0.037377	0.037611
RS	32	1.047266	0.767850	20356.160556	0.037773	0.038095
RS	33	1.138165	0.767850	19459.382612	0.036109	0.036517
RS	34	1.236266	0.752571	18772.630749	0.034834	0.035345
RS	35	1.342140	0.752571	17539.724181	0.032547	0.033126
RS	36	1.456403	0.751494	16223.129408	0.030103	0.030761
RS	37	1.579718	0.751494	14798.505260	0.027460	0.028143
RS	38	1.712804	0.761912	13154.961055	0.024410	0.025117
RS	39	1.856435	0.761912	11703.831651	0.021718	0.022394
RS	40	2.011446	0.781458	10024.796436	0.018602	0.019249
RS	41	2.178738	0.781458	8689.230691	0.016124	0.016704
RS	42	2.359286	0.805829	7204.186422	0.013368	0.013893
RS	43	2.554138	0.805829	6070.373267	0.011264	0.011717
RS	44	2.764428	0.829017	4893.846865	0.009081	0.009476
RS	45	2.991381	0.829017	3991.507672	0.007407	0.007740
RS	46	3.236314	0.845870	3130.149483	0.005808	0.006091
RS	47	3.500655	0.845870	2454.116699	0.004554	0.004786
RS	48	3.785939	0.854199	1860.854733	0.003453	0.003642
RS	49	4.093827	0.854199	1389.327400	0.002578	0.002727
RS	50	4.426109	0.854266	1007.415537	0.001869	0.001984
RS	51	4.784718	0.854266	707.935930	0.001314	0.001399
RS	52	5.171740	0.847508	483.850746	0.000898	0.000959
RS	53	5.589426	0.847508	315.578727	0.000586	0.000628
RS	54	6.040206	0.833341	200.268492	0.000372	0.000399
RS	55	6.526702	0.833341	119.037278	0.000221	0.000238
RS	56	7.051744	0.833341	67.496313	0.000125	0.000135
RS	57	7.618385	0.833341	36.373953	0.000067	0.000073
RS	58	8.229922	0.810185	18.899087	0.000035	0.000038
RS	59	8.889912	0.810185	8.877853	0.000016	0.000018
RS	60	9.602194	0.810185	3.905331	0.000007	0.000008
RS	61	10.370911	0.810185	1.600475	0.000003	0.000003
RS	62	11.200534	0.810185	0.607666	0.000001	0.000001
RS	63	12.095889	0.810185	0.306908	0.000001	0.000001
PA	4+25*2+4+6 0.212017278 0.036169364 12.095888647 0.291667678 0.655500292 0.940950606 1.153089705 1.183404758 1.249238277 1.391203836 1.514527018 1.544409856 1.446420388 1.279686558 1.108135323 0.966235698 0.865477908 0.802613237 0.767850055 0.752571368 0.751494285 0.761911990 0.781458286 0.805828840 0.829016824 0.845870393 0.854199035 0.854265806 0.847508493 0.833340842 0.810185023
//
IT	2837
RD	12
LK	-6817587.950011
QD	-523.648926 -> -481.708247
RI	0.0103409874
TR	0.212481	0.035841
MT	12.087006
MM	C_pi: 0.887338, n_recomb: 532178.365175
RS	0	0.000000	0.289499	14141.258067	0.026572	0.041001
RS	1	0.007922	0.289499	14835.734397	0.027877	0.017490
RS	2	0.016471	0.289499	15529.474218	0.029181	0.020232
RS	3	0.025698	0.289499	16216.386288	0.030472	0.021331
RS	4	0.035656	0.653651	7557.718946	0.014201	0.010944
RS	5	0.046402	0.653651	8019.826243	0.015070	0.012882
RS	6	0.058000	0.939780	5928.433563	0.011140	0.009911
RS	7	0.070516	0.939780	6311.575588	0.011860	0.010926
RS	8	0.084025	1.152585	5480.766193	0.010299	0.010020
RS	9	0.098603	1.152585	5839.266626	0.010972	0.010962
RS	10	0.114336	1.171874	6113.316196	0.011487	0.011920
RS	11	0.131315	1.171874	6501.030553	0.012216	0.013266
RS	12	0.149640	1.232245	6569.665810	0.012345	0.013717
RS	13	0.169416	1.232245	6975.365947	0.013107	0.014611
RS	14	0.190759	1.378073	6620.372144	0.012440	0.013822
RS	15	0.213792	1.378073	7024.766104	0.013200	0.014537
RS	16	0.238650	1.510772	6795.819213	0.012770	0.013980
RS	17	0.265478	1.510772	7203.619790	0.013536	0.014543
RS	18	0.294431	1.550005	7433.968511	0.013969	0.014798
RS	19	0.325677	1.550005	7861.058673	0.014771	0.015381
RS	20	0.359398	1.454382	8838.141548	0.016607	0.017101
RS	21	0.395791	1.454382	9299.653986	0.017475	0.017820
RS	22	0.435067	1.284856	11033.013410	0.020732	0.020965
RS	23	0.477455	1.284856	11514.680730	0.021637	0.021780
RS	24	0.523200	1.109114	13842.740877	0.026011	0.026042
RS	25	0.572569	1.109114	14276.952222	0.026827	0.026852
RS	26	0.625849	0.963762	16819.492533	0.031605	0.031568
RS	27	0.683350	0.963762	17078.691540	0.032092	0.032130
RS	28	0.745406	0.861062	19237.870107	0.036149	0.036198
RS	29	0.812378	0.861062	19173.498469	0.036028	0.036172
RS	30	0.884655	0.797549	20428.807931	0.038387	0.038587
RS	31	0.962659	0.797549	19945.394418	0.037479	0.037765
RS	32	1.046841	0.762832	20147.506257	0.037859	0.038236
RS	33	1.137692	0.762832	19245.101154	0.036163	0.036626
RS	34	1.235741	0.747891	18544.892196	0.034847	0.035413
RS	35	1.341557	0.747891	17312.019129	0.032530	0.033167
RS	36	1.455755	0.747355	15987.157832	0.030041	0.030752
RS	37	1.579000	0.747355	14570.480258	0.027379	0.028116
RS	38	1.712008	0.758645	12925.726764	0.024288	0.025043
RS	39	1.855553	0.758645	11491.152932	0.021593	0.022314
RS	40	2.010469	0.779533	9818.566075	0.018450	0.019133
RS	41	2.177658	0.779533	8506.658489	0.015985	0.016597
RS	42	2.358091	0.805605	7035.851099	0.013221	0.013770
RS	43	2.552818	0.805605	5928.821472	0.011141	0.011613
RS	44	2.762971	0.830479	4771.524217	0.008966	0.009374
RS	45	2.989772	0.830479	3894.233535	0.007318	0.007661
RS	46	3.234540	0.848596	3052.185797	0.005735	0.006023
RS	47	3.498698	0.848596	2395.886309	0.004502	0.004738
RS	48	3.783782	0.857583	1817.957330	0.003416	0.003606
RS	49	4.091451	0.857583	1359.579416	0.002555	0.002704
RS	50	4.423492	0.857729	987.564291	0.001856	0.001970
RS	51	4.781837	0.857729	695.379117	0.001307	0.001391
RS	52	5.168570	0.850575	476.465134	0.000895	0.000956
RS	53	5.585940	0.850575	311.429879	0.000585	0.000627
RS	54	6.036373	0.835561	198.237937	0.000373	0.000400
RS	55	6.522489	0.835561	118.065077	0.000222	0.000239
RS	56	7.047114	0.835561	67.089557	0.000126	0.000136
RS	57	7.613299	0.835561	36.239302	0.000068	0.000073
RS	58	8.224337	0.811223	18.894264	0.000036	0.000038
RS	59	8.883780	0.811223	8.890401	0.000017	0.000018
RS	60	9.595464	0.811223	3.917943	0.000007	0.000008
RS	61	10.363527	0.811223	1.608807	0.000003	0.000003
RS	62	11.192434	0.811223	0.612136	0.000001	0.000001
RS	63	12.087006	0.811223	0.310225	0.000001	0.000001
PA	4+25*2+4+6 0.212480583 0.035840604 12.087006283 0.289499452 0.653650521 0.939780448 1.152584956 1.171874029 1.232244626 1.378072938 1.510771667 1.550005266 1.454382366 1.284856190 1.109113920 0.963761540 0.861062103 0.797549142 0.762831747 0.747891194 0.747354737 0.758645125 0.779533288 0.805605207 0.830479456 0.848596282 0.857583406 0.857729059 0.850574983 0.835561334 0.811223323
//
IT	3778
RD	13
LK	-6817506.230672
QD	-511.273690 -> -473.355826
RI	0.0105134727
TR	0.212912	0.035525
MT	12.079583
MM	C_pi: 0.884284, n_recomb: 525779.682969
RS	0	0.000000	0.287416	14071.964686	0.026764	0.040996
RS	1	0.007921	0.287416	14759.890801	0.028072	0.017490
RS	2	0.016469	0.287416	15446.546019	0.029378	0.020242
RS	3	0.025694	0.287416	16125.821325	0.030670	0.021359
RS	4	0.035650	0.651560	7484.173014	0.014234	0.010918
RS	5	0.046395	0.651560	7941.280934	0.015104	0.012863
RS	6	0.057991	0.938735	5857.852020	0.011141	0.009880
RS	7	0.070505	0.938735	6236.279877	0.011861	0.010889
RS	8	0.084010	1.153194	5406.428655	0.010283	0.009975
RS	9	0.098585	1.153194	5760.053061	0.010955	0.010901
RS	10	0.114315	1.162076	6084.037808	0.011571	0.011958
RS	11	0.131291	1.162076	6469.015789	0.012304	0.013306
RS	12	0.149611	1.216857	6563.474493	0.012483	0.013817
RS	13	0.169382	1.216857	6967.261748	0.013251	0.014726
RS	14	0.190719	1.365643	6588.260810	0.012530	0.013886
RS	15	0.213747	1.365643	6989.526746	0.013294	0.014623
RS	16	0.238598	1.506586	6718.576643	0.012778	0.013982
RS	17	0.265418	1.506586	7121.314427	0.013544	0.014562
RS	18	0.294362	1.554583	7307.047798	0.013898	0.014740
RS	19	0.325599	1.554583	7727.257924	0.014697	0.015332
RS	20	0.359310	1.461360	8672.489627	0.016495	0.017021
RS	21	0.395691	1.461360	9126.419288	0.017358	0.017742
RS	22	0.434954	1.289420	10842.198089	0.020621	0.020904
RS	23	0.477326	1.289420	11316.853400	0.021524	0.021715
RS	24	0.523055	1.109903	13644.572387	0.025951	0.026040
RS	25	0.572407	1.109903	14073.017967	0.026766	0.026842
RS	26	0.625667	0.961425	16630.476281	0.031630	0.031653
RS	27	0.683146	0.961425	16884.301023	0.032113	0.032203
RS	28	0.745177	0.856991	19058.108204	0.036247	0.036355
RS	29	0.812122	0.856991	18987.282869	0.036113	0.036308
RS	30	0.884370	0.792938	20242.416450	0.038500	0.038756
RS	31	0.962340	0.792938	19752.159555	0.037567	0.037906
RS	32	1.046486	0.758289	19943.091666	0.037931	0.038363
RS	33	1.137297	0.758289	19036.325292	0.036206	0.036724
RS	34	1.235302	0.743644	18324.836137	0.034853	0.035474
RS	35	1.341069	0.743644	17092.965703	0.032510	0.033202
RS	36	1.455213	0.743558	15762.604395	0.029979	0.030743
RS	37	1.578399	0.743558	14354.050631	0.027301	0.028090
RS	38	1.711342	0.755604	12710.145513	0.024174	0.024974
RS	39	1.854816	0.755604	11291.328142	0.021475	0.022240
RS	40	2.009653	0.777713	9625.932098	0.018308	0.019026
RS	41	2.176755	0.777713	8336.091406	0.015855	0.016497
RS	42	2.357093	0.805377	6879.062135	0.013084	0.013654
RS	43	2.551715	0.805377	5796.843430	0.011025	0.011515
RS	44	2.761753	0.831851	4657.603051	0.008858	0.009278
RS	45	2.988428	0.831851	3803.463400	0.007234	0.007586
RS	46	3.233057	0.851173	2979.388767	0.005667	0.005959
RS	47	3.497063	0.851173	2341.344898	0.004453	0.004692
RS	48	3.781980	0.860793	1777.661589	0.003381	0.003572
RS	49	4.089465	0.860793	1331.506057	0.002532	0.002682
RS	50	4.421305	0.861014	968.727897	0.001842	0.001956
RS	51	4.779430	0.861014	683.380268	0.001300	0.001383
RS	52	5.165921	0.853485	469.334550	0.000893	0.000952
RS	53	5.583026	0.853485	307.377543	0.000585	0.000625
RS	54	6.033169	0.837667	196.211850	0.000373	0.000400
RS	55	6.518967	0.837667	117.071852	0.000223	0.000239
RS	56	7.043244	0.837667	66.656781	0.000127	0.000136
RS	57	7.609048	0.837667	36.082685	0.000069	0.000074
RS	58	8.219669	0.812205	18.872783	0.000036	0.000039
RS	59	8.878655	0.812205	8.893595	0.000017	0.000018
RS	60	9.589840	0.812205	3.925726	0.000007	0.000008
RS	61	10.357355	0.812205	1.614850	0.000003	0.000003
RS	62	11.185665	0.812205	0.615614	0.000001	0.000001
RS	63	12.079583	0.812205	0.312946	0.000001	0.000001
PA	4+25*2+4+6 0.212912201 0.035525188 12.079582851 0.287416090 0.651560363 0.938735427 1.153193908 1.162076151 1.216857080 1.365642924 1.506586189 1.554583252 1.461360398 1.289419948 1.109902990 0.961425151 0.856990728 0.792937611 0.758288917 0.743643823 0.743558008 0.755604253 0.777712650 0.805377027 0.831851212 0.851173044 0.860792874 0.861014124 0.853485263 0.837666620 0.812204738
//
IT	4066
RD	14
LK	-6817432.343216
QD	-500.632273 -> -466.348545
RI	0.0106901438
TR	0.213318	0.035224
MT	12.073086
MM	C_pi: 0.881391, n_recomb: 519704.226091
RS	0	0.000000	0.285426	14005.929843	0.026950	0.040991
RS	1	0.007920	0.285426	14687.602752	0.028261	0.017489
RS	2	0.016467	0.285426	15367.493690	0.029570	0.020251
RS	3	0.025691	0.285426	16039.476749	0.030863	0.021384
RS	4	0.035646	0.649235	7417.879018	0.014273	0.010897
RS	5	0.046389	0.649235	7870.395317	0.015144	0.012852
RS	6	0.057983	0.937667	5791.160388	0.011143	0.009851
RS	7	0.070495	0.937667	6165.132526	0.011863	0.010855
RS	8	0.083998	1.154650	5331.885121	0.010259	0.009926
RS	9	0.098570	1.154650	5680.680532	0.010931	0.010838
RS	10	0.114297	1.153762	6050.754023	0.011643	0.011989
RS	11	0.131269	1.153762	6432.870213	0.012378	0.013337
RS	12	0.149585	1.202915	6554.170345	0.012611	0.013909
RS	13	0.169352	1.202915	6955.968961	0.013384	0.014832
RS	14	0.190685	1.353929	6557.277276	0.012617	0.013948
RS	15	0.213707	1.353929	6955.546169	0.013384	0.014704
RS	16	0.238552	1.502124	6647.505618	0.012791	0.013988
RS	17	0.265365	1.502124	7045.539307	0.013557	0.014583
RS	18	0.294302	1.558316	7190.524903	0.013836	0.014690
RS	19	0.325530	1.558316	7604.355256	0.014632	0.015290
RS	20	0.359232	1.467490	8519.915875	0.016394	0.016951
RS	21	0.395603	1.467490	8966.767296	0.017254	0.017674
RS	22	0.434854	1.293441	10665.035161	0.020521	0.020851
RS	23	0.477214	1.293441	11133.062802	0.021422	0.021658
RS	24	0.522929	1.110522	13458.199024	0.025896	0.026040
RS	25	0.572264	1.110522	13881.130235	0.026710	0.026835
RS	26	0.625507	0.959204	16449.976623	0.031653	0.031734
RS	27	0.682966	0.959204	16698.704595	0.032131	0.032272
RS	28	0.744977	0.853218	18883.708300	0.036335	0.036500
RS	29	0.811898	0.853218	18806.971487	0.036188	0.036435
RS	30	0.884120	0.788717	20060.024143	0.038599	0.038912
RS	31	0.962061	0.788717	19563.837992	0.037644	0.038036
RS	32	1.046176	0.754157	19743.838074	0.037991	0.038479
RS	33	1.136952	0.754157	18833.790738	0.036239	0.036812
RS	34	1.234917	0.739767	18112.984016	0.034852	0.035528
RS	35	1.340642	0.739767	16882.889989	0.032486	0.033233
RS	36	1.454739	0.740049	15549.419936	0.029920	0.030735
RS	37	1.577873	0.740049	14149.027457	0.027225	0.028066
RS	38	1.710759	0.752742	12507.685983	0.024067	0.024911
RS	39	1.854170	0.752742	11103.781562	0.021366	0.022171
RS	40	2.008939	0.775955	9446.117410	0.018176	0.018926
RS	41	2.175965	0.775955	8176.803131	0.015734	0.016405
RS	42	2.356219	0.805108	6733.020151	0.012955	0.013547
RS	43	2.550750	0.805108	5673.762348	0.010917	0.011424
RS	44	2.760687	0.833101	4551.436920	0.008758	0.009188
RS	45	2.987251	0.833101	3718.699178	0.007155	0.007515
RS	46	3.231758	0.853573	2911.349203	0.005602	0.005899
RS	47	3.495631	0.853573	2290.207808	0.004407	0.004648
RS	48	3.780402	0.863797	1739.774734	0.003348	0.003540
RS	49	4.087726	0.863797	1304.988454	0.002511	0.002660
RS	50	4.419391	0.864097	950.832797	0.001830	0.001943
RS	51	4.777323	0.864097	671.903007	0.001293	0.001376
RS	52	5.163603	0.856210	462.447659	0.000890	0.000949
RS	53	5.580476	0.856210	303.419682	0.000584	0.000624
RS	54	6.030364	0.839635	194.191415	0.000374	0.000400
RS	55	6.515884	0.839635	116.060421	0.000223	0.000239
RS	56	7.039857	0.839635	66.200776	0.000127	0.000137
RS	57	7.605327	0.839635	35.906234	0.000069	0.000074
RS	58	8.215583	0.813096	18.836223	0.000036	0.000039
RS	59	8.874170	0.813096	8.888208	0.000017	0.000018
RS	60	9.584917	0.813096	3.929031	0.000008	0.000008
RS	61	10.351954	0.813096	1.618752	0.000003	0.000003
RS	62	11.179740	0.813096	0.618155	0.000001	0.000001
RS	63	12.073086	0.813096	0.315099	0.000001	0.000001
PA	4+25*2+4+6 0.213317893 0.035223543 12.073085578 0.285426252 0.649234551 0.937666501 1.154650005 1.153762118 1.202915009 1.353929331 1.502123512 1.558316354 1.467489723 1.293441023 1.110522204 0.959204452 0.853218118 0.788717235 0.754156777 0.739766659 0.740048612 0.752742028 0.775954858 0.805107819 0.833100684 0.853572553 0.863797427 0.864097045 0.856210358 0.839635014 0.813095745
//
IT	3528
RD	15
LK	-6817365.533828
QD	-491.535815 -> -460.539378
RI	0.0108696407
TR	0.213702	0.034936
MT	12.067116
MM	C_pi: 0.878640, n_recomb: 513938.450621
RS	0	0.000000	0.283544	13942.145164	0.027128	0.040986
RS	1	0.007919	0.283544	14617.830515	0.028443	0.017488
RS	2	0.016465	0.283544	15291.250081	0.029753	0.020259
RS	3	0.025688	0.283544	15956.262820	0.031047	0.021407
RS	4	0.035642	0.646642	7358.975571	0.014319	0.010882
RS	5	0.046383	0.646642	7807.305734	0.015191	0.012846
RS	6	0.057975	0.936466	5728.835513	0.011147	0.009824
RS	7	0.070486	0.936466	6098.628736	0.011866	0.010825
RS	8	0.083986	1.156733	5258.102752	0.010231	0.009875
RS	9	0.098556	1.156733	5602.160520	0.010900	0.010774
RS	10	0.114280	1.146682	6014.553297	0.011703	0.012011
RS	11	0.131249	1.146682	6393.731855	0.012441	0.013359
RS	12	0.149562	1.190258	6542.222936	0.012730	0.013995
RS	13	0.169325	1.190258	6941.977630	0.013507	0.014929
RS	14	0.190653	1.342902	6527.284966	0.012701	0.014008
RS	15	0.213670	1.342902	6922.676305	0.013470	0.014782
RS	16	0.238510	1.497482	6581.815803	0.012807	0.013998
RS	17	0.265317	1.497482	6975.462699	0.013573	0.014607
RS	18	0.294247	1.561332	7083.174827	0.013782	0.014647
RS	19	0.325467	1.561332	7491.073278	0.014576	0.015254
RS	20	0.359160	1.472862	8379.054698	0.016304	0.016889
RS	21	0.395522	1.472862	8819.289531	0.017160	0.017613
RS	22	0.434762	1.296981	10500.214834	0.020431	0.020803
RS	23	0.477111	1.296981	10961.976434	0.021329	0.021607
RS	24	0.522812	1.110982	13282.876374	0.025845	0.026041
RS	25	0.572133	1.110982	13700.538027	0.026658	0.026830
RS	26	0.625360	0.957083	16277.795001	0.031673	0.031810
RS	27	0.682802	0.957083	16521.689705	0.032147	0.032338
RS	28	0.744793	0.849705	18715.027387	0.036415	0.036637
RS	29	0.811692	0.849705	18632.867063	0.036255	0.036554
RS	30	0.883890	0.784838	19882.257275	0.038686	0.039055
RS	31	0.961805	0.784838	19380.946244	0.037711	0.038155
RS	32	1.045890	0.750382	19550.323354	0.038040	0.038583
RS	33	1.136634	0.750382	18637.919048	0.036265	0.036892
RS	34	1.234564	0.736210	17909.531534	0.034848	0.035576
RS	35	1.340249	0.736210	16681.836346	0.032459	0.033260
RS	36	1.454303	0.736782	15347.347749	0.029862	0.030727
RS	37	1.577390	0.736782	13955.053048	0.027153	0.028043
RS	38	1.710224	0.750023	12317.681568	0.023967	0.024853
RS	39	1.853577	0.750023	10927.839851	0.021263	0.022108
RS	40	2.008282	0.774234	9278.268913	0.018053	0.018834
RS	41	2.175238	0.774234	8028.024588	0.015621	0.016319
RS	42	2.355416	0.804777	6596.920744	0.012836	0.013446
RS	43	2.549862	0.804777	5558.912286	0.010816	0.011339
RS	44	2.759707	0.834210	4452.426022	0.008663	0.009104
RS	45	2.986169	0.834210	3639.484162	0.007082	0.007448
RS	46	3.230565	0.855777	2847.705886	0.005541	0.005842
RS	47	3.494315	0.855777	2242.225875	0.004363	0.004606
RS	48	3.778952	0.866581	1704.125348	0.003316	0.003508
RS	49	4.086129	0.866581	1279.923642	0.002490	0.002639
RS	50	4.417632	0.866959	933.824878	0.001817	0.001929
RS	51	4.775386	0.866959	660.921985	0.001286	0.001368
RS	52	5.161472	0.858733	455.795987	0.000887	0.000945
RS	53	5.578132	0.858733	299.556176	0.000583	0.000622
RS	54	6.027787	0.841435	192.182730	0.000374	0.000399
RS	55	6.513052	0.841435	115.034921	0.000224	0.000239
RS	56	7.036744	0.841435	65.724107	0.000128	0.000137
RS	57	7.601908	0.841435	35.711397	0.000069	0.000074
RS	58	8.211828	0.813914	18.784597	0.000037	0.000039
RS	59	8.870048	0.813914	8.874656	0.000017	0.000018
RS	60	9.580393	0.813914	3.928236	0.000008	0.000008
RS	61	10.346991	0.813914	1.620752	0.000003	0.000003
RS	62	11.174296	0.813914	0.619885	0.000001	0.000001
RS	63	12.067116	0.813914	0.316773	0.000001	0.000001
PA	4+25*2+4+6 0.213702208 0.034935812 12.067115677 0.283543963 0.646642135 0.936466447 1.156733400 1.146681602 1.190258071 1.342901772 1.497482093 1.561331704 1.472862432 1.296981230 1.110981843 0.957082646 0.849705408 0.784838246 0.750381592 0.736209546 0.736782154 0.750023451 0.774233599 0.804777277 0.834209815 0.855777353 0.866580573 0.866959030 0.858732872 0.841435274 0.813913774
//
IT	3921
RD	16
LK	-6817305.126640
QD	-483.806191 -> -455.785550
RI	0.0110507050
TR	0.214066	0.034662
MT	12.061644
MM	C_pi: 0.876028, n_recomb: 508470.209813
RS	0	0.000000	0.281774	13880.173077	0.027298	0.040981
RS	1	0.007918	0.281774	14550.124181	0.028615	0.017486
RS	2	0.016464	0.281774	15217.354441	0.029928	0.020265
RS	3	0.025686	0.281774	15875.709714	0.031222	0.021426
RS	4	0.035638	0.643838	7306.695443	0.014370	0.010872
RS	5	0.046378	0.643838	7751.207602	0.015244	0.012847
RS	6	0.057969	0.935074	5671.119950	0.011153	0.009800
RS	7	0.070477	0.935074	6037.020879	0.011873	0.010799
RS	8	0.083976	1.159284	5185.789825	0.010199	0.009822
RS	9	0.098544	1.159284	5525.235358	0.010866	0.010709
RS	10	0.114265	1.140645	5976.323529	0.011754	0.012027
RS	11	0.131231	1.140645	6352.530770	0.012493	0.013374
RS	12	0.149541	1.178760	6528.069155	0.012839	0.014073
RS	13	0.169300	1.178760	6925.746237	0.013621	0.015017
RS	14	0.190624	1.332569	6498.079879	0.012780	0.014065
RS	15	0.213637	1.332569	6890.702802	0.013552	0.014855
RS	16	0.238471	1.492760	6520.871462	0.012824	0.014010
RS	17	0.265272	1.492760	6910.418190	0.013591	0.014632
RS	18	0.294196	1.563760	6983.983900	0.013735	0.014609
RS	19	0.325410	1.563760	7386.357563	0.014527	0.015224
RS	20	0.359095	1.477589	8248.712303	0.016223	0.016833
RS	21	0.395447	1.477589	8682.757926	0.017076	0.017560
RS	22	0.434678	1.300099	10346.751467	0.020349	0.020761
RS	23	0.477016	1.300099	10802.594374	0.021245	0.021563
RS	24	0.522706	1.111311	13117.936789	0.025799	0.026044
RS	25	0.572013	1.111311	13530.573745	0.026610	0.026827
RS	26	0.625225	0.955053	16113.895413	0.031691	0.031882
RS	27	0.682651	0.955053	16353.208038	0.032162	0.032401
RS	28	0.744624	0.846432	18552.399228	0.036487	0.036764
RS	29	0.811504	0.846432	18465.259213	0.036315	0.036664
RS	30	0.883679	0.781271	19709.651879	0.038763	0.039186
RS	31	0.961570	0.781271	19203.928676	0.037768	0.038264
RS	32	1.045628	0.746932	19362.987418	0.038081	0.038677
RS	33	1.136343	0.746932	18449.025046	0.036283	0.036963
RS	34	1.234240	0.732945	17714.584906	0.034839	0.035620
RS	35	1.339889	0.732945	16489.792978	0.032430	0.033283
RS	36	1.453904	0.733739	15156.073549	0.029807	0.030720
RS	37	1.576947	0.733739	13771.750030	0.027085	0.028021
RS	38	1.709733	0.747437	12139.518092	0.023875	0.024801
RS	39	1.853033	0.747437	10762.898584	0.021167	0.022050
RS	40	2.007680	0.772546	9121.637320	0.017939	0.018750
RS	41	2.174572	0.772546	7889.089125	0.015515	0.016239
RS	42	2.354680	0.804388	6470.073317	0.012725	0.013353
RS	43	2.549049	0.804388	5451.726720	0.010722	0.011259
RS	44	2.758809	0.835184	4360.063837	0.008575	0.009025
RS	45	2.985178	0.835184	3565.435681	0.007012	0.007385
RS	46	3.229472	0.857797	2788.147839	0.005483	0.005788
RS	47	3.493109	0.857797	2197.188463	0.004321	0.004566
RS	48	3.777623	0.869152	1670.573273	0.003285	0.003479
RS	49	4.084665	0.869152	1256.230187	0.002471	0.002619
RS	50	4.416019	0.869613	917.658837	0.001805	0.001916
RS	51	4.773611	0.869613	650.419030	0.001279	0.001360
RS	52	5.159519	0.861069	449.376255	0.000884	0.000941
RS	53	5.575983	0.861069	295.791128	0.000582	0.000620
RS	54	6.025425	0.843093	190.190990	0.000374	0.000399
RS	55	6.510455	0.843093	114.001404	0.000224	0.000239
RS	56	7.033891	0.843093	65.231938	0.000128	0.000137
RS	57	7.598774	0.843093	35.501918	0.000070	0.000075
RS	58	8.208387	0.814665	18.720628	0.000037	0.000039
RS	59	8.866270	0.814665	8.854292	0.000017	0.000019
RS	60	9.576247	0.814665	3.923966	0.000008	0.000008
RS	61	10.342441	0.814665	1.621118	0.000003	0.000003
RS	62	11.169306	0.814665	0.620910	0.000001	0.000001
RS	63	12.061644	0.814665	0.318024	0.000001	0.000001
PA	4+25*2+4+6 0.214065932 0.034661502 12.061643577 0.281773801 0.643837601 0.935074129 1.159284427 1.140645146 1.178759888 1.332568518 1.492760047 1.563759522 1.477589015 1.300099449 1.111310822 0.955052929 0.846431828 0.781271177 0.746932305 0.732945113 0.733738976 0.747436827 0.772545600 0.804388156 0.835183685 0.857796874 0.869151821 0.869613461 0.861068521 0.843093146 0.814665484
//
IT	3214
RD	17
LK	-6817250.519989
QD	-477.288133 -> -451.962136
RI	0.0112333021
TR	0.214411	0.034400
MT	12.056577
MM	C_pi: 0.873540, n_recomb: 503282.002094
RS	0	0.000000	0.280107	13820.030631	0.027460	0.040976
RS	1	0.007918	0.280107	14484.490495	0.028780	0.017485
RS	2	0.016462	0.280107	15145.801286	0.030094	0.020269
RS	3	0.025683	0.280107	15797.797584	0.031390	0.021442
RS	4	0.035634	0.640822	7260.765177	0.014427	0.010867
RS	5	0.046373	0.640822	7701.808426	0.015303	0.012852
RS	6	0.057962	0.933471	5617.878817	0.011162	0.009779
RS	7	0.070469	0.933471	5980.163033	0.011882	0.010777
RS	8	0.083966	1.162192	5115.293595	0.010164	0.009769
RS	9	0.098532	1.162192	5450.266168	0.010829	0.010644
RS	10	0.114251	1.135504	5936.642536	0.011796	0.012038
RS	11	0.131214	1.135504	6309.869285	0.012537	0.013383
RS	12	0.149521	1.168269	6512.196481	0.012939	0.014146
RS	13	0.169277	1.168269	6907.782282	0.013725	0.015098
RS	14	0.190597	1.322869	6469.663804	0.012855	0.014120
RS	15	0.213605	1.322869	6859.622922	0.013630	0.014924
RS	16	0.238435	1.488001	6464.152573	0.012844	0.014023
RS	17	0.265231	1.488001	6849.857076	0.013610	0.014658
RS	18	0.294149	1.565665	6892.131892	0.013694	0.014576
RS	19	0.325356	1.565665	7289.350169	0.014484	0.015198
RS	20	0.359034	1.481731	8127.850535	0.016150	0.016784
RS	21	0.395378	1.481731	8556.097749	0.017001	0.017513
RS	22	0.434600	1.302837	10203.591482	0.020274	0.020724
RS	23	0.476928	1.302837	10653.838138	0.021169	0.021524
RS	24	0.522607	1.111523	12962.560642	0.025756	0.026049
RS	25	0.571902	1.111523	13370.403995	0.026566	0.026827
RS	26	0.625101	0.953111	15957.736594	0.031707	0.031950
RS	27	0.682511	0.953111	16192.703706	0.032174	0.032460
RS	28	0.744467	0.843374	18395.680133	0.036551	0.036883
RS	29	0.811329	0.843374	18303.961436	0.036369	0.036768
RS	30	0.883484	0.777987	19542.170580	0.038829	0.039307
RS	31	0.961352	0.777987	19032.675861	0.037817	0.038364
RS	32	1.045386	0.743779	19181.701324	0.038113	0.038762
RS	33	1.136073	0.743779	18266.890515	0.036296	0.037026
RS	34	1.233940	0.729946	17527.761188	0.034827	0.035658
RS	35	1.339556	0.729946	16306.303565	0.032400	0.033303
RS	36	1.453534	0.730898	14974.928285	0.029755	0.030714
RS	37	1.576536	0.730898	13598.426017	0.027019	0.028001
RS	38	1.709278	0.744968	11972.337091	0.023789	0.024753
RS	39	1.852529	0.744968	10608.141659	0.021078	0.021996
RS	40	2.007122	0.770885	8975.310178	0.017834	0.018671
RS	41	2.173955	0.770885	7759.192442	0.015417	0.016165
RS	42	2.353998	0.803940	6351.694659	0.012621	0.013266
RS	43	2.548295	0.803940	5351.560020	0.010633	0.011184
RS	44	2.757977	0.836029	4273.766642	0.008492	0.008950
RS	45	2.984260	0.836029	3496.110343	0.006947	0.007326
RS	46	3.228459	0.859638	2732.332349	0.005429	0.005737
RS	47	3.491992	0.859638	2154.857564	0.004282	0.004529
RS	48	3.776392	0.871522	1638.950531	0.003257	0.003450
RS	49	4.083308	0.871522	1233.806285	0.002452	0.002600
RS	50	4.414526	0.872064	902.284965	0.001793	0.001904
RS	51	4.771967	0.872064	640.369952	0.001272	0.001353
RS	52	5.157710	0.863220	443.180455	0.000881	0.000937
RS	53	5.573994	0.863220	292.123663	0.000580	0.000618
RS	54	6.023238	0.844597	188.221019	0.000374	0.000399
RS	55	6.508050	0.844597	112.963015	0.000224	0.000239
RS	56	7.031249	0.844597	64.726145	0.000129	0.000137
RS	57	7.595872	0.844597	35.278807	0.000070	0.000075
RS	58	8.205200	0.815329	18.644971	0.000037	0.000039
RS	59	8.862771	0.815329	8.827283	0.000018	0.000019
RS	60	9.572407	0.815329	3.916225	0.000008	0.000008
RS	61	10.338229	0.815329	1.619820	0.000003	0.000003
RS	62	11.164685	0.815329	0.621205	0.000001	0.000001
RS	63	12.056577	0.815329	0.318827	0.000001	0.000001
PA	4+25*2+4+6 0.214410510 0.034400196 12.056576558 0.280107466 0.640821884 0.933470751 1.162192102 1.135503641 1.168269292 1.322869495 1.488000929 1.565665239 1.481731178 1.302836930 1.111522788 0.953111083 0.843374078 0.777986872 0.743778819 0.729946442 0.730897999 0.744968005 0.770885318 0.803940156 0.836028765 0.859638427 0.871522440 0.872064125 0.863220010 0.844597498 0.815329124
//
IT	3282
RD	18
LK	-6817201.164445
QD	-471.836558 -> -448.951031
RI	0.0114153684
TR	0.214736	0.034151
MT	12.051931
MM	C_pi: 0.871181, n_recomb: 498364.685135
RS	0	0.000000	0.278552	13761.245992	0.027613	0.040971
RS	1	0.007917	0.278552	14420.447607	0.028936	0.017482
RS	2	0.016461	0.278552	15076.100843	0.030251	0.020272
RS	3	0.025681	0.278552	15722.031166	0.031547	0.021454
RS	4	0.035631	0.637666	7220.322309	0.014488	0.010866
RS	5	0.046369	0.637666	7658.206186	0.015367	0.012862
RS	6	0.057957	0.931664	5568.986597	0.011175	0.009760
RS	7	0.070462	0.931664	5927.922193	0.011895	0.010760
RS	8	0.083957	1.165364	5047.002644	0.010127	0.009715
RS	9	0.098521	1.165364	5377.660381	0.010791	0.010579
RS	10	0.114238	1.131135	5896.131657	0.011831	0.012045
RS	11	0.131199	1.131135	6266.398094	0.012574	0.013387
RS	12	0.149503	1.158705	6494.932821	0.013032	0.014213
RS	13	0.169256	1.158705	6888.430234	0.013822	0.015172
RS	14	0.190573	1.313800	6441.986488	0.012926	0.014172
RS	15	0.213577	1.313800	6829.384190	0.013704	0.014990
RS	16	0.238403	1.483270	6411.282400	0.012865	0.014038
RS	17	0.265194	1.483270	6793.384851	0.013631	0.014685
RS	18	0.294106	1.567161	6806.884299	0.013658	0.014547
RS	19	0.325307	1.567161	7199.287706	0.014446	0.015176
RS	20	0.358978	1.485377	8015.653175	0.016084	0.016739
RS	21	0.395315	1.485377	8438.469804	0.016932	0.017471
RS	22	0.434529	1.305247	10070.024139	0.020206	0.020691
RS	23	0.476847	1.305247	10514.988089	0.021099	0.021489
RS	24	0.522516	1.111637	12816.377624	0.025717	0.026054
RS	25	0.571800	1.111637	13219.659806	0.026526	0.026827
RS	26	0.624986	0.951255	15809.352101	0.031722	0.032015
RS	27	0.682383	0.951255	16040.203290	0.032186	0.032518
RS	28	0.744324	0.840516	18245.254592	0.036610	0.036994
RS	29	0.811168	0.840516	18149.320074	0.036418	0.036865
RS	30	0.883305	0.774963	19380.361232	0.038888	0.039418
RS	31	0.961153	0.774963	18867.654599	0.037859	0.038456
RS	32	1.045163	0.740898	19006.916196	0.038139	0.038839
RS	33	1.135825	0.740898	18091.857040	0.036302	0.037083
RS	34	1.233665	0.727192	17349.237860	0.034812	0.035692
RS	35	1.339250	0.727192	16131.439597	0.032369	0.033320
RS	36	1.453195	0.728246	14803.705093	0.029705	0.030709
RS	37	1.576160	0.728246	13434.821456	0.026958	0.027982
RS	38	1.708861	0.742611	11815.674164	0.023709	0.024710
RS	39	1.852067	0.742611	10463.115314	0.020995	0.021947
RS	40	2.006611	0.769255	8838.718789	0.017735	0.018599
RS	41	2.173390	0.769255	7637.833391	0.015326	0.016096
RS	42	2.353373	0.803442	6241.258494	0.012523	0.013184
RS	43	2.547605	0.803442	5257.986272	0.010550	0.011114
RS	44	2.757214	0.836757	4193.150900	0.008414	0.008880
RS	45	2.983418	0.836757	3431.224252	0.006885	0.007270
RS	46	3.227530	0.861316	2680.039726	0.005378	0.005688
RS	47	3.490968	0.861316	2115.088252	0.004244	0.004493
RS	48	3.775263	0.873706	1609.164734	0.003229	0.003423
RS	49	4.082065	0.873706	1212.601876	0.002433	0.002581
RS	50	4.413157	0.874328	887.677864	0.001781	0.001892
RS	51	4.770460	0.874328	630.768544	0.001266	0.001345
RS	52	5.156052	0.865197	437.215878	0.000877	0.000933
RS	53	5.572170	0.865197	288.562606	0.000579	0.000616
RS	54	6.021232	0.845967	186.279906	0.000374	0.000398
RS	55	6.505846	0.845967	111.925963	0.000225	0.000239
RS	56	7.028827	0.845967	64.211417	0.000129	0.000137
RS	57	7.593211	0.845967	35.045238	0.000070	0.000075
RS	58	8.202278	0.815900	18.559956	0.000037	0.000040
RS	59	8.859564	0.815900	8.794677	0.000018	0.000019
RS	60	9.568887	0.815900	3.905449	0.000008	0.000008
RS	61	10.334367	0.815900	1.617022	0.000003	0.000003
RS	62	11.160449	0.815900	0.620824	0.000001	0.000001
RS	63	12.051931	0.815900	0.319204	0.000001	0.000001
PA	4+25*2+4+6 0.214736345 0.034151309 12.051931347 0.278551693 0.637665676 0.931664035 1.165364207 1.131135219 1.158705442 1.313799948 1.483269755 1.567161360 1.485376948 1.305247345 1.111637271 0.951254992 0.840516385 0.774962700 0.740897550 0.727192373 0.728245767 0.742611242 0.769254704 0.803441803 0.836757496 0.861315769 0.873705867 0.874328126 0.865197411 0.845966799 0.815899900
//
IT	3638
RD	19
LK	-6817156.565018
QD	-467.325598 -> -446.650493
RI	0.0115961532
TR	0.215045	0.033914
MT	12.047593
MM	C_pi: 0.868941, n_recomb: 493705.051115
RS	0	0.000000	0.277104	13703.623347	0.027757	0.040966
RS	1	0.007916	0.277104	14357.788348	0.029082	0.017480
RS	2	0.016459	0.277104	15008.034372	0.030399	0.020273
RS	3	0.025679	0.277104	15648.179975	0.031695	0.021462
RS	4	0.035628	0.634387	7185.003019	0.014553	0.010870
RS	5	0.046364	0.634387	7620.015945	0.015434	0.012876
RS	6	0.057951	0.929638	5524.363023	0.011190	0.009745
RS	7	0.070455	0.929638	5880.210624	0.011910	0.010746
RS	8	0.083949	1.168713	4981.164065	0.010089	0.009661
RS	9	0.098511	1.168713	5307.674777	0.010751	0.010516
RS	10	0.114226	1.127422	5855.276027	0.011860	0.012047
RS	11	0.131184	1.127422	6222.622261	0.012604	0.013387
RS	12	0.149486	1.149969	6476.598774	0.013118	0.014274
RS	13	0.169236	1.149969	6868.023153	0.013911	0.015239
RS	14	0.190549	1.305319	6415.039974	0.012994	0.014221
RS	15	0.213550	1.305319	6799.974937	0.013773	0.015051
RS	16	0.238372	1.478606	6361.863911	0.012886	0.014054
RS	17	0.265159	1.478606	6740.582873	0.013653	0.014711
RS	18	0.294066	1.568305	6727.634916	0.013627	0.014522
RS	19	0.325261	1.568305	7115.535840	0.014413	0.015157
RS	20	0.358926	1.488581	7911.343807	0.016024	0.016700
RS	21	0.395256	1.488581	8329.069959	0.016871	0.017434
RS	22	0.434462	1.307363	9945.287253	0.020144	0.020662
RS	23	0.476772	1.307363	10385.263714	0.021035	0.021459
RS	24	0.522431	1.111663	12678.822034	0.025681	0.026060
RS	25	0.571705	1.111663	13077.765589	0.026489	0.026830
RS	26	0.624879	0.949475	15668.465231	0.031736	0.032077
RS	27	0.682263	0.949475	15895.415197	0.032196	0.032572
RS	28	0.744190	0.837839	18101.076528	0.036664	0.037099
RS	29	0.811019	0.837839	18001.254055	0.036462	0.036956
RS	30	0.883138	0.772172	19224.325792	0.038939	0.039520
RS	31	0.960966	0.772172	18708.898309	0.037895	0.038540
RS	32	1.044956	0.738262	18838.624434	0.038158	0.038907
RS	33	1.135594	0.738262	17923.835333	0.036305	0.037133
RS	34	1.233408	0.724660	17178.755066	0.034796	0.035723
RS	35	1.338965	0.724660	15964.879846	0.032337	0.033334
RS	36	1.452878	0.725764	14641.926529	0.029657	0.030704
RS	37	1.575809	0.725764	13280.435419	0.026900	0.027965
RS	38	1.708471	0.740356	11668.856902	0.023635	0.024672
RS	39	1.851635	0.740356	10327.188463	0.020918	0.021901
RS	40	2.006133	0.767648	8711.192156	0.017645	0.018533
RS	41	2.172862	0.767648	7524.420960	0.015241	0.016032
RS	42	2.352789	0.802894	6138.172979	0.012433	0.013109
RS	43	2.546959	0.802894	5170.521671	0.010473	0.011048
RS	44	2.756501	0.837374	4117.793196	0.008341	0.008814
RS	45	2.982631	0.837374	3370.456784	0.006827	0.007217
RS	46	3.226662	0.862835	2631.018305	0.005329	0.005642
RS	47	3.490012	0.862835	2077.707688	0.004208	0.004458
RS	48	3.774209	0.875709	1581.098367	0.003203	0.003397
RS	49	4.080904	0.875709	1192.547213	0.002416	0.002563
RS	50	4.411878	0.876410	873.802615	0.001770	0.001880
RS	51	4.769053	0.876410	621.599777	0.001259	0.001338
RS	52	5.154503	0.867009	431.477765	0.000874	0.000929
RS	53	5.570466	0.867009	285.109902	0.000577	0.000614
RS	54	6.019359	0.847202	184.373740	0.000373	0.000397
RS	55	6.503787	0.847202	110.895196	0.000225	0.000239
RS	56	7.026564	0.847202	63.691334	0.000129	0.000137
RS	57	7.590726	0.847202	34.803567	0.000070	0.000075
RS	58	8.199549	0.816407	18.466621	0.000037	0.000040
RS	59	8.856568	0.816407	8.757311	0.000018	0.000019
RS	60	9.565599	0.816407	3.892170	0.000008	0.000008
RS	61	10.330759	0.816407	1.613017	0.000003	0.000003
RS	62	11.156492	0.816407	0.619910	0.000001	0.000001
RS	63	12.047593	0.816407	0.319252	0.000001	0.000001
PA	4+25*2+4+6 0.215045141 0.033914498 12.047592506 0.277104445 0.634386664 0.929638246 1.168712789 1.127422215 1.149969093 1.305319442 1.478605963 1.568304699 1.488581220 1.307363473 1.111662715 0.949475090 0.837839112 0.772172002 0.738262026 0.724660387 0.725763764 0.740356304 0.767648079 0.802893762 0.837373548 0.862834564 0.875708954 0.876409768 0.867009366 0.847202277 0.816407272
//
IT	3687
RD	20
LK	-6817116.275452
QD	-463.642394 -> -444.969109
RI	0.0117750825
TR	0.215337	0.033689
MT	12.043606
MM	C_pi: 0.866816, n_recomb: 489289.533998
RS	0	0.000000	0.275759	13647.238980	0.027892	0.040962
RS	1	0.007916	0.275759	14296.584225	0.029219	0.017477
RS	2	0.016458	0.275759	14941.666856	0.030537	0.020273
RS	3	0.025677	0.275759	15576.300476	0.031835	0.021466
RS	4	0.035625	0.631032	7154.118590	0.014621	0.010876
RS	5	0.046361	0.631032	7586.515619	0.015505	0.012892
RS	6	0.057946	0.927407	5483.768716	0.011208	0.009732
RS	7	0.070449	0.927407	5836.774671	0.011929	0.010736
RS	8	0.083941	1.172176	4917.908989	0.010051	0.009607
RS	9	0.098502	1.172176	5240.445334	0.010710	0.010454
RS	10	0.114214	1.124259	5814.515337	0.011884	0.012046
RS	11	0.131171	1.124259	6179.000083	0.012629	0.013383
RS	12	0.149470	1.141976	6457.470284	0.013198	0.014331
RS	13	0.169218	1.141976	6846.848160	0.013993	0.015301
RS	14	0.190528	1.297405	6388.763798	0.013057	0.014267
RS	15	0.213526	1.297405	6771.329998	0.013839	0.015108
RS	16	0.238344	1.474027	6315.632430	0.012908	0.014070
RS	17	0.265126	1.474027	6691.171594	0.013675	0.014738
RS	18	0.294029	1.569154	6653.831023	0.013599	0.014500
RS	19	0.325219	1.569154	7037.516961	0.014383	0.015141
RS	20	0.358878	1.491399	7814.232135	0.015971	0.016664
RS	21	0.395202	1.491399	8227.183634	0.016815	0.017401
RS	22	0.434401	1.309216	9828.720427	0.020088	0.020636
RS	23	0.476703	1.309216	10263.988458	0.020977	0.021432
RS	24	0.522354	1.111615	12549.324550	0.025648	0.026067
RS	25	0.571618	1.111615	12944.143375	0.026455	0.026833
RS	26	0.624781	0.947768	15534.773038	0.031750	0.032136
RS	27	0.682153	0.947768	15758.023310	0.032206	0.032625
RS	28	0.744067	0.835330	17963.026573	0.036712	0.037197
RS	29	0.810881	0.835330	17859.613846	0.036501	0.037042
RS	30	0.882984	0.769599	19074.001161	0.038983	0.039614
RS	31	0.960795	0.769599	18556.293179	0.037925	0.038617
RS	32	1.044765	0.735855	18676.716183	0.038171	0.038969
RS	33	1.135382	0.735855	17762.648920	0.036303	0.037178
RS	34	1.233172	0.722336	17015.998930	0.034777	0.035750
RS	35	1.338702	0.722336	15806.260529	0.032305	0.033346
RS	36	1.452586	0.723444	14489.042528	0.029612	0.030701
RS	37	1.575486	0.723444	13134.716054	0.026844	0.027949
RS	38	1.708113	0.738200	11531.243578	0.023567	0.024637
RS	39	1.851239	0.738200	10199.758929	0.020846	0.021860
RS	40	2.005694	0.766071	8592.052097	0.017560	0.018472
RS	41	2.172376	0.766071	7418.366395	0.015162	0.015973
RS	42	2.352252	0.802306	6041.878076	0.012348	0.013038
RS	43	2.546366	0.802306	5088.709529	0.010400	0.010986
RS	44	2.755847	0.837892	4047.292412	0.008272	0.008752
RS	45	2.981909	0.837892	3313.504813	0.006772	0.007167
RS	46	3.225865	0.864212	2585.031723	0.005283	0.005599
RS	47	3.489133	0.864212	2042.553411	0.004175	0.004426
RS	48	3.773240	0.877549	1554.643301	0.003177	0.003372
RS	49	4.079836	0.877549	1173.577477	0.002399	0.002546
RS	50	4.410702	0.878327	860.623343	0.001759	0.001868
RS	51	4.767759	0.878327	612.847826	0.001253	0.001331
RS	52	5.153079	0.868671	425.963584	0.000871	0.000925
RS	53	5.568900	0.868671	281.767789	0.000576	0.000612
RS	54	6.017637	0.848315	182.507395	0.000373	0.000396
RS	55	6.501895	0.848315	109.874721	0.000225	0.000239
RS	56	7.024485	0.848315	63.168811	0.000129	0.000137
RS	57	7.588442	0.848315	34.555713	0.000071	0.000075
RS	58	8.197041	0.816827	18.366663	0.000038	0.000040
RS	59	8.853815	0.816827	8.715749	0.000018	0.000019
RS	60	9.562578	0.816827	3.876523	0.000008	0.000008
RS	61	10.327445	0.816827	1.607807	0.000003	0.000003
RS	62	11.152856	0.816827	0.618441	0.000001	0.000001
RS	63	12.043606	0.816827	0.318938	0.000001	0.000001
PA	4+25*2+4+6 0.215337000 0.033689133 12.043605657 0.275758531 0.631031873 0.927407187 1.172175762 1.124259130 1.141976373 1.297404688 1.474027341 1.569154230 1.491398637 1.309216216 1.111614875 0.947768241 0.835330171 0.769599018 0.735854839 0.722336078 0.723444049 0.738200000 0.766071165 0.802306471 0.837891827 0.864212037 0.877548770 0.878327115 0.868670911 0.848314780 0.816827271
//
IT	3210
RD	21
LK	-6817079.887217
QD	-460.684527 -> -443.823971
RI	0.0119512626
TR	0.215611	0.033475
MT	12.040068
MM	C_pi: 0.864810, n_recomb: 485108.008650
RS	0	0.000000	0.274512	13592.000808	0.028019	0.040957
RS	1	0.007915	0.274512	14236.738965	0.029348	0.017474
RS	2	0.016457	0.274512	14876.897531	0.030667	0.020272
RS	3	0.025675	0.274512	15506.287056	0.031965	0.021468
RS	4	0.035622	0.627629	7127.272549	0.014692	0.010885
RS	5	0.046357	0.627629	7557.289612	0.015579	0.012911
RS	6	0.057942	0.924998	5446.947402	0.011228	0.009722
RS	7	0.070443	0.924998	5797.344035	0.011951	0.010730
RS	8	0.083934	1.175732	4857.231847	0.010013	0.009555
RS	9	0.098493	1.175732	5175.965264	0.010670	0.010393
RS	10	0.114205	1.121596	5774.060964	0.011903	0.012042
RS	11	0.131159	1.121596	6135.752047	0.012648	0.013376
RS	12	0.149456	1.134662	6437.806603	0.013271	0.014383
RS	13	0.169201	1.134662	6825.176138	0.014069	0.015357
RS	14	0.190509	1.290029	6363.194425	0.013117	0.014311
RS	15	0.213504	1.290029	6743.486719	0.013901	0.015162
RS	16	0.238319	1.469582	6272.276256	0.012930	0.014087
RS	17	0.265098	1.469582	6644.824548	0.013698	0.014764
RS	18	0.293996	1.569786	6584.963795	0.013574	0.014481
RS	19	0.325182	1.569786	6964.701115	0.014357	0.015127
RS	20	0.358836	1.493900	7723.688110	0.015922	0.016632
RS	21	0.395154	1.493900	8132.160958	0.016764	0.017371
RS	22	0.434347	1.310852	9719.718621	0.020036	0.020613
RS	23	0.476642	1.310852	10150.546486	0.020924	0.021408
RS	24	0.522285	1.111515	12427.459446	0.025618	0.026074
RS	25	0.571540	1.111515	12818.365193	0.026424	0.026838
RS	26	0.624694	0.946138	15408.104418	0.031762	0.032193
RS	27	0.682056	0.946138	15627.851128	0.032215	0.032675
RS	28	0.743957	0.832982	17831.164490	0.036757	0.037289
RS	29	0.810759	0.832982	17724.434387	0.036537	0.037122
RS	30	0.882848	0.767230	18929.591291	0.039021	0.039700
RS	31	0.960643	0.767230	18409.985639	0.037950	0.038687
RS	32	1.044595	0.733662	18521.299406	0.038180	0.039024
RS	33	1.135193	0.733662	17608.334440	0.036298	0.037218
RS	34	1.232962	0.720208	16860.869340	0.034757	0.035773
RS	35	1.338469	0.720208	15655.422968	0.032272	0.033356
RS	36	1.452328	0.721280	14344.740356	0.029570	0.030698
RS	37	1.575199	0.721280	12997.326819	0.026793	0.027934
RS	38	1.707795	0.736145	11402.325439	0.023505	0.024606
RS	39	1.850887	0.736145	10080.354368	0.020780	0.021822
RS	40	2.005305	0.764530	8480.811084	0.017482	0.018416
RS	41	2.171945	0.764530	7319.240703	0.015088	0.015918
RS	42	2.351776	0.801693	5951.927752	0.012269	0.012972
RS	43	2.545840	0.801693	5012.188113	0.010332	0.010928
RS	44	2.755265	0.838327	3981.338939	0.008207	0.008694
RS	45	2.981267	0.838327	3260.134488	0.006720	0.007120
RS	46	3.225158	0.865469	2541.886544	0.005240	0.005558
RS	47	3.488353	0.865469	2009.494606	0.004142	0.004395
RS	48	3.772380	0.879246	1529.713447	0.003153	0.003348
RS	49	4.078889	0.879246	1155.643137	0.002382	0.002530
RS	50	4.409659	0.880103	848.113980	0.001748	0.001857
RS	51	4.766611	0.880103	604.503325	0.001246	0.001324
RS	52	5.151816	0.870206	420.673181	0.000867	0.000921
RS	53	5.567511	0.870206	278.540667	0.000574	0.000610
RS	54	6.016109	0.849332	180.686344	0.000372	0.000395
RS	55	6.500216	0.849332	108.869834	0.000224	0.000238
RS	56	7.022640	0.849332	62.648083	0.000129	0.000137
RS	57	7.586416	0.849332	34.304664	0.000071	0.000075
RS	58	8.194816	0.817200	18.261843	0.000038	0.000040
RS	59	8.851372	0.817200	8.671126	0.000018	0.000019
RS	60	9.559897	0.817200	3.859154	0.000008	0.000008
RS	61	10.324503	0.817200	1.601722	0.000003	0.000003
RS	62	11.149630	0.817200	0.616569	0.000001	0.000001
RS	63	12.040068	0.817200	0.318363	0.000001	0.000001
PA	4+25*2+4+6 0.215611414 0.033474531 12.040068068 0.274512251 0.627629001 0.924997518 1.175732278 1.121595842 1.134662155 1.290029134 1.469582384 1.569785737 1.493900477 1.310852462 1.111515224 0.946138126 0.832982494 0.767229838 0.733662172 0.720208493 0.721280084 0.736145017 0.764529636 0.801693212 0.838327324 0.865468907 0.879246413 0.880102907 0.870206197 0.849331764 0.817200065
//
IT	3567
RD	22
LK	-6817047.031711
QD	-458.368106 -> -443.148760
RI	0.0121242469
TR	0.215871	0.033270
MT	12.036824
MM	C_pi: 0.862909, n_recomb: 481147.593833
RS	0	0.000000	0.273357	13538.019507	0.028137	0.040953
RS	1	0.007915	0.273357	14178.354679	0.029468	0.017470
RS	2	0.016456	0.273357	14813.817725	0.030789	0.020269
RS	3	0.025673	0.273357	15438.217808	0.032086	0.021466
RS	4	0.035620	0.624218	7103.833179	0.014764	0.010897
RS	5	0.046354	0.624218	7531.674035	0.015654	0.012932
RS	6	0.057938	0.922429	5413.615568	0.011251	0.009715
RS	7	0.070438	0.922429	5761.617367	0.011975	0.010726
RS	8	0.083928	1.179325	4799.197282	0.009974	0.009503
RS	9	0.098486	1.179325	5114.299478	0.010629	0.010334
RS	10	0.114195	1.119337	5734.258589	0.011918	0.012035
RS	11	0.131149	1.119337	6093.236093	0.012664	0.013367
RS	12	0.149444	1.127947	6417.841788	0.013339	0.014431
RS	13	0.169187	1.127947	6803.247843	0.014140	0.015409
RS	14	0.190492	1.283145	6338.352124	0.013173	0.014352
RS	15	0.213484	1.283145	6716.462013	0.013959	0.015212
RS	16	0.238296	1.465272	6231.564626	0.012951	0.014104
RS	17	0.265071	1.465272	6601.296095	0.013720	0.014790
RS	18	0.293966	1.570223	6520.622961	0.013552	0.014463
RS	19	0.325147	1.570223	6896.656637	0.014334	0.015115
RS	20	0.358797	1.496100	7639.231476	0.015877	0.016603
RS	21	0.395110	1.496100	8043.500569	0.016717	0.017345
RS	22	0.434297	1.312287	9617.694801	0.019989	0.020593
RS	23	0.476586	1.312287	10044.332227	0.020876	0.021388
RS	24	0.522221	1.111360	12312.758596	0.025590	0.026082
RS	25	0.571469	1.111360	12699.948969	0.026395	0.026843
RS	26	0.624614	0.944574	15288.096316	0.031774	0.032247
RS	27	0.681966	0.944574	15504.520120	0.032224	0.032723
RS	28	0.743857	0.830774	17705.348843	0.036798	0.037376
RS	29	0.810647	0.830774	17595.538519	0.036570	0.037198
RS	30	0.882723	0.765042	18790.924704	0.039054	0.039780
RS	31	0.960503	0.765042	18269.758030	0.037971	0.038752
RS	32	1.044440	0.731662	18372.125337	0.038184	0.039073
RS	33	1.135020	0.731662	17460.592760	0.036289	0.037253
RS	34	1.232770	0.718258	16712.963832	0.034736	0.035794
RS	35	1.338256	0.718258	15511.932734	0.032239	0.033364
RS	36	1.452091	0.719255	14208.491774	0.029530	0.030695
RS	37	1.574936	0.719255	12867.738883	0.026744	0.027921
RS	38	1.707504	0.734177	11281.524297	0.023447	0.024579
RS	39	1.850564	0.734177	9968.428074	0.020718	0.021788
RS	40	2.004948	0.763019	8376.844463	0.017410	0.018365
RS	41	2.171550	0.763019	7226.501847	0.015019	0.015867
RS	42	2.351339	0.801050	5867.835793	0.012196	0.012910
RS	43	2.545358	0.801050	4940.555798	0.010268	0.010874
RS	44	2.754733	0.838683	3919.566300	0.008146	0.008639
RS	45	2.980679	0.838683	3210.066881	0.006672	0.007076
RS	46	3.224509	0.866605	2501.379524	0.005199	0.005519
RS	47	3.487637	0.866605	1978.387210	0.004112	0.004365
RS	48	3.771592	0.880802	1506.209076	0.003130	0.003325
RS	49	4.078021	0.880802	1138.680953	0.002367	0.002514
RS	50	4.408703	0.881733	836.240290	0.001738	0.001846
RS	51	4.765558	0.881733	596.547758	0.001240	0.001317
RS	52	5.150658	0.871610	415.598838	0.000864	0.000917
RS	53	5.566237	0.871610	275.425850	0.000572	0.000608
RS	54	6.014709	0.850240	178.911816	0.000372	0.000394
RS	55	6.498676	0.850240	107.881566	0.000224	0.000238
RS	56	7.020948	0.850240	62.129902	0.000129	0.000137
RS	57	7.584558	0.850240	34.050909	0.000071	0.000075
RS	58	8.192775	0.817514	18.152458	0.000038	0.000040
RS	59	8.849132	0.817514	8.623587	0.000018	0.000019
RS	60	9.557439	0.817514	3.840130	0.000008	0.000008
RS	61	10.321806	0.817514	1.594790	0.000003	0.000003
RS	62	11.146672	0.817514	0.614304	0.000001	0.000001
RS	63	12.036824	0.817514	0.317532	0.000001	0.000001
PA	4+25*2+4+6 0.215870512 0.033270458 12.036824317 0.273356817 0.624217544 0.922428708 1.179325374 1.119336768 1.127946654 1.283145171 1.465272062 1.570222692 1.496100384 1.312287450 1.111360460 0.944573524 0.830773681 0.765042092 0.731661802 0.718257855 0.719255005 0.734177192 0.763018734 0.801050222 0.838683097 0.866604933 0.880801543 0.881732889 0.871609547 0.850240467 0.817513604
//
IT	3647
RD	23
LK	-6817017.376149
QD	-456.604824 -> -442.870950
RI	0.0122932983
TR	0.216114	0.033076
MT	12.033977
MM	C_pi: 0.861116, n_recomb: 477398.346567
RS	0	0.000000	0.272288	13485.309166	0.028247	0.040949
RS	1	0.007914	0.272288	14121.442106	0.029580	0.017467
RS	2	0.016455	0.272288	14752.433790	0.030902	0.020265
RS	3	0.025672	0.272288	15372.093494	0.032200	0.021462
RS	4	0.035618	0.620831	7083.328904	0.014837	0.010910
RS	5	0.046351	0.620831	7509.175639	0.015729	0.012955
RS	6	0.057934	0.919730	5383.513488	0.011277	0.009709
RS	7	0.070434	0.919730	5729.320847	0.012001	0.010725
RS	8	0.083923	1.182955	4743.701157	0.009937	0.009452
RS	9	0.098479	1.182955	5055.337629	0.010589	0.010277
RS	10	0.114188	1.117449	5695.216382	0.011930	0.012027
RS	11	0.131139	1.117449	6051.564439	0.012676	0.013356
RS	12	0.149432	1.121783	6397.745274	0.013401	0.014475
RS	13	0.169174	1.121783	6781.239784	0.014205	0.015456
RS	14	0.190477	1.276738	6314.219007	0.013226	0.014390
RS	15	0.213467	1.276738	6690.236480	0.014014	0.015259
RS	16	0.238276	1.461114	6193.327805	0.012973	0.014121
RS	17	0.265048	1.461114	6560.407666	0.013742	0.014816
RS	18	0.293939	1.570513	6460.448846	0.013533	0.014448
RS	19	0.325117	1.570513	6833.008203	0.014313	0.015105
RS	20	0.358763	1.498052	7560.368712	0.015837	0.016577
RS	21	0.395071	1.498052	7960.692447	0.016675	0.017321
RS	22	0.434253	1.313551	9522.199994	0.019946	0.020575
RS	23	0.476536	1.313551	9944.886779	0.020831	0.021369
RS	24	0.522166	1.111165	12204.861256	0.025565	0.026091
RS	25	0.571406	1.111165	12588.529542	0.026369	0.026850
RS	26	0.624544	0.943076	15174.558060	0.031786	0.032298
RS	27	0.681887	0.943076	15387.832541	0.032233	0.032770
RS	28	0.743769	0.828700	17585.491165	0.036836	0.037459
RS	29	0.810548	0.828700	17472.820914	0.036600	0.037269
RS	30	0.882613	0.763026	18658.036905	0.039083	0.039853
RS	31	0.960381	0.763026	18135.604128	0.037988	0.038812
RS	32	1.044304	0.729843	18229.174662	0.038184	0.039116
RS	33	1.134869	0.729843	17319.351238	0.036279	0.037283
RS	34	1.232601	0.716475	16572.131599	0.034713	0.035812
RS	35	1.338068	0.716475	15375.591970	0.032207	0.033370
RS	36	1.451883	0.717366	14079.929048	0.029493	0.030694
RS	37	1.574705	0.717366	12745.580721	0.026698	0.027909
RS	38	1.707248	0.732299	11168.375541	0.023394	0.024554
RS	39	1.850281	0.732299	9863.550209	0.020661	0.021756
RS	40	2.004634	0.761544	8279.714368	0.017343	0.018318
RS	41	2.171203	0.761544	7139.765361	0.014956	0.015820
RS	42	2.350956	0.800392	5789.201750	0.012127	0.012852
RS	43	2.544934	0.800392	4873.488668	0.010208	0.010823
RS	44	2.754265	0.838974	3861.706400	0.008089	0.008587
RS	45	2.980163	0.838974	3163.098143	0.006626	0.007033
RS	46	3.223940	0.867640	2463.341837	0.005160	0.005482
RS	47	3.487010	0.867640	1949.115572	0.004083	0.004338
RS	48	3.770900	0.882236	1484.051628	0.003109	0.003304
RS	49	4.077259	0.882236	1122.644621	0.002352	0.002498
RS	50	4.407864	0.883241	824.976550	0.001728	0.001836
RS	51	4.764634	0.883241	588.970872	0.001234	0.001310
RS	52	5.149641	0.872900	410.741357	0.000860	0.000913
RS	53	5.565119	0.872900	272.426989	0.000571	0.000605
RS	54	6.013479	0.851063	177.187912	0.000371	0.000393
RS	55	6.497325	0.851063	106.913819	0.000224	0.000237
RS	56	7.019464	0.851063	61.617366	0.000129	0.000137
RS	57	7.582927	0.851063	33.796628	0.000071	0.000075
RS	58	8.190985	0.817782	18.040046	0.000038	0.000040
RS	59	8.847167	0.817782	8.573928	0.000018	0.000019
RS	60	9.555281	0.817782	3.819832	0.000008	0.000008
RS	61	10.319439	0.817782	1.587182	0.000003	0.000003
RS	62	11.144076	0.817782	0.611719	0.000001	0.000001
RS	63	12.033977	0.817782	0.316484	0.000001	0.000001
PA	4+25*2+4+6 0.216113747 0.033076244 12.033977473 0.272288219 0.620830844 0.919729634 1.182954756 1.117449459 1.121782929 1.276737941 1.461113510 1.570513297 1.498052236 1.313551460 1.111165443 0.943076369 0.828700364 0.763026205 0.729843421 0.716474884 0.717365855 0.732299347 0.761544471 0.800391753 0.838974085 0.867640383 0.882235839 0.883240703 0.872899618 0.851062671 0.817781850
//
IT	3746
RD	24
LK	-6816990.616004
QD	-455.326047 -> -442.936340
RI	0.0124584801
TR	0.216341	0.032891
MT	12.031544
MM	C_pi: 0.859425, n_recomb: 473848.532755
RS	0	0.000000	0.271299	13433.953598	0.028351	0.040944
RS	1	0.007914	0.271299	14066.079091	0.029685	0.017463
RS	2	0.016454	0.271299	14692.815721	0.031007	0.020261
RS	3	0.025671	0.271299	15307.974151	0.032306	0.021456
RS	4	0.035616	0.617478	7065.505070	0.014911	0.010925
RS	5	0.046349	0.617478	7489.525705	0.015806	0.012978
RS	6	0.057931	0.916908	5356.464989	0.011304	0.009706
RS	7	0.070430	0.916908	5700.267200	0.012030	0.010727
RS	8	0.083918	1.186580	4690.753727	0.009899	0.009403
RS	9	0.098473	1.186580	4999.088702	0.010550	0.010222
RS	10	0.114181	1.115872	5657.127084	0.011939	0.012018
RS	11	0.131131	1.115872	6010.936205	0.012685	0.013344
RS	12	0.149423	1.116119	6377.642184	0.013459	0.014516
RS	13	0.169162	1.116119	6759.280197	0.014265	0.015500
RS	14	0.190464	1.270772	6290.800679	0.013276	0.014426
RS	15	0.213452	1.270772	6664.813169	0.014065	0.015303
RS	16	0.238258	1.457120	6157.335445	0.012994	0.014138
RS	17	0.265028	1.457120	6521.915898	0.013764	0.014840
RS	18	0.293917	1.570693	6404.062301	0.013515	0.014434
RS	19	0.325092	1.570693	6773.358304	0.014294	0.015096
RS	20	0.358734	1.499795	7486.602293	0.015800	0.016554
RS	21	0.395038	1.499795	7883.219634	0.016637	0.017300
RS	22	0.434216	1.314669	9432.715192	0.019907	0.020559
RS	23	0.476494	1.314669	9851.676204	0.020791	0.021354
RS	24	0.522118	1.110942	12103.282873	0.025543	0.026100
RS	25	0.571353	1.110942	12483.613041	0.026345	0.026857
RS	26	0.624484	0.941645	15067.148387	0.031797	0.032348
RS	27	0.681820	0.941645	15277.436691	0.032241	0.032815
RS	28	0.743694	0.826753	17471.373140	0.036871	0.037536
RS	29	0.810464	0.826753	17356.041827	0.036628	0.037337
RS	30	0.882519	0.761170	18530.742157	0.039107	0.039920
RS	31	0.960276	0.761170	18007.303874	0.038002	0.038866
RS	32	1.044187	0.728194	18092.221496	0.038181	0.039155
RS	33	1.134739	0.728194	17184.342661	0.036265	0.037310
RS	34	1.232457	0.714850	16437.983694	0.034690	0.035828
RS	35	1.337908	0.714850	15245.993505	0.032175	0.033375
RS	36	1.451705	0.715605	13958.592737	0.029458	0.030693
RS	37	1.574508	0.715605	12630.395377	0.026655	0.027898
RS	38	1.707030	0.730509	11062.352361	0.023346	0.024533
RS	39	1.850039	0.730509	9765.232523	0.020608	0.021728
RS	40	2.004366	0.760110	8188.902604	0.017282	0.018274
RS	41	2.170907	0.760110	7058.581831	0.014896	0.015776
RS	42	2.350628	0.799724	5715.616968	0.012062	0.012799
RS	43	2.544572	0.799724	4810.649878	0.010152	0.010775
RS	44	2.753865	0.839211	3807.461547	0.008035	0.008538
RS	45	2.979722	0.839211	3118.999709	0.006582	0.006994
RS	46	3.223453	0.868586	2427.598846	0.005123	0.005447
RS	47	3.486473	0.868586	1921.555214	0.004055	0.004311
RS	48	3.770309	0.883561	1463.153000	0.003088	0.003283
RS	49	4.076607	0.883561	1107.477830	0.002337	0.002484
RS	50	4.407146	0.884636	814.291142	0.001718	0.001826
RS	51	4.763845	0.884636	581.755372	0.001228	0.001304
RS	52	5.148772	0.874089	406.091487	0.000857	0.000909
RS	53	5.564163	0.874089	269.540935	0.000569	0.000603
RS	54	6.012429	0.851804	175.515873	0.000370	0.000392
RS	55	6.496170	0.851804	105.967984	0.000224	0.000237
RS	56	7.018195	0.851804	61.111652	0.000129	0.000136
RS	57	7.581533	0.851804	33.542673	0.000071	0.000075
RS	58	8.189454	0.818004	17.925275	0.000038	0.000040
RS	59	8.845486	0.818004	8.522452	0.000018	0.000019
RS	60	9.553438	0.818004	3.798391	0.000008	0.000008
RS	61	10.317416	0.818004	1.578949	0.000003	0.000003
RS	62	11.141857	0.818004	0.608829	0.000001	0.000001
RS	63	12.031544	0.818004	0.315227	0.000001	0.000001
PA	4+25*2+4+6 0.216341439 0.032891396 12.031544456 0.271299444 0.617478245 0.916907602 1.186580078 1.115871982 1.116119325 1.270772348 1.457119950 1.570693403 1.499795194 1.314668869 1.110941584 0.941644544 0.826753039 0.761169897 0.728193823 0.714850036 0.715604724 0.730508539 0.760110279 0.799723854 0.839210917 0.868586154 0.883561411 0.884635802 0.874089206 0.851803899 0.818003682
//
IT	3985
RD	25
LK	-6816966.476438
QD	-454.470851 -> -443.297027
RI	0.0126195677
TR	0.216554	0.032715
MT	12.029548
MM	C_pi: 0.857834, n_recomb: 470487.601494
RS	0	0.000000	0.270384	13384.042876	0.028447	0.040940
RS	1	0.007914	0.270384	14012.350465	0.029783	0.017459
RS	2	0.016454	0.270384	14635.041309	0.031106	0.020255
RS	3	0.025670	0.270384	15245.928499	0.032405	0.021448
RS	4	0.035615	0.614183	7049.958033	0.014984	0.010941
RS	5	0.046347	0.614183	7472.300996	0.015882	0.013002
RS	6	0.057929	0.913990	5332.198455	0.011333	0.009705
RS	7	0.070427	0.913990	5674.169388	0.012060	0.010731
RS	8	0.083914	1.190185	4640.283692	0.009863	0.009355
RS	9	0.098469	1.190185	4945.476234	0.010511	0.010168
RS	10	0.114175	1.114557	5620.131148	0.011945	0.012007
RS	11	0.131124	1.114557	5971.496228	0.012692	0.013330
RS	12	0.149415	1.110909	6357.663762	0.013513	0.014554
RS	13	0.169153	1.110909	6737.504041	0.014320	0.015539
RS	14	0.190453	1.265221	6268.096495	0.013323	0.014459
RS	15	0.213439	1.265221	6640.189166	0.014113	0.015343
RS	16	0.238244	1.453291	6123.446380	0.013015	0.014154
RS	17	0.265012	1.453291	6485.670833	0.013785	0.014864
RS	18	0.293898	1.570791	6351.158904	0.013499	0.014422
RS	19	0.325071	1.570791	6717.387619	0.014278	0.015088
RS	20	0.358710	1.501356	7417.550721	0.015766	0.016533
RS	21	0.395011	1.501356	7810.685229	0.016601	0.017282
RS	22	0.434185	1.315663	9348.785206	0.019870	0.020545
RS	23	0.476459	1.315663	9764.232451	0.020753	0.021340
RS	24	0.522079	1.110698	12007.624557	0.025522	0.026109
RS	25	0.571309	1.110698	12384.792434	0.026323	0.026864
RS	26	0.624435	0.940278	14965.557951	0.031809	0.032396
RS	27	0.681765	0.940278	15173.015211	0.032250	0.032858
RS	28	0.743632	0.824925	17362.788192	0.036904	0.037610
RS	29	0.810395	0.824925	17244.978279	0.036653	0.037401
RS	30	0.882442	0.759463	18408.889125	0.039127	0.039982
RS	31	0.960190	0.759463	17884.675872	0.038013	0.038917
RS	32	1.044091	0.726702	17961.074917	0.038175	0.039189
RS	33	1.134632	0.726702	17055.340468	0.036250	0.037333
RS	34	1.232338	0.713372	16310.257713	0.034667	0.035841
RS	35	1.337777	0.713372	15122.843747	0.032143	0.033379
RS	36	1.451559	0.713966	13844.067923	0.029425	0.030692
RS	37	1.574346	0.713966	12521.773020	0.026614	0.027888
RS	38	1.706850	0.728804	10962.978392	0.023301	0.024515
RS	39	1.849840	0.728804	9673.037536	0.020560	0.021702
RS	40	2.004146	0.758720	8103.960486	0.017225	0.018235
RS	41	2.170664	0.758720	6982.562569	0.014841	0.015736
RS	42	2.350359	0.799054	5646.718326	0.012002	0.012748
RS	43	2.544275	0.799054	4751.742553	0.010100	0.010731
RS	44	2.753537	0.839405	3756.572358	0.007984	0.008492
RS	45	2.979360	0.839405	3077.574035	0.006541	0.006956
RS	46	3.223054	0.869456	2393.997148	0.005088	0.005414
RS	47	3.486033	0.869456	1895.598892	0.004029	0.004286
RS	48	3.769823	0.884790	1443.443402	0.003068	0.003263
RS	49	4.076073	0.884790	1093.136889	0.002323	0.002470
RS	50	4.406558	0.885929	804.159311	0.001709	0.001816
RS	51	4.763197	0.885929	574.888734	0.001222	0.001297
RS	52	5.148059	0.875190	401.644365	0.000854	0.000905
RS	53	5.563379	0.875190	266.766962	0.000567	0.000601
RS	54	6.011566	0.852471	173.897733	0.000370	0.000391
RS	55	6.495222	0.852471	105.045951	0.000223	0.000236
RS	56	7.017153	0.852471	60.614244	0.000129	0.000136
RS	57	7.580389	0.852471	33.290078	0.000071	0.000075
RS	58	8.188198	0.818184	17.808842	0.000038	0.000040
RS	59	8.844108	0.818184	8.469532	0.000018	0.000019
RS	60	9.551925	0.818184	3.775990	0.000008	0.000008
RS	61	10.315756	0.818184	1.570175	0.000003	0.000003
RS	62	11.140036	0.818184	0.605672	0.000001	0.000001
RS	63	12.029548	0.818184	0.313782	0.000001	0.000001
PA	4+25*2+4+6 0.216553844 0.032715408 12.029547950 0.270383923 0.614183500 0.913990062 1.190185390 1.114556657 1.110909017 1.265220923 1.453291205 1.570790768 1.501355669 1.315663105 1.110697904 0.940277754 0.824925011 0.759462924 0.726702123 0.713372377 0.713965555 0.728803794 0.758719925 0.799054224 0.839405399 0.869455920 0.884789965 0.885929124 0.875189553 0.852470833 0.818184228
//
