# Supplementary material for: African bushpigs exhibit porous species boundaries and appeared in Madagascar concurrently with human arrival
Source: Nat Commun. 2024 Jan 3;15:172. doi: 10.1038/s41467-023-44105-1 (PMC10764920; doi:10.1038/s41467-023-44105-1)
Supplement: Supplementary file 9 — Source Data [file 41467_2023_44105_MOESM9_ESM.zip › sourceData/Fig3a.psmc/BPigRSA49002t2.psmc]

CC
CC	Brief Description of the file format:
CC	  CC  comments
CC	  MM  useful-messages
CC	  RD  round-of-iterations
CC	  LL  \log[P(sequence)]
CC	  QD  Q-before-opt Q-after-opt
CC	  TR  \theta_0 \rho_0
CC	  RS  k t_k \lambda_k \pi_k \sum_{l\not=k}A_{kl} A_{kk}
CC	  DC  begin end best-k t_k+\Delta_k max-prob
CC
MM	Version: 0.6.5-r67
MM	pattern:4+25*2+4+6, n:63, n_free_lambdas:28
MM	n_iterations:25, skip:1, max_t:15, theta/rho:5
MM	is_decoding:0
MM	n_seqs:16, sum_L:16964935, sum_n:2132804
RD	0
LK	0.000000
QD	0.000000 -> 0.000000
RI	inf
TR	0.134353	0.026871
MT	15.000000
MM	C_pi: 1.000000, n_recomb: 449813.682526
RS	0	0.000000	1.000000	3664.358641	0.008146	0.000000
RS	1	0.008290	1.000000	3934.468910	0.008747	0.000000
RS	2	0.017266	1.000000	4221.508408	0.009385	0.000000
RS	3	0.026987	1.000000	4526.027418	0.010062	0.000000
RS	4	0.037514	1.000000	4848.497354	0.010779	0.000000
RS	5	0.048914	1.000000	5189.288357	0.011537	0.000000
RS	6	0.061258	1.000000	5548.643631	0.012335	0.000000
RS	7	0.074626	1.000000	5926.650292	0.013176	0.000000
RS	8	0.089102	1.000000	6323.206571	0.014057	0.000000
RS	9	0.104778	1.000000	6737.985277	0.014980	0.000000
RS	10	0.121753	1.000000	7170.393515	0.015941	0.000000
RS	11	0.140135	1.000000	7619.528831	0.016939	0.000000
RS	12	0.160042	1.000000	8084.132103	0.017972	0.000000
RS	13	0.181598	1.000000	8562.537759	0.019036	0.000000
RS	14	0.204942	1.000000	9052.622187	0.020125	0.000000
RS	15	0.230221	1.000000	9551.751559	0.021235	0.000000
RS	16	0.257595	1.000000	10056.730726	0.022358	0.000000
RS	17	0.287238	1.000000	10563.755323	0.023485	0.000000
RS	18	0.319339	1.000000	11068.369800	0.024607	0.000000
RS	19	0.354100	1.000000	11565.434694	0.025712	0.000000
RS	20	0.391744	1.000000	12049.107101	0.026787	0.000000
RS	21	0.432507	1.000000	12512.838968	0.027818	0.000000
RS	22	0.476650	1.000000	12949.398388	0.028788	0.000000
RS	23	0.524453	1.000000	13350.919581	0.029681	0.000000
RS	24	0.576218	1.000000	13708.987485	0.030477	0.000000
RS	25	0.632274	1.000000	14014.762835	0.031157	0.000000
RS	26	0.692977	1.000000	14259.153106	0.031700	0.000000
RS	27	0.758711	1.000000	14433.033570	0.032087	0.000000
RS	28	0.829896	1.000000	14527.520905	0.032297	0.000000
RS	29	0.906981	1.000000	14534.298999	0.032312	0.000000
RS	30	0.990456	1.000000	14445.992917	0.032116	0.000000
RS	31	1.080851	1.000000	14256.582194	0.031694	0.000000
RS	32	1.178739	1.000000	13961.838937	0.031039	0.000000
RS	33	1.284742	1.000000	13559.769778	0.030145	0.000000
RS	34	1.399532	1.000000	13051.034028	0.029014	0.000000
RS	35	1.523838	1.000000	12439.304058	0.027654	0.000000
RS	36	1.658449	1.000000	11731.528945	0.026081	0.000000
RS	37	1.804218	1.000000	10938.059910	0.024317	0.000000
RS	38	1.962071	1.000000	10072.597303	0.022393	0.000000
RS	39	2.133009	1.000000	9151.925115	0.020346	0.000000
RS	40	2.318118	1.000000	8195.411250	0.018220	0.000000
RS	41	2.518571	1.000000	7224.270336	0.016061	0.000000
RS	42	2.735641	1.000000	6260.610286	0.013918	0.000000
RS	43	2.970706	1.000000	5326.312114	0.011841	0.000000
RS	44	3.225257	1.000000	4441.821592	0.009875	0.000000
RS	45	3.500909	1.000000	3624.956497	0.008059	0.000000
RS	46	3.799411	1.000000	2889.849047	0.006425	0.000000
RS	47	4.122659	1.000000	2246.144393	0.004993	0.000000
RS	48	4.472702	1.000000	1698.558811	0.003776	0.000000
RS	49	4.851763	1.000000	1246.864500	0.002772	0.000000
RS	50	5.262247	1.000000	886.314841	0.001970	0.000000
RS	51	5.706758	1.000000	608.462172	0.001353	0.000000
RS	52	6.188118	1.000000	402.260968	0.000894	0.000000
RS	53	6.709380	1.000000	255.305652	0.000568	0.000000
RS	54	7.273854	1.000000	155.035041	0.000345	0.000000
RS	55	7.885120	1.000000	89.750134	0.000200	0.000000
RS	56	8.547059	1.000000	49.336184	0.000110	0.000000
RS	57	9.263869	1.000000	25.643109	0.000057	0.000000
RS	58	10.040101	1.000000	12.544365	0.000028	0.000000
RS	59	10.880679	1.000000	5.746909	0.000013	0.000000
RS	60	11.790939	1.000000	2.452369	0.000005	0.000000
RS	61	12.776655	1.000000	0.969104	0.000002	0.000000
RS	62	13.844085	1.000000	0.352411	0.000001	0.000000
RS	63	15.000000	1.000000	0.164962	0.000000	0.000000
PA	4+25*2+4+6 0.134352726 0.026870545 15.000000000 1.000000000 1.000000000 1.000000000 1.000000000 1.000000000 1.000000000 1.000000000 1.000000000 1.000000000 1.000000000 1.000000000 1.000000000 1.000000000 1.000000000 1.000000000 1.000000000 1.000000000 1.000000000 1.000000000 1.000000000 1.000000000 1.000000000 1.000000000 1.000000000 1.000000000 1.000000000 1.000000000 1.000000000
//
IT	4450
RD	1
LK	-5549146.271799
QD	-4361.492872 -> -1736.878176
RI	0.0804112138
TR	0.130594	0.025138
MT	16.318231
MM	C_pi: 1.119220, n_recomb: 470692.621562
RS	0	0.000000	0.589530	6593.224570	0.014007	0.108680
RS	1	0.008434	0.589530	7044.262801	0.014966	0.023298
RS	2	0.017578	0.589530	7516.771026	0.015970	0.010932
RS	3	0.027495	0.589530	8010.128600	0.017018	0.009387
RS	4	0.038247	1.037355	4864.504190	0.010335	0.008565
RS	5	0.049906	1.037355	5214.133498	0.011078	0.008107
RS	6	0.062549	1.146467	5055.226592	0.010740	0.008184
RS	7	0.076257	1.146467	5414.656335	0.011504	0.008497
RS	8	0.091122	1.193466	5567.020825	0.011827	0.008866
RS	9	0.107241	1.193466	5953.414784	0.012648	0.009439
RS	10	0.124719	1.196995	6340.590597	0.013471	0.010159
RS	11	0.143671	1.196995	6764.503492	0.014371	0.011092
RS	12	0.164221	1.176287	7332.550891	0.015578	0.012243
RS	13	0.186504	1.176287	7797.806625	0.016567	0.013525
RS	14	0.210667	1.153471	8440.899698	0.017933	0.014860
RS	15	0.236867	1.153471	8941.741925	0.018997	0.016189
RS	16	0.265277	1.138052	9580.047935	0.020353	0.017480
RS	17	0.296083	1.138052	10103.149209	0.021464	0.018721
RS	18	0.329487	1.131936	10686.379703	0.022704	0.019891
RS	19	0.365709	1.131936	11212.942872	0.023822	0.020972
RS	20	0.404985	1.134161	11710.295406	0.024879	0.021959
RS	21	0.447573	1.134161	12217.472004	0.025956	0.022855
RS	22	0.493753	1.141888	12621.133118	0.026814	0.023664
RS	23	0.543828	1.141888	13082.871342	0.027795	0.024389
RS	24	0.598126	1.151924	13395.375897	0.028459	0.025033
RS	25	0.657003	1.151924	13782.416233	0.029281	0.025602
RS	26	0.720846	1.161344	14006.893663	0.029758	0.026103
RS	27	0.790073	1.161344	14286.538199	0.030352	0.026544
RS	28	0.865138	1.167965	14417.416724	0.030630	0.026923
RS	29	0.946534	1.167965	14553.971892	0.030920	0.027236
RS	30	1.034795	1.170772	14569.875494	0.030954	0.027468
RS	31	1.130499	1.170772	14527.102456	0.030863	0.027602
RS	32	1.234274	1.169914	14392.402379	0.030577	0.027613
RS	33	1.346802	1.169914	14139.089593	0.030039	0.027470
RS	34	1.468819	1.166456	13813.673347	0.029348	0.027143
RS	35	1.601127	1.166456	13332.528888	0.028325	0.026605
RS	36	1.744594	1.161724	12790.987053	0.027175	0.025838
RS	37	1.900160	1.161724	12088.690218	0.025683	0.024833
RS	38	2.068845	1.156864	11337.167967	0.024086	0.023592
RS	39	2.251757	1.156864	10451.911778	0.022205	0.022127
RS	40	2.450095	1.152788	9535.476435	0.020258	0.020464
RS	41	2.665160	1.152788	8538.051343	0.018139	0.018638
RS	42	2.898363	1.149963	7539.138242	0.016017	0.016698
RS	43	3.151233	1.149963	6523.683962	0.013860	0.014700
RS	44	3.425430	1.148209	5546.121725	0.011783	0.012701
RS	45	3.722751	1.148209	4610.802707	0.009796	0.010757
RS	46	4.045146	1.146916	3752.007644	0.007971	0.008919
RS	47	4.394732	1.146916	2976.064611	0.006323	0.007227
RS	48	4.773800	1.145332	2301.895435	0.004890	0.005713
RS	49	5.184837	1.145332	1727.469926	0.003670	0.004396
RS	50	5.630540	1.142789	1259.083500	0.002675	0.003285
RS	51	6.113831	1.142789	884.939768	0.001880	0.002376
RS	52	6.637881	1.138943	601.249497	0.001277	0.001658
RS	53	7.206128	1.138943	390.961347	0.000831	0.001112
RS	54	7.822298	1.132509	244.532373	0.000520	0.000714
RS	55	8.490433	1.132509	144.872854	0.000308	0.000436
RS	56	9.214917	1.132509	81.576506	0.000173	0.000253
RS	57	10.000500	1.132509	43.473149	0.000092	0.000138
RS	58	10.852337	1.123433	21.938461	0.000047	0.000071
RS	59	11.776014	1.123433	10.253974	0.000022	0.000034
RS	60	12.777591	1.123433	4.465676	0.000009	0.000015
RS	61	13.863636	1.123433	1.801465	0.000004	0.000006
RS	62	15.041275	1.123433	0.668853	0.000001	0.000002
RS	63	16.318231	1.123433	0.322292	0.000001	0.000001
PA	4+25*2+4+6 0.130593637 0.025138334 16.318230629 0.589530468 1.037354946 1.146467209 1.193466187 1.196994781 1.176286697 1.153470993 1.138051748 1.131936073 1.134161472 1.141887665 1.151923895 1.161343575 1.167964935 1.170771599 1.169913769 1.166456223 1.161724210 1.156863689 1.152787685 1.149962902 1.148208618 1.146916389 1.145331621 1.142788887 1.138942719 1.132509470 1.123433292
//
IT	4646
RD	2
LK	-5545411.169900
QD	-1120.623076 -> -615.481143
RI	0.0685511900
TR	0.127841	0.024184
MT	17.172903
MM	C_pi: 1.168866, n_recomb: 472870.433012
RS	0	0.000000	0.459319	8570.831794	0.018125	0.106900
RS	1	0.008521	0.459319	9123.982371	0.019295	0.024765
RS	2	0.017768	0.459319	9696.930940	0.020507	0.012209
RS	3	0.027803	0.459319	10287.549765	0.021756	0.011985
RS	4	0.038693	1.083545	4651.871537	0.009838	0.007228
RS	5	0.050511	1.083545	4991.923335	0.010557	0.007601
RS	6	0.063336	1.236321	4694.099841	0.009927	0.007412
RS	7	0.077254	1.236321	5035.530462	0.010649	0.008072
RS	8	0.092358	1.309280	5097.639924	0.010780	0.008304
RS	9	0.108749	1.309280	5461.405989	0.011549	0.008986
RS	10	0.126536	1.309355	5844.401086	0.012359	0.009744
RS	11	0.145839	1.309355	6247.187991	0.013211	0.010711
RS	12	0.166787	1.262858	6912.479001	0.014618	0.012091
RS	13	0.189520	1.262858	7364.137238	0.015573	0.013409
RS	14	0.214190	1.214003	8144.719537	0.017224	0.015072
RS	15	0.240962	1.214003	8640.763498	0.018273	0.016455
RS	16	0.270015	1.181718	9395.989839	0.019870	0.018030
RS	17	0.301544	1.181718	9920.865813	0.020980	0.019322
RS	18	0.335760	1.169126	10561.397733	0.022335	0.020648
RS	19	0.372891	1.169126	11093.280057	0.023459	0.021770
RS	20	0.413186	1.174138	11570.912174	0.024470	0.022744
RS	21	0.456914	1.174138	12085.376889	0.025557	0.023660
RS	22	0.504369	1.191112	12406.179985	0.026236	0.024316
RS	23	0.555867	1.191112	12878.368352	0.027234	0.025039
RS	24	0.611754	1.213598	13077.395519	0.027655	0.025448
RS	25	0.672402	1.213598	13481.680233	0.028510	0.025994
RS	26	0.738218	1.235419	13600.405941	0.028761	0.026254
RS	27	0.809643	1.235419	13908.659352	0.029413	0.026662
RS	28	0.887153	1.251794	13973.170828	0.029550	0.026854
RS	29	0.971268	1.251794	14153.111415	0.029930	0.027129
RS	30	1.062551	1.260480	14156.990021	0.029938	0.027255
RS	31	1.161612	1.260480	14172.730133	0.029972	0.027345
RS	32	1.269114	1.261861	14076.616087	0.029768	0.027327
RS	33	1.385776	1.261861	13893.275996	0.029381	0.027131
RS	34	1.512379	1.258314	13638.236444	0.028841	0.026825
RS	35	1.649769	1.258314	13231.448290	0.027981	0.026226
RS	36	1.798867	1.252633	12768.886495	0.027003	0.025502
RS	37	1.960669	1.252633	12136.584173	0.025666	0.024439
RS	38	2.136258	1.247070	11453.198007	0.024221	0.023246
RS	39	2.326809	1.247070	10625.294193	0.022470	0.021738
RS	40	2.533598	1.243306	9753.364118	0.020626	0.020117
RS	41	2.758006	1.243306	8794.919006	0.018599	0.018275
RS	42	3.001536	1.242000	7813.950430	0.016525	0.016377
RS	43	3.265818	1.242000	6816.605742	0.014415	0.014394
RS	44	3.552619	1.242487	5835.051120	0.012340	0.012444
RS	45	3.863858	1.242487	4897.311738	0.010357	0.010538
RS	46	4.201618	1.243330	4019.012991	0.008499	0.008752
RS	47	4.568158	1.243330	3223.434769	0.006817	0.007103
RS	48	4.965931	1.242912	2520.384428	0.005330	0.005636
RS	49	5.397599	1.242912	1915.654976	0.004051	0.004350
RS	50	5.866048	1.239934	1415.317028	0.002993	0.003270
RS	51	6.374415	1.239934	1008.860776	0.002133	0.002375
RS	52	6.926099	1.233854	696.538234	0.001473	0.001671
RS	53	7.524792	1.233854	459.716089	0.000972	0.001127
RS	54	8.174499	1.222673	292.820383	0.000619	0.000731
RS	55	8.879568	1.222673	176.005126	0.000372	0.000449
RS	56	9.644716	1.222673	100.611793	0.000213	0.000262
RS	57	10.475062	1.222673	54.466068	0.000115	0.000144
RS	58	11.376162	1.206587	28.034653	0.000059	0.000075
RS	59	12.354044	1.206587	13.271904	0.000028	0.000036
RS	60	13.415251	1.206587	5.855998	0.000012	0.000016
RS	61	14.566884	1.206587	2.393957	0.000005	0.000007
RS	62	15.816648	1.206587	0.900911	0.000002	0.000003
RS	63	17.172903	1.206587	0.442495	0.000001	0.000001
PA	4+25*2+4+6 0.127840814 0.024183566 17.172903125 0.459318614 1.083544811 1.236321419 1.309280356 1.309354594 1.262857816 1.214003205 1.181717859 1.169126411 1.174138172 1.191112143 1.213597616 1.235418855 1.251794457 1.260480146 1.261861099 1.258314250 1.252633481 1.247069900 1.243306017 1.241999876 1.242486850 1.243329683 1.242912046 1.239934160 1.233854250 1.222672723 1.206587378
//
IT	4550
RD	3
LK	-5544657.185569
QD	-519.000791 -> -386.510588
RI	0.0632565170
TR	0.126076	0.023617
MT	17.707689
MM	C_pi: 1.191967, n_recomb: 470936.333724
RS	0	0.000000	0.406517	9692.223701	0.020581	0.105634
RS	1	0.008574	0.406517	10295.385822	0.021862	0.025717
RS	2	0.017882	0.406517	10915.586124	0.023178	0.012870
RS	3	0.027989	0.406517	11549.598851	0.024525	0.013443
RS	4	0.038962	1.144438	4372.222767	0.009284	0.006491
RS	5	0.050876	1.144438	4696.510415	0.009973	0.007178
RS	6	0.063811	1.306576	4418.115526	0.009382	0.006989
RS	7	0.077856	1.306576	4744.255328	0.010074	0.007775
RS	8	0.093104	1.394620	4770.241319	0.010129	0.007953
RS	9	0.109660	1.394620	5116.541973	0.010865	0.008648
RS	10	0.127635	1.390295	5499.192584	0.011677	0.009425
RS	11	0.147151	1.390295	5885.317477	0.012497	0.010358
RS	12	0.168341	1.318292	6631.389283	0.014081	0.011905
RS	13	0.191347	1.318292	7072.095928	0.015017	0.013192
RS	14	0.216326	1.243675	7977.420123	0.016939	0.015119
RS	15	0.243446	1.243675	8469.466591	0.017984	0.016502
RS	16	0.272892	1.194239	9341.167000	0.019835	0.018324
RS	17	0.304862	1.194239	9866.728150	0.020951	0.019642
RS	18	0.339573	1.173760	10575.804010	0.022457	0.021117
RS	19	0.377260	1.173760	11109.620510	0.023590	0.022287
RS	20	0.418178	1.179255	11584.191842	0.024598	0.023259
RS	21	0.462604	1.179255	12099.513156	0.025692	0.024230
RS	22	0.510839	1.202841	12354.216329	0.026233	0.024752
RS	23	0.563209	1.202841	12826.378311	0.027236	0.025527
RS	24	0.620069	1.235388	12924.781936	0.027445	0.025727
RS	25	0.681805	1.235388	13330.591917	0.028307	0.026316
RS	26	0.748833	1.267775	13349.013067	0.028346	0.026359
RS	27	0.821608	1.267775	13663.756779	0.029014	0.026803
RS	28	0.900622	1.292669	13656.241921	0.028998	0.026826
RS	29	0.986411	1.292669	13850.478831	0.029411	0.027129
RS	30	1.079554	1.306565	13822.832595	0.029352	0.027155
RS	31	1.180684	1.306565	13861.728269	0.029434	0.027262
RS	32	1.290483	1.310082	13771.000760	0.029242	0.027204
RS	33	1.409697	1.310082	13618.489851	0.028918	0.027012
RS	34	1.539131	1.306963	13390.497652	0.028434	0.026698
RS	35	1.679662	1.306963	13019.506536	0.027646	0.026089
RS	36	1.832242	1.301444	12589.513824	0.026733	0.025362
RS	37	1.997903	1.301444	11994.937805	0.025470	0.024282
RS	38	2.177767	1.296750	11339.127621	0.024078	0.023078
RS	39	2.373052	1.296750	10548.341195	0.022399	0.021557
RS	40	2.585080	1.295175	9694.393043	0.020585	0.019918
RS	41	2.815286	1.295175	8770.698412	0.018624	0.018077
RS	42	3.065228	1.297388	7800.019849	0.016563	0.016167
RS	43	3.336600	1.297388	6833.115375	0.014510	0.014205
RS	44	3.631238	1.302048	5858.487333	0.012440	0.012261
RS	45	3.951136	1.302048	4943.768833	0.010498	0.010391
RS	46	4.298461	1.306744	4070.142749	0.008643	0.008627
RS	47	4.675564	1.306744	3287.031186	0.006980	0.007017
RS	48	5.084998	1.308919	2584.561571	0.005488	0.005577
RS	49	5.529535	1.308919	1981.005954	0.004207	0.004320
RS	50	6.012185	1.306627	1475.906483	0.003134	0.003261
RS	51	6.536214	1.306627	1062.297798	0.002256	0.002380
RS	52	7.105172	1.299187	741.470477	0.001574	0.001685
RS	53	7.722909	1.299187	494.542578	0.001050	0.001142
RS	54	8.393608	1.284174	319.130775	0.000678	0.000748
RS	55	9.121809	1.284174	193.815396	0.000412	0.000462
RS	56	9.912443	1.284174	112.005034	0.000238	0.000271
RS	57	10.770862	1.284174	61.330773	0.000130	0.000150
RS	58	11.702878	1.262087	32.036485	0.000068	0.000079
RS	59	12.714801	1.262087	15.308854	0.000033	0.000038
RS	60	13.813480	1.262087	6.820375	0.000014	0.000017
RS	61	15.006356	1.262087	2.816147	0.000006	0.000007
RS	62	16.301503	1.262087	1.070729	0.000002	0.000003
RS	63	17.707689	1.262087	0.533838	0.000001	0.000001
PA	4+25*2+4+6 0.126076028 0.023616510 17.707689329 0.406516571 1.144437992 1.306576467 1.394620269 1.390295188 1.318291871 1.243674662 1.194238540 1.173760209 1.179254849 1.202841220 1.235387550 1.267774822 1.292669120 1.306564576 1.310081518 1.306963141 1.301443821 1.296750468 1.295174858 1.297387752 1.302048431 1.306743794 1.308919108 1.306626786 1.299186715 1.284173892 1.262087454
//
IT	3834
RD	4
LK	-5544447.649057
QD	-369.277116 -> -320.873749
RI	0.0604329721
TR	0.124967	0.023257
MT	18.044879
MM	C_pi: 1.204017, n_recomb: 468485.615564
RS	0	0.000000	0.380937	10321.050890	0.022031	0.104815
RS	1	0.008606	0.380937	10949.409332	0.023372	0.026321
RS	2	0.017952	0.380937	11592.603437	0.024745	0.013246
RS	3	0.028103	0.380937	12246.708502	0.026141	0.014313
RS	4	0.039127	1.207730	4114.943929	0.008784	0.006020
RS	5	0.051101	1.207730	4423.741697	0.009443	0.006839
RS	6	0.064104	1.359972	4222.387655	0.009013	0.006755
RS	7	0.078227	1.359972	4537.138502	0.009685	0.007588
RS	8	0.093565	1.460020	4539.006441	0.009689	0.007735
RS	9	0.110222	1.460020	4872.298041	0.010400	0.008414
RS	10	0.128314	1.455127	5242.249385	0.011190	0.009187
RS	11	0.147962	1.455127	5615.109905	0.011986	0.010069
RS	12	0.169302	1.361365	6417.565033	0.013699	0.011736
RS	13	0.192477	1.361365	6849.119249	0.014620	0.012970
RS	14	0.217647	1.263596	7857.353978	0.016772	0.015111
RS	15	0.244984	1.263596	8345.933756	0.017815	0.016461
RS	16	0.274673	1.198279	9323.781574	0.019902	0.018503
RS	17	0.306916	1.198279	9849.809711	0.021025	0.019816
RS	18	0.341935	1.169620	10631.021374	0.022692	0.021438
RS	19	0.379967	1.169620	11166.099811	0.023834	0.022631
RS	20	0.421272	1.173978	11651.808653	0.024871	0.023625
RS	21	0.466132	1.173978	12166.815391	0.025971	0.024636
RS	22	0.514853	1.201765	12375.333182	0.026416	0.025061
RS	23	0.567766	1.201765	12845.425574	0.027419	0.025882
RS	24	0.625233	1.241721	12864.820826	0.027460	0.025917
RS	25	0.687646	1.241721	13268.533005	0.028322	0.026552
RS	26	0.755430	1.282206	13206.290007	0.028189	0.026424
RS	27	0.829047	1.282206	13521.375319	0.028862	0.026910
RS	28	0.908999	1.313538	13456.106823	0.028723	0.026804
RS	29	0.995832	1.313538	13655.061757	0.029147	0.027143
RS	30	1.090138	1.331022	13602.183009	0.029034	0.027099
RS	31	1.192559	1.331022	13650.729861	0.029138	0.027235
RS	32	1.303795	1.335560	13562.493418	0.028950	0.027156
RS	33	1.424603	1.335560	13423.627473	0.028653	0.026981
RS	34	1.555809	1.332285	13211.186188	0.028200	0.026664
RS	35	1.698305	1.332285	12856.353261	0.027442	0.026058
RS	36	1.853065	1.326818	12441.366174	0.026557	0.025321
RS	37	2.021143	1.326818	11864.631821	0.025325	0.024235
RS	38	2.203685	1.323265	11216.654879	0.023942	0.023004
RS	39	2.401937	1.323265	10445.695513	0.022297	0.021476
RS	40	2.617250	1.324424	9592.256276	0.020475	0.019798
RS	41	2.851092	1.324424	8691.308206	0.018552	0.017961
RS	42	3.105059	1.330871	7719.439039	0.016477	0.016016
RS	43	3.380882	1.330871	6777.847340	0.014468	0.014074
RS	44	3.680442	1.340497	5806.228807	0.012394	0.012115
RS	45	4.005781	1.340497	4916.220802	0.010494	0.010278
RS	46	4.359119	1.349828	4050.157387	0.008645	0.008522
RS	47	4.742864	1.349828	3286.367481	0.007015	0.006946
RS	48	5.159634	1.355304	2591.782200	0.005532	0.005525
RS	49	5.612270	1.355304	1998.742000	0.004266	0.004295
RS	50	6.103860	1.354298	1497.619212	0.003197	0.003252
RS	51	6.637755	1.354298	1085.871819	0.002318	0.002384
RS	52	7.217596	1.345994	764.149258	0.001631	0.001698
RS	53	7.847338	1.345994	513.837567	0.001097	0.001157
RS	54	8.531275	1.327702	334.994249	0.000715	0.000763
RS	55	9.274070	1.327702	205.107382	0.000438	0.000473
RS	56	10.080788	1.327702	119.553822	0.000255	0.000279
RS	57	10.956932	1.327702	66.062726	0.000141	0.000156
RS	58	11.908476	1.300263	34.925060	0.000075	0.000083
RS	59	12.941908	1.300263	16.814207	0.000036	0.000040
RS	60	14.064276	1.300263	7.549769	0.000016	0.000018
RS	61	15.283233	1.300263	3.142863	0.000007	0.000008
RS	62	16.607091	1.300263	1.205174	0.000003	0.000003
RS	63	18.044879	1.300263	0.608581	0.000001	0.000002
PA	4+25*2+4+6 0.124966946 0.023256782 18.044879416 0.380937154 1.207729776 1.359972134 1.460019694 1.455127173 1.361364894 1.263595736 1.198279409 1.169619604 1.173978389 1.201765222 1.241721324 1.282205975 1.313537710 1.331022103 1.335560351 1.332285352 1.326817964 1.323264836 1.324423802 1.330871169 1.340497363 1.349827697 1.355304039 1.354297761 1.345993695 1.327701599 1.300262606
//
IT	4037
RD	5
LK	-5544366.426655
QD	-317.693375 -> -294.065903
RI	0.0587323902
TR	0.124258	0.023013
MT	18.264122
MM	C_pi: 1.210781, n_recomb: 466207.856055
RS	0	0.000000	0.366502	10696.775170	0.022944	0.104288
RS	1	0.008627	0.366502	11338.941217	0.024322	0.026713
RS	2	0.017997	0.366502	11994.343222	0.025727	0.013481
RS	3	0.028176	0.366502	12658.603918	0.027152	0.014872
RS	4	0.039234	1.266049	3902.823466	0.008371	0.005690
RS	5	0.051245	1.266049	4198.362273	0.009005	0.006569
RS	6	0.064292	1.396050	4094.408567	0.008782	0.006632
RS	7	0.078465	1.396050	4401.515193	0.009441	0.007484
RS	8	0.093860	1.508030	4378.310287	0.009391	0.007601
RS	9	0.110583	1.508030	4702.254541	0.010086	0.008260
RS	10	0.128750	1.507888	5045.690547	0.010823	0.009004
RS	11	0.148483	1.507888	5407.932504	0.011600	0.009841
RS	12	0.169918	1.397252	6244.085657	0.013393	0.011589
RS	13	0.193203	1.397252	6667.719956	0.014302	0.012768
RS	14	0.218496	1.279741	7755.452728	0.016635	0.015079
RS	15	0.245972	1.279741	8240.645728	0.017676	0.016389
RS	16	0.275817	1.200501	9308.654180	0.019967	0.018618
RS	17	0.308237	1.200501	9834.661925	0.021095	0.019911
RS	18	0.343454	1.164161	10683.810846	0.022916	0.021673
RS	19	0.381709	1.164161	11219.603839	0.024066	0.022870
RS	20	0.423264	1.166691	11722.961533	0.025145	0.023900
RS	21	0.468403	1.166691	12237.265969	0.026249	0.024932
RS	22	0.517437	1.197190	12413.204783	0.026626	0.025290
RS	23	0.570701	1.197190	12880.913450	0.027629	0.026142
RS	24	0.628559	1.242688	12838.383922	0.027538	0.026048
RS	25	0.691409	1.242688	13239.373501	0.028398	0.026718
RS	26	0.759680	1.289369	13113.739604	0.028129	0.026456
RS	27	0.833841	1.289369	13427.622884	0.028802	0.026976
RS	28	0.914399	1.325416	13319.257584	0.028569	0.026776
RS	29	1.001907	1.325416	13519.811041	0.029000	0.027146
RS	30	1.096964	1.345038	13451.882038	0.028854	0.027062
RS	31	1.200221	1.345038	13504.867140	0.028967	0.027222
RS	32	1.312385	1.349479	13423.877322	0.028794	0.027144
RS	33	1.434225	1.349479	13291.137779	0.028509	0.026984
RS	34	1.566576	1.345280	13093.568935	0.028085	0.026679
RS	35	1.710344	1.345280	12745.319087	0.027338	0.026076
RS	36	1.866515	1.339407	12340.076751	0.026469	0.025334
RS	37	2.036158	1.339407	11770.379443	0.025247	0.024243
RS	38	2.220434	1.336777	11122.085569	0.023856	0.022983
RS	39	2.420608	1.336777	10360.254183	0.022222	0.021449
RS	40	2.638050	1.340640	9498.486086	0.020374	0.019725
RS	41	2.874250	1.340640	8611.208140	0.018471	0.017889
RS	42	3.130825	1.351438	7630.792838	0.016368	0.015901
RS	43	3.409534	1.351438	6708.254369	0.014389	0.013975
RS	44	3.712286	1.366260	5735.123630	0.012302	0.011993
RS	45	4.041156	1.366260	4866.903511	0.010439	0.010185
RS	46	4.398395	1.380530	4006.989752	0.008595	0.008429
RS	47	4.786452	1.380530	3262.708624	0.006998	0.006885
RS	48	5.207985	1.389639	2577.177882	0.005528	0.005477
RS	49	5.665881	1.389639	1997.044898	0.004284	0.004271
RS	50	6.163279	1.390237	1502.598269	0.003223	0.003242
RS	51	6.703584	1.390237	1095.984160	0.002351	0.002387
RS	52	7.290500	1.381371	776.351133	0.001665	0.001708
RS	53	7.928046	1.381371	525.563328	0.001127	0.001169
RS	54	8.620590	1.360163	345.585180	0.000741	0.000776
RS	55	9.372877	1.360163	213.025607	0.000457	0.000484
RS	56	10.190061	1.360163	125.066013	0.000268	0.000287
RS	57	11.077739	1.360163	69.640538	0.000149	0.000161
RS	58	12.041994	1.327823	37.198474	0.000080	0.000087
RS	59	13.089430	1.327823	18.021694	0.000039	0.000042
RS	60	14.227225	1.327823	8.145868	0.000017	0.000019
RS	61	15.463172	1.327823	3.414865	0.000007	0.000008
RS	62	16.805738	1.327823	1.319195	0.000003	0.000003
RS	63	18.264122	1.327823	0.673720	0.000001	0.000002
PA	4+25*2+4+6 0.124258345 0.023012853 18.264122362 0.366501804 1.266049193 1.396049962 1.508030462 1.507888189 1.397252468 1.279741114 1.200500951 1.164160659 1.166691448 1.197190020 1.242687630 1.289369178 1.325415690 1.345038077 1.349479231 1.345279752 1.339406954 1.336777312 1.340640029 1.351437969 1.366259638 1.380530350 1.389638504 1.390236682 1.381370803 1.360163196 1.327822595
//
IT	4084
RD	6
LK	-5544324.827854
QD	-294.268980 -> -280.021301
RI	0.0576270268
TR	0.123790	0.022836
MT	18.412994
MM	C_pi: 1.214777, n_recomb: 464187.383724
RS	0	0.000000	0.357355	10937.816179	0.023563	0.103939
RS	1	0.008640	0.357355	11588.158675	0.024964	0.026975
RS	2	0.018028	0.357355	12250.559527	0.026391	0.013639
RS	3	0.028226	0.357355	12920.332947	0.027834	0.015256
RS	4	0.039305	1.317236	3732.730346	0.008041	0.005445
RS	5	0.051342	1.317236	4017.361029	0.008655	0.006351
RS	6	0.064418	1.416510	4018.930775	0.008658	0.006578
RS	7	0.078625	1.416510	4321.476319	0.009310	0.007441
RS	8	0.094059	1.540929	4269.839811	0.009199	0.007521
RS	9	0.110827	1.540929	4587.333730	0.009883	0.008166
RS	10	0.129043	1.550408	4893.778838	0.010543	0.008860
RS	11	0.148833	1.550408	5247.538485	0.011305	0.009662
RS	12	0.170334	1.427607	6100.040473	0.013141	0.011459
RS	13	0.193692	1.427607	6516.779355	0.014039	0.012594
RS	14	0.219068	1.293674	7663.984774	0.016511	0.015036
RS	15	0.246637	1.293674	8145.824200	0.017549	0.016308
RS	16	0.276589	1.202532	9287.731954	0.020009	0.018693
RS	17	0.309128	1.202532	9813.235993	0.021141	0.019963
RS	18	0.344478	1.159319	10722.772381	0.023100	0.021850
RS	19	0.382883	1.159319	11258.784998	0.024255	0.023044
RS	20	0.424607	1.159871	11781.319905	0.025381	0.024113
RS	21	0.469935	1.159871	12294.700200	0.026487	0.025157
RS	22	0.519180	1.192261	12446.329585	0.026813	0.025465
RS	23	0.572681	1.192261	12911.727951	0.027816	0.026337
RS	24	0.630804	1.242132	12819.080079	0.027616	0.026139
RS	25	0.693948	1.242132	13217.497875	0.028474	0.026832
RS	26	0.762549	1.293744	13041.123726	0.028095	0.026465
RS	27	0.837078	1.293744	13353.648508	0.028768	0.027010
RS	28	0.918046	1.333308	13213.426374	0.028466	0.026741
RS	29	1.006010	1.333308	13414.690330	0.028899	0.027134
RS	30	1.101575	1.354024	13340.243526	0.028739	0.027031
RS	31	1.205397	1.354024	13395.686141	0.028858	0.027210
RS	32	1.318189	1.357518	13327.340725	0.028711	0.027150
RS	33	1.440728	1.357518	13197.409840	0.028431	0.027000
RS	34	1.573854	1.351757	13016.910593	0.028042	0.026719
RS	35	1.718483	1.351757	12670.549829	0.027296	0.026117
RS	36	1.875609	1.345015	12274.395034	0.026443	0.025379
RS	37	2.046311	1.345015	11705.932233	0.025218	0.024280
RS	38	2.231763	1.342971	11054.460325	0.023815	0.022995
RS	39	2.433238	1.342971	10295.462081	0.022180	0.021451
RS	40	2.652122	1.349300	9421.331694	0.020296	0.019681
RS	41	2.889919	1.349300	8541.765067	0.018402	0.017844
RS	42	3.148262	1.364311	7548.769923	0.016262	0.015809
RS	43	3.428928	1.364311	6640.428951	0.014305	0.013897
RS	44	3.733845	1.384294	5662.637037	0.012199	0.011887
RS	45	4.065107	1.384294	4812.958274	0.010369	0.010104
RS	46	4.424993	1.403572	3957.327935	0.008525	0.008345
RS	47	4.815974	1.403572	3231.110157	0.006961	0.006828
RS	48	5.240738	1.416450	2554.141884	0.005502	0.005431
RS	49	5.702204	1.416450	1987.062773	0.004281	0.004247
RS	50	6.203542	1.418824	1499.923871	0.003231	0.003231
RS	51	6.748199	1.418824	1099.570719	0.002369	0.002388
RS	52	7.339916	1.409582	783.218582	0.001687	0.001716
RS	53	7.982761	1.409582	533.286485	0.001149	0.001180
RS	54	8.681151	1.385720	353.283685	0.000761	0.000788
RS	55	9.439885	1.385720	219.047517	0.000472	0.000494
RS	56	10.264177	1.385720	129.408428	0.000279	0.000294
RS	57	11.159692	1.385720	72.542587	0.000156	0.000166
RS	58	12.132584	1.348824	39.105010	0.000084	0.000090
RS	59	13.189538	1.348824	19.049629	0.000041	0.000044
RS	60	14.337819	1.348824	8.660886	0.000019	0.000020
RS	61	15.585316	1.348824	3.653352	0.000008	0.000009
RS	62	16.940604	1.348824	1.420653	0.000003	0.000003
RS	63	18.412994	1.348824	0.732974	0.000002	0.000002
PA	4+25*2+4+6 0.123790388 0.022836368 18.412994217 0.357354952 1.317235649 1.416509898 1.540929318 1.550408165 1.427607360 1.293673842 1.202531980 1.159318668 1.159870942 1.192261175 1.242132401 1.293744231 1.333308199 1.354023588 1.357517767 1.351756769 1.345014555 1.342971012 1.349300179 1.364310820 1.384293919 1.403572411 1.416449808 1.418824293 1.409581791 1.385719537 1.348824430
//
IT	4219
RD	7
LK	-5544298.853126
QD	-281.450222 -> -271.527155
RI	0.0568744135
TR	0.123469	0.022701
MT	18.518978
MM	C_pi: 1.217256, n_recomb: 462404.696288
RS	0	0.000000	0.351128	11099.745451	0.024004	0.103698
RS	1	0.008650	0.351128	11755.159871	0.025422	0.027157
RS	2	0.018049	0.351128	12421.747897	0.026863	0.013750
RS	3	0.028261	0.351128	13094.605065	0.028318	0.015527
RS	4	0.039356	1.361858	3595.121267	0.007775	0.005255
RS	5	0.051410	1.361858	3870.760465	0.008371	0.006169
RS	6	0.064508	1.424473	3982.122896	0.008612	0.006570
RS	7	0.078738	1.424473	4282.455837	0.009261	0.007442
RS	8	0.094200	1.561537	4199.643769	0.009082	0.007478
RS	9	0.110999	1.561537	4512.902583	0.009760	0.008115
RS	10	0.129251	1.584356	4775.559784	0.010328	0.008743
RS	11	0.149082	1.584356	5122.554471	0.011078	0.009521
RS	12	0.170628	1.453309	5979.618378	0.012932	0.011344
RS	13	0.194038	1.453309	6390.387284	0.013820	0.012444
RS	14	0.219473	1.305845	7581.616374	0.016396	0.014989
RS	15	0.247109	1.305845	8060.231720	0.017431	0.016228
RS	16	0.277135	1.204610	9262.055687	0.020030	0.018743
RS	17	0.309758	1.204610	9786.730201	0.021165	0.019991
RS	18	0.345204	1.155366	10748.646453	0.023245	0.021988
RS	19	0.383715	1.155366	11284.522247	0.024404	0.023175
RS	20	0.425558	1.154022	11825.500488	0.025574	0.024285
RS	21	0.471021	1.154022	12337.839191	0.026682	0.025333
RS	22	0.520416	1.187872	12469.972414	0.026968	0.025602
RS	23	0.574084	1.187872	12933.234811	0.027970	0.026486
RS	24	0.632395	1.241396	12798.447479	0.027678	0.026202
RS	25	0.695749	1.241396	13194.624508	0.028535	0.026911
RS	26	0.764584	1.297130	12976.249537	0.028063	0.026457
RS	27	0.839373	1.297130	13287.655370	0.028736	0.027019
RS	28	0.920632	1.339432	13123.409436	0.028381	0.026699
RS	29	1.008920	1.339432	13325.267028	0.028817	0.027108
RS	30	1.104845	1.360552	13250.340240	0.028655	0.027001
RS	31	1.209069	1.360552	13307.545781	0.028779	0.027193
RS	32	1.322307	1.362528	13256.007915	0.028668	0.027163
RS	33	1.445342	1.362528	13127.432963	0.028389	0.027021
RS	34	1.579019	1.354753	12966.423355	0.028041	0.026772
RS	35	1.724259	1.354753	12619.625963	0.027291	0.026168
RS	36	1.882064	1.346772	12233.368589	0.026456	0.025441
RS	37	2.053519	1.346772	11662.979416	0.025222	0.024332
RS	38	2.239805	1.344991	11007.729682	0.023805	0.023026
RS	39	2.442206	1.344991	10247.828971	0.022162	0.021471
RS	40	2.662115	1.353500	9359.711888	0.020241	0.019656
RS	41	2.901047	1.353500	8483.993083	0.018348	0.017815
RS	42	3.160648	1.372490	7476.367249	0.016168	0.015733
RS	43	3.442705	1.372490	6578.704455	0.014227	0.013831
RS	44	3.749160	1.397484	5594.261962	0.012098	0.011793
RS	45	4.082125	1.397484	4760.355060	0.010295	0.010032
RS	46	4.443893	1.421716	3907.438969	0.008450	0.008267
RS	47	4.836954	1.421716	3197.559419	0.006915	0.006776
RS	48	5.264017	1.438393	2528.264460	0.005468	0.005387
RS	49	5.728022	1.438393	1973.633148	0.004268	0.004224
RS	50	6.232165	1.442631	1493.680080	0.003230	0.003220
RS	51	6.779918	1.442631	1099.842171	0.002379	0.002388
RS	52	7.375054	1.433132	787.198312	0.001702	0.001723
RS	53	8.021671	1.433132	538.742426	0.001165	0.001189
RS	54	8.724222	1.406808	359.275592	0.000777	0.000799
RS	55	9.487546	1.406808	223.921201	0.000484	0.000503
RS	56	10.316900	1.406808	133.026539	0.000288	0.000301
RS	57	11.217997	1.406808	75.018054	0.000162	0.000171
RS	58	12.197041	1.365663	40.775211	0.000088	0.000093
RS	59	13.260775	1.365663	19.961029	0.000043	0.000046
RS	60	14.416526	1.365663	9.122973	0.000020	0.000021
RS	61	15.672253	1.365663	3.869881	0.000008	0.000009
RS	62	17.036605	1.365663	1.513876	0.000003	0.000004
RS	63	18.518978	1.365663	0.788412	0.000002	0.000002
PA	4+25*2+4+6 0.123468930 0.022701123 18.518977595 0.351127680 1.361858247 1.424473389 1.561536744 1.584356464 1.453309237 1.305844722 1.204610025 1.155366104 1.154021679 1.187871959 1.241395586 1.297129807 1.339431945 1.360552066 1.362527984 1.354752720 1.346771862 1.344991086 1.353500271 1.372489586 1.397484023 1.421716134 1.438393395 1.442631346 1.433132267 1.406807774 1.365662691
//
IT	4462
RD	8
LK	-5544280.320263
QD	-273.504806 -> -265.899797
RI	0.0563464187
TR	0.123239	0.022592
MT	18.597931
MM	C_pi: 1.218874, n_recomb: 460824.983718
RS	0	0.000000	0.346709	11210.911952	0.024328	0.103524
RS	1	0.008658	0.346709	11869.524664	0.025757	0.027288
RS	2	0.018065	0.346709	12538.638203	0.027209	0.013829
RS	3	0.028286	0.346709	13213.189562	0.028673	0.015723
RS	4	0.039393	1.401341	3480.989813	0.007554	0.005100
RS	5	0.051461	1.401341	3749.064901	0.008136	0.006013
RS	6	0.064574	1.423252	3972.890519	0.008621	0.006593
RS	7	0.078822	1.423252	4272.716275	0.009272	0.007473
RS	8	0.094304	1.572746	4157.018289	0.009021	0.007460
RS	9	0.111126	1.572746	4467.681447	0.009695	0.008095
RS	10	0.129405	1.611411	4682.613367	0.010161	0.008647
RS	11	0.149266	1.611411	5024.189246	0.010903	0.009410
RS	12	0.170846	1.475143	5878.275885	0.012756	0.011242
RS	13	0.194295	1.475143	6283.886850	0.013636	0.012316
RS	14	0.219774	1.316504	7507.859415	0.016292	0.014940
RS	15	0.247459	1.316504	7983.455543	0.017324	0.016153
RS	16	0.277540	1.206679	9234.112015	0.020038	0.018776
RS	17	0.310226	1.206679	9757.783104	0.021175	0.020005
RS	18	0.345742	1.152152	10765.010989	0.023360	0.022100
RS	19	0.384333	1.152152	11300.529149	0.024522	0.023280
RS	20	0.426265	1.149070	11858.432563	0.025733	0.024426
RS	21	0.471827	1.149070	12369.687250	0.026842	0.025476
RS	22	0.521333	1.184140	12485.265079	0.027093	0.025713
RS	23	0.575126	1.184140	12946.580310	0.028094	0.026605
RS	24	0.633576	1.240859	12775.069266	0.027722	0.026246
RS	25	0.697086	1.240859	13169.334368	0.028578	0.026966
RS	26	0.766095	1.300201	12914.892326	0.028026	0.026437
RS	27	0.841078	1.300201	13225.483136	0.028700	0.027011
RS	28	0.922553	1.344751	13042.404130	0.028302	0.026651
RS	29	1.011082	1.344751	13244.973329	0.028742	0.027072
RS	30	1.107276	1.365846	13173.475428	0.028587	0.026970
RS	31	1.211797	1.365846	13232.253548	0.028714	0.027172
RS	32	1.325368	1.365949	13200.260005	0.028645	0.027179
RS	33	1.448771	1.365949	13072.432148	0.028367	0.027041
RS	34	1.582857	1.355868	12932.771620	0.028064	0.026832
RS	35	1.728553	1.355868	12584.395722	0.027308	0.026224
RS	36	1.886862	1.346383	12209.145384	0.026494	0.025512
RS	37	2.058877	1.346383	11635.094277	0.025248	0.024392
RS	38	2.245785	1.344595	10976.386691	0.023819	0.023069
RS	39	2.448874	1.344595	10213.333615	0.022163	0.021502
RS	40	2.669546	1.355004	9310.830138	0.020205	0.019644
RS	41	2.909323	1.355004	8436.417093	0.018307	0.017798
RS	42	3.169859	1.377711	7413.242737	0.016087	0.015670
RS	43	3.452951	1.377711	6523.713571	0.014157	0.013776
RS	44	3.760553	1.407515	5531.432406	0.012003	0.011708
RS	45	4.094785	1.407515	4711.058193	0.010223	0.009967
RS	46	4.457954	1.436590	3859.647185	0.008376	0.008194
RS	47	4.852564	1.436590	3164.483462	0.006867	0.006727
RS	48	5.281339	1.457040	2501.957084	0.005429	0.005345
RS	49	5.747235	1.457040	1958.950046	0.004251	0.004201
RS	50	6.253467	1.463175	1485.801258	0.003224	0.003207
RS	51	6.803526	1.463175	1098.368313	0.002383	0.002386
RS	52	7.401208	1.453502	789.520946	0.001713	0.001728
RS	53	8.050634	1.453502	542.823554	0.001178	0.001198
RS	54	8.756286	1.424863	364.184233	0.000790	0.000809
RS	55	9.523030	1.424863	228.045568	0.000495	0.000511
RS	56	10.356156	1.424863	136.160871	0.000295	0.000307
RS	57	11.261411	1.424863	77.202914	0.000168	0.000175
RS	58	12.245040	1.379753	42.280646	0.000092	0.000096
RS	59	13.313827	1.379753	20.790782	0.000045	0.000048
RS	60	14.475146	1.379753	9.547849	0.000021	0.000022
RS	61	15.737008	1.379753	4.070957	0.000009	0.000009
RS	62	17.108117	1.379753	1.601317	0.000003	0.000004
RS	63	18.597931	1.379753	0.841215	0.000002	0.000002
PA	4+25*2+4+6 0.123239106 0.022592476 18.597931423 0.346709016 1.401340832 1.423252112 1.572745933 1.611410960 1.475143331 1.316504300 1.206679024 1.152152028 1.149069705 1.184139808 1.240859285 1.300201376 1.344751042 1.365845962 1.365948757 1.355868356 1.346383337 1.344595378 1.355004374 1.377710820 1.407515009 1.436589516 1.457039713 1.463174798 1.453501669 1.424862846 1.379752759
//
IT	3669
RD	9
LK	-5544265.887468
QD	-268.103169 -> -261.906447
RI	0.0559683048
TR	0.123068	0.022502
MT	18.659299
MM	C_pi: 1.219998, n_recomb: 459419.077013
RS	0	0.000000	0.343522	11286.834596	0.024568	0.103395
RS	1	0.008663	0.343522	11947.424807	0.026006	0.027386
RS	2	0.018077	0.343522	12618.005206	0.027465	0.013887
RS	3	0.028306	0.343522	13293.397334	0.028935	0.015866
RS	4	0.039422	1.437220	3383.282453	0.007364	0.004969
RS	5	0.051500	1.437220	3644.809861	0.007934	0.005874
RS	6	0.064625	1.415695	3982.977731	0.008670	0.006637
RS	7	0.078887	1.415695	4283.501949	0.009324	0.007526
RS	8	0.094385	1.577054	4134.165433	0.008999	0.007460
RS	9	0.111225	1.577054	4443.430493	0.009672	0.008097
RS	10	0.129524	1.633064	4608.655317	0.010031	0.008566
RS	11	0.149408	1.633064	4945.857952	0.010765	0.009320
RS	12	0.171015	1.493826	5792.324598	0.012608	0.011150
RS	13	0.194494	1.493826	6193.474107	0.013481	0.012205
RS	14	0.220007	1.325833	7442.373907	0.016200	0.014891
RS	15	0.247730	1.325833	7915.205240	0.017229	0.016084
RS	16	0.277855	1.208656	9206.041390	0.020038	0.018798
RS	17	0.310589	1.208656	9728.651702	0.021176	0.020011
RS	18	0.346160	1.149472	10775.382458	0.023454	0.022192
RS	19	0.384812	1.149472	11310.431245	0.024619	0.023365
RS	20	0.426812	1.144816	11883.688821	0.025867	0.024546
RS	21	0.472452	1.144816	12393.872386	0.026977	0.025597
RS	22	0.522045	1.180964	12494.762333	0.027197	0.025805
RS	23	0.575934	1.180964	12954.311517	0.028197	0.026703
RS	24	0.634492	1.240578	12749.826243	0.027752	0.026277
RS	25	0.698123	1.240578	13142.462985	0.028607	0.027005
RS	26	0.767267	1.303188	12856.046132	0.027983	0.026410
RS	27	0.842401	1.303188	13166.092107	0.028658	0.026993
RS	28	0.924044	1.349681	12967.535580	0.028226	0.026600
RS	29	1.012759	1.349681	13170.977439	0.028669	0.027030
RS	30	1.109161	1.370499	13105.216807	0.028526	0.026938
RS	31	1.213914	1.370499	13165.565465	0.028657	0.027147
RS	32	1.327742	1.368528	13154.667956	0.028633	0.027196
RS	33	1.451431	1.368528	13027.367975	0.028356	0.027059
RS	34	1.585836	1.355972	12910.269764	0.028101	0.026894
RS	35	1.731885	1.355972	12559.782965	0.027338	0.026281
RS	36	1.890586	1.344809	12196.497169	0.026548	0.025589
RS	37	2.063036	1.344809	11617.848210	0.025288	0.024457
RS	38	2.250426	1.342799	10956.358550	0.023848	0.023120
RS	39	2.454050	1.342799	10188.785990	0.022178	0.021539
RS	40	2.675314	1.354856	9272.096970	0.020182	0.019642
RS	41	2.915747	1.354856	8397.286846	0.018278	0.017789
RS	42	3.177010	1.381021	7358.289340	0.016017	0.015616
RS	43	3.460906	1.381021	6475.026257	0.014094	0.013728
RS	44	3.769398	1.415417	5474.227331	0.011916	0.011631
RS	45	4.104614	1.415417	4665.589083	0.010155	0.009907
RS	46	4.468872	1.449192	3814.782583	0.008303	0.008127
RS	47	4.864686	1.449192	3132.896976	0.006819	0.006681
RS	48	5.294790	1.473354	2476.323490	0.005390	0.005305
RS	49	5.762156	1.473354	1944.084825	0.004232	0.004179
RS	50	6.270011	1.481390	1477.275198	0.003216	0.003195
RS	51	6.821863	1.481390	1095.981948	0.002386	0.002384
RS	52	7.421523	1.471597	790.863071	0.001721	0.001732
RS	53	8.073133	1.471597	546.031569	0.001189	0.001205
RS	54	8.781195	1.440770	368.366017	0.000802	0.000818
RS	55	9.550597	1.440770	231.652530	0.000504	0.000518
RS	56	10.386655	1.440770	138.953332	0.000302	0.000313
RS	57	11.295143	1.440770	79.178442	0.000172	0.000179
RS	58	12.282336	1.391870	43.666438	0.000095	0.000099
RS	59	13.355053	1.391870	21.559960	0.000047	0.000049
RS	60	14.520701	1.391870	9.944528	0.000022	0.000023
RS	61	15.787333	1.391870	4.260068	0.000009	0.000010
RS	62	17.163697	1.391870	1.684181	0.000004	0.000004
RS	63	18.659299	1.391870	0.891857	0.000002	0.000002
PA	4+25*2+4+6 0.123068026 0.022501854 18.659299262 0.343522235 1.437219774 1.415694560 1.577053610 1.633063926 1.493825719 1.325832708 1.208656062 1.149472109 1.144815661 1.180964262 1.240577642 1.303188460 1.349680637 1.370498750 1.368528044 1.355971801 1.344809139 1.342798867 1.354855767 1.381020502 1.415417193 1.449192500 1.473353623 1.481390248 1.471596695 1.440769604 1.391870364
//
IT	4227
RD	10
LK	-5544254.007381
QD	-264.151020 -> -258.907900
RI	0.0556922502
TR	0.122937	0.022424
MT	18.708613
MM	C_pi: 1.220825, n_recomb: 458161.666705
RS	0	0.000000	0.341190	11338.194993	0.024747	0.103295
RS	1	0.008668	0.341190	11999.956837	0.026192	0.027462
RS	2	0.018087	0.341190	12671.320111	0.027657	0.013930
RS	3	0.028322	0.341190	13347.021812	0.029132	0.015971
RS	4	0.039445	1.470701	3297.097019	0.007196	0.004855
RS	5	0.051532	1.470701	3552.796322	0.007754	0.005748
RS	6	0.064667	1.404002	4006.343831	0.008744	0.006696
RS	7	0.078940	1.404002	4308.395344	0.009404	0.007591
RS	8	0.094450	1.576563	4125.067044	0.009004	0.007472
RS	9	0.111304	1.576563	4433.775256	0.009677	0.008114
RS	10	0.129620	1.650650	4548.655790	0.009928	0.008496
RS	11	0.149523	1.650650	4882.270679	0.010656	0.009245
RS	12	0.171151	1.509995	5718.579446	0.012482	0.011067
RS	13	0.194654	1.509995	6115.842418	0.013349	0.012108
RS	14	0.220194	1.334080	7384.016841	0.016117	0.014844
RS	15	0.247947	1.334080	7854.328751	0.017143	0.016021
RS	16	0.278107	1.210516	9178.877938	0.020034	0.018812
RS	17	0.310880	1.210516	9700.431777	0.021173	0.020013
RS	18	0.346495	1.147173	10782.129076	0.023533	0.022269
RS	19	0.385196	1.147173	11316.663116	0.024700	0.023438
RS	20	0.427252	1.141083	11903.935429	0.025982	0.024650
RS	21	0.472953	1.141083	12413.090075	0.027093	0.025703
RS	22	0.522615	1.178207	12500.681405	0.027284	0.025884
RS	23	0.576582	1.178207	12958.625884	0.028284	0.026787
RS	24	0.635227	1.240493	12723.946146	0.027772	0.026299
RS	25	0.698955	1.240493	13115.182318	0.028626	0.027033
RS	26	0.768207	1.306141	12799.654751	0.027937	0.026377
RS	27	0.843462	1.306141	13109.366777	0.028613	0.026967
RS	28	0.925239	1.354386	12897.476202	0.028150	0.026546
RS	29	1.014105	1.354386	13101.928363	0.028597	0.026983
RS	30	1.110674	1.374791	13043.125415	0.028468	0.026904
RS	31	1.215612	1.374791	13105.098647	0.028604	0.027118
RS	32	1.329647	1.370651	13115.975991	0.028627	0.027211
RS	33	1.453566	1.370651	12989.162996	0.028351	0.027074
RS	34	1.588226	1.355535	12895.271811	0.028146	0.026956
RS	35	1.734558	1.355535	12542.467879	0.027376	0.026336
RS	36	1.893574	1.342587	12191.894271	0.026610	0.025668
RS	37	2.066374	1.342587	11608.172197	0.025336	0.024522
RS	38	2.254151	1.340188	10944.667090	0.023888	0.023176
RS	39	2.458204	1.340188	10171.751302	0.022201	0.021580
RS	40	2.679944	1.353671	9241.387583	0.020171	0.019646
RS	41	2.920904	1.353671	8365.021618	0.018258	0.017785
RS	42	3.182750	1.383046	7310.312861	0.015956	0.015569
RS	43	3.467293	1.383046	6431.914577	0.014039	0.013686
RS	44	3.776499	1.421814	5422.253061	0.011835	0.011561
RS	45	4.112506	1.421814	4623.892449	0.010092	0.009852
RS	46	4.477638	1.460132	3773.026850	0.008235	0.008063
RS	47	4.874419	1.460132	3103.164332	0.006773	0.006638
RS	48	5.305592	1.487923	2451.831805	0.005351	0.005267
RS	49	5.774138	1.487923	1929.545492	0.004211	0.004158
RS	50	6.283297	1.497849	1468.602870	0.003205	0.003182
RS	51	6.836589	1.497849	1093.127356	0.002386	0.002381
RS	52	7.437839	1.487966	791.601815	0.001728	0.001735
RS	53	8.091204	1.487966	548.653000	0.001198	0.001211
RS	54	8.801202	1.455054	372.030268	0.000812	0.000826
RS	55	9.572741	1.455054	234.879191	0.000513	0.000525
RS	56	10.411156	1.455054	141.488119	0.000309	0.000318
RS	57	11.322242	1.455054	80.992866	0.000177	0.000183
RS	58	12.312300	1.402597	44.956700	0.000098	0.000102
RS	59	13.388174	1.402597	22.281131	0.000049	0.000051
RS	60	14.557303	1.402597	10.319057	0.000023	0.000024
RS	61	15.827770	1.402597	4.439889	0.000010	0.000010
RS	62	17.208358	1.402597	1.763547	0.000004	0.000004
RS	63	18.708613	1.402597	0.940915	0.000002	0.000002
PA	4+25*2+4+6 0.122936546 0.022424229 18.708613363 0.341189664 1.470701072 1.404001919 1.576563307 1.650650212 1.509994836 1.334079523 1.210516462 1.147172783 1.141082861 1.178207189 1.240493050 1.306140773 1.354385835 1.374790969 1.370651490 1.355535361 1.342587191 1.340188379 1.353671242 1.383046116 1.421814456 1.460131832 1.487923100 1.497848594 1.487965882 1.455054139 1.402597094
//
IT	3521
RD	11
LK	-5544243.893839
QD	-261.093081 -> -256.555641
RI	0.0554861336
TR	0.122833	0.022356
MT	18.749346
MM	C_pi: 1.221453, n_recomb: 457026.199049
RS	0	0.000000	0.339444	11372.747886	0.024884	0.103215
RS	1	0.008672	0.339444	12035.152532	0.026334	0.027523
RS	2	0.018095	0.339444	12706.858237	0.027803	0.013962
RS	3	0.028336	0.339444	13382.539193	0.029282	0.016050
RS	4	0.039464	1.502773	3218.845590	0.007043	0.004753
RS	5	0.051558	1.502773	3469.211856	0.007591	0.005631
RS	6	0.064700	1.389774	4038.613036	0.008837	0.006765
RS	7	0.078983	1.389774	4342.742887	0.009502	0.007666
RS	8	0.094503	1.572777	4125.546910	0.009027	0.007492
RS	9	0.111370	1.572777	4434.286401	0.009702	0.008140
RS	10	0.129698	1.665155	4499.009887	0.009844	0.008435
RS	11	0.149617	1.665155	4829.628317	0.010568	0.009182
RS	12	0.171263	1.524166	5654.424627	0.012372	0.010991
RS	13	0.194785	1.524166	6048.264155	0.013234	0.012021
RS	14	0.220348	1.341418	7331.753360	0.016042	0.014798
RS	15	0.248127	1.341418	7799.768379	0.017066	0.015963
RS	16	0.278315	1.212244	9153.032534	0.020027	0.018820
RS	17	0.311120	1.212244	9673.559399	0.021166	0.020011
RS	18	0.346771	1.145155	10786.487566	0.023601	0.022337
RS	19	0.385513	1.145155	11320.489161	0.024770	0.023501
RS	20	0.427614	1.137735	11920.800847	0.026083	0.024742
RS	21	0.473366	1.137735	12428.972766	0.027195	0.025796
RS	22	0.523086	1.175742	12504.484836	0.027361	0.025954
RS	23	0.577117	1.175742	12960.953987	0.028359	0.026861
RS	24	0.635833	1.240524	12698.254115	0.027785	0.026314
RS	25	0.699642	1.240524	13088.257860	0.028638	0.027054
RS	26	0.768983	1.309038	12745.712858	0.027888	0.026342
RS	27	0.844337	1.309038	13055.234643	0.028566	0.026938
RS	28	0.926225	1.358922	12831.320775	0.028076	0.026491
RS	29	1.015215	1.358922	13036.873205	0.028525	0.026933
RS	30	1.111921	1.378854	12985.508162	0.028413	0.026869
RS	31	1.217014	1.378854	13049.159331	0.028552	0.027086
RS	32	1.331219	1.372521	13081.876138	0.028624	0.027224
RS	33	1.455328	1.372521	12955.586272	0.028348	0.027087
RS	34	1.590198	1.354824	12885.070921	0.028193	0.027016
RS	35	1.736765	1.354824	12529.928223	0.027416	0.026389
RS	36	1.896040	1.340032	12192.599196	0.026678	0.025746
RS	37	2.069128	1.340032	11603.617975	0.025389	0.024587
RS	38	2.257224	1.337121	10938.839311	0.023935	0.023234
RS	39	2.461632	1.337121	10160.126793	0.022231	0.021623
RS	40	2.683765	1.351836	9216.779958	0.020167	0.019654
RS	41	2.925160	1.351836	8338.089866	0.018244	0.017785
RS	42	3.187488	1.384191	7268.028394	0.015903	0.015529
RS	43	3.472564	1.384191	6393.453673	0.013989	0.013648
RS	44	3.782360	1.427111	5374.847968	0.011760	0.011496
RS	45	4.119021	1.427111	4585.587969	0.010034	0.009802
RS	46	4.484875	1.469807	3734.191654	0.008171	0.008004
RS	47	4.882454	1.469807	3075.280751	0.006729	0.006597
RS	48	5.314509	1.501134	2428.599303	0.005314	0.005231
RS	49	5.784030	1.501134	1915.525703	0.004191	0.004138
RS	50	6.294266	1.512915	1460.020516	0.003195	0.003170
RS	51	6.848747	1.512915	1090.031892	0.002385	0.002378
RS	52	7.451311	1.502966	791.938408	0.001733	0.001738
RS	53	8.106126	1.502966	550.847158	0.001205	0.001217
RS	54	8.817723	1.468055	375.297793	0.000821	0.000833
RS	55	9.591027	1.468055	237.805773	0.000520	0.000531
RS	56	10.431388	1.468055	143.814902	0.000315	0.000323
RS	57	11.344621	1.468055	82.674714	0.000181	0.000187
RS	58	12.337046	1.412189	46.167872	0.000101	0.000104
RS	59	13.415529	1.412189	22.961352	0.000050	0.000052
RS	60	14.587533	1.412189	10.674096	0.000023	0.000024
RS	61	15.861168	1.412189	4.611252	0.000010	0.000011
RS	62	17.245247	1.412189	1.839602	0.000004	0.000004
RS	63	18.749346	1.412189	0.988355	0.000002	0.000002
PA	4+25*2+4+6 0.122832641 0.022356395 18.749346476 0.339443654 1.502772936 1.389774124 1.572777424 1.665154732 1.524166302 1.341418019 1.212243502 1.145155393 1.137735492 1.175741954 1.240523809 1.309038115 1.358922085 1.378854076 1.372520722 1.354824354 1.340031530 1.337120931 1.351836141 1.384190986 1.427110788 1.469806854 1.501133935 1.512914559 1.502966233 1.468055011 1.412189256
//
IT	3817
RD	12
LK	-5544235.110586
QD	-258.628907 -> -254.649453
RI	0.0553284828
TR	0.122748	0.022296
MT	18.783803
MM	C_pi: 1.221952, n_recomb: 455996.120893
RS	0	0.000000	0.338122	11395.345705	0.024990	0.103149
RS	1	0.008675	0.338122	12058.035175	0.026443	0.027573
RS	2	0.018102	0.338122	12729.792098	0.027916	0.013986
RS	3	0.028347	0.338122	13405.243774	0.029398	0.016111
RS	4	0.039481	1.534092	3146.297228	0.006900	0.004658
RS	5	0.051580	1.534092	3391.685329	0.007438	0.005520
RS	6	0.064729	1.374159	4076.673694	0.008940	0.006839
RS	7	0.079019	1.374159	4383.234994	0.009612	0.007746
RS	8	0.094548	1.566860	4132.523240	0.009063	0.007517
RS	9	0.111425	1.566860	4441.693658	0.009741	0.008173
RS	10	0.129765	1.677378	4457.044662	0.009774	0.008381
RS	11	0.149696	1.677378	4785.111126	0.010494	0.009128
RS	12	0.171357	1.536760	5597.903852	0.012276	0.010922
RS	13	0.194896	1.536760	5988.697559	0.013133	0.011944
RS	14	0.220478	1.348013	7284.695197	0.015975	0.014755
RS	15	0.248278	1.348013	7750.614505	0.016997	0.015909
RS	16	0.278490	1.213852	9128.694195	0.020019	0.018825
RS	17	0.311323	1.213852	9648.241645	0.021159	0.020007
RS	18	0.347004	1.143341	10789.563287	0.023662	0.022395
RS	19	0.385780	1.143341	11323.041894	0.024831	0.023557
RS	20	0.427920	1.134671	11935.654610	0.026175	0.024826
RS	21	0.473715	1.134671	12442.898496	0.027287	0.025881
RS	22	0.523483	1.173477	12507.382806	0.027429	0.026017
RS	23	0.577569	1.173477	12962.488371	0.028427	0.026927
RS	24	0.636346	1.240604	12673.552352	0.027793	0.026327
RS	25	0.700221	1.240604	13062.453468	0.028646	0.027071
RS	26	0.769638	1.311854	12694.457932	0.027839	0.026306
RS	27	0.845076	1.311854	13003.887916	0.028518	0.026906
RS	28	0.927059	1.363308	12768.752175	0.028002	0.026435
RS	29	1.016153	1.363308	12975.456605	0.028455	0.026881
RS	30	1.112976	1.382756	12931.519596	0.028359	0.026832
RS	31	1.218198	1.382756	12996.888485	0.028502	0.027053
RS	32	1.332547	1.374253	13051.071626	0.028621	0.027234
RS	33	1.456816	1.374253	12925.374613	0.028345	0.027097
RS	34	1.591865	1.353998	12878.069807	0.028242	0.027074
RS	35	1.738629	1.353998	12520.667739	0.027458	0.026439
RS	36	1.898125	1.337336	12196.931547	0.026748	0.025823
RS	37	2.071456	1.337336	11602.676864	0.025445	0.024651
RS	38	2.259823	1.333819	10937.329889	0.023986	0.023292
RS	39	2.464530	1.333819	10152.591178	0.022265	0.021666
RS	40	2.686995	1.349599	9197.012160	0.020169	0.019666
RS	41	2.928758	1.349599	8315.477718	0.018236	0.017788
RS	42	3.191493	1.384721	7230.549091	0.015857	0.015493
RS	43	3.477020	1.384721	6358.994262	0.013945	0.013615
RS	44	3.787315	1.431582	5331.499322	0.011692	0.011437
RS	45	4.124528	1.431582	4550.364619	0.009979	0.009755
RS	46	4.490993	1.478490	3698.100337	0.008110	0.007949
RS	47	4.889247	1.478490	3049.206876	0.006687	0.006559
RS	48	5.322048	1.513250	2406.675115	0.005278	0.005196
RS	49	5.792394	1.513250	1902.138554	0.004171	0.004118
RS	50	6.303541	1.526849	1451.667637	0.003184	0.003158
RS	51	6.859028	1.526849	1086.842108	0.002383	0.002375
RS	52	7.462702	1.516843	792.014106	0.001737	0.001740
RS	53	8.118743	1.516843	552.727723	0.001212	0.001222
RS	54	8.831694	1.480011	378.254477	0.000830	0.000840
RS	55	9.606490	1.480011	240.490431	0.000527	0.000537
RS	56	10.448498	1.480011	145.970317	0.000320	0.000328
RS	57	11.363547	1.480011	84.245354	0.000185	0.000190
RS	58	12.357974	1.420909	47.310636	0.000104	0.000107
RS	59	13.438665	1.420909	23.606228	0.000052	0.000054
RS	60	14.613102	1.420909	11.012346	0.000024	0.000025
RS	61	15.889418	1.420909	4.775347	0.000010	0.000011
RS	62	17.276450	1.420909	1.912819	0.000004	0.000004
RS	63	18.783803	1.420909	1.034421	0.000002	0.000002
PA	4+25*2+4+6 0.122748371 0.022296207 18.783802720 0.338121749 1.534092051 1.374159351 1.566860249 1.677377686 1.536759931 1.348012686 1.213852195 1.143340587 1.134671369 1.173476698 1.240604404 1.311854497 1.363307645 1.382756273 1.374252938 1.353998081 1.337335687 1.333818858 1.349598714 1.384720994 1.431581840 1.478489790 1.513249505 1.526849389 1.516842759 1.480011407 1.420908825
//
IT	3675
RD	13
LK	-5544227.391036
QD	-256.582897 -> -253.065082
RI	0.0552041570
TR	0.122678	0.022242
MT	18.813611
MM	C_pi: 1.222365, n_recomb: 455056.731957
RS	0	0.000000	0.337090	11410.074779	0.025074	0.103094
RS	1	0.008677	0.337090	12072.826064	0.026530	0.027614
RS	2	0.018108	0.337090	12744.458340	0.028006	0.014006
RS	3	0.028356	0.337090	13419.562951	0.029490	0.016158
RS	4	0.039495	1.565196	3077.785776	0.006764	0.004570
RS	5	0.051599	1.565196	3318.443764	0.007292	0.005414
RS	6	0.064754	1.357933	4118.318951	0.009050	0.006917
RS	7	0.079050	1.357933	4427.524186	0.009730	0.007829
RS	8	0.094587	1.559641	4143.776018	0.009106	0.007545
RS	9	0.111472	1.559641	4453.640025	0.009787	0.008210
RS	10	0.129823	1.687921	4420.779755	0.009715	0.008332
RS	11	0.149765	1.687921	4746.627463	0.010431	0.009080
RS	12	0.171438	1.548110	5547.444040	0.012191	0.010857
RS	13	0.194992	1.548110	5935.497026	0.013043	0.011873
RS	14	0.220590	1.353998	7242.015582	0.015915	0.014714
RS	15	0.248409	1.353998	7706.014734	0.016934	0.015860
RS	16	0.278642	1.215371	9105.743623	0.020010	0.018826
RS	17	0.311498	1.215371	9624.361660	0.021150	0.020001
RS	18	0.347205	1.141698	10791.767889	0.023715	0.022448
RS	19	0.386011	1.141698	11324.742691	0.024886	0.023607
RS	20	0.428184	1.131836	11949.161718	0.026259	0.024903
RS	21	0.474017	1.131836	12455.532889	0.027371	0.025959
RS	22	0.523827	1.171359	12509.986618	0.027491	0.026075
RS	23	0.577959	1.171359	12963.825000	0.028488	0.026989
RS	24	0.636788	1.240694	12650.241902	0.027799	0.026337
RS	25	0.700722	1.240694	13038.141241	0.028652	0.027085
RS	26	0.770204	1.314573	12645.936253	0.027790	0.026269
RS	27	0.845715	1.314573	12955.339728	0.028470	0.026873
RS	28	0.927779	1.367554	12709.454308	0.027929	0.026379
RS	29	1.016964	1.367554	12917.334247	0.028386	0.026829
RS	30	1.113887	1.386538	12880.532863	0.028305	0.026795
RS	31	1.219221	1.386538	12947.644174	0.028453	0.027017
RS	32	1.333695	1.375915	13022.690387	0.028618	0.027242
RS	33	1.458103	1.375915	12897.664612	0.028343	0.027104
RS	34	1.593306	1.353150	12873.174258	0.028289	0.027128
RS	35	1.740241	1.353150	12513.644294	0.027499	0.026487
RS	36	1.899926	1.334622	12203.661181	0.026818	0.025897
RS	37	2.073468	1.334622	11604.228226	0.025501	0.024712
RS	38	2.262069	1.330429	10938.948429	0.024039	0.023351
RS	39	2.467035	1.330429	10148.109941	0.022301	0.021710
RS	40	2.689787	1.347128	9181.069913	0.020176	0.019681
RS	41	2.931868	1.347128	8296.350923	0.018231	0.017793
RS	42	3.194956	1.384823	7197.118163	0.015816	0.015461
RS	43	3.480873	1.384823	6327.959300	0.013906	0.013585
RS	44	3.791600	1.435422	5291.733640	0.011629	0.011381
RS	45	4.129290	1.435422	4517.906026	0.009928	0.009711
RS	46	4.496283	1.486374	3664.538716	0.008053	0.007897
RS	47	4.895121	1.486374	3024.843073	0.006647	0.006522
RS	48	5.328568	1.524463	2386.027842	0.005243	0.005163
RS	49	5.799627	1.524463	1889.417034	0.004152	0.004099
RS	50	6.311562	1.539836	1443.616570	0.003172	0.003146
RS	51	6.867920	1.539836	1083.643632	0.002381	0.002372
RS	52	7.472554	1.529787	791.908617	0.001740	0.001742
RS	53	8.129656	1.529787	554.364817	0.001218	0.001226
RS	54	8.843777	1.491105	380.957649	0.000837	0.000846
RS	55	9.619865	1.491105	242.973268	0.000534	0.000543
RS	56	10.463298	1.491105	147.980303	0.000325	0.000332
RS	57	11.379918	1.491105	85.720261	0.000188	0.000193
RS	58	12.376078	1.428909	48.393804	0.000106	0.000109
RS	59	13.458678	1.428909	24.219878	0.000053	0.000055
RS	60	14.635220	1.428909	11.335545	0.000025	0.000026
RS	61	15.913855	1.428909	4.932822	0.000011	0.000011
RS	62	17.303443	1.428909	1.983406	0.000004	0.000005
RS	63	18.813611	1.428909	1.079170	0.000002	0.000002
PA	4+25*2+4+6 0.122678127 0.022242134 18.813611000 0.337090206 1.565195945 1.357932734 1.559641410 1.687921124 1.548110026 1.353998277 1.215370992 1.141698483 1.131836249 1.171359333 1.240694322 1.314572785 1.367553940 1.386538302 1.375914766 1.353150360 1.334621673 1.330428901 1.347128169 1.384822513 1.435422324 1.486374498 1.524462759 1.539836497 1.529786703 1.491105042 1.428909158
//
IT	4058
RD	14
LK	-5544220.557630
QD	-254.850840 -> -251.726121
RI	0.0551029783
TR	0.122619	0.022193
MT	18.839681
MM	C_pi: 1.222707, n_recomb: 454194.922786
RS	0	0.000000	0.336265	11419.444637	0.025142	0.103048
RS	1	0.008680	0.336265	12082.112851	0.026601	0.027650
RS	2	0.018113	0.336265	12753.509839	0.028079	0.014022
RS	3	0.028365	0.336265	13428.198785	0.029565	0.016198
RS	4	0.039507	1.596334	3012.445012	0.006632	0.004485
RS	5	0.051616	1.596334	3248.565701	0.007152	0.005311
RS	6	0.064775	1.341595	4162.026062	0.009164	0.006997
RS	7	0.079078	1.341595	4473.990188	0.009850	0.007913
RS	8	0.094621	1.551681	4157.771762	0.009154	0.007575
RS	9	0.111514	1.551681	4468.496261	0.009838	0.008248
RS	10	0.129873	1.697200	4388.840425	0.009663	0.008287
RS	11	0.149825	1.697200	4712.723565	0.010376	0.009037
RS	12	0.171510	1.558437	5501.944730	0.012114	0.010798
RS	13	0.195076	1.558437	5887.509381	0.012963	0.011809
RS	14	0.220688	1.359474	7203.030117	0.015859	0.014675
RS	15	0.248523	1.359474	7665.259948	0.016877	0.015814
RS	16	0.278774	1.216806	9084.101584	0.020000	0.018826
RS	17	0.311651	1.216806	9601.838749	0.021140	0.019995
RS	18	0.347381	1.140191	10793.426971	0.023764	0.022495
RS	19	0.386213	1.140191	11325.919936	0.024936	0.023652
RS	20	0.428415	1.129174	11961.825416	0.026336	0.024974
RS	21	0.474281	1.129174	12467.373718	0.027449	0.026031
RS	22	0.524127	1.169336	12512.735927	0.027549	0.026130
RS	23	0.578300	1.169336	12965.385434	0.028546	0.027046
RS	24	0.637175	1.240755	12628.519448	0.027804	0.026346
RS	25	0.701160	1.240755	13015.491593	0.028656	0.027098
RS	26	0.770699	1.317162	12600.158785	0.027742	0.026233
RS	27	0.846274	1.317162	12909.570166	0.028423	0.026841
RS	28	0.928408	1.371647	12653.190618	0.027859	0.026324
RS	29	1.017672	1.371647	12862.240791	0.028319	0.026778
RS	30	1.114684	1.390205	12832.090507	0.028252	0.026756
RS	31	1.220116	1.390205	12900.947222	0.028404	0.026981
RS	32	1.334699	1.377533	12996.055356	0.028613	0.027248
RS	33	1.459228	1.377533	12871.775989	0.028340	0.027108
RS	34	1.594565	1.352323	12869.564575	0.028335	0.027179
RS	35	1.741650	1.352323	12508.062606	0.027539	0.026531
RS	36	1.901501	1.331950	12211.856422	0.026887	0.025969
RS	37	2.075227	1.331950	11607.406519	0.025556	0.024771
RS	38	2.264032	1.327032	10942.745568	0.024093	0.023409
RS	39	2.469225	1.327032	10145.841762	0.022338	0.021753
RS	40	2.692228	1.344523	9168.121932	0.020185	0.019697
RS	41	2.934588	1.344523	8280.007351	0.018230	0.017800
RS	42	3.197983	1.384609	7167.080812	0.015780	0.015433
RS	43	3.484241	1.384609	6299.829590	0.013870	0.013558
RS	44	3.795345	1.438753	5255.106351	0.011570	0.011330
RS	45	4.133453	1.438753	4487.892799	0.009881	0.009671
RS	46	4.500908	1.493588	3633.254297	0.007999	0.007848
RS	47	4.900257	1.493588	3002.040749	0.006610	0.006488
RS	48	5.334268	1.534897	2366.579220	0.005210	0.005132
RS	49	5.805951	1.534897	1877.344344	0.004133	0.004081
RS	50	6.318575	1.551993	1435.889791	0.003161	0.003135
RS	51	6.875693	1.551993	1080.478997	0.002379	0.002368
RS	52	7.481169	1.541902	791.675622	0.001743	0.001743
RS	53	8.139198	1.541902	555.804807	0.001224	0.001230
RS	54	8.854343	1.501440	383.443123	0.000844	0.000852
RS	55	9.631560	1.501440	245.279212	0.000540	0.000548
RS	56	10.476239	1.501440	149.860774	0.000330	0.000336
RS	57	11.394234	1.501440	87.108709	0.000192	0.000196
RS	58	12.391908	1.436272	49.422516	0.000109	0.000111
RS	59	13.476179	1.436272	24.804503	0.000055	0.000056
RS	60	14.654563	1.436272	11.644499	0.000026	0.000026
RS	61	15.935227	1.436272	5.083906	0.000011	0.000012
RS	62	17.327050	1.436272	2.051395	0.000005	0.000005
RS	63	18.839681	1.436272	1.122559	0.000002	0.000003
PA	4+25*2+4+6 0.122618906 0.022193230 18.839680810 0.336264660 1.596334146 1.341594691 1.551680899 1.697199590 1.558437394 1.359473922 1.216805918 1.140191028 1.129174441 1.169336274 1.240754666 1.317161622 1.371646522 1.390205056 1.377532677 1.352323172 1.331950077 1.327032335 1.344522753 1.384608564 1.438752920 1.493588242 1.534896976 1.551992761 1.541901560 1.501440346 1.436271987
//
IT	3735
RD	15
LK	-5544214.482955
QD	-253.364625 -> -250.580515
RI	0.0550179138
TR	0.122568	0.022149
MT	18.862804
MM	C_pi: 1.222997, n_recomb: 453401.758946
RS	0	0.000000	0.335579	11425.497495	0.025199	0.103007
RS	1	0.008682	0.335579	12088.001657	0.026661	0.027681
RS	2	0.018118	0.335579	12759.106126	0.028141	0.014036
RS	3	0.028372	0.335579	13433.351176	0.029628	0.016231
RS	4	0.039518	1.627723	2949.614689	0.006506	0.004404
RS	5	0.051630	1.627723	3181.348795	0.007017	0.005211
RS	6	0.064795	1.325486	4206.690997	0.009278	0.007078
RS	7	0.079102	1.325486	4521.459390	0.009972	0.007998
RS	8	0.094651	1.543353	4173.479485	0.009205	0.007606
RS	9	0.111551	1.543353	4485.167580	0.009892	0.008288
RS	10	0.129917	1.705574	4360.103857	0.009616	0.008245
RS	11	0.149879	1.705574	4682.211765	0.010327	0.008997
RS	12	0.171573	1.567936	5460.506810	0.012043	0.010742
RS	13	0.195150	1.567936	5843.792319	0.012889	0.011750
RS	14	0.220775	1.364528	7167.177687	0.015808	0.014638
RS	15	0.248624	1.364528	7627.769225	0.016823	0.015771
RS	16	0.278892	1.218182	9063.587230	0.019990	0.018823
RS	17	0.311787	1.218182	9580.488833	0.021130	0.019987
RS	18	0.347537	1.138816	10794.593713	0.023808	0.022538
RS	19	0.386392	1.138816	11326.628388	0.024981	0.023693
RS	20	0.428620	1.126670	11973.833583	0.026409	0.025040
RS	21	0.474514	1.126670	12478.607932	0.027522	0.026099
RS	22	0.524393	1.167383	12515.902530	0.027604	0.026181
RS	23	0.578602	1.167383	12967.432720	0.028600	0.027101
RS	24	0.637518	1.240765	12608.559164	0.027809	0.026355
RS	25	0.701548	1.240765	12994.663449	0.028660	0.027110
RS	26	0.771138	1.319612	12557.106179	0.027695	0.026198
RS	27	0.846769	1.319612	12866.544058	0.028378	0.026809
RS	28	0.928966	1.375583	12599.831566	0.027790	0.026270
RS	29	1.018300	1.375583	12810.030520	0.028253	0.026727
RS	30	1.115390	1.393764	12785.961581	0.028200	0.026718
RS	31	1.220908	1.393764	12856.551147	0.028356	0.026945
RS	32	1.335588	1.379128	12970.791295	0.028608	0.027251
RS	33	1.460224	1.379128	12847.327389	0.028335	0.027110
RS	34	1.595681	1.351552	12866.728909	0.028378	0.027226
RS	35	1.742899	1.351552	12503.426010	0.027577	0.026571
RS	36	1.902897	1.329368	12220.932967	0.026954	0.026038
RS	37	2.076786	1.329368	11611.668988	0.025610	0.024828
RS	38	2.265772	1.323686	10948.150244	0.024147	0.023466
RS	39	2.471166	1.323686	10145.276493	0.022376	0.021796
RS	40	2.694392	1.341857	9157.612654	0.020198	0.019714
RS	41	2.936998	1.341857	8265.976756	0.018231	0.017807
RS	42	3.200667	1.384169	7139.972493	0.015748	0.015407
RS	43	3.487227	1.384169	6274.236847	0.013838	0.013534
RS	44	3.798666	1.441677	5221.274381	0.011516	0.011282
RS	45	4.137144	1.441677	4460.080553	0.009837	0.009633
RS	46	4.505009	1.500236	3604.060385	0.007949	0.007802
RS	47	4.904810	1.500236	2980.692325	0.006574	0.006456
RS	48	5.339322	1.544657	2348.269934	0.005179	0.005103
RS	49	5.811559	1.544657	1865.910306	0.004115	0.004063
RS	50	6.324794	1.563424	1428.503420	0.003151	0.003124
RS	51	6.882587	1.563424	1077.383084	0.002376	0.002365
RS	52	7.488808	1.553292	791.356272	0.001745	0.001745
RS	53	8.147660	1.553292	557.086510	0.001229	0.001234
RS	54	8.863712	1.511111	385.745160	0.000851	0.000858
RS	55	9.641932	1.511111	247.432222	0.000546	0.000553
RS	56	10.487716	1.511111	151.627158	0.000334	0.000340
RS	57	11.406930	1.511111	88.419806	0.000195	0.000199
RS	58	12.405949	1.443127	50.400611	0.000111	0.000114
RS	59	13.491701	1.443127	25.362487	0.000056	0.000057
RS	60	14.671718	1.443127	11.940530	0.000026	0.000027
RS	61	15.954182	1.443127	5.229258	0.000012	0.000012
RS	62	17.347989	1.443127	2.117082	0.000005	0.000005
RS	63	18.862804	1.443127	1.164768	0.000003	0.000003
PA	4+25*2+4+6 0.122568052 0.022148699 18.862804236 0.335579031 1.627722636 1.325485847 1.543352595 1.705574101 1.567935964 1.364527661 1.218182196 1.138815504 1.126669654 1.167382503 1.240764724 1.319612358 1.375583262 1.393763511 1.379128187 1.351551946 1.329367666 1.323685570 1.341856983 1.384168849 1.441676525 1.500236258 1.544656808 1.563423540 1.553291836 1.511110582 1.443126915
//
IT	3592
RD	16
LK	-5544209.066692
QD	-252.078907 -> -249.593123
RI	0.0549438915
TR	0.122524	0.022108
MT	18.883483
MM	C_pi: 1.223241, n_recomb: 452668.210170
RS	0	0.000000	0.334988	11429.556988	0.025249	0.102971
RS	1	0.008684	0.334988	12091.854752	0.026712	0.027709
RS	2	0.018122	0.334988	12762.640752	0.028194	0.014048
RS	3	0.028379	0.334988	13436.435886	0.029683	0.016260
RS	4	0.039527	1.659587	2888.707440	0.006382	0.004326
RS	5	0.051643	1.659587	3116.167130	0.006884	0.005114
RS	6	0.064812	1.309771	4251.687355	0.009393	0.007157
RS	7	0.079124	1.309771	4569.265994	0.010094	0.008081
RS	8	0.094678	1.534921	4190.129231	0.009257	0.007638
RS	9	0.111584	1.534921	4502.835999	0.009947	0.008328
RS	10	0.129957	1.713229	4333.940728	0.009574	0.008206
RS	11	0.149926	1.713229	4654.426126	0.010282	0.008961
RS	12	0.171629	1.576736	5422.475425	0.011979	0.010690
RS	13	0.195217	1.576736	5803.658466	0.012821	0.011695
RS	14	0.220853	1.369217	7134.025724	0.015760	0.014604
RS	15	0.248715	1.369217	7593.093044	0.016774	0.015731
RS	16	0.278996	1.219502	9044.113008	0.019980	0.018820
RS	17	0.311908	1.219502	9560.220802	0.021120	0.019979
RS	18	0.347677	1.137556	10795.341876	0.023848	0.022577
RS	19	0.386552	1.137556	11326.939761	0.025023	0.023730
RS	20	0.428803	1.124295	11985.359870	0.026477	0.025103
RS	21	0.474723	1.124295	12489.403412	0.027591	0.026163
RS	22	0.524631	1.165479	12519.557872	0.027657	0.026231
RS	23	0.578872	1.165479	12970.027274	0.028652	0.027153
RS	24	0.637824	1.240709	12590.356776	0.027814	0.026363
RS	25	0.701895	1.240709	12975.637734	0.028665	0.027122
RS	26	0.771530	1.321913	12516.673897	0.027651	0.026164
RS	27	0.847211	1.321913	12826.141443	0.028335	0.026779
RS	28	0.929465	1.379356	12549.189474	0.027723	0.026218
RS	29	1.018861	1.379356	12760.500834	0.028190	0.026677
RS	30	1.116021	1.397216	12741.849902	0.028148	0.026679
RS	31	1.221617	1.397216	12814.148318	0.028308	0.026908
RS	32	1.336383	1.380705	12946.583376	0.028601	0.027253
RS	33	1.461115	1.380705	12823.992112	0.028330	0.027111
RS	34	1.596679	1.350848	12864.260686	0.028419	0.027270
RS	35	1.744015	1.350848	12499.328728	0.027613	0.026609
RS	36	1.904145	1.326895	12230.397753	0.027018	0.026104
RS	37	2.078180	1.326895	11616.546467	0.025662	0.024882
RS	38	2.267328	1.320425	10954.603738	0.024200	0.023521
RS	39	2.472902	1.320425	10145.910738	0.022414	0.021837
RS	40	2.696326	1.339179	9149.030824	0.020211	0.019732
RS	41	2.939153	1.339179	8253.818079	0.018234	0.017816
RS	42	3.203066	1.383563	7115.363354	0.015719	0.015385
RS	43	3.489897	1.383563	6250.830474	0.013809	0.013511
RS	44	3.801635	1.444260	5189.920512	0.011465	0.011238
RS	45	4.140444	1.444260	4434.231371	0.009796	0.009598
RS	46	4.508675	1.506387	3576.767778	0.007902	0.007759
RS	47	4.908881	1.506387	2960.674811	0.006540	0.006426
RS	48	5.343841	1.553814	2331.013982	0.005149	0.005075
RS	49	5.816572	1.553814	1855.075542	0.004098	0.004047
RS	50	6.330353	1.574197	1421.448043	0.003140	0.003113
RS	51	6.888750	1.574197	1074.366087	0.002373	0.002361
RS	52	7.495637	1.564026	790.969786	0.001747	0.001746
RS	53	8.155225	1.564026	558.230794	0.001233	0.001237
RS	54	8.872090	1.520178	387.883154	0.000857	0.000863
RS	55	9.651206	1.520178	249.446226	0.000551	0.000557
RS	56	10.497978	1.520178	153.288497	0.000339	0.000344
RS	57	11.418282	1.520178	89.658842	0.000198	0.000202
RS	58	12.418503	1.449518	51.331008	0.000113	0.000116
RS	59	13.505581	1.449518	25.894992	0.000057	0.000058
RS	60	14.687059	1.449518	12.224002	0.000027	0.000028
RS	61	15.971133	1.449518	5.368939	0.000012	0.000012
RS	62	17.366713	1.449518	2.180442	0.000005	0.000005
RS	63	18.883483	1.449518	1.205737	0.000003	0.000003
PA	4+25*2+4+6 0.122523933 0.022107974 18.883482559 0.334988410 1.659587053 1.309770782 1.534921069 1.713228703 1.576735806 1.369216950 1.219501943 1.137555675 1.124295062 1.165478894 1.240708518 1.321912860 1.379356167 1.397216099 1.380705158 1.350848185 1.326895488 1.320424882 1.339178582 1.383562948 1.444260459 1.506386817 1.553813594 1.574197483 1.564025586 1.520178030 1.449518241
//
IT	3101
RD	17
LK	-5544204.228526
QD	-250.959079 -> -248.736219
RI	0.0548777522
TR	0.122485	0.022071
MT	18.902068
MM	C_pi: 1.223447, n_recomb: 451989.198680
RS	0	0.000000	0.334469	11432.345509	0.025293	0.102940
RS	1	0.008685	0.334469	12094.416333	0.026758	0.027734
RS	2	0.018125	0.334469	12764.875755	0.028242	0.014060
RS	3	0.028385	0.334469	13438.227883	0.029731	0.016287
RS	4	0.039536	1.691958	2829.573818	0.006260	0.004249
RS	5	0.051655	1.691958	3052.862893	0.006754	0.005018
RS	6	0.064827	1.294591	4296.459015	0.009506	0.007237
RS	7	0.079143	1.294591	4616.819631	0.010214	0.008163
RS	8	0.094703	1.526569	4207.194171	0.009308	0.007669
RS	9	0.111613	1.526569	4520.942234	0.010002	0.008367
RS	10	0.129993	1.720336	4309.822493	0.009535	0.008169
RS	11	0.149969	1.720336	4628.807350	0.010241	0.008926
RS	12	0.171680	1.584933	5387.397065	0.011919	0.010642
RS	13	0.195276	1.584933	5766.632359	0.012758	0.011644
RS	14	0.220923	1.373584	7103.297501	0.015716	0.014571
RS	15	0.248796	1.373584	7560.944846	0.016728	0.015694
RS	16	0.279091	1.220786	9025.525509	0.019968	0.018815
RS	17	0.312016	1.220786	9540.877781	0.021109	0.019970
RS	18	0.347802	1.136401	10795.780770	0.023885	0.022612
RS	19	0.386696	1.136401	11326.965233	0.025060	0.023764
RS	20	0.428967	1.122042	11996.496654	0.026542	0.025162
RS	21	0.474911	1.122042	12499.852177	0.027655	0.026223
RS	22	0.524844	1.163618	12523.781321	0.027708	0.026278
RS	23	0.579115	1.163618	12973.244935	0.028703	0.027203
RS	24	0.638099	1.240578	12573.970848	0.027819	0.026372
RS	25	0.702206	1.240578	12958.466485	0.028670	0.027134
RS	26	0.771882	1.324059	12478.846057	0.027609	0.026132
RS	27	0.847608	1.324059	12788.339919	0.028293	0.026750
RS	28	0.929913	1.382963	12501.197988	0.027658	0.026167
RS	29	1.019365	1.382963	12713.579249	0.028128	0.026629
RS	30	1.116587	1.400558	12699.713436	0.028097	0.026641
RS	31	1.222253	1.400558	12773.685443	0.028261	0.026871
RS	32	1.337097	1.382264	12923.335523	0.028592	0.027252
RS	33	1.461916	1.382264	12801.662679	0.028323	0.027109
RS	34	1.597575	1.350215	12862.023646	0.028456	0.027311
RS	35	1.745017	1.350215	12495.625499	0.027646	0.026644
RS	36	1.905266	1.324541	12240.047020	0.027080	0.026166
RS	37	2.079432	1.324541	11621.837904	0.025713	0.024933
RS	38	2.268726	1.317267	10961.843746	0.024252	0.023574
RS	39	2.474461	1.317267	10147.501786	0.022451	0.021877
RS	40	2.698064	1.336516	9142.080745	0.020226	0.019751
RS	41	2.941089	1.336516	8243.273726	0.018238	0.017826
RS	42	3.205222	1.382832	7092.972382	0.015693	0.015364
RS	43	3.492295	1.382832	6229.381365	0.013782	0.013491
RS	44	3.804302	1.446555	5160.819196	0.011418	0.011196
RS	45	4.143409	1.446555	4410.178332	0.009757	0.009565
RS	46	4.511969	1.512099	3551.225928	0.007857	0.007719
RS	47	4.912539	1.512099	2941.894734	0.006509	0.006397
RS	48	5.347901	1.562420	2314.760191	0.005121	0.005048
RS	49	5.821076	1.562420	1844.822884	0.004082	0.004031
RS	50	6.335349	1.584370	1414.723404	0.003130	0.003103
RS	51	6.894289	1.584370	1071.443269	0.002371	0.002358
RS	52	7.501775	1.574153	790.539704	0.001749	0.001746
RS	53	8.162024	1.574153	559.260384	0.001237	0.001241
RS	54	8.879618	1.528697	389.875406	0.000863	0.000868
RS	55	9.659539	1.528697	251.334882	0.000556	0.000562
RS	56	10.507200	1.528697	154.854029	0.000343	0.000347
RS	57	11.428484	1.528697	90.831488	0.000201	0.000204
RS	58	12.429786	1.455472	52.217332	0.000116	0.000117
RS	59	13.518055	1.455472	26.403492	0.000058	0.000060
RS	60	14.700846	1.455472	12.495408	0.000028	0.000028
RS	61	15.986367	1.455472	5.503057	0.000012	0.000012
RS	62	17.383542	1.455472	2.241469	0.000005	0.000005
RS	63	18.902068	1.455472	1.245407	0.000003	0.000003
PA	4+25*2+4+6 0.122485461 0.022070640 18.902067529 0.334468553 1.691957734 1.294591392 1.526569274 1.720336003 1.584933186 1.373583501 1.220785903 1.136401387 1.122042078 1.163617987 1.240578363 1.324058528 1.382963148 1.400557982 1.382264182 1.350214678 1.324541479 1.317266669 1.336516384 1.382831962 1.446555131 1.512098748 1.562420075 1.584369912 1.574153446 1.528696788 1.455472188
//
IT	3564
RD	18
LK	-5544199.900723
QD	-249.979107 -> -247.988891
RI	0.0548173510
TR	0.122452	0.022036
MT	18.918796
MM	C_pi: 1.223622, n_recomb: 451360.458290
RS	0	0.000000	0.334000	11434.426990	0.025333	0.102912
RS	1	0.008687	0.334000	12096.266602	0.026800	0.027756
RS	2	0.018129	0.334000	12766.404400	0.028284	0.014070
RS	3	0.028390	0.334000	13439.329554	0.029775	0.016312
RS	4	0.039544	1.724881	2772.056242	0.006142	0.004175
RS	5	0.051666	1.724881	2991.269121	0.006627	0.004925
RS	6	0.064841	1.280020	4340.645453	0.009617	0.007314
RS	7	0.079161	1.280020	4663.737959	0.010333	0.008244
RS	8	0.094724	1.518389	4224.383461	0.009359	0.007699
RS	9	0.111640	1.518389	4539.177566	0.010057	0.008406
RS	10	0.130025	1.727027	4287.344327	0.009499	0.008134
RS	11	0.150007	1.727027	4604.926738	0.010202	0.008894
RS	12	0.171725	1.592607	5354.892501	0.011864	0.010597
RS	13	0.195330	1.592607	5732.315890	0.012700	0.011596
RS	14	0.220985	1.377665	7074.730860	0.015674	0.014540
RS	15	0.248869	1.377665	7531.052378	0.016685	0.015659
RS	16	0.279175	1.222042	9007.748573	0.019957	0.018810
RS	17	0.312114	1.222042	9522.381387	0.021097	0.019960
RS	18	0.347915	1.135344	10795.976794	0.023919	0.022645
RS	19	0.386825	1.135344	11326.771376	0.025095	0.023795
RS	20	0.429115	1.119900	12007.320941	0.026603	0.025217
RS	21	0.475079	1.119900	12510.029654	0.027716	0.026279
RS	22	0.525036	1.161790	12528.636546	0.027757	0.026324
RS	23	0.579333	1.161790	12977.144916	0.028751	0.027252
RS	24	0.638346	1.240374	12559.346179	0.027826	0.026382
RS	25	0.702486	1.240374	12943.090084	0.028676	0.027146
RS	26	0.772198	1.326050	12443.535191	0.027569	0.026102
RS	27	0.847966	1.326050	12753.048316	0.028255	0.026722
RS	28	0.930315	1.386405	12455.746473	0.027596	0.026118
RS	29	1.019819	1.386405	12669.152504	0.028069	0.026582
RS	30	1.117097	1.403789	12659.461605	0.028047	0.026602
RS	31	1.222826	1.403789	12735.066898	0.028215	0.026834
RS	32	1.337740	1.383804	12900.974227	0.028582	0.027250
RS	33	1.462636	1.383804	12780.256390	0.028315	0.027106
RS	34	1.598382	1.349653	12859.899690	0.028491	0.027349
RS	35	1.745920	1.349653	12492.192939	0.027677	0.026676
RS	36	1.906274	1.322312	12249.707785	0.027140	0.026225
RS	37	2.080559	1.322312	11627.376074	0.025761	0.024981
RS	38	2.269983	1.314223	10969.666250	0.024304	0.023626
RS	39	2.475863	1.314223	10149.863005	0.022487	0.021916
RS	40	2.699628	1.333892	9136.536629	0.020242	0.019770
RS	41	2.942831	1.333892	8234.148863	0.018243	0.017836
RS	42	3.207161	1.382008	7072.584349	0.015669	0.015346
RS	43	3.494453	1.382008	6209.715898	0.013758	0.013473
RS	44	3.806703	1.448600	5133.798990	0.011374	0.011157
RS	45	4.146077	1.448600	4387.796461	0.009721	0.009534
RS	46	4.514933	1.517416	3527.325432	0.007815	0.007680
RS	47	4.915831	1.517416	2924.286369	0.006479	0.006370
RS	48	5.351555	1.570524	2299.461258	0.005095	0.005023
RS	49	5.825130	1.570524	1835.137651	0.004066	0.004016
RS	50	6.339845	1.593983	1408.337346	0.003120	0.003093
RS	51	6.899273	1.593983	1068.633977	0.002368	0.002354
RS	52	7.507298	1.583722	790.087680	0.001750	0.001747
RS	53	8.168142	1.583722	560.197267	0.001241	0.001243
RS	54	8.886394	1.536702	391.743359	0.000868	0.000872
RS	55	9.667040	1.536702	253.113136	0.000561	0.000566
RS	56	10.515500	1.536702	156.333350	0.000346	0.000350
RS	57	11.437666	1.536702	91.943388	0.000204	0.000207
RS	58	12.439941	1.461034	53.062204	0.000118	0.000119
RS	59	13.529282	1.461034	26.889391	0.000060	0.000061
RS	60	14.713255	1.461034	12.755430	0.000028	0.000029
RS	61	16.000079	1.461034	5.631913	0.000012	0.000013
RS	62	17.398689	1.461034	2.300278	0.000005	0.000005
RS	63	18.918796	1.461034	1.283833	0.000003	0.000003
PA	4+25*2+4+6 0.122451958 0.022036374 18.918796044 0.334000299 1.724881151 1.280020424 1.518388853 1.727026534 1.592607122 1.377665310 1.222041528 1.135343640 1.119900347 1.161790290 1.240374277 1.326049838 1.386405468 1.403788982 1.383803875 1.349653256 1.322311964 1.314222792 1.333891979 1.382007730 1.448599613 1.517415585 1.570524402 1.593983477 1.583722284 1.536702001 1.461034177
//
IT	3534
RD	19
LK	-5544196.025061
QD	-249.119376 -> -247.335534
RI	0.0547613127
TR	0.122422	0.022005
MT	18.933988
MM	C_pi: 1.223766, n_recomb: 450774.959158
RS	0	0.000000	0.333563	11436.350805	0.025370	0.102886
RS	1	0.008688	0.333563	12097.969300	0.026838	0.027777
RS	2	0.018132	0.333563	12767.801271	0.028324	0.014081
RS	3	0.028395	0.333563	13440.322008	0.029816	0.016336
RS	4	0.039551	1.758386	2716.024140	0.006025	0.004102
RS	5	0.051675	1.758386	2931.247628	0.006503	0.004834
RS	6	0.064853	1.266044	4384.132916	0.009726	0.007391
RS	7	0.079177	1.266044	4709.900888	0.010448	0.008323
RS	8	0.094744	1.510461	4241.395596	0.009409	0.007729
RS	9	0.111664	1.510461	4557.221934	0.010110	0.008444
RS	10	0.130054	1.733318	4266.362784	0.009465	0.008101
RS	11	0.150042	1.733318	4582.632575	0.010166	0.008863
RS	12	0.171767	1.599794	5324.695885	0.011812	0.010554
RS	13	0.195379	1.599794	5700.429598	0.012646	0.011551
RS	14	0.221042	1.381478	7048.118532	0.015636	0.014512
RS	15	0.248936	1.381478	7503.199109	0.016645	0.015626
RS	16	0.279252	1.223268	8990.678841	0.019945	0.018804
RS	17	0.312203	1.223268	9504.622660	0.021085	0.019950
RS	18	0.348017	1.134386	10795.760899	0.023949	0.022674
RS	19	0.386942	1.134386	11326.182245	0.025126	0.023823
RS	20	0.429249	1.117865	12017.739225	0.026660	0.025270
RS	21	0.475232	1.117865	12519.835555	0.027774	0.026333
RS	22	0.525211	1.159998	12533.950437	0.027805	0.026369
RS	23	0.579531	1.159998	12981.546595	0.028798	0.027299
RS	24	0.638571	1.240097	12546.308615	0.027833	0.026392
RS	25	0.702741	1.240097	12929.326110	0.028682	0.027159
RS	26	0.772486	1.327890	12410.525503	0.027532	0.026073
RS	27	0.848290	1.327890	12720.044187	0.028218	0.026697
RS	28	0.930681	1.389682	12412.642732	0.027536	0.026070
RS	29	1.020230	1.389682	12627.021185	0.028012	0.026537
RS	30	1.117560	1.406911	12620.872888	0.027998	0.026565
RS	31	1.223346	1.406911	12698.064746	0.028169	0.026798
RS	32	1.338323	1.385327	12879.272990	0.028571	0.027246
RS	33	1.463290	1.385327	12759.539642	0.028306	0.027101
RS	34	1.599114	1.349164	12857.666975	0.028523	0.027383
RS	35	1.746739	1.349164	12488.801493	0.027705	0.026705
RS	36	1.907190	1.320211	12259.101529	0.027196	0.026282
RS	37	2.081582	1.320211	11632.886454	0.025806	0.025027
RS	38	2.271125	1.311303	10977.760499	0.024353	0.023676
RS	39	2.477137	1.311303	10152.701197	0.022523	0.021953
RS	40	2.701048	1.331325	9132.065925	0.020259	0.019789
RS	41	2.944413	1.331325	8226.145764	0.018249	0.017846
RS	42	3.208922	1.381119	7053.894707	0.015648	0.015329
RS	43	3.496413	1.381119	6191.575046	0.013735	0.013456
RS	44	3.808882	1.450433	5108.607124	0.011333	0.011121
RS	45	4.148499	1.450433	4366.886321	0.009688	0.009505
RS	46	4.517624	1.522379	3504.898855	0.007775	0.007644
RS	47	4.918820	1.522379	2907.730085	0.006451	0.006345
RS	48	5.354872	1.578174	2285.023670	0.005069	0.005000
RS	49	5.828811	1.578174	1825.963678	0.004051	0.004002
RS	50	6.343927	1.603089	1402.255476	0.003111	0.003084
RS	51	6.903798	1.603089	1065.924927	0.002365	0.002351
RS	52	7.512313	1.592776	789.615618	0.001752	0.001747
RS	53	8.173698	1.592776	561.047613	0.001245	0.001246
RS	54	8.892546	1.544244	393.492584	0.000873	0.000876
RS	55	9.673850	1.544244	254.786466	0.000565	0.000569
RS	56	10.523037	1.544244	157.730775	0.000350	0.000353
RS	57	11.446004	1.544244	92.997458	0.000206	0.000209
RS	58	12.449162	1.466232	53.867719	0.000120	0.000121
RS	59	13.539478	1.466232	27.353516	0.000061	0.000062
RS	60	14.724524	1.466232	13.004320	0.000029	0.000029
RS	61	16.012531	1.466232	5.755538	0.000013	0.000013
RS	62	17.412445	1.466232	2.356845	0.000005	0.000005
RS	63	18.933988	1.466232	1.320961	0.000003	0.000003
PA	4+25*2+4+6 0.122422355 0.022004808 18.933987719 0.333563279 1.758385999 1.266044371 1.510460788 1.733318154 1.599794219 1.381478085 1.223267560 1.134386491 1.117864701 1.159997596 1.240097475 1.327889860 1.389681828 1.406910965 1.385326724 1.349164147 1.320211046 1.311302508 1.331324885 1.381119408 1.450432853 1.522379208 1.578173508 1.603089123 1.592775731 1.544243899 1.466231985
//
IT	3434
RD	20
LK	-5544192.550698
QD	-248.365165 -> -246.764720
RI	0.0547082555
TR	0.122396	0.021976
MT	18.947846
MM	C_pi: 1.223891, n_recomb: 450231.547546
RS	0	0.000000	0.333155	11438.197682	0.025405	0.102863
RS	1	0.008690	0.333155	12099.608982	0.026874	0.027795
RS	2	0.018134	0.333155	12769.154378	0.028361	0.014091
RS	3	0.028400	0.333155	13441.296209	0.029854	0.016359
RS	4	0.039557	1.792573	2661.298353	0.005911	0.004031
RS	5	0.051684	1.792573	2872.608099	0.006380	0.004745
RS	6	0.064865	1.252691	4426.741619	0.009832	0.007465
RS	7	0.079191	1.252691	4755.118981	0.010561	0.008399
RS	8	0.094762	1.502829	4258.102916	0.009458	0.007758
RS	9	0.111686	1.502829	4574.940650	0.010161	0.008480
RS	10	0.130081	1.739333	4246.561613	0.009432	0.008069
RS	11	0.150074	1.739333	4561.590355	0.010132	0.008834
RS	12	0.171804	1.606547	5296.603705	0.011764	0.010514
RS	13	0.195423	1.606547	5670.760886	0.012595	0.011510
RS	14	0.221094	1.385054	7023.314221	0.015599	0.014485
RS	15	0.248996	1.385054	7477.234710	0.016608	0.015596
RS	16	0.279322	1.224476	8974.294172	0.019933	0.018797
RS	17	0.312284	1.224476	9487.581248	0.021073	0.019940
RS	18	0.348110	1.133528	10795.244540	0.023977	0.022701
RS	19	0.387049	1.133528	11325.313963	0.025154	0.023848
RS	20	0.429372	1.115935	12027.844431	0.026715	0.025319
RS	21	0.475372	1.115935	12529.366689	0.027829	0.026383
RS	22	0.525369	1.158243	12539.797251	0.027852	0.026413
RS	23	0.579712	1.158243	12986.526916	0.028844	0.027344
RS	24	0.638776	1.239755	12534.891917	0.027841	0.026402
RS	25	0.702973	1.239755	12917.210662	0.028690	0.027172
RS	26	0.772748	1.329584	12379.845843	0.027497	0.026047
RS	27	0.848586	1.329584	12689.358835	0.028184	0.026673
RS	28	0.931015	1.392799	12371.900166	0.027479	0.026024
RS	29	1.020606	1.392799	12587.201968	0.027957	0.026494
RS	30	1.117982	1.409927	12584.006807	0.027950	0.026527
RS	31	1.223820	1.409927	12662.737703	0.028125	0.026763
RS	32	1.338855	1.386830	12858.355740	0.028559	0.027241
RS	33	1.463886	1.386830	12739.625738	0.028296	0.027095
RS	34	1.599781	1.348745	12855.434014	0.028553	0.027415
RS	35	1.747486	1.348745	12485.544706	0.027731	0.026732
RS	36	1.908025	1.318237	12268.296081	0.027249	0.026335
RS	37	2.082514	1.318237	11638.422384	0.025850	0.025070
RS	38	2.272166	1.308511	10986.107181	0.024401	0.023724
RS	39	2.478298	1.308511	10155.995463	0.022557	0.021989
RS	40	2.702342	1.328826	9128.614485	0.020275	0.019808
RS	41	2.945855	1.328826	8219.215213	0.018256	0.017856
RS	42	3.210528	1.380187	7036.812189	0.015629	0.015314
RS	43	3.498200	1.380187	6174.885158	0.013715	0.013440
RS	44	3.810869	1.452082	5085.154002	0.011295	0.011087
RS	45	4.150709	1.452082	4347.383863	0.009656	0.009477
RS	46	4.520079	1.527028	3483.868674	0.007738	0.007610
RS	47	4.921545	1.527028	2892.181682	0.006424	0.006321
RS	48	5.357898	1.585401	2271.427813	0.005045	0.004977
RS	49	5.832168	1.585401	1817.300535	0.004036	0.003989
RS	50	6.347651	1.611720	1396.487026	0.003102	0.003075
RS	51	6.907926	1.611720	1063.332962	0.002362	0.002348
RS	52	7.516888	1.601352	789.140664	0.001753	0.001748
RS	53	8.178765	1.601352	561.828761	0.001248	0.001249
RS	54	8.898158	1.551354	395.139482	0.000878	0.000880
RS	55	9.680063	1.551354	256.366599	0.000569	0.000573
RS	56	10.529912	1.551354	159.054022	0.000353	0.000356
RS	57	11.453610	1.551354	93.998356	0.000209	0.000211
RS	58	12.457574	1.471106	54.636106	0.000121	0.000123
RS	59	13.548778	1.471106	27.797110	0.000062	0.000063
RS	60	14.734803	1.471106	13.242706	0.000029	0.000030
RS	61	16.023890	1.471106	5.874221	0.000013	0.000013
RS	62	17.424993	1.471106	2.411289	0.000005	0.000005
RS	63	18.947846	1.471106	1.356851	0.000003	0.000003
PA	4+25*2+4+6 0.122396034 0.021975681 18.947846358 0.333154984 1.792572683 1.252690895 1.502829084 1.739333497 1.606546890 1.385053726 1.224476156 1.133527513 1.115935098 1.158242514 1.239754507 1.329584269 1.392798943 1.409927185 1.386830193 1.348744695 1.318236854 1.308511268 1.328825895 1.380187204 1.452081849 1.527028044 1.585400823 1.611720104 1.601351945 1.551354122 1.471106223
//
IT	4003
RD	21
LK	-5544189.432897
QD	-247.700554 -> -246.263310
RI	0.0546573640
TR	0.122373	0.021949
MT	18.960504
MM	C_pi: 1.223990, n_recomb: 449723.562267
RS	0	0.000000	0.332753	11440.564257	0.025439	0.102842
RS	1	0.008691	0.332753	12101.796063	0.026909	0.027813
RS	2	0.018137	0.332753	12771.083981	0.028398	0.014101
RS	3	0.028404	0.332753	13442.877507	0.029891	0.016382
RS	4	0.039563	1.827386	2607.891427	0.005799	0.003961
RS	5	0.051692	1.827386	2815.364938	0.006260	0.004658
RS	6	0.064875	1.239933	4468.382571	0.009936	0.007538
RS	7	0.079204	1.239933	4799.297871	0.010672	0.008474
RS	8	0.094778	1.495513	4274.349029	0.009504	0.007785
RS	9	0.111706	1.495513	4592.167158	0.010211	0.008515
RS	10	0.130105	1.745096	4227.778725	0.009401	0.008039
RS	11	0.150103	1.745096	4541.627588	0.010099	0.008806
RS	12	0.171839	1.612901	5270.347924	0.011719	0.010477
RS	13	0.195464	1.612901	5643.026608	0.012548	0.011471
RS	14	0.221142	1.388404	7000.106018	0.015565	0.014459
RS	15	0.249051	1.388404	7452.936237	0.016572	0.015567
RS	16	0.279386	1.225666	8958.442500	0.019920	0.018790
RS	17	0.312358	1.225666	9471.096328	0.021060	0.019929
RS	18	0.348195	1.132758	10794.311803	0.024002	0.022725
RS	19	0.387146	1.132758	11324.042025	0.025180	0.023871
RS	20	0.429483	1.114104	12037.491494	0.026766	0.025366
RS	21	0.475499	1.114104	12538.468463	0.027880	0.026431
RS	22	0.525515	1.156519	12546.004741	0.027897	0.026455
RS	23	0.579876	1.156519	12991.903215	0.028889	0.027388
RS	24	0.638963	1.239347	12524.828886	0.027850	0.026414
RS	25	0.703184	1.239347	12906.467798	0.028699	0.027186
RS	26	0.772987	1.331138	12351.187783	0.027464	0.026022
RS	27	0.848856	1.331138	12660.678232	0.028152	0.026650
RS	28	0.931319	1.395761	12333.210627	0.027424	0.025980
RS	29	1.020949	1.395761	12549.383969	0.027905	0.026452
RS	30	1.118367	1.412834	12548.628735	0.027903	0.026490
RS	31	1.224253	1.412834	12628.845608	0.028081	0.026727
RS	32	1.339340	1.388311	12837.982799	0.028546	0.027234
RS	33	1.464430	1.388311	12720.270089	0.028285	0.027089
RS	34	1.600391	1.348392	12852.954483	0.028580	0.027444
RS	35	1.748167	1.348392	12482.173998	0.027755	0.026757
RS	36	1.908787	1.316384	12277.053316	0.027299	0.026385
RS	37	2.083366	1.316384	11643.746132	0.025891	0.025111
RS	38	2.273117	1.305846	10994.447766	0.024447	0.023770
RS	39	2.479359	1.305846	10159.497485	0.022591	0.022024
RS	40	2.703525	1.326399	9125.906303	0.020292	0.019827
RS	41	2.947172	1.326399	8213.105088	0.018263	0.017867
RS	42	3.211994	1.379225	7021.067420	0.015612	0.015301
RS	43	3.499832	1.379225	6159.414395	0.013696	0.013426
RS	44	3.812684	1.453568	5063.217174	0.011259	0.011055
RS	45	4.152726	1.453568	4329.110236	0.009626	0.009452
RS	46	4.522320	1.531383	3464.089332	0.007703	0.007578
RS	47	4.924035	1.531383	2877.532943	0.006398	0.006298
RS	48	5.360661	1.592238	2258.579260	0.005022	0.004956
RS	49	5.835234	1.592238	1809.087924	0.004023	0.003976
RS	50	6.351051	1.619907	1390.996278	0.003093	0.003066
RS	51	6.911696	1.619907	1060.840658	0.002359	0.002344
RS	52	7.521065	1.609476	788.658685	0.001754	0.001748
RS	53	8.183394	1.609476	562.541632	0.001251	0.001251
RS	54	8.903283	1.558062	396.686024	0.000882	0.000884
RS	55	9.685736	1.558062	257.856271	0.000573	0.000576
RS	56	10.536191	1.558062	160.305521	0.000356	0.000359
RS	57	11.460556	1.558062	94.947824	0.000211	0.000213
RS	58	12.465256	1.475695	55.368062	0.000123	0.000124
RS	59	13.557272	1.475695	28.220717	0.000063	0.000063
RS	60	14.744192	1.475695	13.470933	0.000030	0.000030
RS	61	16.034264	1.475695	5.988149	0.000013	0.000014
RS	62	17.436454	1.475695	2.463697	0.000005	0.000006
RS	63	18.960504	1.475695	1.391560	0.000003	0.000003
PA	4+25*2+4+6 0.122372624 0.021948787 18.960504445 0.332753384 1.827385990 1.239933130 1.495512550 1.745095607 1.612900985 1.388403504 1.225665803 1.132758370 1.114103810 1.156518807 1.239347197 1.331137874 1.395761000 1.412834235 1.388311488 1.348391615 1.316383787 1.305846080 1.326399079 1.379225026 1.453568099 1.531383436 1.592237699 1.619906657 1.609476098 1.558062114 1.475694855
//
IT	3796
RD	22
LK	-5544186.632240
QD	-247.116391 -> -245.824535
RI	0.0546087371
TR	0.122351	0.021924
MT	18.972258
MM	C_pi: 1.224083, n_recomb: 449252.169862
RS	0	0.000000	0.332382	11442.723044	0.025471	0.102823
RS	1	0.008692	0.332382	12103.786198	0.026942	0.027829
RS	2	0.018139	0.332382	12772.833089	0.028431	0.014111
RS	3	0.028408	0.332382	13444.301322	0.029926	0.016405
RS	4	0.039569	1.862792	2555.867617	0.005689	0.003893
RS	5	0.051700	1.862792	2759.589031	0.006143	0.004573
RS	6	0.064885	1.227750	4509.110212	0.010037	0.007610
RS	7	0.079217	1.227750	4842.497956	0.010779	0.008547
RS	8	0.094794	1.488495	4290.229576	0.009550	0.007812
RS	9	0.111725	1.488495	4609.004908	0.010259	0.008549
RS	10	0.130128	1.750631	4209.998640	0.009371	0.008010
RS	11	0.150130	1.750631	4522.729729	0.010067	0.008779
RS	12	0.171871	1.618868	5245.938375	0.011677	0.010442
RS	13	0.195501	1.618868	5617.240022	0.012504	0.011435
RS	14	0.221186	1.391563	6978.413868	0.015533	0.014436
RS	15	0.249102	1.391563	7430.224129	0.016539	0.015540
RS	16	0.279446	1.226846	8943.216293	0.019907	0.018782
RS	17	0.312427	1.226846	9455.268292	0.021047	0.019918
RS	18	0.348274	1.132079	10793.164420	0.024025	0.022747
RS	19	0.387237	1.132079	11322.578054	0.025203	0.023891
RS	20	0.429587	1.112374	12046.870161	0.026815	0.025411
RS	21	0.475618	1.112374	12547.339544	0.027929	0.026476
RS	22	0.525649	1.154837	12552.697371	0.027941	0.026496
RS	23	0.580030	1.154837	12997.808242	0.028932	0.027431
RS	24	0.639136	1.238890	12516.224076	0.027860	0.026426
RS	25	0.703381	1.238890	12897.209894	0.028708	0.027200
RS	26	0.773209	1.332570	12324.613088	0.027434	0.025999
RS	27	0.849107	1.332570	12634.073472	0.028122	0.026630
RS	28	0.931602	1.398582	12296.695911	0.027371	0.025938
RS	29	1.021267	1.398582	12513.696204	0.027855	0.026412
RS	30	1.118725	1.415641	12514.922180	0.027857	0.026455
RS	31	1.224655	1.415641	12596.573501	0.028039	0.026693
RS	32	1.339791	1.389778	12818.361207	0.028533	0.027227
RS	33	1.464935	1.389778	12701.674386	0.028273	0.027081
RS	34	1.600956	1.348106	12850.488631	0.028604	0.027471
RS	35	1.748801	1.348106	12478.930116	0.027777	0.026779
RS	36	1.909495	1.314656	12285.563191	0.027347	0.026432
RS	37	2.084157	1.314656	11649.029065	0.025930	0.025150
RS	38	2.274000	1.303315	11002.905190	0.024492	0.023815
RS	39	2.480343	1.303315	10163.315330	0.022623	0.022057
RS	40	2.704622	1.324060	9123.987448	0.020309	0.019846
RS	41	2.948395	1.324060	8207.856846	0.018270	0.017878
RS	42	3.213356	1.378253	7006.672331	0.015596	0.015289
RS	43	3.501347	1.378253	6145.174870	0.013679	0.013413
RS	44	3.814369	1.454922	5042.766033	0.011225	0.011026
RS	45	4.154599	1.454922	4312.049388	0.009598	0.009428
RS	46	4.524401	1.535484	3445.532325	0.007669	0.007548
RS	47	4.926346	1.535484	2863.774641	0.006375	0.006277
RS	48	5.363227	1.598727	2246.471088	0.005000	0.004936
RS	49	5.838081	1.598727	1801.334170	0.004010	0.003964
RS	50	6.354208	1.627690	1385.800338	0.003085	0.003058
RS	51	6.915196	1.627690	1058.469548	0.002356	0.002341
RS	52	7.524944	1.617200	788.187259	0.001754	0.001748
RS	53	8.187690	1.617200	563.204311	0.001254	0.001253
RS	54	8.908042	1.564415	398.149189	0.000886	0.000888
RS	55	9.691004	1.564415	259.268323	0.000577	0.000580
RS	56	10.542021	1.564415	161.494238	0.000359	0.000362
RS	57	11.467006	1.564415	95.851651	0.000213	0.000215
RS	58	12.472389	1.480030	56.067334	0.000125	0.000126
RS	59	13.565159	1.480030	28.626181	0.000064	0.000064
RS	60	14.752909	1.480030	13.689831	0.000030	0.000031
RS	61	16.043898	1.480030	6.097659	0.000014	0.000014
RS	62	17.447096	1.480030	2.514191	0.000006	0.000006
RS	63	18.972258	1.480030	1.425135	0.000003	0.000003
PA	4+25*2+4+6 0.122351099 0.021923810 18.972257840 0.332381860 1.862791750 1.227749911 1.488494954 1.750630912 1.618867594 1.391563101 1.226846378 1.132079413 1.112374072 1.154837372 1.238889789 1.332569838 1.398581604 1.415640835 1.389778476 1.348106140 1.314656355 1.303314902 1.324059865 1.378252996 1.454922447 1.535483624 1.598727287 1.627689678 1.617199796 1.564415011 1.480030230
//
IT	3680
RD	23
LK	-5544184.113642
QD	-246.602224 -> -245.440054
RI	0.0545617661
TR	0.122333	0.021901
MT	18.982842
MM	C_pi: 1.224149, n_recomb: 448811.877307
RS	0	0.000000	0.332018	11445.252079	0.025501	0.102806
RS	1	0.008693	0.332018	12106.167469	0.026974	0.027844
RS	2	0.018141	0.332018	12774.995838	0.028464	0.014121
RS	3	0.028411	0.332018	13446.163108	0.029959	0.016427
RS	4	0.039573	1.898759	2505.181601	0.005582	0.003826
RS	5	0.051706	1.898759	2705.231909	0.006028	0.004489
RS	6	0.064894	1.216141	4548.734258	0.010135	0.007679
RS	7	0.079228	1.216141	4884.516055	0.010883	0.008618
RS	8	0.094807	1.481806	4305.543021	0.009593	0.007838
RS	9	0.111742	1.481806	4625.238165	0.010306	0.008581
RS	10	0.130148	1.755973	4193.027263	0.009343	0.007982
RS	11	0.150154	1.755973	4504.688986	0.010037	0.008753
RS	12	0.171899	1.624481	5223.108071	0.011638	0.010410
RS	13	0.195535	1.624481	5593.117432	0.012462	0.011401
RS	14	0.221225	1.394499	6958.230916	0.015504	0.014414
RS	15	0.249149	1.394499	7409.087361	0.016508	0.015515
RS	16	0.279499	1.228002	8928.516110	0.019894	0.018774
RS	17	0.312488	1.228002	9439.988340	0.021033	0.019907
RS	18	0.348345	1.131477	10791.670010	0.024045	0.022767
RS	19	0.387319	1.131477	11320.778713	0.025224	0.023910
RS	20	0.429680	1.110730	12055.847820	0.026862	0.025453
RS	21	0.475724	1.110730	12555.835830	0.027976	0.026519
RS	22	0.525770	1.153188	12559.664331	0.027984	0.026535
RS	23	0.580167	1.153188	13004.020076	0.028974	0.027473
RS	24	0.639293	1.238373	12508.833521	0.027871	0.026438
RS	25	0.703558	1.238373	12889.183249	0.028718	0.027214
RS	26	0.773409	1.333861	12299.950163	0.027406	0.025978
RS	27	0.849333	1.333861	12609.362477	0.028095	0.026611
RS	28	0.931856	1.401244	12262.134956	0.027321	0.025898
RS	29	1.021553	1.401244	12479.910551	0.027807	0.026374
RS	30	1.119047	1.418333	12482.636054	0.027813	0.026419
RS	31	1.225016	1.418333	12565.666942	0.027998	0.026660
RS	32	1.340197	1.391205	12799.354506	0.028518	0.027219
RS	33	1.465390	1.391205	12683.689587	0.028261	0.027072
RS	34	1.601466	1.347864	12847.856879	0.028626	0.027495
RS	35	1.749370	1.347864	12475.625467	0.027797	0.026800
RS	36	1.910132	1.313026	12293.665893	0.027392	0.026477
RS	37	2.084868	1.313026	11654.101900	0.025967	0.025186
RS	38	2.274794	1.300891	11011.289855	0.024534	0.023857
RS	39	2.481230	1.300891	10167.258721	0.022654	0.022089
RS	40	2.705610	1.321784	9122.653893	0.020326	0.019864
RS	41	2.949496	1.321784	8203.275349	0.018278	0.017888
RS	42	3.214582	1.377255	6993.405177	0.015582	0.015278
RS	43	3.502711	1.377255	6131.970374	0.013663	0.013401
RS	44	3.815886	1.456132	5023.615347	0.011193	0.010998
RS	45	4.156286	1.456132	4296.047202	0.009572	0.009406
RS	46	4.526275	1.539320	3428.057671	0.007638	0.007519
RS	47	4.928427	1.539320	2850.800384	0.006352	0.006257
RS	48	5.365537	1.604856	2235.026905	0.004980	0.004916
RS	49	5.840644	1.604856	1793.986329	0.003997	0.003952
RS	50	6.357050	1.635063	1380.857777	0.003077	0.003050
RS	51	6.918347	1.635063	1056.195568	0.002353	0.002338
RS	52	7.528437	1.624502	787.720011	0.001755	0.001749
RS	53	8.191560	1.624502	563.813724	0.001256	0.001255
RS	54	8.912326	1.570387	399.528440	0.000890	0.000891
RS	55	9.695748	1.570387	260.602035	0.000581	0.000583
RS	56	10.547270	1.570387	162.619307	0.000362	0.000364
RS	57	11.472814	1.570387	96.708942	0.000215	0.000217
RS	58	12.478813	1.484084	56.733062	0.000126	0.000127
RS	59	13.572261	1.484084	29.012821	0.000065	0.000065
RS	60	14.760760	1.484084	13.898940	0.000031	0.000031
RS	61	16.052572	1.484084	6.202476	0.000014	0.000014
RS	62	17.456680	1.484084	2.562624	0.000006	0.000006
RS	63	18.982842	1.484084	1.457461	0.000003	0.000003
PA	4+25*2+4+6 0.122332605 0.021900852 18.982842452 0.332018438 1.898758702 1.216140846 1.481806084 1.755973413 1.624481115 1.394498642 1.228002350 1.131476977 1.110729766 1.153187567 1.238373474 1.333861009 1.401243851 1.418332855 1.391204602 1.347864437 1.313026475 1.300891173 1.321784440 1.377255363 1.456132366 1.539320225 1.604856440 1.635063036 1.624501537 1.570387256 1.484084051
//
IT	3332
RD	24
LK	-5544181.847932
QD	-246.147659 -> -245.101178
RI	0.0545161997
TR	0.122316	0.021880
MT	18.992618
MM	C_pi: 1.224205, n_recomb: 448401.837376
RS	0	0.000000	0.331663	11448.183240	0.025531	0.102790
RS	1	0.008694	0.331663	12108.975704	0.027005	0.027857
RS	2	0.018143	0.331663	12777.612004	0.028496	0.014130
RS	3	0.028414	0.331663	13448.506505	0.029992	0.016448
RS	4	0.039578	1.935339	2455.743734	0.005477	0.003761
RS	5	0.051712	1.935339	2652.199243	0.005915	0.004408
RS	6	0.064902	1.205072	4587.312639	0.010230	0.007747
RS	7	0.079238	1.205072	4925.415821	0.010984	0.008687
RS	8	0.094820	1.475453	4320.268850	0.009635	0.007863
RS	9	0.111757	1.475453	4640.846655	0.010350	0.008612
RS	10	0.130167	1.761141	4176.827503	0.009315	0.007955
RS	11	0.150176	1.761141	4487.467362	0.010008	0.008728
RS	12	0.171926	1.629767	5201.772286	0.011601	0.010379
RS	13	0.195566	1.629767	5570.571426	0.012423	0.011369
RS	14	0.221262	1.397249	6939.390631	0.015476	0.014394
RS	15	0.249191	1.397249	7389.354594	0.016479	0.015492
RS	16	0.279549	1.229145	8914.324828	0.019880	0.018766
RS	17	0.312545	1.229145	9425.241465	0.021020	0.019895
RS	18	0.348411	1.130963	10789.802635	0.024063	0.022784
RS	19	0.387394	1.130963	11318.620933	0.025242	0.023926
RS	20	0.429766	1.109183	12064.397472	0.026905	0.025493
RS	21	0.475822	1.109183	12563.934254	0.028019	0.026559
RS	22	0.525882	1.151582	12566.894267	0.028026	0.026574
RS	23	0.580294	1.151582	13010.531284	0.029015	0.027513
RS	24	0.639437	1.237815	12502.622514	0.027883	0.026451
RS	25	0.703721	1.237815	12882.357377	0.028729	0.027229
RS	26	0.773594	1.335036	12277.098013	0.027380	0.025958
RS	27	0.849541	1.335036	12586.451639	0.028070	0.026593
RS	28	0.932091	1.403770	12229.474786	0.027273	0.025859
RS	29	1.021817	1.403770	12447.981557	0.027761	0.026337
RS	30	1.119345	1.420927	12451.784791	0.027769	0.026385
RS	31	1.225350	1.420927	12536.144544	0.027957	0.026627
RS	32	1.340572	1.392608	12780.976799	0.028503	0.027210
RS	33	1.465810	1.392608	12666.333265	0.028248	0.027063
RS	34	1.601936	1.347678	12845.140700	0.028646	0.027518
RS	35	1.749897	1.347678	12472.335087	0.027815	0.026818
RS	36	1.910721	1.311508	12301.407707	0.027434	0.026519
RS	37	2.085526	1.311508	11659.006571	0.026001	0.025220
RS	38	2.275528	1.298589	11019.628631	0.024575	0.023898
RS	39	2.482048	1.298589	10171.350736	0.022684	0.022119
RS	40	2.706523	1.319595	9121.877449	0.020343	0.019882
RS	41	2.950512	1.319595	8199.339411	0.018286	0.017899
RS	42	3.215713	1.376261	6981.220874	0.015569	0.015268
RS	43	3.503970	1.376261	6119.768318	0.013648	0.013390
RS	44	3.817287	1.457234	5005.719252	0.011163	0.010971
RS	45	4.157843	1.457234	4281.074580	0.009547	0.009384
RS	46	4.528005	1.542934	3411.635144	0.007608	0.007492
RS	47	4.930348	1.542934	2838.596811	0.006330	0.006237
RS	48	5.367670	1.610671	2224.235533	0.004960	0.004898
RS	49	5.843010	1.610671	1787.046878	0.003985	0.003941
RS	50	6.359676	1.642075	1376.176186	0.003069	0.003043
RS	51	6.921258	1.642075	1054.032522	0.002351	0.002336
RS	52	7.531662	1.631438	787.269804	0.001756	0.001749
RS	53	8.195133	1.631438	564.384163	0.001259	0.001257
RS	54	8.916284	1.576035	400.837029	0.000894	0.000894
RS	55	9.700129	1.576035	261.868178	0.000584	0.000586
RS	56	10.552119	1.576035	163.688692	0.000365	0.000367
RS	57	11.478178	1.576035	97.525101	0.000217	0.000219
RS	58	12.484745	1.487894	57.369035	0.000128	0.000129
RS	59	13.578820	1.487894	29.382535	0.000066	0.000066
RS	60	14.768010	1.487894	14.099133	0.000031	0.000032
RS	61	16.060584	1.487894	6.302967	0.000014	0.000014
RS	62	17.465531	1.487894	2.609134	0.000006	0.000006
RS	63	18.992618	1.487894	1.488597	0.000003	0.000003
PA	4+25*2+4+6 0.122315871 0.021879569 18.992618315 0.331662854 1.935338620 1.205071693 1.475452515 1.761141312 1.629767073 1.397248870 1.229145357 1.130963344 1.109183226 1.151581909 1.237814859 1.335036401 1.403769515 1.420926857 1.392608310 1.347678050 1.311507556 1.298589190 1.319594861 1.376261079 1.457233586 1.542933732 1.610670849 1.642075287 1.631437508 1.576034849 1.487894215
//
IT	3978
RD	25
LK	-5544179.807471
QD	-245.748046 -> -244.804866
RI	0.0544719875
TR	0.122301	0.021860
MT	19.001675
MM	C_pi: 1.224252, n_recomb: 448019.436941
RS	0	0.000000	0.331321	11451.269503	0.025560	0.102775
RS	1	0.008694	0.331321	12111.955907	0.027034	0.027870
RS	2	0.018145	0.331321	12780.419613	0.028526	0.014140
RS	3	0.028417	0.331321	13451.063784	0.030023	0.016470
RS	4	0.039582	1.972499	2407.564531	0.005374	0.003697
RS	5	0.051718	1.972499	2600.503413	0.005804	0.004328
RS	6	0.064909	1.194496	4624.930294	0.010323	0.007812
RS	7	0.079247	1.194496	4965.288277	0.011083	0.008754
RS	8	0.094832	1.469396	4334.487935	0.009675	0.007886
RS	9	0.111771	1.469396	4655.916537	0.010392	0.008642
RS	10	0.130184	1.766153	4161.330420	0.009288	0.007929
RS	11	0.150197	1.766153	4470.991874	0.009979	0.008703
RS	12	0.171950	1.634727	5181.884824	0.011566	0.010351
RS	13	0.195595	1.634727	5549.553689	0.012387	0.011340
RS	14	0.221296	1.399809	6921.884617	0.015450	0.014375
RS	15	0.249231	1.399809	7371.017154	0.016452	0.015471
RS	16	0.279594	1.230270	8900.659029	0.019867	0.018757
RS	17	0.312598	1.230270	9411.044122	0.021006	0.019884
RS	18	0.348471	1.130528	10787.633251	0.024078	0.022800
RS	19	0.387464	1.130528	11316.175228	0.025258	0.023940
RS	20	0.429846	1.107725	12072.571753	0.026947	0.025530
RS	21	0.475913	1.107725	12571.685234	0.028061	0.026597
RS	22	0.525986	1.150020	12574.334040	0.028066	0.026611
RS	23	0.580412	1.150020	13017.286280	0.029055	0.027552
RS	24	0.639571	1.237216	12497.511520	0.027895	0.026465
RS	25	0.703872	1.237216	12876.650542	0.028741	0.027245
RS	26	0.773765	1.336104	12255.922860	0.027356	0.025940
RS	27	0.849734	1.336104	12565.207556	0.028046	0.026577
RS	28	0.932309	1.406165	12198.592392	0.027228	0.025823
RS	29	1.022062	1.406165	12417.788083	0.027717	0.026303
RS	30	1.119620	1.423423	12422.309218	0.027727	0.026352
RS	31	1.225659	1.423423	12507.946139	0.027918	0.026595
RS	32	1.340919	1.393986	12763.213756	0.028488	0.027200
RS	33	1.466199	1.393986	12649.584783	0.028234	0.027054
RS	34	1.602372	1.347541	12842.333194	0.028665	0.027538
RS	35	1.750384	1.347541	12469.041912	0.027831	0.026835
RS	36	1.911265	1.310090	12308.786221	0.027474	0.026558
RS	37	2.086135	1.310090	11663.726091	0.026034	0.025252
RS	38	2.276208	1.296403	11027.865693	0.024615	0.023937
RS	39	2.482806	1.296403	10175.528463	0.022712	0.022149
RS	40	2.707368	1.317487	9121.574885	0.020360	0.019900
RS	41	2.951454	1.317487	8195.964692	0.018294	0.017909
RS	42	3.216762	1.375272	6970.010949	0.015557	0.015259
RS	43	3.505137	1.375272	6108.469402	0.013634	0.013380
RS	44	3.818585	1.458236	4988.959493	0.011136	0.010947
RS	45	4.159285	1.458236	4267.034336	0.009524	0.009365
RS	46	4.529608	1.546340	3396.171621	0.007580	0.007467
RS	47	4.932128	1.546340	2827.094890	0.006310	0.006219
RS	48	5.369646	1.616193	2214.037050	0.004942	0.004881
RS	49	5.845203	1.616193	1780.477710	0.003974	0.003931
RS	50	6.362107	1.648747	1371.734670	0.003062	0.003036
RS	51	6.923954	1.648747	1051.970529	0.002348	0.002333
RS	52	7.534650	1.638023	786.835693	0.001756	0.001749
RS	53	8.198443	1.638023	564.917148	0.001261	0.001259
RS	54	8.919949	1.581380	402.075904	0.000897	0.000897
RS	55	9.704187	1.581380	263.068525	0.000587	0.000588
RS	56	10.556610	1.581380	164.704123	0.000368	0.000369
RS	57	11.483146	1.581380	98.301458	0.000219	0.000220
RS	58	12.490241	1.491501	57.975552	0.000129	0.000130
RS	59	13.584896	1.491501	29.735834	0.000066	0.000067
RS	60	14.774727	1.491501	14.290832	0.000032	0.000032
RS	61	16.068007	1.491501	6.399400	0.000014	0.000014
RS	62	17.473730	1.491501	2.653865	0.000006	0.000006
RS	63	19.001675	1.491501	1.518653	0.000003	0.000003
PA	4+25*2+4+6 0.122300611 0.021859820 19.001674701 0.331320777 1.972498673 1.194496332 1.469396352 1.766153209 1.634726739 1.399808641 1.230269501 1.130527601 1.107725049 1.150020220 1.237216359 1.336103652 1.406165189 1.423423123 1.393985545 1.347541011 1.310090455 1.296402740 1.317487407 1.375271860 1.458236274 1.546340153 1.616193449 1.648746762 1.638022589 1.581379508 1.491500873
//
