# Supplementary material for: African bushpigs exhibit porous species boundaries and appeared in Madagascar concurrently with human arrival
Source: Nat Commun. 2024 Jan 3;15:172. doi: 10.1038/s41467-023-44105-1 (PMC10764920; doi:10.1038/s41467-023-44105-1)
Supplement: Supplementary file 9 — Source Data [file 41467_2023_44105_MOESM9_ESM.zip › sourceData/Fig3a.psmc/BPigMad00037.psmc]

CC
CC	Brief Description of the file format:
CC	  CC  comments
CC	  MM  useful-messages
CC	  RD  round-of-iterations
CC	  LL  \log[P(sequence)]
CC	  QD  Q-before-opt Q-after-opt
CC	  TR  \theta_0 \rho_0
CC	  RS  k t_k \lambda_k \pi_k \sum_{l\not=k}A_{kl} A_{kk}
CC	  DC  begin end best-k t_k+\Delta_k max-prob
CC
MM	Version: 0.6.5-r67
MM	pattern:4+25*2+4+6, n:63, n_free_lambdas:28
MM	n_iterations:25, skip:1, max_t:15, theta/rho:5
MM	is_decoding:0
MM	n_seqs:16, sum_L:17123291, sum_n:1676719
RD	0
LK	0.000000
QD	0.000000 -> 0.000000
RI	inf
TR	0.103052	0.020610
MT	15.000000
MM	C_pi: 1.000000, n_recomb: 349319.700769
RS	0	0.000000	1.000000	2854.474522	0.008172	0.000000
RS	1	0.008290	1.000000	3064.803142	0.008774	0.000000
RS	2	0.017266	1.000000	3288.299931	0.009413	0.000000
RS	3	0.026987	1.000000	3525.390210	0.010092	0.000000
RS	4	0.037514	1.000000	3776.437393	0.010811	0.000000
RS	5	0.048914	1.000000	4041.725493	0.011570	0.000000
RS	6	0.061258	1.000000	4321.439076	0.012371	0.000000
RS	7	0.074626	1.000000	4615.640512	0.013213	0.000000
RS	8	0.089102	1.000000	4924.244387	0.014097	0.000000
RS	9	0.104778	1.000000	5246.989005	0.015021	0.000000
RS	10	0.121753	1.000000	5583.404989	0.015984	0.000000
RS	11	0.140135	1.000000	5932.781112	0.016984	0.000000
RS	12	0.160042	1.000000	6294.127611	0.018018	0.000000
RS	13	0.181598	1.000000	6666.137458	0.019083	0.000000
RS	14	0.204942	1.000000	7047.146247	0.020174	0.000000
RS	15	0.230221	1.000000	7435.091674	0.021284	0.000000
RS	16	0.257595	1.000000	7827.473917	0.022408	0.000000
RS	17	0.287238	1.000000	8221.318572	0.023535	0.000000
RS	18	0.319339	1.000000	8613.144293	0.024657	0.000000
RS	19	0.354100	1.000000	8998.937717	0.025761	0.000000
RS	20	0.391744	1.000000	9374.138787	0.026835	0.000000
RS	21	0.432507	1.000000	9733.640047	0.027865	0.000000
RS	22	0.476650	1.000000	10071.803994	0.028833	0.000000
RS	23	0.524453	1.000000	10382.502872	0.029722	0.000000
RS	24	0.576218	1.000000	10659.185541	0.030514	0.000000
RS	25	0.632274	1.000000	10894.975965	0.031189	0.000000
RS	26	0.692977	1.000000	11082.807458	0.031727	0.000000
RS	27	0.758711	1.000000	11215.595972	0.032107	0.000000
RS	28	0.829896	1.000000	11286.454214	0.032310	0.000000
RS	29	0.906981	1.000000	11288.946241	0.032317	0.000000
RS	30	0.990456	1.000000	11217.379249	0.032112	0.000000
RS	31	1.080851	1.000000	11067.125544	0.031682	0.000000
RS	32	1.178739	1.000000	10834.963219	0.031017	0.000000
RS	33	1.284742	1.000000	10519.419072	0.030114	0.000000
RS	34	1.399532	1.000000	10121.092069	0.028974	0.000000
RS	35	1.523838	1.000000	9642.930808	0.027605	0.000000
RS	36	1.658449	1.000000	9090.434618	0.026023	0.000000
RS	37	1.804218	1.000000	8471.746048	0.024252	0.000000
RS	38	1.962071	1.000000	7797.603635	0.022322	0.000000
RS	39	2.133009	1.000000	7081.128813	0.020271	0.000000
RS	40	2.318118	1.000000	6337.430559	0.018142	0.000000
RS	41	2.518571	1.000000	5583.025936	0.015983	0.000000
RS	42	2.735641	1.000000	4835.093836	0.013841	0.000000
RS	43	2.970706	1.000000	4110.601263	0.011767	0.000000
RS	44	3.225257	1.000000	3425.364005	0.009806	0.000000
RS	45	3.500909	1.000000	2793.122886	0.007996	0.000000
RS	46	3.799411	1.000000	2224.728710	0.006369	0.000000
RS	47	4.122659	1.000000	1727.529469	0.004945	0.000000
RS	48	4.472702	1.000000	1305.039408	0.003736	0.000000
RS	49	4.851763	1.000000	956.940500	0.002739	0.000000
RS	50	5.262247	1.000000	679.425261	0.001945	0.000000
RS	51	5.706758	1.000000	465.841842	0.001334	0.000000
RS	52	6.188118	1.000000	307.556651	0.000880	0.000000
RS	53	6.709380	1.000000	194.916600	0.000558	0.000000
RS	54	7.273854	1.000000	118.180552	0.000338	0.000000
RS	55	7.885120	1.000000	68.301978	0.000196	0.000000
RS	56	8.547059	1.000000	37.479839	0.000107	0.000000
RS	57	9.263869	1.000000	19.444038	0.000056	0.000000
RS	58	10.040101	1.000000	9.492825	0.000027	0.000000
RS	59	10.880679	1.000000	4.339675	0.000012	0.000000
RS	60	11.790939	1.000000	1.847684	0.000005	0.000000
RS	61	12.776655	1.000000	0.728404	0.000002	0.000000
RS	62	13.844085	1.000000	0.264211	0.000001	0.000000
RS	63	15.000000	1.000000	0.123207	0.000000	0.000000
PA	4+25*2+4+6 0.103052482 0.020610496 15.000000000 1.000000000 1.000000000 1.000000000 1.000000000 1.000000000 1.000000000 1.000000000 1.000000000 1.000000000 1.000000000 1.000000000 1.000000000 1.000000000 1.000000000 1.000000000 1.000000000 1.000000000 1.000000000 1.000000000 1.000000000 1.000000000 1.000000000 1.000000000 1.000000000 1.000000000 1.000000000 1.000000000 1.000000000
//
IT	5851
RD	1
LK	-4339783.228591
QD	-21195.951362 -> -7451.374521
RI	0.1766732662
TR	0.097338	0.017499
MT	17.959185
MM	C_pi: 1.219838, n_recomb: 361658.529671
RS	0	0.000000	0.204334	14744.879859	0.040770	0.145139
RS	1	0.008598	0.204334	15326.479115	0.042378	0.158937
RS	2	0.017935	0.204334	15871.166760	0.043884	0.035756
RS	3	0.028074	0.204334	16368.171175	0.045259	0.014191
RS	4	0.039086	0.987158	3559.882032	0.009843	0.007922
RS	5	0.051044	0.987158	3817.833374	0.010556	0.005980
RS	6	0.064030	1.313705	3078.855344	0.008513	0.005160
RS	7	0.078133	1.313705	3306.766087	0.009143	0.004962
RS	8	0.093448	1.448898	3218.996162	0.008901	0.005053
RS	9	0.110080	1.448898	3454.678995	0.009552	0.005290
RS	10	0.128142	1.497438	3584.573504	0.009911	0.005639
RS	11	0.147757	1.497438	3840.633685	0.010620	0.006086
RS	12	0.169059	1.500277	4102.501486	0.011344	0.006622
RS	13	0.192192	1.500277	4385.078289	0.012125	0.007247
RS	14	0.217313	1.482296	4736.988487	0.013098	0.007951
RS	15	0.244595	1.482296	5047.718146	0.013957	0.008729
RS	16	0.274222	1.459714	5452.238072	0.015076	0.009574
RS	17	0.306397	1.459714	5788.153734	0.016004	0.010456
RS	18	0.341338	1.442737	6204.012006	0.017154	0.011347
RS	19	0.379282	1.442737	6557.406107	0.018131	0.012226
RS	20	0.420490	1.434809	6952.430437	0.019224	0.013082
RS	21	0.465240	1.434809	7311.551061	0.020217	0.013910
RS	22	0.513837	1.434828	7667.922886	0.021202	0.014710
RS	23	0.566613	1.434828	8017.700325	0.022169	0.015479
RS	24	0.623927	1.440533	8323.801919	0.023016	0.016210
RS	25	0.686168	1.440533	8646.139937	0.023907	0.016898
RS	26	0.753760	1.449535	8892.515846	0.024588	0.017537
RS	27	0.827164	1.449535	9166.516634	0.025346	0.018127
RS	28	0.906878	1.459045	9347.199801	0.025845	0.018671
RS	29	0.993447	1.459045	9549.443403	0.026405	0.019171
RS	30	1.087458	1.466336	9658.394214	0.026706	0.019628
RS	31	1.189552	1.466336	9763.456103	0.026996	0.020039
RS	32	1.300423	1.469324	9789.918381	0.027070	0.020401
RS	33	1.420828	1.469324	9771.786786	0.027019	0.020705
RS	34	1.551584	1.466826	9698.960246	0.026818	0.020937
RS	35	1.693582	1.466826	9534.109917	0.026362	0.021080
RS	36	1.847788	1.458816	9340.322728	0.025826	0.021110
RS	37	2.015253	1.458816	9013.185306	0.024922	0.021001
RS	38	2.197116	1.446320	8679.092950	0.023998	0.020729
RS	39	2.394615	1.446320	8189.682534	0.022645	0.020268
RS	40	2.609095	1.431119	7709.809386	0.021318	0.019601
RS	41	2.842015	1.431119	7081.533054	0.019581	0.018720
RS	42	3.094960	1.415260	6476.650747	0.017908	0.017627
RS	43	3.369653	1.415260	5760.104416	0.015927	0.016338
RS	44	3.667963	1.400514	5082.833142	0.014054	0.014881
RS	45	3.991921	1.400514	4350.705350	0.012030	0.013300
RS	46	4.343732	1.387744	3677.863646	0.010169	0.011646
RS	47	4.725790	1.387744	3008.882008	0.008320	0.009976
RS	48	5.140697	1.376474	2419.082416	0.006689	0.008346
RS	49	5.591276	1.376474	1876.023461	0.005187	0.006807
RS	50	6.080595	1.365380	1422.833498	0.003934	0.005400
RS	51	6.611983	1.365380	1035.516118	0.002863	0.004156
RS	52	7.189059	1.353236	733.335490	0.002028	0.003093
RS	53	7.815750	1.353236	494.716294	0.001368	0.002218
RS	54	8.496322	1.334873	323.691101	0.000895	0.001527
RS	55	9.235408	1.334873	198.991901	0.000550	0.001004
RS	56	10.038038	1.334873	116.510304	0.000322	0.000627
RS	57	10.909675	1.334873	64.700793	0.000179	0.000370
RS	58	11.856253	1.314469	34.271488	0.000095	0.000205
RS	59	12.884216	1.314469	16.676507	0.000046	0.000106
RS	60	14.000559	1.314469	7.576050	0.000021	0.000052
RS	61	15.212882	1.314469	3.194523	0.000009	0.000024
RS	62	16.529437	1.314469	1.242339	0.000003	0.000010
RS	63	17.959185	1.314469	0.641812	0.000002	0.000007
PA	4+25*2+4+6 0.097338305 0.017499274 17.959184647 0.204333782 0.987158298 1.313704729 1.448897839 1.497438431 1.500277042 1.482295632 1.459714413 1.442737103 1.434808731 1.434827805 1.440532565 1.449534893 1.459045410 1.466335773 1.469324112 1.466825962 1.458815575 1.446319580 1.431119442 1.415259600 1.400514126 1.387744427 1.376473784 1.365379512 1.353236377 1.334873378 1.314469218
//
IT	4473
RD	2
LK	-4320781.632579
QD	-4044.482142 -> -1897.115201
RI	0.1020812311
TR	0.092831	0.016141
MT	19.977691
MM	C_pi: 1.280872, n_recomb: 350383.592680
RS	0	0.000000	0.131937	22329.254017	0.063728	0.135190
RS	1	0.008780	0.131937	22662.118805	0.064678	0.159443
RS	2	0.018332	0.131937	22860.362318	0.065244	0.045381
RS	3	0.028722	0.131937	22908.156032	0.065380	0.024324
RS	4	0.040025	1.210218	2589.084300	0.007389	0.004091
RS	5	0.052319	1.210218	2786.998416	0.007954	0.004326
RS	6	0.065694	1.627681	2231.977059	0.006370	0.003545
RS	7	0.080242	1.627681	2405.702436	0.006866	0.003995
RS	8	0.096069	1.777563	2373.452174	0.006774	0.004108
RS	9	0.113284	1.777563	2556.253413	0.007296	0.004622
RS	10	0.132012	1.818674	2688.894126	0.007674	0.005017
RS	11	0.152384	1.818674	2891.487123	0.008252	0.005625
RS	12	0.174544	1.792356	3151.505033	0.008994	0.006282
RS	13	0.198650	1.792356	3381.116763	0.009650	0.007025
RS	14	0.224873	1.734716	3742.450723	0.010681	0.007928
RS	15	0.253399	1.734716	4002.737481	0.011424	0.008802
RS	16	0.284429	1.674698	4426.430127	0.012633	0.009892
RS	17	0.318184	1.674698	4716.190067	0.013460	0.010892
RS	18	0.354902	1.632898	5142.605640	0.014677	0.012032
RS	19	0.394845	1.632898	5454.966385	0.015569	0.013012
RS	20	0.438295	1.616374	5831.676450	0.016644	0.014019
RS	21	0.485560	1.616374	6155.489128	0.017568	0.014898
RS	22	0.536975	1.621343	6460.603212	0.018439	0.015726
RS	23	0.592904	1.621343	6782.542653	0.019357	0.016501
RS	24	0.653745	1.641899	7011.261775	0.020010	0.017148
RS	25	0.719927	1.641899	7316.761112	0.020882	0.017790
RS	26	0.791921	1.672097	7473.592007	0.021330	0.018246
RS	27	0.870236	1.672097	7747.082951	0.022110	0.018746
RS	28	0.955427	1.704631	7848.150775	0.022399	0.019065
RS	29	1.048099	1.704631	8072.671466	0.023040	0.019456
RS	30	1.148908	1.732425	8134.519717	0.023216	0.019701
RS	31	1.258568	1.732425	8290.789003	0.023662	0.019996
RS	32	1.377857	1.750234	8319.526027	0.023744	0.020200
RS	33	1.507620	1.750234	8385.404085	0.023932	0.020387
RS	34	1.648777	1.755358	8371.959915	0.023894	0.020536
RS	35	1.802328	1.755358	8323.356265	0.023755	0.020560
RS	36	1.969362	1.748234	8241.686499	0.023522	0.020582
RS	37	2.151062	1.748234	8056.306224	0.022993	0.020353
RS	38	2.348716	1.731777	7871.184582	0.022464	0.020132
RS	39	2.563726	1.731777	7535.713229	0.021507	0.019555
RS	40	2.797614	1.710275	7217.327669	0.020598	0.018981
RS	41	3.052038	1.710275	6736.963695	0.019227	0.018004
RS	42	3.328803	1.688098	6279.159319	0.017921	0.017026
RS	43	3.629869	1.688098	5685.519562	0.016227	0.015678
RS	44	3.957369	1.668509	5119.163110	0.014610	0.014345
RS	45	4.313626	1.668509	4470.498516	0.012759	0.012754
RS	46	4.701164	1.652463	3862.185195	0.011023	0.011224
RS	47	5.122730	1.652463	3231.594393	0.009223	0.009587
RS	48	5.581311	1.638172	2662.176643	0.007598	0.008074
RS	49	6.080158	1.638172	2117.249887	0.006043	0.006584
RS	50	6.622806	1.622589	1651.313537	0.004713	0.005271
RS	51	7.213102	1.622589	1235.710326	0.003527	0.004066
RS	52	7.855228	1.603221	903.513231	0.002579	0.003064
RS	53	8.553736	1.603221	628.005959	0.001792	0.002207
RS	54	9.313576	1.571455	426.165287	0.001216	0.001546
RS	55	10.140135	1.571455	269.995647	0.000771	0.001019
RS	56	11.039269	1.571455	163.149431	0.000466	0.000640
RS	57	12.017351	1.571455	93.642275	0.000267	0.000381
RS	58	13.081314	1.536393	51.601483	0.000147	0.000216
RS	59	14.238698	1.536393	25.900759	0.000074	0.000113
RS	60	15.497706	1.536393	12.150738	0.000035	0.000055
RS	61	16.867261	1.536393	5.296378	0.000015	0.000025
RS	62	18.357070	1.536393	2.131413	0.000006	0.000011
RS	63	19.977691	1.536393	1.158714	0.000003	0.000007
PA	4+25*2+4+6 0.092831409 0.016140504 19.977690942 0.131936857 1.210218251 1.627680580 1.777563089 1.818673888 1.792355590 1.734715746 1.674698335 1.632897672 1.616374139 1.621343268 1.641898514 1.672097021 1.704631151 1.732424613 1.750234036 1.755358114 1.748234180 1.731777337 1.710274645 1.688098095 1.668509158 1.652463132 1.638172401 1.622588732 1.603221418 1.571455375 1.536392750
//
IT	4560
RD	3
LK	-4317679.692118
QD	-1362.367614 -> -909.251085
RI	0.0771104982
TR	0.089695	0.015400
MT	21.353432
MM	C_pi: 1.311394, n_recomb: 342358.224578
RS	0	0.000000	0.112545	25757.367673	0.075235	0.125904
RS	1	0.008895	0.112545	25829.168109	0.075445	0.161599
RS	2	0.018581	0.112545	25712.072075	0.075103	0.050737
RS	3	0.029129	0.112545	25392.108435	0.074168	0.029427
RS	4	0.040615	1.544361	1906.415772	0.005568	0.002875
RS	5	0.053123	1.544361	2058.712188	0.006013	0.003391
RS	6	0.066743	1.941501	1768.837169	0.005167	0.002945
RS	7	0.081575	1.941501	1911.095686	0.005582	0.003465
RS	8	0.097726	2.034898	1969.058695	0.005751	0.003708
RS	9	0.115313	2.034898	2125.238166	0.006208	0.004246
RS	10	0.134465	2.042909	2283.051244	0.006669	0.004702
RS	11	0.155321	2.042909	2460.174010	0.007186	0.005305
RS	12	0.178032	1.978956	2733.623715	0.007985	0.006044
RS	13	0.202763	1.978956	2938.763505	0.008584	0.006772
RS	14	0.229694	1.877910	3324.165340	0.009710	0.007813
RS	15	0.259020	1.877910	3562.130083	0.010405	0.008676
RS	16	0.290954	1.777316	4025.308985	0.011758	0.009950
RS	17	0.325730	1.777316	4295.899338	0.012548	0.010975
RS	18	0.363598	1.706841	4763.157980	0.013913	0.012323
RS	19	0.404835	1.706841	5059.285935	0.014778	0.013365
RS	20	0.449740	1.677486	5454.406263	0.015932	0.014507
RS	21	0.498640	1.677486	5763.753535	0.016835	0.015459
RS	22	0.551889	1.683032	6054.717395	0.017685	0.016312
RS	23	0.609874	1.683032	6363.250808	0.018587	0.017161
RS	24	0.673017	1.714575	6546.218883	0.019121	0.017724
RS	25	0.741777	1.714575	6839.924619	0.019979	0.018427
RS	26	0.816653	1.763479	6927.657948	0.020235	0.018707
RS	27	0.898189	1.763479	7193.016614	0.021010	0.019248
RS	28	0.986978	1.818254	7218.843884	0.021086	0.019351
RS	29	1.083665	1.818254	7442.155986	0.021738	0.019766
RS	30	1.188951	1.867390	7440.319973	0.021733	0.019807
RS	31	1.303604	1.867390	7606.030021	0.022217	0.020113
RS	32	1.428454	1.902202	7595.365236	0.022185	0.020155
RS	33	1.564410	1.902202	7684.607076	0.022446	0.020340
RS	34	1.712459	1.918232	7662.354835	0.022381	0.020386
RS	35	1.873677	1.918232	7652.875185	0.022353	0.020395
RS	36	2.049235	1.916409	7591.741524	0.022175	0.020365
RS	37	2.240409	1.916409	7460.839520	0.021792	0.020108
RS	38	2.448588	1.901620	7318.818867	0.021378	0.019870
RS	39	2.675285	1.901620	7050.099008	0.020593	0.019258
RS	40	2.922146	1.880567	6787.574820	0.019826	0.018686
RS	41	3.190965	1.880567	6380.636273	0.018637	0.017680
RS	42	3.483696	1.859613	5981.367842	0.017471	0.016712
RS	43	3.802465	1.859613	5460.465946	0.015950	0.015356
RS	44	4.149589	1.842951	4947.395915	0.014451	0.014042
RS	45	4.527590	1.842951	4362.743857	0.012743	0.012469
RS	46	4.939213	1.830933	3797.609557	0.011093	0.010974
RS	47	5.387450	1.830933	3214.900124	0.009390	0.009377
RS	48	5.875558	1.819902	2675.295077	0.007814	0.007913
RS	49	6.407084	1.819902	2157.472078	0.006302	0.006468
RS	50	6.985888	1.804842	1705.895557	0.004983	0.005203
RS	51	7.616177	1.804842	1297.263942	0.003789	0.004031
RS	52	8.302529	1.782049	965.404728	0.002820	0.003063
RS	53	9.049933	1.782049	683.101760	0.001995	0.002219
RS	54	9.863819	1.740699	473.684642	0.001384	0.001573
RS	55	10.750099	1.740699	305.665525	0.000893	0.001043
RS	56	11.715214	1.740699	188.299808	0.000550	0.000660
RS	57	12.766175	1.740699	110.285445	0.000322	0.000396
RS	58	13.910620	1.694716	62.261852	0.000182	0.000228
RS	59	15.156863	1.694716	31.865258	0.000093	0.000120
RS	60	16.513959	1.694716	15.253631	0.000045	0.000059
RS	61	17.991768	1.694716	6.789379	0.000020	0.000027
RS	62	19.601028	1.694716	2.791933	0.000008	0.000012
RS	63	21.353432	1.694716	1.568347	0.000005	0.000007
PA	4+25*2+4+6 0.089695190 0.015400111 21.353432029 0.112545118 1.544360857 1.941501350 2.034897765 2.042908710 1.978955599 1.877909998 1.777316283 1.706840696 1.677485918 1.683031797 1.714575247 1.763479231 1.818254018 1.867390287 1.902202094 1.918232157 1.916409288 1.901619598 1.880567161 1.859613173 1.842950803 1.830933156 1.819901840 1.804842067 1.782049066 1.740698668 1.694715724
//
IT	4393
RD	4
LK	-4316991.041205
QD	-796.300580 -> -664.663584
RI	0.0664059819
TR	0.087515	0.014952
MT	22.308677
MM	C_pi: 1.333845, n_recomb: 338128.632596
RS	0	0.000000	0.105290	27342.569134	0.080864	0.119270
RS	1	0.008970	0.105290	27261.056697	0.080623	0.163662
RS	2	0.018745	0.105290	26964.072068	0.079745	0.053970
RS	3	0.029397	0.105290	26439.773101	0.078194	0.032338
RS	4	0.041004	1.962251	1457.739919	0.004311	0.002201
RS	5	0.053653	1.962251	1577.997376	0.004667	0.002745
RS	6	0.067436	2.237501	1497.853952	0.004430	0.002623
RS	7	0.082456	2.237501	1620.998880	0.004794	0.003122
RS	8	0.098823	2.235000	1755.137271	0.005191	0.003507
RS	9	0.116658	2.235000	1896.963141	0.005610	0.004024
RS	10	0.136092	2.209634	2072.148892	0.006128	0.004531
RS	11	0.157271	2.209634	2235.898202	0.006613	0.005096
RS	12	0.180349	2.116987	2515.321615	0.007439	0.005881
RS	13	0.205497	2.116987	2707.677234	0.008008	0.006560
RS	14	0.232901	1.980207	3111.150620	0.009201	0.007689
RS	15	0.262763	1.980207	3338.012986	0.009872	0.008507
RS	16	0.295304	1.843267	3839.588308	0.011355	0.009917
RS	17	0.330764	1.843267	4101.895333	0.012131	0.010919
RS	18	0.369405	1.744748	4618.372796	0.013659	0.012440
RS	19	0.411512	1.744748	4908.969350	0.014518	0.013496
RS	20	0.457396	1.700356	5340.149525	0.015793	0.014771
RS	21	0.507396	1.700356	5645.337740	0.016696	0.015763
RS	22	0.561882	1.702031	5946.001401	0.017585	0.016662
RS	23	0.621254	1.702031	6250.409869	0.018485	0.017570
RS	24	0.685953	1.738630	6414.149357	0.018970	0.018087
RS	25	0.756456	1.738630	6703.316923	0.019825	0.018857
RS	26	0.833282	1.799865	6747.332244	0.019955	0.019009
RS	27	0.917001	1.799865	7008.463970	0.020727	0.019613
RS	28	1.008229	1.870993	6980.179116	0.020644	0.019548
RS	29	1.107640	1.870993	7201.254747	0.021297	0.020019
RS	30	1.215969	1.936659	7149.852311	0.021145	0.019898
RS	31	1.334016	1.936659	7317.367144	0.021641	0.020250
RS	32	1.462652	1.985042	7271.618436	0.021505	0.020164
RS	33	1.602826	1.985042	7368.552111	0.021792	0.020384
RS	34	1.755575	2.010020	7329.866247	0.021678	0.020346
RS	35	1.922026	2.010020	7335.103536	0.021693	0.020377
RS	36	2.103408	2.013091	7273.911361	0.021512	0.020297
RS	37	2.301061	2.013091	7164.963442	0.021190	0.020048
RS	38	2.516444	2.001082	7033.585127	0.020802	0.019777
RS	39	2.751147	2.001082	6793.415380	0.020091	0.019162
RS	40	3.006903	1.982923	6546.223526	0.019360	0.018558
RS	41	3.285602	1.982923	6173.183887	0.018257	0.017547
RS	42	3.589301	1.966621	5790.184335	0.017124	0.016545
RS	43	3.920243	1.966621	5306.691387	0.015694	0.015193
RS	44	4.280872	1.956856	4810.276676	0.014226	0.013851
RS	45	4.673850	1.956856	4263.556007	0.012609	0.012301
RS	46	5.102079	1.952896	3716.331738	0.010991	0.010799
RS	47	5.568721	1.952896	3167.391722	0.009367	0.009240
RS	48	6.077223	1.948813	2645.538281	0.007824	0.007792
RS	49	6.631340	1.948813	2152.066985	0.006365	0.006388
RS	50	7.235162	1.937380	1713.849007	0.005069	0.005151
RS	51	7.893149	1.937380	1317.209032	0.003896	0.004009
RS	52	8.610159	1.913635	991.065687	0.002931	0.003063
RS	53	9.391487	1.913635	709.843670	0.002099	0.002232
RS	54	10.242903	1.865275	499.480601	0.001477	0.001597
RS	55	11.170694	1.865275	326.466498	0.000966	0.001065
RS	56	12.181711	1.865275	203.846254	0.000603	0.000678
RS	57	13.283418	1.865275	121.099046	0.000358	0.000411
RS	58	14.483953	1.810730	69.544089	0.000206	0.000240
RS	59	15.792179	1.810730	36.091649	0.000107	0.000127
RS	60	17.217757	1.810730	17.529848	0.000052	0.000063
RS	61	18.771213	1.810730	7.921665	0.000023	0.000029
RS	62	20.464020	1.810730	3.309317	0.000010	0.000013
RS	63	22.308677	1.810730	1.904828	0.000006	0.000008
PA	4+25*2+4+6 0.087515347 0.014951976 22.308676846 0.105289838 1.962250669 2.237500985 2.234999978 2.209633827 2.116987419 1.980207036 1.843267142 1.744747800 1.700356305 1.702030942 1.738629885 1.799865487 1.870992568 1.936659479 1.985042115 2.010019819 2.013090932 2.001082419 1.982922859 1.966620523 1.956855714 1.952895722 1.948813058 1.937380337 1.913634972 1.865274936 1.810730386
//
IT	3844
RD	5
LK	-4316779.220541
QD	-629.072947 -> -576.862283
RI	0.0607666729
TR	0.085933	0.014657
MT	23.002024
MM	C_pi: 1.351313, n_recomb: 335831.365056
RS	0	0.000000	0.101887	28183.750212	0.083922	0.114679
RS	1	0.009023	0.101887	28014.187295	0.083417	0.165235
RS	2	0.018860	0.101887	27614.561087	0.082227	0.056064
RS	3	0.029585	0.101887	26974.479393	0.080322	0.034195
RS	4	0.041278	2.451252	1150.686017	0.003426	0.001754
RS	5	0.054025	2.451252	1247.835002	0.003716	0.002266
RS	6	0.067923	2.500748	1325.845323	0.003948	0.002421
RS	7	0.083074	2.500748	1436.519603	0.004278	0.002884
RS	8	0.099593	2.381048	1633.465796	0.004864	0.003402
RS	9	0.117603	2.381048	1767.076302	0.005262	0.003896
RS	10	0.137237	2.332424	1949.917311	0.005806	0.004434
RS	11	0.158643	2.332424	2105.912219	0.006271	0.004964
RS	12	0.181980	2.225751	2380.743356	0.007089	0.005763
RS	13	0.207424	2.225751	2565.235569	0.007638	0.006395
RS	14	0.235163	2.064311	2975.449778	0.008860	0.007571
RS	15	0.265404	2.064311	3195.380696	0.009515	0.008342
RS	16	0.298375	1.897607	3725.113944	0.011092	0.009848
RS	17	0.334320	1.897607	3982.726590	0.011859	0.010810
RS	18	0.373509	1.773826	4543.722337	0.013530	0.012473
RS	19	0.416234	1.773826	4832.158628	0.014389	0.013519
RS	20	0.462814	1.714448	5302.367239	0.015789	0.014917
RS	21	0.513597	1.714448	5606.797331	0.016695	0.015923
RS	22	0.568962	1.710121	5927.080177	0.017649	0.016882
RS	23	0.629323	1.710121	6230.782235	0.018553	0.017824
RS	24	0.695130	1.747955	6390.132372	0.019028	0.018328
RS	25	0.766875	1.747955	6677.919857	0.019885	0.019144
RS	26	0.845093	1.816691	6695.158120	0.019936	0.019214
RS	27	0.930369	1.816691	6954.445571	0.020708	0.019867
RS	28	1.023340	1.899047	6888.651693	0.020512	0.019684
RS	29	1.124699	1.899047	7108.380074	0.021167	0.020203
RS	30	1.235204	1.976420	7021.713030	0.020908	0.019967
RS	31	1.355680	1.976420	7189.571309	0.021408	0.020362
RS	32	1.487026	2.034247	7119.046017	0.021198	0.020189
RS	33	1.630224	2.034247	7218.989294	0.021496	0.020444
RS	34	1.786343	2.064981	7168.815015	0.021346	0.020354
RS	35	1.956548	2.064981	7180.170383	0.021380	0.020412
RS	36	2.142111	2.070848	7117.499296	0.021194	0.020302
RS	37	2.344418	2.070848	7017.742221	0.020897	0.020068
RS	38	2.564978	2.060658	6888.918230	0.020513	0.019772
RS	39	2.805440	2.060658	6660.903561	0.019834	0.019162
RS	40	3.067599	2.045464	6415.185132	0.019102	0.018521
RS	41	3.353412	2.045464	6057.565621	0.018038	0.017510
RS	42	3.665015	2.034722	5673.615155	0.016894	0.016459
RS	43	4.004733	2.034722	5209.389916	0.015512	0.015112
RS	44	4.375105	2.033366	4712.496762	0.014032	0.013724
RS	45	4.778895	2.033366	4188.549506	0.012472	0.012193
RS	46	5.219119	2.039309	3645.497655	0.010855	0.010666
RS	47	5.699065	2.039309	3120.108946	0.009291	0.009139
RS	48	6.222316	2.044094	2607.526259	0.007764	0.007693
RS	49	6.792781	2.044094	2133.741222	0.006354	0.006324
RS	50	7.414719	2.038071	1705.724556	0.005079	0.005105
RS	51	8.092774	2.038071	1321.042391	0.003934	0.003990
RS	52	8.832011	2.014902	1001.361702	0.002982	0.003062
RS	53	9.637949	2.014902	723.757196	0.002155	0.002243
RS	54	10.516607	1.961223	514.810161	0.001533	0.001617
RS	55	11.474547	1.961223	339.779761	0.001012	0.001085
RS	56	12.518922	1.961223	214.355845	0.000638	0.000695
RS	57	13.657531	1.961223	128.736428	0.000383	0.000424
RS	58	14.898878	1.899694	74.907566	0.000223	0.000250
RS	59	16.252231	1.899694	39.299748	0.000117	0.000133
RS	60	17.727698	1.899694	19.306876	0.000057	0.000067
RS	61	19.336297	1.899694	8.829575	0.000026	0.000031
RS	62	21.090040	1.899694	3.735032	0.000011	0.000014
RS	63	23.002024	1.899694	2.192558	0.000007	0.000008
PA	4+25*2+4+6 0.085933148 0.014657433 23.002024042 0.101887495 2.451252047 2.500748382 2.381047760 2.332423983 2.225750743 2.064311107 1.897606621 1.773826486 1.714447888 1.710120583 1.747954964 1.816690585 1.899047393 1.976420455 2.034247146 2.064981298 2.070848151 2.060657777 2.045464318 2.034721546 2.033365839 2.039309052 2.044094467 2.038070622 2.014901766 1.961223346 1.899694201
//
IT	4445
RD	6
LK	-4316690.558632
QD	-560.695602 -> -533.846702
RI	0.0573161996
TR	0.084714	0.014448
MT	23.535817
MM	C_pi: 1.365325, n_recomb: 334474.341208
RS	0	0.000000	0.099974	28704.116286	0.085819	0.111371
RS	1	0.009063	0.099974	28479.035057	0.085146	0.166394
RS	2	0.018946	0.099974	28014.631022	0.083757	0.057535
RS	3	0.029726	0.099974	27301.490470	0.081625	0.035497
RS	4	0.041483	3.008770	930.436903	0.002782	0.001432
RS	5	0.054305	3.008770	1010.345991	0.003021	0.001898
RS	6	0.068288	2.725913	1210.165562	0.003618	0.002285
RS	7	0.083540	2.725913	1312.292533	0.003923	0.002714
RS	8	0.100173	2.478529	1563.740678	0.004675	0.003352
RS	9	0.118314	2.478529	1692.689719	0.005061	0.003830
RS	10	0.138099	2.418564	1876.220655	0.005609	0.004382
RS	11	0.159677	2.418564	2027.590904	0.006062	0.004886
RS	12	0.183210	2.312083	2289.624910	0.006845	0.005674
RS	13	0.208876	2.312083	2468.794953	0.007381	0.006272
RS	14	0.236868	2.136692	2875.963896	0.008598	0.007462
RS	15	0.267397	2.136692	3090.817834	0.009241	0.008194
RS	16	0.300693	1.946788	3637.885192	0.010876	0.009763
RS	17	0.337006	1.946788	3892.035442	0.011636	0.010688
RS	18	0.376610	1.801059	4489.009737	0.013421	0.012464
RS	19	0.419803	1.801059	4776.196551	0.014280	0.013492
RS	20	0.466910	1.727835	5282.074461	0.015792	0.014998
RS	21	0.518287	1.727835	5586.660657	0.016703	0.016004
RS	22	0.574320	1.716987	5928.972992	0.017726	0.017028
RS	23	0.635431	1.716987	6233.058160	0.018635	0.017984
RS	24	0.702079	1.754186	6395.321546	0.019121	0.018496
RS	25	0.774768	1.754186	6682.968130	0.019981	0.019340
RS	26	0.854045	1.827599	6683.675759	0.019983	0.019358
RS	27	0.940506	1.827599	6942.300038	0.020756	0.020044
RS	28	1.034802	1.917888	6850.138454	0.020480	0.019778
RS	29	1.137645	1.917888	7069.291726	0.021136	0.020331
RS	30	1.249807	2.003590	6957.913099	0.020803	0.020015
RS	31	1.372134	2.003590	7126.026764	0.021305	0.020442
RS	32	1.505548	2.067702	7039.569890	0.021047	0.020214
RS	33	1.651051	2.067702	7141.078568	0.021350	0.020497
RS	34	1.809742	2.101486	7085.673489	0.021185	0.020381
RS	35	1.982813	2.101486	7099.882605	0.021227	0.020461
RS	36	2.171570	2.108036	7038.834560	0.021044	0.020342
RS	37	2.377432	2.108036	6942.863053	0.020758	0.020122
RS	38	2.601951	2.098221	6816.081432	0.020378	0.019813
RS	39	2.846818	2.098221	6592.696231	0.019711	0.019207
RS	40	3.113875	2.085190	6344.387108	0.018968	0.018535
RS	41	3.405135	2.085190	5993.098865	0.017918	0.017524
RS	42	3.722790	2.079780	5601.419248	0.016747	0.016422
RS	43	4.069233	2.079780	5146.931129	0.015388	0.015079
RS	44	4.447072	2.087094	4641.742897	0.013878	0.013637
RS	45	4.859154	2.087094	4131.980116	0.012354	0.012121
RS	46	5.308581	2.103592	3586.045044	0.010721	0.010559
RS	47	5.798737	2.103592	3077.760099	0.009202	0.009060
RS	48	6.333314	2.118146	2569.422421	0.007682	0.007607
RS	49	6.916338	2.118146	2111.674999	0.006313	0.006269
RS	50	7.552198	2.118511	1691.356953	0.005057	0.005062
RS	51	8.245684	2.118511	1317.671608	0.003940	0.003971
RS	52	9.002017	2.096861	1004.166027	0.003002	0.003058
RS	53	9.826894	2.096861	731.028654	0.002186	0.002251
RS	54	10.726526	2.038990	524.424743	0.001568	0.001633
RS	55	11.707687	2.038990	348.853637	0.001043	0.001101
RS	56	12.777767	2.038990	221.920439	0.000663	0.000710
RS	57	13.944823	2.038990	134.461157	0.000402	0.000435
RS	58	15.217645	1.971569	79.078052	0.000236	0.000259
RS	59	16.605817	1.971569	41.860015	0.000125	0.000139
RS	60	18.119793	1.971569	20.759148	0.000062	0.000070
RS	61	19.770975	1.971569	9.588286	0.000029	0.000033
RS	62	21.571796	1.971569	4.098470	0.000012	0.000015
RS	63	23.535817	1.971569	2.446184	0.000007	0.000009
PA	4+25*2+4+6 0.084714273 0.014447811 23.535817136 0.099973733 3.008770363 2.725912707 2.478529101 2.418563934 2.312083076 2.136691614 1.946787898 1.801058712 1.727835472 1.716987377 1.754186135 1.827598601 1.917888209 2.003589790 2.067701636 2.101486453 2.108035548 2.098220541 2.085190462 2.079780036 2.087093540 2.103591738 2.118146340 2.118510753 2.096861107 2.038989754 1.971568568
//
IT	4149
RD	7
LK	-4316642.888440
QD	-524.747505 -> -507.944486
RI	0.0549788413
TR	0.083718	0.014287
MT	23.972337
MM	C_pi: 1.377184, n_recomb: 333631.901214
RS	0	0.000000	0.098760	29065.142518	0.087117	0.108839
RS	1	0.009094	0.098760	28802.012569	0.086329	0.167272
RS	2	0.019016	0.098760	28293.007453	0.084803	0.058650
RS	3	0.029839	0.098760	27529.403135	0.082514	0.036474
RS	4	0.041647	3.639130	766.006162	0.002296	0.001189
RS	5	0.054529	3.639130	832.661976	0.002496	0.001607
RS	6	0.068582	2.915263	1128.900457	0.003384	0.002189
RS	7	0.083913	2.915263	1224.953263	0.003672	0.002587
RS	8	0.100639	2.536202	1526.376785	0.004575	0.003339
RS	9	0.118885	2.536202	1652.937158	0.004954	0.003806
RS	10	0.138791	2.475118	1832.742809	0.005493	0.004358
RS	11	0.160508	2.475118	1981.482830	0.005939	0.004847
RS	12	0.184199	2.380146	2225.487308	0.006670	0.005604
RS	13	0.210045	2.380146	2400.936598	0.007196	0.006180
RS	14	0.238241	2.199616	2798.481808	0.008388	0.007362
RS	15	0.269002	2.199616	3009.366248	0.009020	0.008067
RS	16	0.302559	1.992199	3565.317193	0.010686	0.009673
RS	17	0.339169	1.992199	3816.593398	0.011440	0.010568
RS	18	0.379108	1.827593	4441.534658	0.013313	0.012432
RS	19	0.422680	1.827593	4727.733434	0.014171	0.013441
RS	20	0.470214	1.741990	5264.219570	0.015779	0.015041
RS	21	0.522070	1.741990	5569.166348	0.016693	0.016040
RS	22	0.578643	1.724873	5932.605549	0.017782	0.017126
RS	23	0.640360	1.724873	6237.418290	0.018696	0.018088
RS	24	0.707691	1.760682	6405.730536	0.019200	0.018617
RS	25	0.781144	1.760682	6693.776728	0.020063	0.019477
RS	26	0.861278	1.837296	6683.768419	0.020033	0.019463
RS	27	0.948699	1.837296	6942.382599	0.020809	0.020169
RS	28	1.044070	1.933611	6830.853112	0.020474	0.019843
RS	29	1.148115	1.933611	7050.012726	0.021131	0.020418
RS	30	1.261621	2.025560	6920.918227	0.020744	0.020046
RS	31	1.385451	2.025560	7089.549452	0.021250	0.020495
RS	32	1.520541	2.093905	6993.346179	0.020961	0.020233
RS	33	1.667917	2.093905	7096.084488	0.021269	0.020537
RS	34	1.828696	2.128841	7040.444631	0.021102	0.020414
RS	35	2.004097	2.128841	7056.279769	0.021150	0.020510
RS	36	2.195449	2.134440	7000.323139	0.020982	0.020399
RS	37	2.404203	2.134440	6905.751740	0.020699	0.020188
RS	38	2.631941	2.123693	6782.622717	0.020330	0.019880
RS	39	2.880391	2.123693	6560.192907	0.019663	0.019276
RS	40	3.151435	2.111857	6308.777258	0.018909	0.018581
RS	41	3.447129	2.111857	5959.026732	0.017861	0.017566
RS	42	3.769714	2.111142	5557.179987	0.016657	0.016417
RS	43	4.121635	2.111142	5107.051751	0.015307	0.015073
RS	44	4.505562	2.126830	4589.974101	0.013758	0.013577
RS	45	4.924403	2.126830	4089.199141	0.012257	0.012072
RS	46	5.381335	2.153942	3536.624965	0.010600	0.010472
RS	47	5.879822	2.153942	3041.180667	0.009115	0.008995
RS	48	6.423642	2.178613	2534.013439	0.007595	0.007531
RS	49	7.016918	2.178613	2089.519142	0.006263	0.006221
RS	50	7.664149	2.185894	1675.008745	0.005021	0.005021
RS	51	8.370240	2.185894	1311.179703	0.003930	0.003952
RS	52	9.140546	2.166339	1003.266712	0.003007	0.003051
RS	53	9.980904	2.166339	734.740045	0.002202	0.002256
RS	54	10.897687	2.105045	530.777996	0.001591	0.001646
RS	55	11.897845	2.105045	355.410931	0.001065	0.001115
RS	56	12.988959	2.105045	227.678113	0.000682	0.000722
RS	57	14.179303	2.105045	138.977908	0.000417	0.000446
RS	58	15.477899	2.032560	82.470474	0.000247	0.000267
RS	59	16.894592	2.032560	43.989499	0.000132	0.000144
RS	60	18.440124	2.032560	21.991422	0.000066	0.000073
RS	61	20.126210	2.032560	10.244095	0.000031	0.000035
RS	62	21.965633	2.032560	4.418200	0.000013	0.000015
RS	63	23.972337	2.032560	2.675303	0.000008	0.000010
PA	4+25*2+4+6 0.083717962 0.014286968 23.972337304 0.098760215 3.639130216 2.915263471 2.536202432 2.475117554 2.380146221 2.199616034 1.992199445 1.827592559 1.741990008 1.724873321 1.760682092 1.837296285 1.933610643 2.025559848 2.093905415 2.128840873 2.134439871 2.123692512 2.111857488 2.111142076 2.126830036 2.153941875 2.178612661 2.185894109 2.166339468 2.105044904 2.032559726
//
IT	4121
RD	8
LK	-4316612.039922
QD	-502.272821 -> -490.204343
RI	0.0532797924
TR	0.082862	0.014155
MT	24.348391
MM	C_pi: 1.387763, n_recomb: 333101.448583
RS	0	0.000000	0.097936	29334.724452	0.088065	0.106782
RS	1	0.009121	0.097936	29044.120740	0.087193	0.167969
RS	2	0.019074	0.097936	28502.657612	0.085567	0.059546
RS	3	0.029935	0.097936	27702.111102	0.083164	0.037245
RS	4	0.041787	4.352589	638.953016	0.001918	0.000999
RS	5	0.054719	4.352589	695.136357	0.002087	0.001371
RS	6	0.068831	3.074910	1069.419394	0.003210	0.002119
RS	7	0.084230	3.074910	1160.999907	0.003485	0.002489
RS	8	0.101034	2.563874	1510.050213	0.004533	0.003349
RS	9	0.119371	2.563874	1635.729557	0.004911	0.003810
RS	10	0.139380	2.509153	1809.130935	0.005431	0.004354
RS	11	0.161214	2.509153	1956.579965	0.005874	0.004834
RS	12	0.185039	2.433759	2179.471878	0.006543	0.005549
RS	13	0.211038	2.433759	2352.300873	0.007062	0.006111
RS	14	0.239408	2.254710	2736.324033	0.008215	0.007270
RS	15	0.270366	2.254710	2944.023526	0.008838	0.007956
RS	16	0.304147	2.034243	3503.157493	0.010517	0.009582
RS	17	0.341010	2.034243	3751.965992	0.011264	0.010454
RS	18	0.381235	1.853320	4398.609006	0.013205	0.012388
RS	19	0.425129	1.853320	4683.944416	0.014062	0.013381
RS	20	0.473026	1.756722	5246.291506	0.015750	0.015060
RS	21	0.525293	1.756722	5551.636286	0.016667	0.016052
RS	22	0.582326	1.733847	5934.233003	0.017815	0.017195
RS	23	0.644562	1.733847	6239.891434	0.018733	0.018159
RS	24	0.712474	1.768059	6415.255158	0.019259	0.018708
RS	25	0.786581	1.768059	6703.972370	0.020126	0.019578
RS	26	0.867447	1.847147	6686.403632	0.020073	0.019540
RS	27	0.955689	1.847147	6945.402585	0.020851	0.020261
RS	28	1.051979	1.948443	6818.684525	0.020470	0.019888
RS	29	1.157052	1.948443	7038.269386	0.021130	0.020478
RS	30	1.271709	2.045451	6895.771729	0.020702	0.020064
RS	31	1.396824	2.045451	7065.227577	0.021210	0.020529
RS	32	1.533351	2.116792	6963.248121	0.020904	0.020246
RS	33	1.682331	2.116792	7067.255826	0.021217	0.020564
RS	34	1.844899	2.151665	7014.794201	0.021059	0.020447
RS	35	2.022295	2.151665	7031.852042	0.021110	0.020555
RS	36	2.215871	2.155181	6983.762721	0.020966	0.020463
RS	37	2.427104	2.155181	6889.546057	0.020683	0.020258
RS	38	2.657604	2.142492	6771.975417	0.020330	0.019960
RS	39	2.909128	2.142492	6548.651867	0.019660	0.019355
RS	40	3.183593	2.130970	6294.871119	0.018898	0.018645
RS	41	3.483093	2.130970	5944.002598	0.017844	0.017624
RS	42	3.809911	2.134220	5531.435865	0.016606	0.016432
RS	43	4.166538	2.134220	5082.454493	0.015258	0.015084
RS	44	4.555693	2.157773	4551.912833	0.013665	0.013535
RS	45	4.980343	2.157773	4056.798866	0.012179	0.012037
RS	46	5.443726	2.195265	3495.560410	0.010494	0.010398
RS	47	5.949375	2.195265	3010.001625	0.009036	0.008941
RS	48	6.501145	2.230108	2502.051744	0.007511	0.007462
RS	49	7.103242	2.230108	2068.666963	0.006210	0.006177
RS	50	7.760257	2.244569	1658.544297	0.004979	0.004982
RS	51	8.477199	2.244569	1303.483388	0.003913	0.003934
RS	52	9.259533	2.227474	1000.532598	0.003004	0.003043
RS	53	10.113226	2.227474	736.469340	0.002211	0.002258
RS	54	11.044784	2.163297	535.172187	0.001607	0.001655
RS	55	12.061311	2.163297	360.387693	0.001082	0.001126
RS	56	13.170557	2.163297	232.260357	0.000697	0.000733
RS	57	14.380977	2.163297	142.685268	0.000428	0.000455
RS	58	15.701802	2.086381	85.324934	0.000256	0.000274
RS	59	17.143100	2.086381	45.815162	0.000138	0.000149
RS	60	18.715860	2.086381	23.065537	0.000069	0.000076
RS	61	20.432074	2.086381	10.824518	0.000032	0.000036
RS	62	22.304825	2.086381	4.705297	0.000014	0.000016
RS	63	24.348391	2.086381	2.885586	0.000009	0.000010
PA	4+25*2+4+6 0.082862206 0.014155290 24.348391092 0.097936378 4.352589244 3.074910189 2.563873696 2.509152970 2.433758619 2.254710482 2.034243491 1.853319921 1.756722338 1.733846618 1.768058874 1.847147054 1.948443137 2.045450815 2.116791929 2.151664616 2.155181214 2.142492209 2.130970327 2.134220008 2.157772815 2.195265393 2.230107613 2.244568657 2.227473951 2.163297072 2.086381462
//
IT	4222
RD	9
LK	-4316589.365429
QD	-486.467032 -> -476.981689
RI	0.0519791132
TR	0.082099	0.014042
MT	24.685552
MM	C_pi: 1.397590, n_recomb: 332775.040120
RS	0	0.000000	0.097358	29545.327081	0.088785	0.105023
RS	1	0.009145	0.097358	29234.341714	0.087850	0.168552
RS	2	0.019126	0.097358	28668.522068	0.086150	0.060303
RS	3	0.030020	0.097358	27840.009213	0.083660	0.037879
RS	4	0.041910	5.162670	538.114632	0.001617	0.000846
RS	5	0.054887	5.162670	585.838264	0.001760	0.001176
RS	6	0.069051	3.211818	1024.020881	0.003077	0.002066
RS	7	0.084511	3.211818	1112.180644	0.003342	0.002410
RS	8	0.101384	2.570478	1507.555108	0.004530	0.003374
RS	9	0.119800	2.570478	1633.358104	0.004908	0.003834
RS	10	0.139901	2.527090	1798.700318	0.005405	0.004362
RS	11	0.161839	2.527090	1945.760772	0.005847	0.004838
RS	12	0.185784	2.476396	2145.955858	0.006449	0.005504
RS	13	0.211918	2.476396	2316.939303	0.006962	0.006058
RS	14	0.240443	2.303500	2685.376993	0.008070	0.007186
RS	15	0.271576	2.303500	2890.480367	0.008686	0.007860
RS	16	0.305556	2.073302	3449.222627	0.010365	0.009494
RS	17	0.342643	2.073302	3695.894113	0.011106	0.010347
RS	18	0.383122	1.878063	4359.724057	0.013101	0.012338
RS	19	0.427303	1.878063	4644.304907	0.013956	0.013318
RS	20	0.475523	1.771630	5228.678079	0.015712	0.015065
RS	21	0.528154	1.771630	5534.437908	0.016631	0.016051
RS	22	0.585598	1.743535	5934.120468	0.017832	0.017245
RS	23	0.648294	1.743535	6240.677990	0.018753	0.018209
RS	24	0.716725	1.776168	6423.164030	0.019302	0.018779
RS	25	0.791413	1.776168	6712.708850	0.020172	0.019655
RS	26	0.872931	1.857377	6689.268058	0.020101	0.019600
RS	27	0.961904	1.857377	6948.903609	0.020882	0.020330
RS	28	1.059013	1.963097	6809.434345	0.020463	0.019919
RS	29	1.165003	1.963097	7029.736444	0.021125	0.020519
RS	30	1.280685	2.064513	6876.382786	0.020664	0.020072
RS	31	1.406946	2.064513	7046.921496	0.021176	0.020547
RS	32	1.544754	2.138158	6941.503997	0.020859	0.020253
RS	33	1.695164	2.138158	7046.926045	0.021176	0.020581
RS	34	1.859328	2.172246	6999.752740	0.021034	0.020477
RS	35	2.038505	2.172246	7017.966775	0.021089	0.020593
RS	36	2.234068	2.172952	6979.671993	0.020974	0.020527
RS	37	2.447514	2.172952	6885.394084	0.020691	0.020326
RS	38	2.680480	2.157582	6775.081861	0.020359	0.020047
RS	39	2.934750	2.157582	6549.936007	0.019683	0.019439
RS	40	3.212273	2.145641	6294.908406	0.018916	0.018720
RS	41	3.515174	2.145641	5941.403715	0.017854	0.017691
RS	42	3.845776	2.152164	5518.382257	0.016583	0.016460
RS	43	4.206610	2.152164	5068.543022	0.015231	0.015107
RS	44	4.600442	2.183007	4523.986582	0.013595	0.013506
RS	45	5.030289	2.183007	4032.302374	0.012117	0.012013
RS	46	5.499445	2.230521	3461.313309	0.010401	0.010335
RS	47	6.011505	2.230521	2983.513079	0.008966	0.008894
RS	48	6.570391	2.275430	2473.513061	0.007433	0.007400
RS	49	7.180387	2.275430	2049.562049	0.006159	0.006136
RS	50	7.846166	2.297172	1642.754455	0.004937	0.004945
RS	51	8.572829	2.297172	1295.492390	0.003893	0.003915
RS	52	9.365944	2.282761	996.918258	0.002996	0.003034
RS	53	10.231588	2.282761	737.056674	0.002215	0.002259
RS	54	11.176393	2.216106	538.324639	0.001618	0.001663
RS	55	12.207600	2.216106	364.312147	0.001095	0.001135
RS	56	13.333109	2.216106	236.030952	0.000709	0.000742
RS	57	14.561543	2.216106	145.817004	0.000438	0.000462
RS	58	15.902316	2.135284	87.784321	0.000264	0.000281
RS	59	17.365699	2.135284	47.413668	0.000142	0.000153
RS	60	18.962907	2.135284	24.019326	0.000072	0.000078
RS	61	20.706177	2.135284	11.346581	0.000034	0.000038
RS	62	22.608866	2.135284	4.966675	0.000015	0.000017
RS	63	24.685552	2.135284	3.080588	0.000009	0.000011
PA	4+25*2+4+6 0.082099441 0.014041853 24.685551811 0.097358423 5.162670468 3.211818083 2.570477913 2.527090259 2.476395629 2.303499869 2.073301627 1.878062644 1.771629522 1.743534621 1.776167581 1.857376530 1.963096746 2.064512995 2.138158168 2.172246049 2.172951692 2.157581535 2.145641151 2.152163661 2.183006741 2.230521082 2.275429643 2.297172390 2.282760584 2.216105752 2.135284385
//
IT	4240
RD	10
LK	-4316571.277156
QD	-474.414624 -> -466.528238
RI	0.0509420887
TR	0.081402	0.013940
MT	24.996588
MM	C_pi: 1.406943, n_recomb: 332583.478104
RS	0	0.000000	0.096945	29715.459105	0.089347	0.103461
RS	1	0.009166	0.096945	29389.049494	0.088366	0.169059
RS	2	0.019173	0.096945	28804.518028	0.086608	0.060967
RS	3	0.030097	0.096945	27954.272579	0.084052	0.038418
RS	4	0.042022	6.085914	456.376984	0.001372	0.000721
RS	5	0.055041	6.085914	497.144332	0.001495	0.001013
RS	6	0.069252	3.332489	987.770227	0.002970	0.002023
RS	7	0.084767	3.332489	1073.197589	0.003227	0.002344
RS	8	0.101703	2.563178	1514.059506	0.004552	0.003410
RS	9	0.120192	2.563178	1640.644342	0.004933	0.003869
RS	10	0.140376	2.534114	1796.892717	0.005403	0.004378
RS	11	0.162410	2.534114	1944.159882	0.005846	0.004854
RS	12	0.186464	2.511143	2120.901183	0.006377	0.005466
RS	13	0.212722	2.511143	2290.569452	0.006887	0.006016
RS	14	0.241388	2.347390	2642.632084	0.007946	0.007108
RS	15	0.272681	2.347390	2845.577192	0.008556	0.007774
RS	16	0.306842	2.109845	3401.773461	0.010228	0.009408
RS	17	0.344135	2.109845	3646.574345	0.010964	0.010248
RS	18	0.384846	1.901789	4324.436649	0.013003	0.012285
RS	19	0.429290	1.901789	4608.361643	0.013856	0.013256
RS	20	0.477807	1.786430	5211.843743	0.015671	0.015062
RS	21	0.530771	1.786430	5518.034363	0.016591	0.016043
RS	22	0.588590	1.753578	5933.035718	0.017839	0.017282
RS	23	0.651709	1.753578	6240.519201	0.018764	0.018246
RS	24	0.720614	1.784713	6429.879054	0.019333	0.018837
RS	25	0.795835	1.784713	6720.343051	0.020206	0.019718
RS	26	0.877951	1.867863	6691.956541	0.020121	0.019649
RS	27	0.967594	1.867863	6952.384757	0.020904	0.020386
RS	28	1.065455	1.977714	6801.561102	0.020451	0.019940
RS	29	1.172285	1.977714	7022.770112	0.021116	0.020549
RS	30	1.288909	2.083204	6859.997454	0.020626	0.020073
RS	31	1.416222	2.083204	7031.803732	0.021143	0.020556
RS	32	1.555205	2.158805	6924.194854	0.020819	0.020253
RS	33	1.706929	2.158805	7031.177642	0.021141	0.020589
RS	34	1.872560	2.191718	6990.448121	0.021019	0.020503
RS	35	2.053373	2.191718	7009.881100	0.021077	0.020625
RS	36	2.250761	2.189161	6982.634234	0.020995	0.020591
RS	37	2.466241	2.189161	6888.179670	0.020711	0.020391
RS	38	2.701474	2.170596	6786.458593	0.020405	0.020136
RS	39	2.958270	2.170596	6559.055906	0.019722	0.019523
RS	40	3.238604	2.157657	6303.933498	0.018954	0.018801
RS	41	3.544635	2.157657	5946.927944	0.017881	0.017763
RS	42	3.878718	2.166833	5514.092122	0.016580	0.016498
RS	43	4.243424	2.166833	5062.117358	0.015221	0.015138
RS	44	4.641561	2.204396	4503.543939	0.013541	0.013488
RS	45	5.076193	2.204396	4013.752576	0.012068	0.011997
RS	46	5.550666	2.261516	3432.494240	0.010321	0.010280
RS	47	6.068630	2.261516	2960.884003	0.008903	0.008853
RS	48	6.634074	2.316299	2448.014067	0.007361	0.007344
RS	49	7.251348	2.316299	2032.176617	0.006110	0.006099
RS	50	7.925204	2.345330	1627.875887	0.004895	0.004909
RS	51	8.660829	2.345330	1287.582429	0.003871	0.003896
RS	52	9.463885	2.333740	992.876393	0.002985	0.003024
RS	53	10.340552	2.333740	736.931942	0.002216	0.002259
RS	54	11.297578	2.264907	540.627126	0.001626	0.001669
RS	55	12.342330	2.264907	367.481090	0.001105	0.001143
RS	56	13.482848	2.264907	239.198822	0.000719	0.000750
RS	57	14.727910	2.264907	148.509678	0.000447	0.000469
RS	58	16.087101	2.180625	89.933568	0.000270	0.000286
RS	59	17.570881	2.180625	48.830733	0.000147	0.000157
RS	60	19.190670	2.180625	24.875332	0.000075	0.000081
RS	61	20.958937	2.180625	11.820367	0.000036	0.000039
RS	62	22.889290	2.180625	5.206369	0.000016	0.000017
RS	63	24.996588	2.180625	3.262265	0.000010	0.000011
PA	4+25*2+4+6 0.081401671 0.013940400 24.996588408 0.096944645 6.085914048 3.332489150 2.563177647 2.534114265 2.511142952 2.347389510 2.109845245 1.901788817 1.786430046 1.753577717 1.784713232 1.867862817 1.977713595 2.083203507 2.158805142 2.191718196 2.189161131 2.170596045 2.157656689 2.166832615 2.204395950 2.261516377 2.316298692 2.345329551 2.333740039 2.264907400 2.180625217
//
IT	3460
RD	11
LK	-4316556.098371
QD	-464.685838 -> -457.898164
RI	0.0500870841
TR	0.080751	0.013847
MT	25.289470
MM	C_pi: 1.415970, n_recomb: 332479.039938
RS	0	0.000000	0.096643	29856.860550	0.089801	0.102034
RS	1	0.009187	0.096643	29518.539756	0.088783	0.169512
RS	2	0.019217	0.096643	28919.291996	0.086981	0.061566
RS	3	0.030169	0.096643	28051.720643	0.084371	0.038890
RS	4	0.042127	7.141757	389.036397	0.001170	0.000618
RS	5	0.055183	7.141757	424.003997	0.001275	0.000874
RS	6	0.069439	3.442185	957.501857	0.002880	0.001987
RS	7	0.085005	3.442185	1040.647458	0.003130	0.002287
RS	8	0.102001	2.547365	1526.214985	0.004590	0.003451
RS	9	0.120558	2.547365	1653.995298	0.004975	0.003911
RS	10	0.140819	2.534163	1800.532824	0.005415	0.004398
RS	11	0.162942	2.534163	1948.383369	0.005860	0.004876
RS	12	0.187097	2.540403	2101.490134	0.006321	0.005432
RS	13	0.213472	2.540403	2270.197928	0.006828	0.005982
RS	14	0.242269	2.387591	2605.826474	0.007838	0.007035
RS	15	0.273712	2.387591	2806.931818	0.008442	0.007696
RS	16	0.308043	2.144353	3359.354925	0.010104	0.009326
RS	17	0.345528	2.144353	3602.492663	0.010835	0.010156
RS	18	0.386456	1.924554	4292.229785	0.012910	0.012231
RS	19	0.431145	1.924554	4575.582776	0.013762	0.013195
RS	20	0.479939	1.800973	5195.969442	0.015628	0.015053
RS	21	0.533215	1.800973	5502.603281	0.016550	0.016031
RS	22	0.591386	1.763736	5931.494435	0.017840	0.017311
RS	23	0.654900	1.763736	6239.914018	0.018768	0.018275
RS	24	0.724249	1.793453	6435.853932	0.019357	0.018885
RS	25	0.799969	1.793453	6727.286496	0.020234	0.019771
RS	26	0.882645	1.878441	6694.490852	0.020135	0.019689
RS	27	0.972916	1.878441	6955.802009	0.020921	0.020432
RS	28	1.071480	1.992259	6794.456710	0.020436	0.019955
RS	29	1.179099	1.992259	7016.685137	0.021104	0.020570
RS	30	1.296604	2.101664	6845.269701	0.020589	0.020068
RS	31	1.424903	2.101664	7018.459563	0.021109	0.020558
RS	32	1.564989	2.179084	6909.210790	0.020781	0.020249
RS	33	1.717944	2.179084	7017.868246	0.021108	0.020592
RS	34	1.884950	2.210647	6984.088466	0.021006	0.020524
RS	35	2.067298	2.210647	7004.841625	0.021069	0.020651
RS	36	2.266398	2.204579	6989.340442	0.021022	0.020651
RS	37	2.483788	2.204579	6894.742256	0.020737	0.020453
RS	38	2.721149	2.182472	6802.606700	0.020460	0.020225
RS	39	2.980315	2.182472	6572.790917	0.019769	0.019607
RS	40	3.263289	2.168077	6318.652038	0.019005	0.018886
RS	41	3.572259	2.168077	5957.673998	0.017919	0.017838
RS	42	3.909613	2.179369	5515.818560	0.016590	0.016542
RS	43	4.277957	2.179369	5060.890897	0.015222	0.015173
RS	44	4.680140	2.223115	4488.604717	0.013500	0.013477
RS	45	5.119270	2.223115	3999.628743	0.012030	0.011987
RS	46	5.598740	2.289413	3407.928870	0.010250	0.010233
RS	47	6.122257	2.289413	2941.332857	0.008847	0.008818
RS	48	6.693867	2.353831	2425.078180	0.007294	0.007292
RS	49	7.317988	2.353831	2016.306602	0.006064	0.006064
RS	50	7.999445	2.390097	1613.907172	0.004854	0.004876
RS	51	8.743504	2.390097	1279.882881	0.003850	0.003878
RS	52	9.555916	2.381402	988.622039	0.002973	0.003013
RS	53	10.442960	2.381402	736.321568	0.002215	0.002257
RS	54	11.411494	2.310634	542.298117	0.001631	0.001673
RS	55	12.469002	2.310634	370.066827	0.001113	0.001150
RS	56	13.623658	2.310634	241.888904	0.000728	0.000757
RS	57	14.884388	2.310634	150.846811	0.000454	0.000475
RS	58	16.260934	2.223280	91.825655	0.000276	0.000291
RS	59	17.763938	2.223280	50.095123	0.000151	0.000160
RS	60	19.405016	2.223280	25.647804	0.000077	0.000083
RS	61	21.196852	2.223280	12.252243	0.000037	0.000040
RS	62	23.153296	2.223280	5.426904	0.000016	0.000018
RS	63	25.289470	2.223280	3.431779	0.000010	0.000012
PA	4+25*2+4+6 0.080751436 0.013847138 25.289469501 0.096643154 7.141756663 3.442184771 2.547364586 2.534162600 2.540402772 2.387591098 2.144352850 1.924554218 1.800972594 1.763735522 1.793453183 1.878441261 1.992259157 2.101663902 2.179084292 2.210646915 2.204579141 2.182471874 2.168076891 2.179368750 2.223114614 2.289413400 2.353830615 2.390096712 2.381401861 2.310634262 2.223280151
//
IT	4520
RD	12
LK	-4316542.955621
QD	-456.503237 -> -450.533233
RI	0.0493620613
TR	0.080138	0.013760
MT	25.569002
MM	C_pi: 1.424749, n_recomb: 332430.956973
RS	0	0.000000	0.096421	29977.147981	0.090176	0.100705
RS	1	0.009206	0.096421	29629.461537	0.089130	0.169926
RS	2	0.019258	0.096421	29018.394210	0.087291	0.062118
RS	3	0.030237	0.096421	28136.692495	0.084639	0.039314
RS	4	0.042226	8.353166	332.854311	0.001001	0.000531
RS	5	0.055318	8.353166	362.933993	0.001092	0.000756
RS	6	0.069616	3.544862	931.195384	0.002801	0.001955
RS	7	0.085230	3.544862	1012.355979	0.003045	0.002234
RS	8	0.102282	2.526703	1541.813844	0.004638	0.003495
RS	9	0.120903	2.526703	1671.040272	0.005027	0.003957
RS	10	0.141238	2.530044	1807.455980	0.005437	0.004420
RS	11	0.163445	2.530044	1956.115389	0.005884	0.004901
RS	12	0.187697	2.565916	2085.824820	0.006274	0.005401
RS	13	0.214181	2.565916	2253.806136	0.006780	0.005951
RS	14	0.243103	2.425047	2573.348576	0.007741	0.006966
RS	15	0.274687	2.425047	2772.845059	0.008341	0.007625
RS	16	0.309179	2.177219	3320.872966	0.009990	0.009247
RS	17	0.346846	2.177219	3562.508840	0.010717	0.010068
RS	18	0.387981	1.946473	4262.570701	0.012822	0.012178
RS	19	0.432902	1.946473	4545.418775	0.013673	0.013136
RS	20	0.481958	1.815192	5181.075876	0.015585	0.015041
RS	21	0.535530	1.815192	5488.161849	0.016509	0.016016
RS	22	0.594034	1.773861	5929.818399	0.017838	0.017334
RS	23	0.657924	1.773861	6239.174746	0.018768	0.018299
RS	24	0.727695	1.802215	6441.461649	0.019377	0.018928
RS	25	0.803888	1.802215	6733.886872	0.020256	0.019818
RS	26	0.887096	1.888952	6697.094816	0.020146	0.019725
RS	27	0.977963	1.888952	6959.336512	0.020935	0.020474
RS	28	1.077195	2.006634	6787.994572	0.020419	0.019967
RS	29	1.185562	2.006634	7011.300850	0.021091	0.020588
RS	30	1.303905	2.119901	6831.591943	0.020550	0.020060
RS	31	1.433141	2.119901	7006.228267	0.021076	0.020555
RS	32	1.574275	2.199121	6895.481667	0.020743	0.020242
RS	33	1.728401	2.199121	7005.889391	0.021075	0.020589
RS	34	1.896714	2.229297	6979.122794	0.020994	0.020542
RS	35	2.080522	2.229297	7001.297997	0.021061	0.020672
RS	36	2.281251	2.219607	6997.841514	0.021051	0.020707
RS	37	2.500457	2.219607	6903.200302	0.020766	0.020509
RS	38	2.739843	2.193736	6821.344711	0.020520	0.020312
RS	39	3.001265	2.193736	6589.116315	0.019821	0.019688
RS	40	3.286753	2.177532	6336.911908	0.019062	0.018972
RS	41	3.598521	2.177532	5971.732134	0.017964	0.017913
RS	42	3.938989	2.190477	5521.701597	0.016610	0.016591
RS	43	4.310799	2.190477	5063.300268	0.015231	0.015212
RS	44	4.716836	2.239905	4477.778311	0.013470	0.013473
RS	45	5.160250	2.239905	3988.845530	0.011999	0.011982
RS	46	5.644484	2.314959	3386.744209	0.010188	0.010191
RS	47	6.173293	2.314959	2924.258305	0.008797	0.008786
RS	48	6.750783	2.388743	2404.309109	0.007233	0.007244
RS	49	7.381433	2.388743	2001.753247	0.006022	0.006032
RS	50	8.070137	2.432152	1600.793719	0.004815	0.004844
RS	51	8.822241	2.432152	1272.443194	0.003828	0.003861
RS	52	9.643579	2.426385	984.271546	0.002961	0.003003
RS	53	10.540526	2.426385	735.362298	0.002212	0.002255
RS	54	11.520042	2.353870	543.480800	0.001635	0.001677
RS	55	12.589727	2.353870	372.184463	0.001120	0.001156
RS	56	13.757883	2.353870	244.185795	0.000735	0.000763
RS	57	15.033573	2.353870	152.885512	0.000460	0.000481
RS	58	16.426696	2.263798	93.497018	0.000281	0.000296
RS	59	17.948065	2.263798	51.226690	0.000154	0.000163
RS	60	19.609483	2.263798	26.346581	0.000079	0.000085
RS	61	21.423843	2.263798	12.646587	0.000038	0.000041
RS	62	23.405224	2.263798	5.629996	0.000017	0.000019
RS	63	25.569002	2.263798	3.589870	0.000011	0.000012
PA	4+25*2+4+6 0.080138119 0.013759803 25.569002195 0.096420642 8.353165531 3.544861788 2.526702912 2.530043826 2.565916403 2.425047490 2.177219296 1.946473458 1.815192119 1.773861338 1.802215410 1.888951977 2.006633828 2.119901054 2.199120647 2.229297435 2.219607457 2.193736234 2.177532206 2.190476802 2.239904962 2.314958651 2.388742677 2.432152300 2.426385178 2.353870125 2.263798403
//
IT	4971
RD	13
LK	-4316531.352144
QD	-449.414531 -> -444.087909
RI	0.0487336644
TR	0.079554	0.013677
MT	25.838500
MM	C_pi: 1.433320, n_recomb: 332415.248468
RS	0	0.000000	0.096254	30081.582842	0.090494	0.099450
RS	1	0.009224	0.096254	29726.366686	0.089425	0.170308
RS	2	0.019298	0.096254	29105.575305	0.087558	0.062636
RS	3	0.030302	0.096254	28212.060512	0.084870	0.039703
RS	4	0.042320	9.744422	285.602315	0.000859	0.000457
RS	5	0.055447	9.744422	311.535144	0.000937	0.000654
RS	6	0.069785	3.643477	907.518902	0.002730	0.001925
RS	7	0.085445	3.643477	986.888722	0.002969	0.002186
RS	8	0.102550	2.503617	1559.361220	0.004691	0.003540
RS	9	0.121233	2.503617	1690.173353	0.005085	0.004005
RS	10	0.141638	2.523627	1816.211989	0.005464	0.004443
RS	11	0.163926	2.523627	1965.803593	0.005914	0.004928
RS	12	0.188270	2.588919	2072.594673	0.006235	0.005372
RS	13	0.214859	2.588919	2239.998756	0.006739	0.005924
RS	14	0.243900	2.460464	2544.023914	0.007653	0.006901
RS	15	0.275620	2.460464	2742.076776	0.008249	0.007558
RS	16	0.310266	2.208765	3285.450020	0.009884	0.009171
RS	17	0.348107	2.208765	3525.706023	0.010606	0.009986
RS	18	0.389439	1.967640	4234.990032	0.012740	0.012125
RS	19	0.434583	1.967640	4517.383510	0.013590	0.013078
RS	20	0.483891	1.829075	5167.010182	0.015544	0.015027
RS	21	0.537747	1.829075	5474.548536	0.016469	0.016001
RS	22	0.596570	1.783868	5928.105842	0.017833	0.017354
RS	23	0.660819	1.783868	6238.388856	0.018767	0.018320
RS	24	0.730994	1.810888	6446.856249	0.019394	0.018967
RS	25	0.807642	1.810888	6740.277413	0.020277	0.019862
RS	26	0.891360	1.899297	6699.799094	0.020155	0.019758
RS	27	0.982799	1.899297	6962.987344	0.020947	0.020512
RS	28	1.082672	2.020762	6782.029246	0.020402	0.019977
RS	29	1.191757	2.020762	7006.432253	0.021077	0.020602
RS	30	1.310904	2.137887	6818.572191	0.020512	0.020050
RS	31	1.441041	2.137887	6994.675763	0.021042	0.020550
RS	32	1.583181	2.218962	6882.309684	0.020704	0.020231
RS	33	1.738431	2.218962	6994.508218	0.021041	0.020583
RS	34	1.908001	2.247806	6974.535596	0.020981	0.020555
RS	35	2.093211	2.247806	6998.221398	0.021053	0.020689
RS	36	2.295505	2.234473	7006.828223	0.021079	0.020759
RS	37	2.516457	2.234473	6912.274208	0.020794	0.020561
RS	38	2.757789	2.204702	6841.169216	0.020580	0.020396
RS	39	3.021381	2.204702	6606.619281	0.019875	0.019766
RS	40	3.309286	2.186417	6357.166916	0.019124	0.019058
RS	41	3.623745	2.186417	5987.712597	0.018013	0.017988
RS	42	3.967210	2.200621	5530.340895	0.016637	0.016642
RS	43	4.342354	2.200621	5068.149945	0.015246	0.015254
RS	44	4.752100	2.255277	4469.961584	0.013447	0.013473
RS	45	5.199639	2.255277	3980.521541	0.011975	0.011981
RS	46	5.688458	2.338675	3368.205261	0.010133	0.010155
RS	47	6.222364	2.338675	2909.129949	0.008751	0.008758
RS	48	6.805515	2.421544	2385.326334	0.007176	0.007200
RS	49	7.442454	2.421544	1988.293277	0.005981	0.006002
RS	50	8.138142	2.471971	1588.431494	0.004778	0.004814
RS	51	8.897997	2.471971	1265.248076	0.003806	0.003844
RS	52	9.727938	2.469143	979.866877	0.002948	0.002992
RS	53	10.634430	2.469143	734.123417	0.002208	0.002252
RS	54	11.624534	2.395036	544.256844	0.001637	0.001679
RS	55	12.705961	2.395036	373.904111	0.001125	0.001160
RS	56	13.887135	2.395036	246.143301	0.000740	0.000768
RS	57	15.177256	2.395036	154.663229	0.000465	0.000485
RS	58	16.586372	2.302569	94.972351	0.000286	0.000300
RS	59	18.125461	2.302569	52.238948	0.000157	0.000166
RS	60	19.806509	2.302569	26.978352	0.000081	0.000086
RS	61	21.642610	2.302569	13.006347	0.000039	0.000042
RS	62	23.648067	2.302569	5.816774	0.000017	0.000019
RS	63	25.838500	2.302569	3.736968	0.000011	0.000012
PA	4+25*2+4+6 0.079554342 0.013676869 25.838499697 0.096253607 9.744422430 3.643476853 2.503617244 2.523626884 2.588918660 2.460464262 2.208765405 1.967639938 1.829074692 1.783867661 1.810888104 1.899296775 2.020762492 2.137887065 2.218961633 2.247805534 2.234473092 2.204701505 2.186417181 2.200620993 2.255276624 2.338675046 2.421543648 2.471971268 2.469142778 2.395036296 2.302568538
//
IT	3796
RD	14
LK	-4316520.972420
QD	-443.136497 -> -438.335156
RI	0.0481785555
TR	0.078995	0.013597
MT	26.100193
MM	C_pi: 1.441709, n_recomb: 332416.769724
RS	0	0.000000	0.096125	30174.292408	0.090772	0.098254
RS	1	0.009241	0.096125	29812.838948	0.089685	0.170664
RS	2	0.019336	0.096125	29183.806320	0.087793	0.063127
RS	3	0.030364	0.096125	28280.125331	0.085074	0.040065
RS	4	0.042411	11.345468	245.565342	0.000739	0.000395
RS	5	0.055571	11.345468	267.957835	0.000806	0.000567
RS	6	0.069947	3.740139	885.614232	0.002664	0.001897
RS	7	0.085652	3.740139	963.321044	0.002898	0.002140
RS	8	0.102809	2.479820	1577.759900	0.004746	0.003586
RS	9	0.121550	2.479820	1710.215498	0.005145	0.004052
RS	10	0.142024	2.516152	1825.830009	0.005493	0.004466
RS	11	0.164389	2.516152	1976.408417	0.005946	0.004955
RS	12	0.188821	2.610330	2060.870257	0.006200	0.005344
RS	13	0.215512	2.610330	2227.785477	0.006702	0.005899
RS	14	0.244668	2.494357	2517.029299	0.007572	0.006839
RS	15	0.276519	2.494357	2713.757243	0.008164	0.007495
RS	16	0.311313	2.239284	3252.372668	0.009784	0.009098
RS	17	0.349323	2.239284	3491.337884	0.010503	0.009907
RS	18	0.390845	1.988210	4208.962785	0.012662	0.012073
RS	19	0.436204	1.988210	4490.932532	0.013510	0.013023
RS	20	0.485755	1.842667	5153.520139	0.015503	0.015011
RS	21	0.539884	1.842667	5461.501965	0.016430	0.015984
RS	22	0.599016	1.793755	5926.249326	0.017828	0.017371
RS	23	0.663613	1.793755	6237.440654	0.018764	0.018338
RS	24	0.734178	1.819435	6452.045271	0.019410	0.019004
RS	25	0.811265	1.819435	6746.453837	0.020295	0.019903
RS	26	0.895475	1.909422	6702.634160	0.020163	0.019789
RS	27	0.987467	1.909422	6966.766707	0.020958	0.020548
RS	28	1.087960	2.034597	6776.508977	0.020386	0.019985
RS	29	1.197740	2.034597	7002.003783	0.021064	0.020616
RS	30	1.317665	2.155584	6806.064517	0.020474	0.020039
RS	31	1.448672	2.155584	6983.627716	0.021009	0.020544
RS	32	1.591785	2.238612	6869.366886	0.020665	0.020218
RS	33	1.748123	2.238612	6983.369338	0.021008	0.020575
RS	34	1.918909	2.266233	6969.790211	0.020967	0.020565
RS	35	2.105477	2.266233	6995.057726	0.021043	0.020702
RS	36	2.309286	2.249300	7015.544797	0.021105	0.020807
RS	37	2.531928	2.249300	6921.216704	0.020821	0.020609
RS	38	2.775146	2.215559	6861.139151	0.020640	0.020477
RS	39	3.040839	2.215559	6624.411297	0.019928	0.019842
RS	40	3.331085	2.194985	6378.412125	0.019188	0.019143
RS	41	3.648152	2.194985	6004.710346	0.018064	0.018063
RS	42	3.994520	2.210107	5540.808873	0.016668	0.016696
RS	43	4.372896	2.210107	5074.646219	0.015266	0.015297
RS	44	4.786237	2.269577	4464.399952	0.013430	0.013477
RS	45	5.237776	2.269577	3974.052553	0.011955	0.011982
RS	46	5.731041	2.360927	3351.793649	0.010083	0.010122
RS	47	6.269890	2.360927	2895.572918	0.008711	0.008733
RS	48	6.858533	2.452598	2367.847311	0.007123	0.007159
RS	49	7.501573	2.452598	1975.760726	0.005944	0.005974
RS	50	8.204037	2.509900	1576.736356	0.004743	0.004785
RS	51	8.971415	2.509900	1258.283493	0.003785	0.003827
RS	52	9.809708	2.509993	975.442813	0.002934	0.002981
RS	53	10.725467	2.509993	732.660407	0.002204	0.002249
RS	54	11.725851	2.434432	544.690320	0.001639	0.001680
RS	55	12.818682	2.434432	375.281311	0.001129	0.001164
RS	56	14.012501	2.434432	247.804421	0.000745	0.000772
RS	57	15.316641	2.434432	156.210156	0.000470	0.000489
RS	58	16.741298	2.339875	96.271519	0.000290	0.000303
RS	59	18.297607	2.339875	53.143020	0.000160	0.000168
RS	60	19.997736	2.339875	27.548766	0.000083	0.000088
RS	61	21.854973	2.339875	13.334094	0.000040	0.000043
RS	62	23.883839	2.339875	5.988264	0.000018	0.000020
RS	63	26.100193	2.339875	3.873522	0.000012	0.000013
PA	4+25*2+4+6 0.078995050 0.013597345 26.100192570 0.096124728 11.345467865 3.740139262 2.479819681 2.516151618 2.610329700 2.494356842 2.239283549 1.988209996 1.842666601 1.793755203 1.819435014 1.909422001 2.034597497 2.155584266 2.238612357 2.266232560 2.249300309 2.215559162 2.194984979 2.210107007 2.269577289 2.360927092 2.452597666 2.509900370 2.509993121 2.434432187 2.339874829
//
IT	4595
RD	15
LK	-4316511.596784
QD	-437.478784 -> -433.116855
RI	0.0476808055
TR	0.078457	0.013521
MT	26.355675
MM	C_pi: 1.449932, n_recomb: 332423.652106
RS	0	0.000000	0.096023	30257.791854	0.091022	0.097106
RS	1	0.009258	0.096023	29891.040140	0.089919	0.170997
RS	2	0.019373	0.096023	29254.851848	0.088005	0.063598
RS	3	0.030424	0.096023	28342.218075	0.085259	0.040407
RS	4	0.042499	13.188581	211.491045	0.000636	0.000341
RS	5	0.055691	13.188581	230.850409	0.000694	0.000491
RS	6	0.070105	3.836370	864.921584	0.002602	0.001869
RS	7	0.085853	3.836370	941.049669	0.002831	0.002096
RS	8	0.103059	2.456317	1596.316579	0.004802	0.003630
RS	9	0.121858	2.456317	1730.421770	0.005205	0.004100
RS	10	0.142397	2.508415	1835.669214	0.005522	0.004488
RS	11	0.164838	2.508415	1987.243604	0.005978	0.004981
RS	12	0.189356	2.630693	2050.098566	0.006167	0.005318
RS	13	0.216144	2.630693	2216.577112	0.006668	0.005875
RS	14	0.245412	2.527057	2491.823790	0.007496	0.006779
RS	15	0.277390	2.527057	2687.315025	0.008084	0.007435
RS	16	0.312328	2.268951	3221.176472	0.009690	0.009028
RS	17	0.350501	2.268951	3458.918849	0.010405	0.009832
RS	18	0.392208	2.008256	4184.189918	0.012587	0.012022
RS	19	0.437775	2.008256	4465.755899	0.013434	0.012969
RS	20	0.487562	1.856001	5140.410270	0.015463	0.014995
RS	21	0.541958	1.856001	5448.819289	0.016391	0.015967
RS	22	0.601389	1.803514	5924.190224	0.017821	0.017385
RS	23	0.666323	1.803514	6236.265163	0.018760	0.018354
RS	24	0.737268	1.827830	6457.013440	0.019424	0.019038
RS	25	0.814781	1.827830	6752.391442	0.020313	0.019941
RS	26	0.899470	1.919284	6705.612811	0.020172	0.019819
RS	27	0.991999	1.919284	6970.673341	0.020969	0.020584
RS	28	1.093095	2.048092	6771.409046	0.020370	0.019994
RS	29	1.203550	2.048092	6997.972206	0.021051	0.020629
RS	30	1.324231	2.172965	6793.930610	0.020438	0.020028
RS	31	1.456084	2.172965	6972.925451	0.020976	0.020537
RS	32	1.600144	2.258059	6856.441785	0.020626	0.020205
RS	33	1.757541	2.258059	6972.238459	0.020974	0.020565
RS	34	1.929510	2.284593	6964.558597	0.020951	0.020572
RS	35	2.117399	2.284593	6991.458503	0.021032	0.020712
RS	36	2.322682	2.264152	7023.483353	0.021128	0.020851
RS	37	2.546971	2.264152	6929.516729	0.020845	0.020653
RS	38	2.792024	2.226419	6880.595126	0.020698	0.020554
RS	39	3.059763	2.226419	6641.860804	0.019980	0.019913
RS	40	3.352289	2.203398	6399.899506	0.019252	0.019227
RS	41	3.671897	2.203398	6022.044530	0.018116	0.018135
RS	42	4.021094	2.219149	5552.373925	0.016703	0.016750
RS	43	4.402619	2.219149	5082.157856	0.015288	0.015341
RS	44	4.819466	2.283057	4460.487752	0.013418	0.013484
RS	45	5.274903	2.283057	3968.947257	0.011939	0.011986
RS	46	5.772503	2.381986	3337.075607	0.010039	0.010094
RS	47	6.316171	2.381986	2883.266656	0.008673	0.008711
RS	48	6.910171	2.482178	2351.623408	0.007074	0.007122
RS	49	7.559163	2.482178	1964.001335	0.005908	0.005948
RS	50	8.268238	2.546200	1565.620241	0.004710	0.004758
RS	51	9.042957	2.546200	1251.520775	0.003765	0.003811
RS	52	9.889399	2.549178	971.011086	0.002921	0.002970
RS	53	10.814203	2.549178	731.006264	0.002199	0.002245
RS	54	11.824625	2.472277	544.826192	0.001639	0.001681
RS	55	12.928590	2.472277	376.356253	0.001132	0.001167
RS	56	14.134758	2.472277	249.200857	0.000750	0.000776
RS	57	15.452591	2.472277	157.548830	0.000474	0.000493
RS	58	16.892428	2.375901	97.410203	0.000293	0.000306
RS	59	18.465563	2.375901	53.947325	0.000162	0.000170
RS	60	20.184336	2.375901	28.061880	0.000084	0.000089
RS	61	22.062231	2.375901	13.631543	0.000041	0.000044
RS	62	24.113979	2.375901	6.145074	0.000018	0.000020
RS	63	26.355675	2.375901	3.999676	0.000012	0.000013
PA	4+25*2+4+6 0.078456556 0.013520512 26.355674650 0.096022880 13.188580547 3.836369976 2.456316904 2.508415342 2.630693028 2.527057072 2.268950571 2.008255616 1.856001023 1.803513653 1.827829663 1.919284357 2.048091615 2.172965423 2.258059092 2.284593440 2.264151908 2.226419317 2.203397955 2.219149136 2.283057406 2.381985891 2.482177861 2.546199731 2.549178252 2.472276767 2.375901213
//
IT	4122
RD	16
LK	-4316503.066309
QD	-432.311300 -> -428.322770
RI	0.0472294029
TR	0.077936	0.013446
MT	26.606218
MM	C_pi: 1.458012, n_recomb: 332430.173095
RS	0	0.000000	0.095941	30333.943286	0.091249	0.095998
RS	1	0.009274	0.095941	29962.597889	0.090132	0.171311
RS	2	0.019409	0.095941	29320.073699	0.088199	0.064054
RS	3	0.030483	0.095941	28399.408342	0.085430	0.040734
RS	4	0.042584	15.312461	182.372074	0.000549	0.000295
RS	5	0.055807	15.312461	199.124152	0.000599	0.000426
RS	6	0.070257	3.933266	845.086297	0.002542	0.001841
RS	7	0.086047	3.933266	919.692552	0.002767	0.002053
RS	8	0.103302	2.433585	1614.676436	0.004857	0.003673
RS	9	0.122156	2.433585	1750.411359	0.005266	0.004145
RS	10	0.142760	2.500856	1845.378199	0.005551	0.004509
RS	11	0.165274	2.500856	1997.933255	0.006010	0.005006
RS	12	0.189876	2.650367	2039.941188	0.006136	0.005292
RS	13	0.216759	2.650367	2206.013565	0.006636	0.005851
RS	14	0.246136	2.558840	2468.015636	0.007424	0.006722
RS	15	0.278238	2.558840	2662.336773	0.008009	0.007378
RS	16	0.313316	2.297916	3191.531554	0.009601	0.008960
RS	17	0.351648	2.297916	3428.105078	0.010312	0.009760
RS	18	0.393535	2.027883	4160.393068	0.012515	0.011973
RS	19	0.439306	2.027883	4441.566353	0.013361	0.012917
RS	20	0.489323	1.869135	5127.520707	0.015424	0.014978
RS	21	0.543978	1.869135	5436.337182	0.016353	0.015950
RS	22	0.603701	1.813166	5921.874889	0.017814	0.017398
RS	23	0.668964	1.813166	6234.807425	0.018755	0.018369
RS	24	0.740279	1.836085	6461.740241	0.019438	0.019070
RS	25	0.818209	1.836085	6758.067514	0.020329	0.019979
RS	26	0.903365	1.928890	6708.730175	0.020181	0.019849
RS	27	0.996419	1.928890	6974.698293	0.020981	0.020619
RS	28	1.098104	2.061241	6766.740080	0.020355	0.020003
RS	29	1.209218	2.061241	6994.341458	0.021040	0.020643
RS	30	1.330638	2.190016	6782.189677	0.020402	0.020017
RS	31	1.463318	2.190016	6962.577657	0.020944	0.020531
RS	32	1.608303	2.277295	6843.514917	0.020586	0.020190
RS	33	1.766735	2.277295	6961.081945	0.020940	0.020554
RS	34	1.939860	2.302904	6958.739079	0.020933	0.020576
RS	35	2.129041	2.302904	6987.307327	0.021019	0.020720
RS	36	2.335766	2.279064	7030.456395	0.021149	0.020891
RS	37	2.561664	2.279064	6936.976595	0.020867	0.020694
RS	38	2.808513	2.237354	6899.216732	0.020754	0.020628
RS	39	3.078254	2.237354	6658.657244	0.020030	0.019982
RS	40	3.373012	2.211768	6421.217992	0.019316	0.019309
RS	41	3.695106	2.211768	6039.340928	0.018167	0.018207
RS	42	4.047072	2.227896	5564.613539	0.016739	0.016806
RS	43	4.431680	2.227896	5090.320883	0.015312	0.015385
RS	44	4.851957	2.295903	4457.843644	0.013410	0.013493
RS	45	5.311212	2.295903	3964.899083	0.011927	0.011991
RS	46	5.813059	2.402063	3323.763276	0.009998	0.010068
RS	47	6.361448	2.402063	2872.002770	0.008639	0.008691
RS	48	6.960696	2.510495	2336.493259	0.007029	0.007087
RS	49	7.615520	2.510495	1952.920350	0.005875	0.005924
RS	50	8.331073	2.581077	1555.028903	0.004678	0.004732
RS	51	9.112988	2.581077	1244.949575	0.003745	0.003796
RS	52	9.967419	2.586899	966.587698	0.002908	0.002959
RS	53	10.901092	2.586899	729.193441	0.002194	0.002241
RS	54	11.921356	2.508753	544.705620	0.001639	0.001681
RS	55	13.036242	2.508753	377.165588	0.001135	0.001169
RS	56	14.254524	2.508753	250.361614	0.000753	0.000779
RS	57	15.585792	2.508753	158.700038	0.000477	0.000496
RS	58	17.040524	2.410822	98.402428	0.000296	0.000309
RS	59	18.630172	2.410822	54.659874	0.000164	0.000172
RS	60	20.367246	2.410822	28.521854	0.000086	0.000091
RS	61	22.265421	2.410822	13.900635	0.000042	0.000045
RS	62	24.339636	2.410822	6.288004	0.000019	0.000020
RS	63	26.606218	2.410822	4.115808	0.000012	0.000014
PA	4+25*2+4+6 0.077935903 0.013445855 26.606217638 0.095940875 15.312461018 3.933265597 2.433585029 2.500855955 2.650367229 2.558840013 2.297915731 2.027882809 1.869134575 1.813166094 1.836085241 1.928890150 2.061240640 2.190016319 2.277294811 2.302903723 2.279063782 2.237354203 2.211767529 2.227895992 2.295903436 2.402062634 2.510495363 2.581076618 2.586898979 2.508753469 2.410822135
//
IT	4526
RD	17
LK	-4316495.253068
QD	-427.540087 -> -423.872411
RI	0.0468163498
TR	0.077431	0.013373
MT	26.852444
MM	C_pi: 1.465956, n_recomb: 332432.853928
RS	0	0.000000	0.095874	30403.985877	0.091459	0.094924
RS	1	0.009290	0.095874	30028.594385	0.090330	0.171607
RS	2	0.019443	0.095874	29380.377037	0.088380	0.064496
RS	3	0.030540	0.095874	28452.407582	0.085588	0.041049
RS	4	0.042667	17.757860	157.444656	0.000474	0.000256
RS	5	0.055921	17.757860	171.953060	0.000517	0.000369
RS	6	0.070406	4.031479	825.907529	0.002484	0.001813
RS	7	0.086237	4.031479	899.033468	0.002704	0.002011
RS	8	0.103539	2.412012	1632.528963	0.004911	0.003714
RS	9	0.122448	2.412012	1769.850698	0.005324	0.004189
RS	10	0.143114	2.493756	1854.721737	0.005579	0.004529
RS	11	0.165699	2.493756	2008.225503	0.006041	0.005030
RS	12	0.190383	2.669617	2030.156926	0.006107	0.005266
RS	13	0.217360	2.669617	2195.837834	0.006605	0.005828
RS	14	0.246843	2.589833	2445.392583	0.007356	0.006667
RS	15	0.279065	2.589833	2638.598941	0.007937	0.007323
RS	16	0.314281	2.326275	3163.209804	0.009515	0.008896
RS	17	0.352768	2.326275	3398.658792	0.010224	0.009690
RS	18	0.394831	2.047136	4137.432458	0.012446	0.011925
RS	19	0.440801	2.047136	4418.220081	0.013291	0.012867
RS	20	0.491042	1.882093	5114.771016	0.015386	0.014960
RS	21	0.545951	1.882093	5423.973431	0.016316	0.015931
RS	22	0.605960	1.822732	5919.245476	0.017806	0.017409
RS	23	0.671545	1.822732	6233.008250	0.018750	0.018381
RS	24	0.743222	1.844203	6466.228299	0.019451	0.019102
RS	25	0.821559	1.844203	6763.483262	0.020345	0.020014
RS	26	0.907173	1.938225	6712.033160	0.020191	0.019879
RS	27	1.000740	1.938225	6978.885309	0.020993	0.020654
RS	28	1.103001	2.074029	6762.528619	0.020343	0.020013
RS	29	1.214761	2.074029	6991.133445	0.021030	0.020657
RS	30	1.336904	2.206705	6770.895621	0.020368	0.020007
RS	31	1.470394	2.206705	6952.630185	0.020914	0.020525
RS	32	1.616286	2.296293	6830.609656	0.020547	0.020175
RS	33	1.775731	2.296293	6949.912030	0.020906	0.020542
RS	34	1.949988	2.321138	6952.340905	0.020914	0.020578
RS	35	2.140435	2.321138	6982.597091	0.021005	0.020725
RS	36	2.348574	2.294036	7036.371494	0.021166	0.020928
RS	37	2.576050	2.294036	6943.492120	0.020887	0.020731
RS	38	2.824658	2.248385	6916.820311	0.020807	0.020698
RS	39	3.096362	2.248385	6674.617300	0.020078	0.020047
RS	40	3.393308	2.220147	6442.095916	0.019379	0.019389
RS	41	3.717841	2.220147	6056.349819	0.018218	0.018276
RS	42	4.072523	2.236435	5577.220898	0.016777	0.016861
RS	43	4.460156	2.236435	5098.871020	0.015338	0.015429
RS	44	4.883800	2.308233	4456.186028	0.013405	0.013505
RS	45	5.346801	2.308233	3961.681892	0.011917	0.011999
RS	46	5.852816	2.421290	3311.645128	0.009962	0.010046
RS	47	6.405840	2.421290	2861.628271	0.008608	0.008673
RS	48	7.010241	2.537695	2322.325324	0.006986	0.007054
RS	49	7.670791	2.537695	1942.441275	0.005843	0.005901
RS	50	8.392707	2.614670	1544.919641	0.004647	0.004707
RS	51	9.181690	2.614670	1238.563632	0.003726	0.003781
RS	52	10.043971	2.623275	962.192522	0.002894	0.002948
RS	53	10.986358	2.623275	727.253200	0.002188	0.002236
RS	54	12.016295	2.543974	544.364668	0.001638	0.001681
RS	55	13.141914	2.543974	377.741309	0.001136	0.001171
RS	56	14.372104	2.543974	251.312057	0.000756	0.000782
RS	57	15.716581	2.543974	159.682060	0.000480	0.000499
RS	58	17.185961	2.444722	99.261292	0.000299	0.000311
RS	59	18.791849	2.444722	55.287899	0.000166	0.000174
RS	60	20.546925	2.444722	28.932316	0.000087	0.000092
RS	61	22.465050	2.444722	14.142998	0.000043	0.000045
RS	62	24.561371	2.444722	6.417694	0.000019	0.000021
RS	63	26.852444	2.444722	4.222176	0.000013	0.000014
PA	4+25*2+4+6 0.077431442 0.013373098 26.852443697 0.095873900 17.757859769 4.031479454 2.412011590 2.493755803 2.669617332 2.589833043 2.326275457 2.047136147 1.882092790 1.822731862 1.844203004 1.938224861 2.074028842 2.206704976 2.296292610 2.321137841 2.294035831 2.248385470 2.220146747 2.236435109 2.308232759 2.421290342 2.537694615 2.614670028 2.623274532 2.543973958 2.444722223
//
IT	4125
RD	18
LK	-4316488.061441
QD	-423.097225 -> -419.707313
RI	0.0464360753
TR	0.076941	0.013302
MT	27.095315
MM	C_pi: 1.473767, n_recomb: 332423.932344
RS	0	0.000000	0.095815	30469.467552	0.091658	0.093881
RS	1	0.009306	0.095815	30090.345400	0.090518	0.171886
RS	2	0.019477	0.095815	29436.818107	0.088552	0.064927
RS	3	0.030596	0.095815	28501.990523	0.085740	0.041354
RS	4	0.042748	20.578200	136.021741	0.000409	0.000221
RS	5	0.056032	20.578200	148.592826	0.000447	0.000320
RS	6	0.070552	4.131646	807.200926	0.002428	0.001784
RS	7	0.086423	4.131646	878.873805	0.002644	0.001970
RS	8	0.103771	2.391698	1649.703446	0.004963	0.003754
RS	9	0.122733	2.391698	1788.556538	0.005380	0.004232
RS	10	0.143460	2.487285	1863.499411	0.005606	0.004548
RS	11	0.166116	2.487285	2017.905628	0.006070	0.005052
RS	12	0.190880	2.688574	2020.568846	0.006078	0.005241
RS	13	0.217948	2.688574	2185.861205	0.006576	0.005806
RS	14	0.247535	2.620173	2423.692008	0.007291	0.006615
RS	15	0.279876	2.620173	2615.823418	0.007869	0.007270
RS	16	0.315226	2.354122	3135.930911	0.009434	0.008833
RS	17	0.353865	2.354122	3370.285503	0.010139	0.009624
RS	18	0.396101	2.066107	4114.986089	0.012379	0.011878
RS	19	0.442266	2.066107	4395.380719	0.013222	0.012817
RS	20	0.492728	1.894941	5101.861907	0.015347	0.014942
RS	21	0.547885	1.894941	5411.416960	0.016279	0.015913
RS	22	0.608175	1.832251	5916.052175	0.017797	0.017418
RS	23	0.674076	1.832251	6230.608482	0.018743	0.018393
RS	24	0.746109	1.852219	6470.223693	0.019464	0.019132
RS	25	0.824845	1.852219	6768.376481	0.020361	0.020049
RS	26	0.910908	1.947328	6715.253455	0.020201	0.019908
RS	27	1.004980	1.947328	6982.959046	0.021006	0.020689
RS	28	1.107807	2.086472	6758.585468	0.020331	0.020023
RS	29	1.220201	2.086472	6988.151422	0.021022	0.020673
RS	30	1.343055	2.223044	6759.860928	0.020335	0.019998
RS	31	1.477341	2.223044	6942.887951	0.020886	0.020520
RS	32	1.624124	2.315054	6817.572582	0.020509	0.020160
RS	33	1.784565	2.315054	6938.564702	0.020873	0.020531
RS	34	1.959937	2.339307	6945.175905	0.020893	0.020579
RS	35	2.151628	2.339307	6977.128389	0.020989	0.020728
RS	36	2.361158	2.309079	7041.024474	0.021181	0.020962
RS	37	2.590186	2.309079	6948.847011	0.020904	0.020765
RS	38	2.840526	2.259548	6933.099810	0.020856	0.020765
RS	39	3.114162	2.259548	6689.437762	0.020123	0.020109
RS	40	3.413262	2.228595	6462.162332	0.019440	0.019467
RS	41	3.740195	2.228595	6072.723152	0.018268	0.018344
RS	42	4.097552	2.244862	5589.790438	0.016815	0.016917
RS	43	4.488163	2.244862	5107.449357	0.015364	0.015473
RS	44	4.915123	2.320173	4455.148247	0.013402	0.013518
RS	45	5.381815	2.320173	3958.989267	0.011909	0.012007
RS	46	5.891935	2.439819	3300.436896	0.009928	0.010026
RS	47	6.449526	2.439819	2851.922944	0.008579	0.008656
RS	48	7.059005	2.563928	2308.941972	0.006946	0.007024
RS	49	7.725199	2.563928	1932.441663	0.005813	0.005879
RS	50	8.453388	2.647126	1535.209549	0.004618	0.004684
RS	51	9.249339	2.647126	1232.318046	0.003707	0.003766
RS	52	10.119360	2.658458	957.802309	0.002881	0.002938
RS	53	11.070342	2.658458	725.182862	0.002182	0.002232
RS	54	12.109819	2.578076	543.814310	0.001636	0.001680
RS	55	13.246026	2.578076	378.097172	0.001137	0.001172
RS	56	14.487966	2.578076	252.064968	0.000758	0.000784
RS	57	15.845477	2.578076	160.504963	0.000483	0.000501
RS	58	17.329313	2.477767	99.993103	0.000301	0.000313
RS	59	18.951231	2.477767	55.835698	0.000168	0.000176
RS	60	20.724079	2.477767	29.295853	0.000088	0.000093
RS	61	22.661903	2.477767	14.360022	0.000043	0.000046
RS	62	24.780054	2.477767	6.534807	0.000020	0.000021
RS	63	27.095315	2.477767	4.319210	0.000013	0.000014
PA	4+25*2+4+6 0.076940958 0.013301863 27.095314577 0.095815109 20.578199632 4.131645903 2.391697875 2.487284637 2.688574442 2.620172769 2.354122184 2.066106657 1.894940710 1.832250752 1.852219473 1.947328404 2.086472113 2.223044142 2.315053614 2.339307148 2.309078890 2.259548318 2.228594761 2.244861924 2.320172623 2.439818740 2.563928264 2.647125992 2.658457887 2.578075537 2.477767151
//
IT	5587
RD	19
LK	-4316481.404565
QD	-418.927629 -> -415.779745
RI	0.0460837146
TR	0.076463	0.013232
MT	27.335274
MM	C_pi: 1.481456, n_recomb: 332403.104832
RS	0	0.000000	0.095764	30530.748845	0.091849	0.092863
RS	1	0.009321	0.095764	30148.178147	0.090698	0.172151
RS	2	0.019511	0.095764	29489.684693	0.088717	0.065349
RS	3	0.030650	0.095764	28548.399971	0.085885	0.041652
RS	4	0.042828	23.824087	117.619216	0.000354	0.000192
RS	5	0.056141	23.824087	128.519087	0.000387	0.000278
RS	6	0.070695	4.233825	788.950254	0.002373	0.001755
RS	7	0.086605	4.233825	859.196912	0.002585	0.001930
RS	8	0.103998	2.372755	1666.083990	0.005012	0.003792
RS	9	0.123013	2.372755	1806.404738	0.005434	0.004272
RS	10	0.143800	2.481439	1871.713167	0.005631	0.004565
RS	11	0.166524	2.481439	2026.976204	0.006098	0.005074
RS	12	0.191367	2.707255	2011.170145	0.006050	0.005217
RS	13	0.218525	2.707255	2176.077319	0.006547	0.005783
RS	14	0.248214	2.649907	2402.839147	0.007229	0.006565
RS	15	0.280671	2.649907	2593.932601	0.007804	0.007220
RS	16	0.316153	2.381477	3109.638258	0.009355	0.008773
RS	17	0.354942	2.381477	3342.928148	0.010057	0.009559
RS	18	0.397347	2.084808	4093.039397	0.012313	0.011831
RS	19	0.443705	2.084808	4373.035430	0.013156	0.012769
RS	20	0.494383	1.907675	5088.849154	0.015309	0.014923
RS	21	0.549785	1.907675	5398.726998	0.016242	0.015894
RS	22	0.610351	1.841742	5912.296880	0.017787	0.017425
RS	23	0.676562	1.841742	6227.611747	0.018735	0.018402
RS	24	0.748945	1.860141	6473.772531	0.019476	0.019161
RS	25	0.828075	1.860141	6772.795120	0.020375	0.020082
RS	26	0.914580	1.956211	6718.420286	0.020212	0.019938
RS	27	1.009149	1.956211	6986.950111	0.021020	0.020724
RS	28	1.112531	2.098573	6754.957752	0.020322	0.020035
RS	29	1.225551	2.098573	6985.443092	0.021015	0.020689
RS	30	1.349104	2.239028	6749.147188	0.020304	0.019991
RS	31	1.484174	2.239028	6933.411629	0.020858	0.020517
RS	32	1.631834	2.333571	6804.469056	0.020471	0.020145
RS	33	1.793257	2.333571	6927.101780	0.020839	0.020520
RS	34	1.969726	2.357392	6937.351217	0.020870	0.020578
RS	35	2.162644	2.357392	6970.997108	0.020972	0.020731
RS	36	2.373544	2.324191	7044.456280	0.021193	0.020992
RS	37	2.604101	2.324191	6953.071473	0.020918	0.020796
RS	38	2.856148	2.270845	6948.057407	0.020903	0.020828
RS	39	3.131689	2.270845	6703.111653	0.020166	0.020168
RS	40	3.432913	2.237136	6481.337129	0.019498	0.019543
RS	41	3.762213	2.237136	6088.385343	0.018316	0.018409
RS	42	4.122207	2.253222	5602.202530	0.016854	0.016972
RS	43	4.515756	2.253222	5115.952430	0.015391	0.015517
RS	44	4.945988	2.331793	4454.594610	0.013401	0.013533
RS	45	5.416321	2.331793	3956.713022	0.011903	0.012017
RS	46	5.930493	2.457737	3290.020315	0.009898	0.010008
RS	47	6.492591	2.457737	2842.802935	0.008552	0.008642
RS	48	7.107082	2.589301	2296.261838	0.006908	0.006995
RS	49	7.778849	2.589301	1922.876300	0.005785	0.005859
RS	50	8.513231	2.678549	1525.872561	0.004590	0.004662
RS	51	9.316065	2.678549	1226.211945	0.003689	0.003752
RS	52	10.193730	2.692541	953.433364	0.002868	0.002928
RS	53	11.153201	2.692541	723.007034	0.002175	0.002227
RS	54	12.202104	2.611145	543.082532	0.001634	0.001678
RS	55	13.348775	2.611145	378.258323	0.001138	0.001173
RS	56	14.602326	2.611145	252.640589	0.000760	0.000786
RS	57	15.972720	2.611145	161.183602	0.000485	0.000503
RS	58	17.470847	2.509994	100.609581	0.000303	0.000315
RS	59	19.108613	2.509994	56.309474	0.000169	0.000177
RS	60	20.899035	2.509994	29.615438	0.000089	0.000093
RS	61	22.856340	2.509994	14.552969	0.000044	0.000046
RS	62	24.996085	2.509994	6.639800	0.000020	0.000021
RS	63	27.335274	2.509994	4.407037	0.000013	0.000014
PA	4+25*2+4+6 0.076463244 0.013231981 27.335273873 0.095763504 23.824087029 4.233825064 2.372755136 2.481439290 2.707254963 2.649907451 2.381476908 2.084808395 1.907675289 1.841741595 1.860140957 1.956211111 2.098572674 2.239028070 2.333570769 2.357391682 2.324190589 2.270845241 2.237136026 2.253221608 2.331793113 2.457736787 2.589301001 2.678548552 2.692540599 2.611145073 2.509994250
//
IT	5121
RD	20
LK	-4316475.216371
QD	-414.992555 -> -412.056512
RI	0.0457559421
TR	0.075997	0.013163
MT	27.572658
MM	C_pi: 1.489044, n_recomb: 332372.430345
RS	0	0.000000	0.095718	30588.516204	0.092031	0.091870
RS	1	0.009336	0.095718	30202.727241	0.090870	0.172400
RS	2	0.019543	0.095718	29539.550210	0.088875	0.065764
RS	3	0.030704	0.095718	28592.139722	0.086024	0.041943
RS	4	0.042906	27.566822	101.758322	0.000306	0.000167
RS	5	0.056248	27.566822	111.212231	0.000335	0.000241
RS	6	0.070835	4.338583	771.053931	0.002320	0.001726
RS	7	0.086784	4.338583	839.893425	0.002527	0.001891
RS	8	0.104222	2.355171	1681.646767	0.005060	0.003827
RS	9	0.123287	2.355171	1823.370134	0.005486	0.004311
RS	10	0.144133	2.476280	1879.324993	0.005654	0.004581
RS	11	0.166925	2.476280	2035.396915	0.006124	0.005093
RS	12	0.191845	2.725813	2001.862290	0.006023	0.005193
RS	13	0.219092	2.725813	2166.381549	0.006518	0.005762
RS	14	0.248882	2.679093	2382.770514	0.007169	0.006516
RS	15	0.281453	2.679093	2572.860773	0.007741	0.007171
RS	16	0.317065	2.408442	3084.192186	0.009279	0.008715
RS	17	0.356001	2.408442	3316.441868	0.009978	0.009497
RS	18	0.398573	2.103304	4071.511990	0.012250	0.011786
RS	19	0.445119	2.103304	4351.103133	0.013091	0.012721
RS	20	0.496011	1.920374	5075.614247	0.015271	0.014903
RS	21	0.551654	1.920374	5385.784748	0.016204	0.015874
RS	22	0.612491	1.851246	5907.969799	0.017775	0.017432
RS	23	0.679009	1.851246	6224.012276	0.018726	0.018410
RS	24	0.751736	1.868015	6476.851244	0.019487	0.019188
RS	25	0.831253	1.868015	6776.721142	0.020389	0.020114
RS	26	0.918194	1.964891	6721.624133	0.020223	0.019968
RS	27	1.013251	1.964891	6990.954602	0.021033	0.020759
RS	28	1.117183	2.110355	6751.714359	0.020314	0.020048
RS	29	1.230818	2.110355	6983.083346	0.021010	0.020707
RS	30	1.355062	2.254663	6738.880132	0.020275	0.019984
RS	31	1.490904	2.254663	6924.330958	0.020833	0.020514
RS	32	1.639429	2.351822	6791.511387	0.020433	0.020130
RS	33	1.801820	2.351822	6915.732755	0.020807	0.020509
RS	34	1.979372	2.375379	6929.053050	0.020847	0.020577
RS	35	2.173500	2.375379	6964.382452	0.020954	0.020732
RS	36	2.385751	2.339353	7046.866213	0.021202	0.021020
RS	37	2.617818	2.339353	6956.349089	0.020929	0.020825
RS	38	2.871550	2.282271	6961.823418	0.020946	0.020889
RS	39	3.148971	2.282271	6715.755013	0.020206	0.020224
RS	40	3.452291	2.245781	6499.676576	0.019555	0.019616
RS	41	3.783928	2.245781	6103.385832	0.018363	0.018473
RS	42	4.146527	2.261548	5614.442693	0.016892	0.017026
RS	43	4.542978	2.261548	5124.371559	0.015418	0.015561
RS	44	4.976441	2.343148	4454.482110	0.013402	0.013549
RS	45	5.450371	2.343148	3954.824212	0.011899	0.012027
RS	46	5.968548	2.475119	3280.340197	0.009869	0.009992
RS	47	6.535100	2.475119	2834.236309	0.008527	0.008629
RS	48	7.154545	2.613886	2284.259057	0.006873	0.006969
RS	49	7.831821	2.613886	1913.740101	0.005758	0.005840
RS	50	8.572326	2.709021	1516.904753	0.004564	0.004641
RS	51	9.381964	2.709021	1220.258850	0.003671	0.003739
RS	52	10.267189	2.725599	949.109012	0.002856	0.002918
RS	53	11.235058	2.725599	720.754154	0.002169	0.002222
RS	54	12.293286	2.643247	542.200304	0.001631	0.001677
RS	55	13.450308	2.643247	378.250975	0.001138	0.001173
RS	56	14.715349	2.643247	253.059262	0.000761	0.000787
RS	57	16.098492	2.643247	161.732551	0.000487	0.000504
RS	58	17.610765	2.541489	101.120123	0.000304	0.000316
RS	59	19.264221	2.541489	56.715119	0.000171	0.000178
RS	60	21.072041	2.541489	29.894458	0.000090	0.000094
RS	61	23.048638	2.541489	14.723618	0.000044	0.000047
RS	62	25.209768	2.541489	6.733523	0.000020	0.000022
RS	63	27.572658	2.541489	4.486235	0.000013	0.000015
PA	4+25*2+4+6 0.075997357 0.013163328 27.572657719 0.095717658 27.566821801 4.338582937 2.355170640 2.476280352 2.725813225 2.679093491 2.408442312 2.103303888 1.920374009 1.851245593 1.868014717 1.964890761 2.110354650 2.254662763 2.351821820 2.375379402 2.339352700 2.282271193 2.245780965 2.261548362 2.343147689 2.475119004 2.613885848 2.709020741 2.725598544 2.643247254 2.541488834
//
IT	4519
RD	21
LK	-4316469.438166
QD	-411.257473 -> -408.507649
RI	0.0454504630
TR	0.075542	0.013096
MT	27.808054
MM	C_pi: 1.496547, n_recomb: 332331.308605
RS	0	0.000000	0.095677	30642.868135	0.092206	0.090899
RS	1	0.009351	0.095677	30254.086621	0.091036	0.172637
RS	2	0.019576	0.095677	29586.500998	0.089027	0.066172
RS	3	0.030757	0.095677	28633.285395	0.086159	0.042229
RS	4	0.042983	31.881670	88.076912	0.000265	0.000145
RS	5	0.056353	31.881670	96.279168	0.000290	0.000209
RS	6	0.070973	4.445995	753.509703	0.002267	0.001697
RS	7	0.086960	4.445995	820.961718	0.002470	0.001852
RS	8	0.104441	2.338887	1696.399201	0.005105	0.003862
RS	9	0.123558	2.338887	1839.461352	0.005535	0.004347
RS	10	0.144462	2.471758	1886.376344	0.005676	0.004596
RS	11	0.167320	2.471758	2043.212859	0.006148	0.005112
RS	12	0.192316	2.744221	1992.677915	0.005996	0.005169
RS	13	0.219650	2.744221	2156.809792	0.006490	0.005740
RS	14	0.249539	2.707732	2363.465939	0.007112	0.006470
RS	15	0.282223	2.707732	2552.588338	0.007681	0.007125
RS	16	0.317963	2.434971	3059.637450	0.009207	0.008659
RS	17	0.357045	2.434971	3290.876439	0.009902	0.009437
RS	18	0.399781	2.121595	4050.416467	0.012188	0.011742
RS	19	0.446514	2.121595	4329.599122	0.013028	0.012675
RS	20	0.497616	1.933040	5062.196209	0.015232	0.014882
RS	21	0.553496	1.933040	5372.631984	0.016166	0.015853
RS	22	0.614602	1.860782	5903.070693	0.017763	0.017436
RS	23	0.681422	1.860782	6219.811217	0.018716	0.018416
RS	24	0.754489	1.875855	6479.475882	0.019497	0.019215
RS	25	0.834389	1.875855	6780.171983	0.020402	0.020145
RS	26	0.921760	1.973398	6724.824214	0.020235	0.019998
RS	27	1.017300	1.973398	6994.933506	0.021048	0.020794
RS	28	1.121774	2.121832	6748.869229	0.020308	0.020063
RS	29	1.236017	2.121832	6981.087128	0.021006	0.020726
RS	30	1.360942	2.269960	6729.075039	0.020248	0.019980
RS	31	1.497549	2.269960	6915.661809	0.020810	0.020514
RS	32	1.646929	2.369822	6778.710479	0.020397	0.020117
RS	33	1.810277	2.369822	6904.468240	0.020776	0.020499
RS	34	1.988899	2.393272	6920.343613	0.020824	0.020574
RS	35	2.184224	2.393272	6957.339865	0.020935	0.020732
RS	36	2.397812	2.354572	7048.294302	0.021209	0.021046
RS	37	2.631372	2.354572	6958.710422	0.020939	0.020852
RS	38	2.886771	2.293841	6974.396397	0.020986	0.020946
RS	39	3.166052	2.293841	6727.358842	0.020243	0.020278
RS	40	3.471447	2.254556	6517.127736	0.019610	0.019688
RS	41	3.805398	2.254556	6117.671880	0.018408	0.018534
RS	42	4.170575	2.269887	5626.414642	0.016930	0.017080
RS	43	4.569899	2.269887	5132.621558	0.015444	0.015604
RS	44	5.006562	2.354308	4454.688887	0.013404	0.013566
RS	45	5.484055	2.354308	3953.224299	0.011895	0.012039
RS	46	6.006197	2.492053	3271.293796	0.009843	0.009978
RS	47	6.577162	2.492053	2826.147679	0.008504	0.008617
RS	48	7.201515	2.637789	2272.857586	0.006839	0.006944
RS	49	7.884249	2.637789	1904.987024	0.005732	0.005821
RS	50	8.630823	2.738638	1508.282654	0.004538	0.004621
RS	51	9.447206	2.738638	1214.453629	0.003654	0.003726
RS	52	10.339926	2.757732	944.832431	0.002843	0.002908
RS	53	11.316120	2.757732	718.436541	0.002162	0.002217
RS	54	12.383593	2.674477	541.184649	0.001628	0.001675
RS	55	13.550882	2.674477	378.091836	0.001138	0.001173
RS	56	14.827319	2.674477	253.335208	0.000762	0.000788
RS	57	16.223111	2.674477	162.162686	0.000488	0.000506
RS	58	17.749417	2.572325	101.533155	0.000306	0.000317
RS	59	19.418441	2.572325	57.057500	0.000172	0.000179
RS	60	21.243529	2.572325	30.135491	0.000091	0.000095
RS	61	23.239274	2.572325	14.873209	0.000045	0.000047
RS	62	25.421632	2.572325	6.816512	0.000021	0.000022
RS	63	27.808054	2.572325	4.557094	0.000014	0.000015
PA	4+25*2+4+6 0.075541913 0.013095702 27.808053563 0.095677448 31.881669726 4.445994906 2.338886664 2.471757956 2.744220554 2.707732292 2.434971156 2.121595388 1.933040050 1.860781862 1.875855000 1.973398112 2.121832457 2.269960460 2.369821990 2.393271610 2.354572449 2.293840609 2.254555688 2.269887015 2.354307838 2.492052926 2.637789267 2.738637608 2.757731503 2.674477409 2.572325481
//
IT	4336
RD	22
LK	-4316464.019656
QD	-407.695966 -> -405.110437
RI	0.0451653362
TR	0.075097	0.013029
MT	28.041428
MM	C_pi: 1.503944, n_recomb: 332276.203645
RS	0	0.000000	0.095639	30694.591641	0.092377	0.089947
RS	1	0.009365	0.095639	30302.917708	0.091198	0.172861
RS	2	0.019607	0.095639	29631.060458	0.089176	0.066575
RS	3	0.030808	0.095639	28672.213049	0.086290	0.042511
RS	4	0.043059	36.846747	76.282238	0.000230	0.000126
RS	5	0.056456	36.846747	83.401968	0.000251	0.000181
RS	6	0.071108	4.556244	736.275741	0.002216	0.001668
RS	7	0.087133	4.556244	802.356796	0.002415	0.001814
RS	8	0.104658	2.323793	1710.339212	0.005147	0.003894
RS	9	0.123824	2.323793	1854.675762	0.005582	0.004382
RS	10	0.144785	2.467821	1892.851011	0.005697	0.004609
RS	11	0.167709	2.467821	2050.406075	0.006171	0.005129
RS	12	0.192780	2.762443	1983.587674	0.005970	0.005146
RS	13	0.220199	2.762443	2147.330254	0.006462	0.005719
RS	14	0.250186	2.735859	2344.801369	0.007057	0.006425
RS	15	0.282981	2.735859	2532.983142	0.007623	0.007080
RS	16	0.318848	2.461128	3035.778568	0.009136	0.008605
RS	17	0.358073	2.461128	3266.025079	0.009829	0.009380
RS	18	0.400972	2.139708	4029.594261	0.012127	0.011698
RS	19	0.447888	2.139708	4308.356243	0.012966	0.012629
RS	20	0.499198	1.945677	5048.472519	0.015194	0.014861
RS	21	0.555313	1.945677	5359.139037	0.016129	0.015832
RS	22	0.616683	1.870350	5897.473376	0.017749	0.017439
RS	23	0.683801	1.870350	6214.875208	0.018704	0.018421
RS	24	0.757204	1.883669	6481.478315	0.019506	0.019240
RS	25	0.837482	1.883669	6782.972716	0.020414	0.020175
RS	26	0.925277	1.981747	6727.824062	0.020248	0.020029
RS	27	1.021295	1.981747	6998.685025	0.021063	0.020829
RS	28	1.126304	2.133021	6746.220874	0.020303	0.020078
RS	29	1.241148	2.133021	6979.249620	0.021004	0.020746
RS	30	1.366747	2.284917	6719.586115	0.020223	0.019976
RS	31	1.504109	2.284917	6907.255394	0.020788	0.020514
RS	32	1.654334	2.387553	6765.962001	0.020362	0.020104
RS	33	1.818628	2.387553	6893.199848	0.020745	0.020490
RS	34	1.998309	2.411045	6911.138452	0.020799	0.020571
RS	35	2.194816	2.411045	6949.778701	0.020916	0.020732
RS	36	2.409726	2.369818	7048.675486	0.021213	0.021070
RS	37	2.644763	2.369818	6960.080434	0.020947	0.020876
RS	38	2.901811	2.305526	6985.678717	0.021024	0.021001
RS	39	3.182932	2.305526	6737.818666	0.020278	0.020329
RS	40	3.490380	2.263444	6533.545742	0.019663	0.019757
RS	41	3.826620	2.263444	6131.102222	0.018452	0.018594
RS	42	4.194350	2.278236	5637.947694	0.016968	0.017134
RS	43	4.596517	2.278236	5140.546879	0.015471	0.015647
RS	44	5.036348	2.365286	4455.051224	0.013408	0.013584
RS	45	5.517369	2.365286	3951.772053	0.011893	0.012051
RS	46	6.043438	2.508569	3262.734651	0.009819	0.009966
RS	47	6.618773	2.508569	2818.420803	0.008482	0.008606
RS	48	7.247989	2.661043	2261.959533	0.006807	0.006921
RS	49	7.936131	2.661043	1896.547100	0.005708	0.005804
RS	50	8.688717	2.767441	1499.948940	0.004514	0.004602
RS	51	9.511784	2.767441	1208.763080	0.003638	0.003714
RS	52	10.411931	2.788969	940.589475	0.002831	0.002898
RS	53	11.396378	2.788969	716.051524	0.002155	0.002212
RS	54	12.473018	2.704859	540.040646	0.001625	0.001673
RS	55	13.650486	2.704859	377.788248	0.001137	0.001173
RS	56	14.938224	2.704859	253.475758	0.000763	0.000789
RS	57	16.346560	2.704859	162.480138	0.000489	0.000507
RS	58	17.886787	2.602523	101.853593	0.000307	0.000318
RS	59	19.571256	2.602523	57.339647	0.000173	0.000180
RS	60	21.413477	2.602523	30.340241	0.000091	0.000095
RS	61	23.428222	2.602523	15.002612	0.000045	0.000048
RS	62	25.631649	2.602523	6.889166	0.000021	0.000022
RS	63	28.041428	2.602523	4.619861	0.000014	0.000015
PA	4+25*2+4+6 0.075096686 0.013029104 28.041428036 0.095639216 36.846746865 4.556244196 2.323792626 2.467821197 2.762443370 2.735858646 2.461128072 2.139708068 1.945677179 1.870350397 1.883669154 1.981746571 2.133020594 2.284917084 2.387553121 2.411044672 2.369818240 2.305526372 2.263444385 2.278236390 2.365285954 2.508569155 2.661043084 2.767440516 2.788968899 2.704858647 2.602522510
//
IT	4010
RD	23
LK	-4316458.921808
QD	-404.289770 -> -401.849617
RI	0.0448987190
TR	0.074661	0.012963
MT	28.273204
MM	C_pi: 1.511254, n_recomb: 332208.113811
RS	0	0.000000	0.095603	30743.787863	0.092544	0.089014
RS	1	0.009379	0.095603	30349.327842	0.091356	0.173073
RS	2	0.019638	0.095603	29673.340145	0.089322	0.066972
RS	3	0.030859	0.095603	28709.036141	0.086419	0.042788
RS	4	0.043133	42.562920	66.097784	0.000199	0.000109
RS	5	0.056558	42.562920	72.279992	0.000218	0.000157
RS	6	0.071242	4.669338	719.367549	0.002165	0.001639
RS	7	0.087303	4.669338	784.096164	0.002360	0.001776
RS	8	0.104871	2.309860	1723.468323	0.005188	0.003925
RS	9	0.124086	2.309860	1869.015542	0.005626	0.004415
RS	10	0.145104	2.464451	1898.777150	0.005716	0.004622
RS	11	0.168093	2.464451	2057.007302	0.006192	0.005145
RS	12	0.193238	2.780479	1974.612174	0.005944	0.005124
RS	13	0.220742	2.780479	2137.965866	0.006436	0.005698
RS	14	0.250825	2.763474	2326.773245	0.007004	0.006382
RS	15	0.283730	2.763474	2514.043040	0.007568	0.007037
RS	16	0.319721	2.486923	3012.607819	0.009068	0.008552
RS	17	0.359088	2.486923	3241.881852	0.009759	0.009324
RS	18	0.402147	2.157667	4009.037593	0.012068	0.011655
RS	19	0.449245	2.157667	4287.368650	0.012906	0.012585
RS	20	0.500760	1.958303	5034.470206	0.015155	0.014840
RS	21	0.557107	1.958303	5345.336098	0.016090	0.015810
RS	22	0.618739	1.879972	5891.206253	0.017733	0.017441
RS	23	0.686151	1.879972	6209.235826	0.018691	0.018424
RS	24	0.759887	1.891480	6482.882054	0.019515	0.019265
RS	25	0.840538	1.891480	6785.150298	0.020424	0.020203
RS	26	0.928754	1.989956	6730.662828	0.020260	0.020059
RS	27	1.025243	1.989956	7002.251772	0.021078	0.020864
RS	28	1.130783	2.143938	6743.809333	0.020300	0.020095
RS	29	1.246222	2.143938	6977.614285	0.021004	0.020767
RS	30	1.372487	2.299554	6710.446689	0.020200	0.019974
RS	31	1.510596	2.299554	6899.148770	0.020768	0.020517
RS	32	1.661658	2.405024	6753.342265	0.020329	0.020092
RS	33	1.826889	2.405024	6882.005011	0.020716	0.020482
RS	34	2.007618	2.428699	6901.548858	0.020775	0.020567
RS	35	2.205297	2.428699	6941.806027	0.020896	0.020732
RS	36	2.421517	2.385089	7048.125271	0.021216	0.021091
RS	37	2.658017	2.385089	6960.564833	0.020952	0.020899
RS	38	2.916699	2.317331	6995.758718	0.021058	0.021053
RS	39	3.199644	2.317331	6747.210984	0.020310	0.020378
RS	40	3.509127	2.272459	6548.966582	0.019713	0.019823
RS	41	3.847637	2.272459	6143.705644	0.018494	0.018652
RS	42	4.217897	2.286623	5649.027389	0.017004	0.017186
RS	43	4.622884	2.286623	5148.134335	0.015497	0.015689
RS	44	5.065857	2.376130	4455.518412	0.013412	0.013602
RS	45	5.550377	2.376130	3950.428156	0.011891	0.012063
RS	46	6.080341	2.524727	3254.613885	0.009797	0.009955
RS	47	6.660013	2.524727	2811.021789	0.008462	0.008596
RS	48	7.294053	2.683722	2251.523552	0.006777	0.006899
RS	49	7.987562	2.683722	1888.397778	0.005684	0.005788
RS	50	8.746117	2.795506	1491.889646	0.004491	0.004584
RS	51	9.575819	2.795506	1203.186895	0.003622	0.003702
RS	52	10.483341	2.819391	936.385413	0.002819	0.002889
RS	53	11.475982	2.819391	713.611257	0.002148	0.002207
RS	54	12.561726	2.734465	538.784425	0.001622	0.001670
RS	55	13.749304	2.734465	377.355501	0.001136	0.001173
RS	56	15.048269	2.734465	253.493764	0.000763	0.000789
RS	57	16.469067	2.734465	162.694725	0.000490	0.000507
RS	58	18.023126	2.632145	102.088846	0.000307	0.000319
RS	59	19.722945	2.632145	57.566051	0.000173	0.000180
RS	60	21.582194	2.632145	30.511216	0.000092	0.000096
RS	61	23.615827	2.632145	15.113115	0.000045	0.000048
RS	62	25.840201	2.632145	6.952089	0.000021	0.000022
RS	63	28.273204	2.632145	4.674931	0.000014	0.000015
PA	4+25*2+4+6 0.074660668 0.012963398 28.273204327 0.095603211 42.562919931 4.669338188 2.309860299 2.464450989 2.780478961 2.763473552 2.486922862 2.157667253 1.958303217 1.879971702 1.891479932 1.989955529 2.143938182 2.299553875 2.405024143 2.428699092 2.385089295 2.317330757 2.272458652 2.286622995 2.376129727 2.524727141 2.683722486 2.795505502 2.819391325 2.734464836 2.632145155
//
IT	4018
RD	24
LK	-4316454.106363
QD	-401.019139 -> -398.708053
RI	0.0446492162
TR	0.074233	0.012898
MT	28.503796
MM	C_pi: 1.518492, n_recomb: 332127.864485
RS	0	0.000000	0.095569	30790.838211	0.092708	0.088099
RS	1	0.009393	0.095569	30393.669096	0.091512	0.173272
RS	2	0.019669	0.095569	29713.656792	0.089465	0.067365
RS	3	0.030910	0.095569	28744.030602	0.086545	0.043063
RS	4	0.043207	49.138323	57.302162	0.000173	0.000095
RS	5	0.056659	49.138323	62.672471	0.000189	0.000137
RS	6	0.071374	4.785364	702.782345	0.002116	0.001609
RS	7	0.087472	4.785364	766.177421	0.002307	0.001739
RS	8	0.105082	2.297031	1735.804346	0.005226	0.003954
RS	9	0.124346	2.297031	1882.500270	0.005668	0.004446
RS	10	0.145419	2.461622	1904.177594	0.005733	0.004634
RS	11	0.168472	2.461622	2063.041441	0.006212	0.005159
RS	12	0.193691	2.798383	1965.718778	0.005919	0.005102
RS	13	0.221278	2.798383	2128.682341	0.006409	0.005678
RS	14	0.251457	2.790607	2309.342176	0.006953	0.006341
RS	15	0.284470	2.790607	2495.727385	0.007514	0.006995
RS	16	0.320585	2.512367	2990.101216	0.009003	0.008502
RS	17	0.360092	2.512367	3218.423207	0.009690	0.009270
RS	18	0.403310	2.175486	3988.740948	0.012010	0.011613
RS	19	0.450587	2.175486	4266.632243	0.012846	0.012541
RS	20	0.502306	1.970950	5020.151620	0.015115	0.014817
RS	21	0.558882	1.970950	5331.185815	0.016052	0.015788
RS	22	0.620773	1.889675	5884.241374	0.017717	0.017441
RS	23	0.688478	1.889675	6202.866275	0.018676	0.018426
RS	24	0.762542	1.899321	6483.641744	0.019522	0.019288
RS	25	0.843564	1.899321	6786.661406	0.020434	0.020230
RS	26	0.932196	1.998068	6733.271134	0.020273	0.020089
RS	27	1.029154	1.998068	7005.567794	0.021093	0.020899
RS	28	1.135219	2.154625	6741.590046	0.020298	0.020113
RS	29	1.251247	2.154625	6976.140923	0.021004	0.020790
RS	30	1.378174	2.313894	6701.672146	0.020178	0.019974
RS	31	1.517024	2.313894	6891.360917	0.020749	0.020520
RS	32	1.668916	2.422256	6740.882159	0.020296	0.020081
RS	33	1.835076	2.422256	6870.917519	0.020688	0.020475
RS	34	2.016845	2.446247	6891.646751	0.020750	0.020563
RS	35	2.215687	2.446247	6933.492439	0.020876	0.020731
RS	36	2.433207	2.400395	7046.727792	0.021217	0.021112
RS	37	2.671159	2.400395	6960.241878	0.020957	0.020921
RS	38	2.931464	2.329262	7004.711921	0.021090	0.021102
RS	39	3.216219	2.329262	6755.602569	0.020340	0.020424
RS	40	3.527723	2.281614	6563.426578	0.019762	0.019888
RS	41	3.868487	2.281614	6155.513091	0.018534	0.018709
RS	42	4.241260	2.295075	5659.647405	0.017041	0.017238
RS	43	4.649049	2.295075	5155.379455	0.015522	0.015730
RS	44	5.095143	2.386884	4456.057121	0.013417	0.013621
RS	45	5.583140	2.386884	3949.168282	0.011891	0.012076
RS	46	6.116976	2.540590	3246.889602	0.009776	0.009945
RS	47	6.700957	2.540590	2803.923576	0.008442	0.008587
RS	48	7.339794	2.705898	2241.522237	0.006749	0.006879
RS	49	8.038638	2.705898	1880.526636	0.005662	0.005773
RS	50	8.803127	2.822905	1484.097393	0.004468	0.004566
RS	51	9.639428	2.822905	1197.728920	0.003606	0.003690
RS	52	10.554285	2.849070	932.229749	0.002807	0.002880
RS	53	11.555077	2.849070	711.129786	0.002141	0.002202
RS	54	12.649877	2.763370	537.431143	0.001618	0.001668
RS	55	13.847515	2.763370	376.808059	0.001135	0.001172
RS	56	15.157652	2.763370	253.401478	0.000763	0.000789
RS	57	16.590854	2.763370	162.815891	0.000490	0.000508
RS	58	18.158681	2.661249	102.246367	0.000308	0.000320
RS	59	19.873780	2.661249	57.741140	0.000174	0.000181
RS	60	21.749983	2.661249	30.650851	0.000092	0.000096
RS	61	23.802425	2.661249	15.205947	0.000046	0.000048
RS	62	26.047659	2.661249	7.005845	0.000021	0.000022
RS	63	28.503796	2.661249	4.722667	0.000014	0.000015
PA	4+25*2+4+6 0.074232918 0.012898462 28.503795570 0.095568702 49.138323109 4.785364057 2.297030875 2.461621835 2.798383046 2.790606866 2.512366615 2.175486009 1.970950492 1.889674773 1.899321293 1.998068493 2.154625405 2.313894069 2.422256033 2.446246532 2.400395067 2.329262432 2.281613927 2.295075363 2.386884419 2.540589513 2.705897743 2.822905336 2.849070091 2.763369568 2.661249305
//
IT	4383
RD	25
LK	-4316449.540023
QD	-397.868296 -> -395.672152
RI	0.0444154836
TR	0.073814	0.012834
MT	28.733005
MM	C_pi: 1.525653, n_recomb: 332036.285128
RS	0	0.000000	0.095536	30835.750299	0.092869	0.087200
RS	1	0.009407	0.095536	30435.954382	0.091665	0.173461
RS	2	0.019699	0.095536	29752.029499	0.089605	0.067755
RS	3	0.030960	0.095536	28777.222457	0.086669	0.043335
RS	4	0.043279	56.706763	49.694470	0.000150	0.000083
RS	5	0.056758	56.706763	54.360716	0.000164	0.000119
RS	6	0.071504	4.904330	686.528534	0.002068	0.001580
RS	7	0.087638	4.904330	748.610055	0.002255	0.001703
RS	8	0.105290	2.285180	1747.417687	0.005263	0.003982
RS	9	0.124602	2.285180	1895.205516	0.005708	0.004475
RS	10	0.145730	2.459260	1909.109494	0.005750	0.004645
RS	11	0.168847	2.459260	2068.569623	0.006230	0.005173
RS	12	0.194138	2.816146	1956.915673	0.005894	0.005080
RS	13	0.221808	2.816146	2119.488503	0.006383	0.005657
RS	14	0.252081	2.817247	2292.496362	0.006904	0.006301
RS	15	0.285202	2.817247	2478.024198	0.007463	0.006955
RS	16	0.321438	2.537457	2968.237835	0.008939	0.008453
RS	17	0.361084	2.537457	3195.627902	0.009624	0.009217
RS	18	0.404459	2.193162	3968.705469	0.011953	0.011572
RS	19	0.451914	2.193162	4246.148862	0.012788	0.012498
RS	20	0.503834	1.983608	5005.560175	0.015075	0.014795
RS	21	0.560638	1.983608	5316.733267	0.016013	0.015765
RS	22	0.622785	1.899450	5876.629545	0.017699	0.017439
RS	23	0.690779	1.899450	6195.818503	0.018660	0.018426
RS	24	0.765169	1.907190	6483.783763	0.019527	0.019309
RS	25	0.846557	1.907190	6787.533197	0.020442	0.020256
RS	26	0.935601	2.006079	6735.679029	0.020286	0.020119
RS	27	1.033023	2.006079	7008.663907	0.021108	0.020934
RS	28	1.139608	2.165072	6739.595663	0.020298	0.020132
RS	29	1.256220	2.165072	6974.862913	0.021006	0.020813
RS	30	1.383803	2.327931	6693.274395	0.020158	0.019975
RS	31	1.523387	2.327931	6883.905371	0.020732	0.020525
RS	32	1.676102	2.439228	6728.633096	0.020265	0.020072
RS	33	1.843183	2.439228	6859.988580	0.020660	0.020469
RS	34	2.025982	2.463655	6881.521091	0.020725	0.020559
RS	35	2.225977	2.463655	6924.922138	0.020856	0.020730
RS	36	2.444787	2.415701	7044.581244	0.021216	0.021130
RS	37	2.684180	2.415701	6959.199950	0.020959	0.020941
RS	38	2.946093	2.341287	7012.621928	0.021120	0.021150
RS	39	3.232645	2.341287	6763.064231	0.020368	0.020469
RS	40	3.546153	2.290883	6576.962409	0.019808	0.019951
RS	41	3.889153	2.290883	6166.552754	0.018572	0.018763
RS	42	4.264421	2.303574	5669.808069	0.017076	0.017289
RS	43	4.674990	2.303574	5162.279718	0.015547	0.015770
RS	44	5.124183	2.397540	4456.642735	0.013422	0.013640
RS	45	5.615632	2.397540	3947.970966	0.011890	0.012089
RS	46	6.153312	2.556157	3239.523424	0.009757	0.009937
RS	47	6.741573	2.556157	2797.097627	0.008424	0.008580
RS	48	7.385173	2.727574	2231.923476	0.006722	0.006860
RS	49	8.089318	2.727574	1872.914158	0.005641	0.005758
RS	50	8.859702	2.849652	1476.554150	0.004447	0.004550
RS	51	9.702559	2.849652	1192.383097	0.003591	0.003679
RS	52	10.624704	2.878012	928.124312	0.002795	0.002871
RS	53	11.633598	2.878012	708.614375	0.002134	0.002196
RS	54	12.737400	2.791573	535.991976	0.001614	0.001665
RS	55	13.945039	2.791573	376.156575	0.001133	0.001171
RS	56	15.266282	2.791573	253.207936	0.000763	0.000789
RS	57	16.711818	2.791573	162.850623	0.000490	0.000508
RS	58	18.293338	2.689841	102.331270	0.000308	0.000320
RS	59	20.023635	2.689841	57.868218	0.000174	0.000181
RS	60	21.916704	2.689841	30.761112	0.000093	0.000097
RS	61	23.987857	2.689841	15.282182	0.000046	0.000048
RS	62	26.253848	2.689841	7.050974	0.000021	0.000022
RS	63	28.733005	2.689841	4.763472	0.000014	0.000015
PA	4+25*2+4+6 0.073813530 0.012834350 28.733005474 0.095535800 56.706763426 4.904330036 2.285179624 2.459260164 2.816146220 2.817246780 2.537457312 2.193162497 1.983608020 1.899449549 1.907189728 2.006079243 2.165072063 2.327930896 2.439227922 2.463654799 2.415700626 2.341286642 2.290883331 2.303574296 2.397539828 2.556156613 2.727574323 2.849652343 2.878012480 2.791573133 2.689841227
//
