# Supplementary material for: African bushpigs exhibit porous species boundaries and appeared in Madagascar concurrently with human arrival
Source: Nat Commun. 2024 Jan 3;15:172. doi: 10.1038/s41467-023-44105-1 (PMC10764920; doi:10.1038/s41467-023-44105-1)
Supplement: Supplementary file 9 — Source Data [file 41467_2023_44105_MOESM9_ESM.zip › sourceData/Fig3a.psmc/BPigUga00003.psmc]

CC
CC	Brief Description of the file format:
CC	  CC  comments
CC	  MM  useful-messages
CC	  RD  round-of-iterations
CC	  LL  \log[P(sequence)]
CC	  QD  Q-before-opt Q-after-opt
CC	  TR  \theta_0 \rho_0
CC	  RS  k t_k \lambda_k \pi_k \sum_{l\not=k}A_{kl} A_{kk}
CC	  DC  begin end best-k t_k+\Delta_k max-prob
CC
MM	Version: 0.6.5-r67
MM	pattern:4+25*2+4+6, n:63, n_free_lambdas:28
MM	n_iterations:25, skip:1, max_t:15, theta/rho:5
MM	is_decoding:0
MM	n_seqs:16, sum_L:17143539, sum_n:2983548
RD	0
LK	0.000000
QD	0.000000 -> 0.000000
RI	inf
TR	0.191201	0.038240
MT	15.000000
MM	C_pi: 1.000000, n_recomb: 643272.637820
RS	0	0.000000	1.000000	5211.242224	0.008101	0.000000
RS	1	0.008290	1.000000	5595.652181	0.008699	0.000000
RS	2	0.017266	1.000000	6004.202315	0.009334	0.000000
RS	3	0.026987	1.000000	6437.686278	0.010008	0.000000
RS	4	0.037514	1.000000	6896.787116	0.010721	0.000000
RS	5	0.048914	1.000000	7382.045556	0.011476	0.000000
RS	6	0.061258	1.000000	7893.823665	0.012271	0.000000
RS	7	0.074626	1.000000	8432.263541	0.013108	0.000000
RS	8	0.089102	1.000000	8997.240811	0.013987	0.000000
RS	9	0.104778	1.000000	9588.312767	0.014906	0.000000
RS	10	0.121753	1.000000	10204.661170	0.015864	0.000000
RS	11	0.140135	1.000000	10845.029891	0.016859	0.000000
RS	12	0.160042	1.000000	11507.657874	0.017889	0.000000
RS	13	0.181598	1.000000	12190.208192	0.018950	0.000000
RS	14	0.204942	1.000000	12889.694413	0.020038	0.000000
RS	15	0.230221	1.000000	13602.405980	0.021146	0.000000
RS	16	0.257595	1.000000	14323.834925	0.022267	0.000000
RS	17	0.287238	1.000000	15048.606928	0.023394	0.000000
RS	18	0.319339	1.000000	15770.420532	0.024516	0.000000
RS	19	0.354100	1.000000	16481.999189	0.025622	0.000000
RS	20	0.391744	1.000000	17175.061757	0.026700	0.000000
RS	21	0.432507	1.000000	17840.317945	0.027734	0.000000
RS	22	0.476650	1.000000	18467.496109	0.028709	0.000000
RS	23	0.524453	1.000000	19045.411452	0.029607	0.000000
RS	24	0.576218	1.000000	19562.083108	0.030410	0.000000
RS	25	0.632274	1.000000	20004.908543	0.031099	0.000000
RS	26	0.692977	1.000000	20360.903029	0.031652	0.000000
RS	27	0.758711	1.000000	20617.010451	0.032050	0.000000
RS	28	0.829896	1.000000	20760.489134	0.032273	0.000000
RS	29	0.906981	1.000000	20779.372561	0.032303	0.000000
RS	30	0.990456	1.000000	20662.999614	0.032122	0.000000
RS	31	1.080851	1.000000	20402.602268	0.031717	0.000000
RS	32	1.178739	1.000000	19991.930610	0.031078	0.000000
RS	33	1.284742	1.000000	19427.885872	0.030202	0.000000
RS	34	1.399532	1.000000	18711.122624	0.029087	0.000000
RS	35	1.523838	1.000000	17846.572107	0.027743	0.000000
RS	36	1.658449	1.000000	16843.831384	0.026185	0.000000
RS	37	1.804218	1.000000	15717.359042	0.024433	0.000000
RS	38	1.962071	1.000000	14486.419470	0.022520	0.000000
RS	39	2.133009	1.000000	13174.726120	0.020481	0.000000
RS	40	2.318118	1.000000	11809.750966	0.018359	0.000000
RS	41	2.518571	1.000000	10421.693363	0.016201	0.000000
RS	42	2.735641	1.000000	9042.135845	0.014056	0.000000
RS	43	2.970706	1.000000	7702.454776	0.011974	0.000000
RS	44	3.225257	1.000000	6432.095434	0.009999	0.000000
RS	45	3.500909	1.000000	5256.857884	0.008172	0.000000
RS	46	3.799411	1.000000	4197.363892	0.006525	0.000000
RS	47	4.122659	1.000000	3267.878731	0.005080	0.000000
RS	48	4.472702	1.000000	2475.638970	0.003849	0.000000
RS	49	4.851763	1.000000	1820.786744	0.002831	0.000000
RS	50	5.262247	1.000000	1296.936220	0.002016	0.000000
RS	51	5.706758	1.000000	892.309897	0.001387	0.000000
RS	52	6.188118	1.000000	591.296633	0.000919	0.000000
RS	53	6.709380	1.000000	376.218621	0.000585	0.000000
RS	54	7.273854	1.000000	229.066777	0.000356	0.000000
RS	55	7.885120	1.000000	132.981973	0.000207	0.000000
RS	56	8.547059	1.000000	73.320365	0.000114	0.000000
RS	57	9.263869	1.000000	38.230492	0.000059	0.000000
RS	58	10.040101	1.000000	18.765035	0.000029	0.000000
RS	59	10.880679	1.000000	8.627407	0.000013	0.000000
RS	60	11.790939	1.000000	3.695412	0.000006	0.000000
RS	61	12.776655	1.000000	1.466109	0.000002	0.000000
RS	62	13.844085	1.000000	0.535369	0.000001	0.000000
RS	63	15.000000	1.000000	0.252156	0.000000	0.000000
PA	4+25*2+4+6 0.191200915 0.038240183 15.000000000 1.000000000 1.000000000 1.000000000 1.000000000 1.000000000 1.000000000 1.000000000 1.000000000 1.000000000 1.000000000 1.000000000 1.000000000 1.000000000 1.000000000 1.000000000 1.000000000 1.000000000 1.000000000 1.000000000 1.000000000 1.000000000 1.000000000 1.000000000 1.000000000 1.000000000 1.000000000 1.000000000 1.000000000
//
IT	3881
RD	1
LK	-7047266.270266
QD	-3923.438717 -> -1503.497104
RI	0.0479577498
TR	0.204885	0.039757
MT	13.599701
MM	C_pi: 1.032848, n_recomb: 689809.680632
RS	0	0.000000	0.705118	7742.232162	0.011224	0.074412
RS	1	0.008122	0.705118	8272.744925	0.011993	0.016289
RS	2	0.016905	0.705118	8831.128477	0.012802	0.010267
RS	3	0.026400	0.705118	9417.422186	0.013652	0.008320
RS	4	0.036667	1.262358	5622.714600	0.008151	0.007207
RS	5	0.047768	1.262358	6025.426523	0.008735	0.006646
RS	6	0.059770	1.411148	5775.102653	0.008372	0.006689
RS	7	0.072748	1.411148	6186.376043	0.008968	0.007289
RS	8	0.086779	1.414402	6606.780665	0.009578	0.007966
RS	9	0.101950	1.414402	7066.344149	0.010244	0.008764
RS	10	0.118354	1.364677	7824.576586	0.011343	0.009723
RS	11	0.136089	1.364677	8349.545578	0.012104	0.010853
RS	12	0.155266	1.309891	9269.535664	0.013438	0.012018
RS	13	0.176000	1.309891	9862.950396	0.014298	0.013110
RS	14	0.198418	1.265274	10846.734235	0.015724	0.014119
RS	15	0.222657	1.265274	11502.048861	0.016674	0.015100
RS	16	0.248865	1.225647	12566.908644	0.018218	0.016103
RS	17	0.277201	1.225647	13272.438833	0.019241	0.017150
RS	18	0.307839	1.186572	14445.208415	0.020941	0.018240
RS	19	0.340966	1.186572	15181.710088	0.022009	0.019389
RS	20	0.376783	1.145737	16476.880774	0.023886	0.020624
RS	21	0.415510	1.145737	17213.287646	0.024954	0.021965
RS	22	0.457382	1.102535	18620.807381	0.026994	0.023423
RS	23	0.502656	1.102535	19309.210982	0.027992	0.024990
RS	24	0.551606	1.059036	20754.546352	0.030087	0.026635
RS	25	0.604533	1.059036	21326.548173	0.030917	0.028306
RS	26	0.661758	1.018578	22664.694846	0.032856	0.029938
RS	27	0.723632	1.018578	23034.139142	0.033392	0.031455
RS	28	0.790532	0.983961	24081.852556	0.034911	0.032778
RS	29	0.862865	0.983961	24156.725295	0.035019	0.033828
RS	30	0.941074	0.956644	24742.496221	0.035869	0.034538
RS	31	1.025635	0.956644	24444.388538	0.035436	0.034857
RS	32	1.117064	0.936701	24457.547075	0.035455	0.034753
RS	33	1.215920	0.936701	23742.892775	0.034419	0.034214
RS	34	1.322806	0.923214	23161.649255	0.033577	0.033253
RS	35	1.438373	0.923214	22037.814457	0.031948	0.031896
RS	36	1.563327	0.914884	20927.327026	0.030338	0.030185
RS	37	1.698431	0.914884	19459.425916	0.028210	0.028170
RS	38	1.844509	0.910522	17952.680549	0.026026	0.025909
RS	39	2.002451	0.910522	16259.411888	0.023571	0.023471
RS	40	2.173223	0.909075	14536.395365	0.021073	0.020926
RS	41	2.357865	0.909075	12772.826439	0.018516	0.018350
RS	42	2.557505	0.909436	11031.926923	0.015993	0.015815
RS	43	2.773360	0.909436	9360.628317	0.013570	0.013384
RS	44	3.006749	0.910435	7780.385723	0.011279	0.011113
RS	45	3.259094	0.910435	6338.855420	0.009189	0.009042
RS	46	3.531937	0.911057	5044.228313	0.007312	0.007199
RS	47	3.826940	0.911057	3918.733243	0.005681	0.005598
RS	48	4.145906	0.910741	2964.633132	0.004298	0.004244
RS	49	4.490779	0.910741	2177.809526	0.003157	0.003127
RS	50	4.863665	0.909426	1552.204042	0.002250	0.002235
RS	51	5.266838	0.909426	1067.504531	0.001548	0.001544
RS	52	5.702759	0.907307	708.967151	0.001028	0.001028
RS	53	6.174088	0.907307	451.169201	0.000654	0.000658
RS	54	6.683700	0.903883	275.790711	0.000400	0.000402
RS	55	7.234706	0.903883	160.111195	0.000232	0.000235
RS	56	7.830467	0.903883	88.384168	0.000128	0.000130
RS	57	8.474618	0.903883	46.202867	0.000067	0.000068
RS	58	9.171091	0.898095	22.865258	0.000033	0.000034
RS	59	9.924135	0.898095	10.516402	0.000015	0.000015
RS	60	10.738344	0.898095	4.513380	0.000007	0.000007
RS	61	11.618688	0.898095	1.797449	0.000003	0.000003
RS	62	12.570537	0.898095	0.660258	0.000001	0.000001
RS	63	13.599701	0.898095	0.315092	0.000000	0.000000
PA	4+25*2+4+6 0.204884876 0.039757499 13.599700928 0.705118179 1.262357712 1.411148071 1.414402008 1.364677429 1.309890747 1.265274048 1.225646853 1.186572075 1.145736694 1.102535248 1.059036255 1.018577576 0.983961105 0.956644058 0.936700821 0.923213959 0.914883614 0.910521507 0.909074783 0.909436226 0.910434723 0.911056519 0.910740852 0.909425735 0.907306671 0.903882980 0.898095071
//
IT	4504
RD	2
LK	-7043876.447168
QD	-1475.035486 -> -971.472444
RI	0.0418496202
TR	0.211599	0.040166
MT	12.992344
MM	C_pi: 1.016897, n_recomb: 686206.446897
RS	0	0.000000	0.533649	10062.227316	0.014664	0.075639
RS	1	0.008045	0.533649	10704.365997	0.015599	0.016227
RS	2	0.016737	0.533649	11373.283873	0.016574	0.011599
RS	3	0.026128	0.533649	12067.722802	0.017586	0.010670
RS	4	0.036274	1.342587	5113.603618	0.007452	0.005947
RS	5	0.047237	1.342587	5479.503565	0.007985	0.006128
RS	6	0.059082	1.585612	4971.977309	0.007246	0.006040
RS	7	0.071880	1.585612	5328.469474	0.007765	0.006976
RS	8	0.085707	1.587825	5698.872964	0.008305	0.007740
RS	9	0.100646	1.587825	6099.263429	0.008888	0.008565
RS	10	0.116788	1.502404	6891.521842	0.010043	0.009846
RS	11	0.134228	1.502404	7359.235563	0.010725	0.010925
RS	12	0.153070	1.419288	8307.789892	0.012107	0.012435
RS	13	0.173429	1.419288	8846.945733	0.012893	0.013290
RS	14	0.195426	1.362528	9798.702370	0.014280	0.014482
RS	15	0.219192	1.362528	10401.778879	0.015158	0.015135
RS	16	0.244870	1.314639	11423.745051	0.016648	0.016293
RS	17	0.272614	1.314639	12081.745956	0.017607	0.016967
RS	18	0.302589	1.264976	13250.099010	0.019309	0.018226
RS	19	0.334976	1.264976	13949.218474	0.020328	0.018958
RS	20	0.369969	1.208302	15331.254367	0.022342	0.020457
RS	21	0.407776	1.208302	16046.805763	0.023385	0.021365
RS	22	0.448625	1.143926	17677.622857	0.025761	0.023241
RS	23	0.492761	1.143926	18365.301728	0.026764	0.024363
RS	24	0.540446	1.077133	20171.072458	0.029395	0.026581
RS	25	0.591968	1.077133	20758.312650	0.030251	0.027795
RS	26	0.647635	1.015128	22540.796250	0.032848	0.030094
RS	27	0.707780	1.015128	22927.387092	0.033412	0.031153
RS	28	0.772764	0.963143	24415.163594	0.035580	0.033137
RS	29	0.842975	0.963143	24489.072462	0.035688	0.033750
RS	30	0.918834	0.923404	25421.606228	0.037047	0.035012
RS	31	1.000796	0.923404	25087.620893	0.036560	0.034938
RS	32	1.089352	0.895605	25301.131152	0.036871	0.035211
RS	33	1.185032	0.895605	24511.032199	0.035720	0.034341
RS	34	1.288409	0.877891	23983.543977	0.034951	0.033579
RS	35	1.400102	0.877891	22754.764576	0.033160	0.031964
RS	36	1.520781	0.867986	21590.421269	0.031463	0.030319
RS	37	1.651167	0.867986	20008.415229	0.029158	0.028123
RS	38	1.792044	0.863987	18392.420554	0.026803	0.025852
RS	39	1.944253	0.863987	16598.726412	0.024189	0.023308
RS	40	2.108707	0.864293	14760.028677	0.021510	0.020731
RS	41	2.286390	0.864293	12926.497577	0.018838	0.018117
RS	42	2.478368	0.867188	11098.300945	0.016173	0.015565
RS	43	2.685790	0.867188	9391.956551	0.013687	0.013145
RS	44	2.909898	0.870764	7765.632034	0.011317	0.010886
RS	45	3.152036	0.870764	6316.095853	0.009204	0.008850
RS	46	3.413652	0.873311	5008.798875	0.007299	0.007040
RS	47	3.696314	0.873311	3888.747003	0.005667	0.005477
RS	48	4.001716	0.873893	2938.418623	0.004282	0.004157
RS	49	4.331687	0.873893	2159.276823	0.003147	0.003068
RS	50	4.688203	0.872468	1540.337715	0.002245	0.002200
RS	51	5.073399	0.872468	1060.490088	0.001545	0.001523
RS	52	5.489583	0.869468	706.022774	0.001029	0.001019
RS	53	5.939248	0.869468	449.996683	0.000656	0.000654
RS	54	6.425087	0.864253	276.117439	0.000402	0.000403
RS	55	6.950011	0.864253	160.533388	0.000234	0.000235
RS	56	7.517163	0.864253	88.804352	0.000129	0.000131
RS	57	8.129940	0.864253	46.555548	0.000068	0.000069
RS	58	8.792014	0.855336	23.184302	0.000034	0.000034
RS	59	9.507349	0.855336	10.677355	0.000016	0.000016
RS	60	10.280232	0.855336	4.592391	0.000007	0.000007
RS	61	11.115290	0.855336	1.834629	0.000003	0.000003
RS	62	12.017525	0.855336	0.676757	0.000001	0.000001
RS	63	12.992344	0.855336	0.325689	0.000000	0.000000
PA	4+25*2+4+6 0.211599181 0.040165899 12.992343526 0.533649364 1.342587461 1.585611738 1.587824666 1.502404202 1.419287741 1.362528379 1.314639197 1.264976342 1.208302113 1.143925953 1.077132999 1.015128165 0.963143180 0.923403657 0.895605102 0.877891049 0.867985812 0.863987114 0.864292982 0.867188017 0.870763788 0.873311450 0.873892720 0.872467544 0.869467543 0.864252502 0.855335601
//
IT	4378
RD	3
LK	-7043056.495636
QD	-1154.265863 -> -918.394038
RI	0.0394798652
TR	0.215338	0.040059
MT	12.690140
MM	C_pi: 0.998248, n_recomb: 672118.101447
RS	0	0.000000	0.452200	11562.616565	0.017203	0.076121
RS	1	0.008005	0.452200	12262.429949	0.018244	0.016252
RS	2	0.016650	0.452200	12985.625950	0.019320	0.012348
RS	3	0.025987	0.452200	13729.806883	0.020428	0.012176
RS	4	0.036072	1.396269	4731.678658	0.007040	0.005219
RS	5	0.046964	1.396269	5070.290662	0.007544	0.005740
RS	6	0.058728	1.669229	4545.188406	0.006762	0.005660
RS	7	0.071434	1.669229	4871.596156	0.007248	0.006739
RS	8	0.085157	1.651296	5274.664878	0.007848	0.007575
RS	9	0.099978	1.651296	5645.694486	0.008400	0.008433
RS	10	0.115986	1.534706	6494.614268	0.009663	0.009916
RS	11	0.133274	1.534706	6935.278732	0.010319	0.011005
RS	12	0.151947	1.437177	7897.711369	0.011750	0.012687
RS	13	0.172115	1.437177	8409.842509	0.012512	0.013478
RS	14	0.193897	1.384414	9283.054200	0.013812	0.014678
RS	15	0.217422	1.384414	9855.319983	0.014663	0.015235
RS	16	0.242830	1.344050	10759.076102	0.016008	0.016351
RS	17	0.270273	1.344050	11382.649883	0.016935	0.016898
RS	18	0.299912	1.298678	12437.338621	0.018505	0.018117
RS	19	0.331924	1.298678	13101.644794	0.019493	0.018694
RS	20	0.366497	1.239331	14423.559365	0.021460	0.020230
RS	21	0.403839	1.239331	15109.268918	0.022480	0.020966
RS	22	0.444170	1.164954	16778.241586	0.024963	0.023009
RS	23	0.487728	1.164954	17445.945567	0.025957	0.023949
RS	24	0.534774	1.084393	19397.490030	0.028860	0.026468
RS	25	0.585586	1.084393	19974.893481	0.029719	0.027492
RS	26	0.640464	1.008988	21977.995277	0.032700	0.030180
RS	27	0.699736	1.008988	22358.169449	0.033265	0.031049
RS	28	0.763752	0.946407	24079.053780	0.035826	0.033427
RS	29	0.832892	0.946407	24138.768441	0.035914	0.033855
RS	30	0.907567	0.899586	25251.442053	0.037570	0.035427
RS	31	0.988219	0.899586	24886.998707	0.037028	0.035175
RS	32	1.075327	0.867891	25190.689975	0.037480	0.035622
RS	33	1.169408	0.867891	24354.872522	0.036236	0.034591
RS	34	1.271020	0.848709	23833.147984	0.035460	0.033873
RS	35	1.380765	0.848709	22554.492613	0.033557	0.032123
RS	36	1.499296	0.839042	21345.174677	0.031758	0.030435
RS	37	1.627314	0.839042	19724.974013	0.029347	0.028141
RS	38	1.765579	0.836526	18051.207064	0.026857	0.025792
RS	39	1.914912	0.836526	16244.683647	0.024169	0.023195
RS	40	2.076199	0.839241	14365.182851	0.021373	0.020545
RS	41	2.250396	0.839241	12549.744098	0.018672	0.017922
RS	42	2.438537	0.845062	10713.607947	0.015940	0.015331
RS	43	2.641738	0.845062	9050.735692	0.013466	0.012935
RS	44	2.861205	0.851490	7448.105890	0.011082	0.010676
RS	45	3.098239	0.851490	6053.373672	0.009006	0.008680
RS	46	3.354247	0.856208	4786.761312	0.007122	0.006893
RS	47	3.630748	0.856208	3717.553064	0.005531	0.005369
RS	48	3.929381	0.857931	2807.377460	0.004177	0.004077
RS	49	4.251919	0.857931	2065.555061	0.003073	0.003015
RS	50	4.600275	0.856666	1475.557002	0.002195	0.002167
RS	51	4.976516	0.856666	1017.847418	0.001514	0.001505
RS	52	5.382873	0.853090	679.573038	0.001011	0.001011
RS	53	5.821758	0.853090	434.143335	0.000646	0.000650
RS	54	6.295774	0.846517	267.458536	0.000398	0.000402
RS	55	6.807734	0.846517	155.837575	0.000232	0.000236
RS	56	7.360674	0.846517	86.433473	0.000129	0.000132
RS	57	7.957875	0.846517	45.454946	0.000068	0.000069
RS	58	8.602880	0.835268	22.764469	0.000034	0.000035
RS	59	9.299515	0.835268	10.503127	0.000016	0.000016
RS	60	10.051913	0.835268	4.528045	0.000007	0.000007
RS	61	10.864539	0.835268	1.814231	0.000003	0.000003
RS	62	11.742212	0.835268	0.671643	0.000001	0.000001
RS	63	12.690140	0.835268	0.325357	0.000000	0.000000
PA	4+25*2+4+6 0.215337667 0.040059391 12.690140101 0.452200067 1.396268501 1.669229494 1.651295950 1.534706059 1.437177456 1.384414314 1.344050002 1.298677647 1.239331390 1.164953683 1.084393490 1.008988465 0.946407197 0.899586237 0.867890760 0.848709252 0.839042218 0.836525686 0.839241018 0.845062060 0.851490453 0.856207530 0.857931270 0.856665669 0.853090234 0.846517447 0.835267923
//
IT	4775
RD	4
LK	-7042625.469011
QD	-1065.773506 -> -892.844801
RI	0.0384051061
TR	0.217702	0.039715
MT	12.524091
MM	C_pi: 0.983675, n_recomb: 656913.397500
RS	0	0.000000	0.411175	12388.856394	0.018859	0.076334
RS	1	0.007982	0.411175	13112.596995	0.019961	0.016280
RS	2	0.016602	0.411175	13856.458438	0.021093	0.012767
RS	3	0.025909	0.411175	14617.275341	0.022251	0.013068
RS	4	0.035959	1.454136	4393.315497	0.006688	0.004759
RS	5	0.046812	1.454136	4708.380411	0.007167	0.005420
RS	6	0.058531	1.721455	4262.767889	0.006489	0.005431
RS	7	0.071185	1.721455	4569.173495	0.006956	0.006554
RS	8	0.084850	1.672647	5036.916751	0.007668	0.007488
RS	9	0.099605	1.672647	5390.951528	0.008206	0.008347
RS	10	0.115538	1.526919	6312.977481	0.009610	0.010000
RS	11	0.132743	1.526919	6739.878813	0.010260	0.011101
RS	12	0.151321	1.420073	7726.219135	0.011761	0.012902
RS	13	0.171382	1.420073	8224.684048	0.012520	0.013687
RS	14	0.193044	1.376233	9021.557162	0.013733	0.014838
RS	15	0.216436	1.376233	9575.630316	0.014577	0.015384
RS	16	0.241695	1.348699	10354.914196	0.015763	0.016387
RS	17	0.268970	1.348699	10954.940668	0.016676	0.016905
RS	18	0.298422	1.313628	11876.009184	0.018079	0.018006
RS	19	0.330225	1.313628	12513.361688	0.019049	0.018530
RS	20	0.364566	1.257617	13736.614998	0.020911	0.020014
RS	21	0.401649	1.257617	14396.189554	0.021915	0.020679
RS	22	0.441692	1.178609	16042.052625	0.024420	0.022787
RS	23	0.484931	1.178609	16689.047020	0.025405	0.023644
RS	24	0.531622	1.088837	18705.008898	0.028474	0.026351
RS	25	0.582040	1.088837	19268.647274	0.029332	0.027285
RS	26	0.636482	1.003820	21401.043856	0.032578	0.030245
RS	27	0.695270	1.003820	21770.483961	0.033141	0.031021
RS	28	0.758750	0.933658	23637.352711	0.035982	0.033680
RS	29	0.827298	0.933658	23681.755006	0.036050	0.034011
RS	30	0.901317	0.882005	24904.380436	0.037911	0.035796
RS	31	0.981244	0.882005	24514.801816	0.037318	0.035443
RS	32	1.067552	0.847958	24863.649129	0.037849	0.035987
RS	33	1.160749	0.847958	23995.623020	0.036528	0.034853
RS	34	1.261385	0.828271	23461.777524	0.035715	0.034126
RS	35	1.370054	0.828271	22154.323384	0.033725	0.032284
RS	36	1.487398	0.819364	20905.061612	0.031823	0.030522
RS	37	1.614108	0.819364	19272.263938	0.029338	0.028161
RS	38	1.750932	0.818556	17560.081264	0.026731	0.025719
RS	39	1.898678	0.818556	15766.435124	0.024001	0.023088
RS	40	2.058218	0.823733	13870.313216	0.021114	0.020361
RS	41	2.230492	0.823733	12094.627296	0.018411	0.017739
RS	42	2.416518	0.832464	10271.809178	0.015636	0.015107
RS	43	2.617393	0.832464	8667.676124	0.013195	0.012740
RS	44	2.834302	0.841726	7103.184534	0.010813	0.010477
RS	45	3.068526	0.841726	5772.154878	0.008787	0.008522
RS	46	3.321445	0.848609	4553.873347	0.006932	0.006756
RS	47	3.594554	0.848609	3539.751430	0.005388	0.005269
RS	48	3.889462	0.851492	2672.807792	0.004069	0.004002
RS	49	4.207911	0.851492	1969.963250	0.002999	0.002966
RS	50	4.551780	0.850424	1409.811146	0.002146	0.002137
RS	51	4.923097	0.850424	974.783577	0.001484	0.001487
RS	52	5.324053	0.846342	652.869056	0.000994	0.001002
RS	53	5.757014	0.846342	418.200380	0.000637	0.000647
RS	54	6.224536	0.838553	258.704310	0.000394	0.000402
RS	55	6.729376	0.838553	151.113874	0.000230	0.000236
RS	56	7.274515	0.838553	84.053014	0.000128	0.000132
RS	57	7.863167	0.838553	44.346868	0.000068	0.000070
RS	58	8.498807	0.825283	22.328793	0.000034	0.000035
RS	59	9.185186	0.825283	10.323093	0.000016	0.000016
RS	60	9.926352	0.825283	4.461151	0.000007	0.000007
RS	61	10.726681	0.825283	1.792481	0.000003	0.000003
RS	62	11.590894	0.825283	0.665777	0.000001	0.000001
RS	63	12.524091	0.825283	0.324353	0.000000	0.000001
PA	4+25*2+4+6 0.217702410 0.039715281 12.524091033 0.411174780 1.454135541 1.721455000 1.672647069 1.526918557 1.420073063 1.376233196 1.348699360 1.313628077 1.257616852 1.178608817 1.088837267 1.003819518 0.933658025 0.882005469 0.847958032 0.828270885 0.819364163 0.818555848 0.823732992 0.832464415 0.841726023 0.848609188 0.851491934 0.850423533 0.846342076 0.838552606 0.825283421
//
IT	4405
RD	5
LK	-7042294.623000
QD	-1006.946886 -> -859.061733
RI	0.0378312006
TR	0.219374	0.039262
MT	12.425506
MM	C_pi: 0.972696, n_recomb: 642443.013613
RS	0	0.000000	0.388101	12813.027172	0.019944	0.076438
RS	1	0.007969	0.388101	13544.075484	0.021082	0.016303
RS	2	0.016573	0.388101	14292.687220	0.022247	0.013016
RS	3	0.025862	0.388101	15055.213425	0.023434	0.013612
RS	4	0.035892	1.516480	4092.690107	0.006371	0.004432
RS	5	0.046721	1.516480	4387.109311	0.006829	0.005145
RS	6	0.058413	1.760611	4050.626670	0.006305	0.005279
RS	7	0.071036	1.760611	4342.046649	0.006759	0.006404
RS	8	0.084666	1.678419	4878.563220	0.007594	0.007443
RS	9	0.099382	1.678419	5221.091034	0.008127	0.008283
RS	10	0.115270	1.506007	6219.353323	0.009681	0.010092
RS	11	0.132424	1.506007	6638.219332	0.010333	0.011198
RS	12	0.150946	1.391603	7656.590262	0.011918	0.013102
RS	13	0.170943	1.391603	8147.446558	0.012682	0.013901
RS	14	0.192534	1.357055	8878.302358	0.013820	0.014989
RS	15	0.215846	1.357055	9420.573245	0.014664	0.015555
RS	16	0.241015	1.343064	10085.060543	0.015698	0.016429
RS	17	0.268190	1.343064	10667.932410	0.016605	0.016954
RS	18	0.297530	1.320176	11459.077510	0.017837	0.017913
RS	19	0.329209	1.320176	12075.142781	0.018796	0.018427
RS	20	0.363411	1.270131	13192.851842	0.020535	0.019824
RS	21	0.400340	1.270131	13830.384756	0.021528	0.020462
RS	22	0.440211	1.189171	15431.767981	0.024020	0.022587
RS	23	0.483259	1.189171	16060.082818	0.024998	0.023405
RS	24	0.529738	1.092560	18105.141364	0.028182	0.026243
RS	25	0.579921	1.092560	18655.362137	0.029038	0.027131
RS	26	0.634103	0.999916	20873.852480	0.032491	0.030301
RS	27	0.692602	0.999916	21232.544382	0.033050	0.031025
RS	28	0.755763	0.923736	23203.101241	0.036117	0.033909
RS	29	0.823957	0.923736	23233.579278	0.036164	0.034180
RS	30	0.897586	0.868374	24532.723298	0.038187	0.036130
RS	31	0.977081	0.868374	24122.262238	0.037548	0.035705
RS	32	1.062912	0.832689	24496.391035	0.038130	0.036311
RS	33	1.155582	0.832689	23603.757357	0.036741	0.035099
RS	34	1.255637	0.812876	23052.099591	0.035882	0.034342
RS	35	1.363665	0.812876	21725.863217	0.033818	0.032429
RS	36	1.480302	0.804862	20441.748890	0.031819	0.030586
RS	37	1.606234	0.804862	18806.638866	0.029274	0.028172
RS	38	1.742200	0.805731	17066.383713	0.026565	0.025636
RS	39	1.889002	0.805731	15293.659011	0.023805	0.022981
RS	40	2.047502	0.813264	13390.823687	0.020844	0.020179
RS	41	2.218632	0.813264	11658.986183	0.018148	0.017563
RS	42	2.403400	0.824790	9855.448410	0.015341	0.014892
RS	43	2.602891	0.824790	8309.968310	0.012935	0.012554
RS	44	2.818279	0.836793	6784.787003	0.010561	0.010289
RS	45	3.050832	0.836793	5514.429962	0.008584	0.008373
RS	46	3.301916	0.845779	4342.256040	0.006759	0.006626
RS	47	3.573008	0.845779	3379.166456	0.005260	0.005175
RS	48	3.865703	0.849776	2552.084935	0.003972	0.003932
RS	49	4.181723	0.849776	1884.693646	0.002934	0.002920
RS	50	4.522925	0.848885	1351.521579	0.002104	0.002108
RS	51	4.891318	0.848885	936.841470	0.001458	0.001471
RS	52	5.289067	0.844301	629.508133	0.000980	0.000994
RS	53	5.718512	0.844301	404.363413	0.000629	0.000643
RS	54	6.182178	0.835341	251.183815	0.000391	0.000402
RS	55	6.682793	0.835341	147.100247	0.000229	0.000237
RS	56	7.223302	0.835341	82.056550	0.000128	0.000133
RS	57	7.806882	0.835341	43.432701	0.000068	0.000071
RS	58	8.436967	0.820202	21.980262	0.000034	0.000036
RS	59	9.117262	0.820202	10.182776	0.000016	0.000017
RS	60	9.851769	0.820202	4.410803	0.000007	0.000007
RS	61	10.644807	0.820202	1.776966	0.000003	0.000003
RS	62	11.501041	0.820202	0.662006	0.000001	0.000001
RS	63	12.425506	0.820202	0.324149	0.000001	0.000001
PA	4+25*2+4+6 0.219373521 0.039261931 12.425506050 0.388101057 1.516479944 1.760611364 1.678419157 1.506007041 1.391602560 1.357055264 1.343064430 1.320175697 1.270130941 1.189170567 1.092559918 0.999915579 0.923736235 0.868373858 0.832689425 0.812875721 0.804861844 0.805730784 0.813264053 0.824789785 0.836793232 0.845779279 0.849776487 0.848884811 0.844301236 0.835340987 0.820202167
//
IT	4213
RD	6
LK	-7042007.734305
QD	-952.724362 -> -820.443645
RI	0.0374717894
TR	0.220667	0.038762
MT	12.362583
MM	C_pi: 0.964057, n_recomb: 628889.690528
RS	0	0.000000	0.373349	13024.293171	0.020710	0.076493
RS	1	0.007960	0.373349	13755.001734	0.021872	0.016321
RS	2	0.016554	0.373349	14501.284490	0.023059	0.013177
RS	3	0.025832	0.373349	15259.176629	0.024264	0.013970
RS	4	0.035848	1.579723	3829.063221	0.006089	0.004180
RS	5	0.046662	1.579723	4105.439143	0.006528	0.004906
RS	6	0.058337	1.792433	3879.106686	0.006168	0.005167
RS	7	0.070941	1.792433	4158.438236	0.006612	0.006280
RS	8	0.084548	1.678800	4755.633257	0.007562	0.007416
RS	9	0.099238	1.678800	5089.193496	0.008092	0.008228
RS	10	0.115098	1.482573	6158.506704	0.009793	0.010178
RS	11	0.132220	1.482573	6571.637618	0.010450	0.011283
RS	12	0.150705	1.361201	7626.101698	0.012126	0.013286
RS	13	0.170662	1.361201	8111.856960	0.012899	0.014106
RS	14	0.192207	1.334751	8787.661215	0.013973	0.015135
RS	15	0.215467	1.334751	9321.182291	0.014822	0.015732
RS	16	0.240579	1.333238	9884.305655	0.015717	0.016478
RS	17	0.267690	1.333238	10453.563544	0.016622	0.017027
RS	18	0.296959	1.322608	11125.144744	0.017690	0.017842
RS	19	0.328557	1.322608	11723.490980	0.018642	0.018363
RS	20	0.362671	1.279581	12738.909298	0.020256	0.019660
RS	21	0.399501	1.279581	13357.356366	0.021240	0.020291
RS	22	0.439262	1.198082	14906.933688	0.023704	0.022411
RS	23	0.482188	1.198082	15518.441846	0.024676	0.023209
RS	24	0.528531	1.096003	17574.635987	0.027945	0.026148
RS	25	0.578564	1.096003	18112.335635	0.028800	0.027009
RS	26	0.632578	0.996921	20392.452628	0.032426	0.030355
RS	27	0.690893	0.996921	20741.088703	0.032980	0.031046
RS	28	0.753850	0.915667	22790.664971	0.036240	0.034121
RS	29	0.821818	0.915667	22808.790852	0.036268	0.034349
RS	30	0.895196	0.857255	24165.383046	0.038425	0.036435
RS	31	0.974415	0.857255	23737.325123	0.037745	0.035953
RS	32	1.059941	0.820324	24126.577547	0.038364	0.036604
RS	33	1.152274	0.820324	23214.427409	0.036913	0.035327
RS	34	1.251958	0.800550	22643.860780	0.036006	0.034531
RS	35	1.359576	0.800550	21304.834287	0.033877	0.032556
RS	36	1.475761	0.793425	19991.156906	0.031788	0.030632
RS	37	1.601194	0.793425	18358.962145	0.029193	0.028172
RS	38	1.736613	0.795864	16597.972177	0.026393	0.025549
RS	39	1.882810	0.795864	14849.006212	0.023611	0.022873
RS	40	2.040646	0.805606	12945.120341	0.020584	0.020003
RS	41	2.211045	0.805606	11256.746268	0.017899	0.017393
RS	42	2.395009	0.819785	9474.537397	0.015065	0.014687
RS	43	2.593616	0.819785	7984.428959	0.012696	0.012378
RS	44	2.808033	0.834421	6497.024329	0.010331	0.010111
RS	45	3.039517	0.834421	5282.476849	0.008400	0.008232
RS	46	3.289429	0.845432	4152.801537	0.006603	0.006504
RS	47	3.559234	0.845432	3235.902220	0.005145	0.005086
RS	48	3.850515	0.850486	2444.851144	0.003888	0.003866
RS	49	4.164984	0.850486	1809.201278	0.002877	0.002876
RS	50	4.504484	0.849736	1300.133794	0.002067	0.002080
RS	51	4.871010	0.849736	903.519449	0.001437	0.001455
RS	52	5.266711	0.844641	609.101942	0.000969	0.000987
RS	53	5.693912	0.844641	392.340563	0.000624	0.000640
RS	54	6.155118	0.834536	244.705687	0.000389	0.000401
RS	55	6.653037	0.834536	143.670304	0.000228	0.000237
RS	56	7.190591	0.834536	80.367733	0.000128	0.000133
RS	57	7.770935	0.834536	42.670200	0.000068	0.000071
RS	58	8.397476	0.817614	21.699051	0.000035	0.000036
RS	59	9.073891	0.817614	10.072097	0.000016	0.000017
RS	60	9.804150	0.817614	4.372400	0.000007	0.000007
RS	61	10.592539	0.817614	1.765808	0.000003	0.000003
RS	62	11.443685	0.817614	0.659650	0.000001	0.000001
RS	63	12.362583	0.817614	0.324452	0.000001	0.000001
PA	4+25*2+4+6 0.220667281 0.038762440 12.362583156 0.373349474 1.579723493 1.792432716 1.678800115 1.482573346 1.361200538 1.334751215 1.333237779 1.322608119 1.279581436 1.198082179 1.096002508 0.996921295 0.915666792 0.857255171 0.820324268 0.800549743 0.793424960 0.795864467 0.805605887 0.819784771 0.834421492 0.845432442 0.850486406 0.849736468 0.844641025 0.834535979 0.817613799
//
IT	4016
RD	7
LK	-7041750.080625
QD	-901.309972 -> -781.451726
RI	0.0372230662
TR	0.221739	0.038249
MT	12.319574
MM	C_pi: 0.956865, n_recomb: 616158.023931
RS	0	0.000000	0.362688	13126.898835	0.021304	0.076523
RS	1	0.007954	0.362688	13853.787942	0.022484	0.016337
RS	2	0.016541	0.362688	14594.622601	0.023686	0.013290
RS	3	0.025811	0.362688	15345.214006	0.024905	0.014229
RS	4	0.035819	1.641288	3599.267131	0.005841	0.003974
RS	5	0.046622	1.641288	3859.889566	0.006264	0.004699
RS	6	0.058285	1.818744	3734.929117	0.006062	0.005080
RS	7	0.070875	1.818744	4004.099550	0.006498	0.006175
RS	8	0.084467	1.677718	4649.356901	0.007546	0.007395
RS	9	0.099140	1.677718	4975.194358	0.008075	0.008176
RS	10	0.114980	1.460620	6106.276559	0.009910	0.010251
RS	11	0.132080	1.460620	6514.442758	0.010573	0.011352
RS	12	0.150540	1.332460	7606.206758	0.012345	0.013453
RS	13	0.170469	1.332460	8087.724257	0.013126	0.014292
RS	14	0.191983	1.312534	8718.610883	0.014150	0.015272
RS	15	0.215208	1.312534	9244.795735	0.015004	0.015903
RS	16	0.240280	1.321876	9720.285636	0.015776	0.016535
RS	17	0.267347	1.321876	10277.944408	0.016681	0.017111
RS	18	0.296567	1.322818	10842.039957	0.017596	0.017788
RS	19	0.328111	1.322818	11424.969226	0.018542	0.018324
RS	20	0.362164	1.287118	12344.659403	0.020035	0.019521
RS	21	0.398925	1.287118	12946.100370	0.021011	0.020152
RS	22	0.438611	1.205875	14442.089343	0.023439	0.022256
RS	23	0.481454	1.205875	15038.228338	0.024406	0.023045
RS	24	0.527704	1.099207	17095.152253	0.027745	0.026065
RS	25	0.577633	1.099207	17621.125784	0.028598	0.026909
RS	26	0.631534	0.994496	19946.856259	0.032373	0.030408
RS	27	0.689722	0.994496	20286.111622	0.032924	0.031075
RS	28	0.752539	0.908814	22398.067729	0.036351	0.034319
RS	29	0.820352	0.908814	22405.174705	0.036363	0.034512
RS	30	0.893559	0.847799	23806.567766	0.038637	0.036717
RS	31	0.972589	0.847799	23363.479028	0.037918	0.036187
RS	32	1.057906	0.809869	23761.799997	0.038564	0.036870
RS	33	1.150009	0.809869	22833.906101	0.037059	0.035535
RS	34	1.249438	0.790211	22245.107770	0.036103	0.034698
RS	35	1.356775	0.790211	20897.439578	0.033916	0.032668
RS	36	1.472651	0.783924	19559.227606	0.031744	0.030665
RS	37	1.597744	0.783924	17933.126786	0.029105	0.028165
RS	38	1.732787	0.787804	16157.359626	0.026223	0.025460
RS	39	1.878572	0.787804	14433.164814	0.023424	0.022766
RS	40	2.035952	0.799596	12532.252561	0.020339	0.019832
RS	41	2.205852	0.799596	10885.747314	0.017667	0.017231
RS	42	2.389265	0.816284	9125.737579	0.014811	0.014492
RS	43	2.587268	0.816284	7687.287137	0.012476	0.012210
RS	44	2.801020	0.833444	6235.730588	0.010120	0.009942
RS	45	3.031775	0.833444	5072.338014	0.008232	0.008099
RS	46	3.280884	0.846398	3981.803870	0.006462	0.006388
RS	47	3.549808	0.846398	3106.786965	0.005042	0.005002
RS	48	3.840124	0.852450	2348.452267	0.003811	0.003803
RS	49	4.153531	0.852450	1741.404294	0.002826	0.002834
RS	50	4.491868	0.851806	1254.072367	0.002035	0.002053
RS	51	4.857118	0.851806	873.679238	0.001418	0.001439
RS	52	5.251420	0.846187	590.865717	0.000959	0.000979
RS	53	5.677086	0.846187	381.611127	0.000619	0.000636
RS	54	6.136610	0.834963	238.942703	0.000388	0.000400
RS	55	6.632686	0.834963	140.626660	0.000228	0.000237
RS	56	7.168222	0.834963	78.874164	0.000128	0.000133
RS	57	7.746355	0.834963	41.999190	0.000068	0.000071
RS	58	8.370475	0.816342	21.455116	0.000035	0.000036
RS	59	9.044238	0.816342	9.976931	0.000016	0.000017
RS	60	9.771595	0.816342	4.339812	0.000007	0.000007
RS	61	10.556807	0.816342	1.756566	0.000003	0.000003
RS	62	11.404478	0.816342	0.657824	0.000001	0.000001
RS	63	12.319574	0.816342	0.324863	0.000001	0.000001
PA	4+25*2+4+6 0.221739207 0.038248686 12.319573680 0.362688333 1.641288321 1.818743755 1.677717820 1.460619843 1.332459593 1.312533705 1.321875882 1.322817501 1.287118033 1.205874861 1.099207182 0.994495961 0.908813543 0.847798609 0.809869314 0.790210822 0.783924177 0.787803555 0.799595589 0.816284227 0.833444191 0.846397544 0.852450048 0.851806057 0.846186854 0.834963413 0.816341706
//
IT	3919
RD	8
LK	-7041516.339856
QD	-853.475091 -> -744.476813
RI	0.0370449660
TR	0.222671	0.037737
MT	12.288134
MM	C_pi: 0.950592, n_recomb: 604151.865681
RS	0	0.000000	0.354215	13173.115685	0.021804	0.076540
RS	1	0.007950	0.354215	13894.579173	0.022998	0.016350
RS	2	0.016532	0.354215	14628.581400	0.024213	0.013378
RS	3	0.025796	0.354215	15370.760798	0.025442	0.014431
RS	4	0.035797	1.699729	3399.125930	0.005626	0.003801
RS	5	0.046592	1.699729	3645.973803	0.006035	0.004517
RS	6	0.058246	1.840309	3611.192919	0.005977	0.005008
RS	7	0.070827	1.840309	3871.625197	0.006408	0.006087
RS	8	0.084407	1.676617	4551.841819	0.007534	0.007373
RS	9	0.099068	1.676617	4870.639368	0.008062	0.008125
RS	10	0.114893	1.441453	6052.766534	0.010019	0.010308
RS	11	0.131977	1.441453	6456.097057	0.010686	0.011404
RS	12	0.150419	1.306592	7584.443866	0.012554	0.013601
RS	13	0.170327	1.306592	8061.865714	0.013344	0.014459
RS	14	0.191818	1.291660	8656.880116	0.014329	0.015401
RS	15	0.215018	1.291660	9176.374838	0.015189	0.016064
RS	16	0.240061	1.310137	9577.391009	0.015853	0.016595
RS	17	0.267096	1.310137	10124.697878	0.016759	0.017201
RS	18	0.296280	1.321687	10593.217298	0.017534	0.017750
RS	19	0.327783	1.321687	11162.338832	0.018476	0.018304
RS	20	0.361792	1.293270	11993.766805	0.019852	0.019402
RS	21	0.398504	1.293270	12579.758450	0.020822	0.020037
RS	22	0.438135	1.212761	14022.794468	0.023211	0.022120
RS	23	0.480916	1.212761	14604.697290	0.024174	0.022904
RS	24	0.527098	1.102132	16655.787151	0.027569	0.025993
RS	25	0.576952	1.102132	17170.692093	0.028421	0.026825
RS	26	0.630769	0.992398	19530.530628	0.032327	0.030461
RS	27	0.688865	0.992398	19860.968854	0.032874	0.031109
RS	28	0.751579	0.902781	22022.939805	0.036453	0.034505
RS	29	0.819279	0.902781	22020.109538	0.036448	0.034668
RS	30	0.892360	0.839498	23456.983282	0.038826	0.036979
RS	31	0.971252	0.839498	23000.910648	0.038071	0.036405
RS	32	1.056416	0.800746	23404.273794	0.038739	0.037114
RS	33	1.148350	0.800746	22463.574286	0.037182	0.035725
RS	34	1.247593	0.781240	21857.880321	0.036179	0.034847
RS	35	1.354725	0.781240	20504.647185	0.033940	0.032766
RS	36	1.470375	0.775723	19146.483276	0.031692	0.030690
RS	37	1.595218	0.775723	17528.562428	0.029014	0.028153
RS	38	1.729987	0.780907	15743.001027	0.026058	0.025372
RS	39	1.875469	0.780907	14043.744470	0.023245	0.022662
RS	40	2.032518	0.794592	12148.897847	0.020109	0.019670
RS	41	2.202051	0.794592	10542.273681	0.017450	0.017076
RS	42	2.385062	0.813648	8804.818255	0.014574	0.014308
RS	43	2.582623	0.813648	7414.416808	0.012272	0.012052
RS	44	2.795889	0.833223	5996.792697	0.009926	0.009784
RS	45	3.026110	0.833223	4880.364886	0.008078	0.007973
RS	46	3.274633	0.848039	3826.000206	0.006333	0.006280
RS	47	3.542913	0.848039	2989.151578	0.004948	0.004922
RS	48	3.832522	0.855032	2260.735171	0.003742	0.003743
RS	49	4.145154	0.855032	1679.666797	0.002780	0.002795
RS	50	4.482640	0.854461	1212.127059	0.002006	0.002028
RS	51	4.846957	0.854461	846.467862	0.001401	0.001424
RS	52	5.240236	0.848312	574.218482	0.000950	0.000971
RS	53	5.664780	0.848312	371.798048	0.000615	0.000633
RS	54	6.123075	0.835997	233.661959	0.000387	0.000399
RS	55	6.617804	0.835997	137.830848	0.000228	0.000237
RS	56	7.151864	0.835997	77.497814	0.000128	0.000134
RS	57	7.728382	0.835997	41.378152	0.000068	0.000072
RS	58	8.350732	0.815752	21.227810	0.000035	0.000037
RS	59	9.022558	0.815752	9.887498	0.000016	0.000017
RS	60	9.747794	0.815752	4.308743	0.000007	0.000007
RS	61	10.530685	0.815752	1.747497	0.000003	0.000003
RS	62	11.375816	0.815752	0.655880	0.000001	0.000001
RS	63	12.288134	0.815752	0.325071	0.000001	0.000001
PA	4+25*2+4+6 0.222671261 0.037737427 12.288133728 0.354215496 1.699728663 1.840308660 1.676617023 1.441452773 1.306592403 1.291659861 1.310136811 1.321687164 1.293270220 1.212761132 1.102131899 0.992398045 0.902781226 0.839498304 0.800746297 0.781239923 0.775722913 0.780906548 0.794591711 0.813648330 0.833223227 0.848039363 0.855032008 0.854460802 0.848312457 0.835996989 0.815751634
//
IT	4056
RD	9
LK	-7041303.699102
QD	-809.700916 -> -710.498672
RI	0.0369200231
TR	0.223507	0.037237
MT	12.263799
MM	C_pi: 0.944946, n_recomb: 592804.540927
RS	0	0.000000	0.347052	13188.346940	0.022247	0.076549
RS	1	0.007947	0.347052	13903.629986	0.023454	0.016361
RS	2	0.016525	0.347052	14630.190358	0.024680	0.013449
RS	3	0.025784	0.347052	15363.524626	0.025917	0.014598
RS	4	0.035780	1.754217	3224.714259	0.005440	0.003651
RS	5	0.046570	1.754217	3459.500131	0.005836	0.004358
RS	6	0.058217	1.857471	3504.043217	0.005911	0.004949
RS	7	0.070790	1.857471	3756.881282	0.006337	0.006014
RS	8	0.084361	1.675917	4460.003404	0.007524	0.007350
RS	9	0.099012	1.675917	4772.212683	0.008050	0.008075
RS	10	0.114826	1.425278	5994.669746	0.010112	0.010351
RS	11	0.131898	1.425278	6393.065478	0.010784	0.011440
RS	12	0.150326	1.283808	7556.160030	0.012746	0.013730
RS	13	0.170218	1.283808	8029.354957	0.013545	0.014605
RS	14	0.191691	1.272536	8596.325303	0.014501	0.015519
RS	15	0.214870	1.272536	9109.438710	0.015367	0.016213
RS	16	0.239891	1.298548	9447.917891	0.015938	0.016658
RS	17	0.266901	1.298548	9985.731153	0.016845	0.017293
RS	18	0.296057	1.319673	10369.814442	0.017493	0.017724
RS	19	0.327530	1.319673	10926.355926	0.018432	0.018297
RS	20	0.361504	1.298323	11676.955158	0.019698	0.019300
RS	21	0.398177	1.298323	12248.750833	0.020662	0.019942
RS	22	0.437765	1.218856	13640.553655	0.023010	0.022001
RS	23	0.480499	1.218856	14209.171159	0.023969	0.022782
RS	24	0.526629	1.104755	16249.961177	0.027412	0.025931
RS	25	0.576424	1.104755	16754.369703	0.028263	0.026755
RS	26	0.630176	0.990489	19139.596865	0.032287	0.030514
RS	27	0.688200	0.990489	19461.701702	0.032830	0.031147
RS	28	0.750835	0.897339	21663.998013	0.036545	0.034681
RS	29	0.818447	0.897339	21652.128933	0.036525	0.034818
RS	30	0.891432	0.832059	23117.134201	0.038996	0.037224
RS	31	0.970216	0.832059	22649.767028	0.038208	0.036609
RS	32	1.055262	0.792620	23055.257509	0.038892	0.037338
RS	33	1.147065	0.792620	22104.137929	0.037287	0.035900
RS	34	1.246164	0.773281	21483.120427	0.036240	0.034980
RS	35	1.353137	0.773281	20126.709815	0.033952	0.032852
RS	36	1.468612	0.768458	18752.749949	0.031634	0.030707
RS	37	1.593262	0.768458	17144.411811	0.028921	0.028137
RS	38	1.727818	0.774813	15353.229550	0.025899	0.025286
RS	39	1.873066	0.774813	13678.605819	0.023074	0.022562
RS	40	2.029857	0.790241	11792.207119	0.019892	0.019516
RS	41	2.199107	0.790241	10223.345648	0.017246	0.016929
RS	42	2.381807	0.811527	8508.478561	0.014353	0.014134
RS	43	2.579025	0.811527	7162.720910	0.012083	0.011903
RS	44	2.791915	0.833410	5777.190365	0.009746	0.009634
RS	45	3.021722	0.833410	4703.952206	0.007935	0.007855
RS	46	3.269791	0.850010	3683.102310	0.006213	0.006177
RS	47	3.537573	0.850010	2881.168260	0.004860	0.004847
RS	48	3.826635	0.857887	2180.244144	0.003678	0.003686
RS	49	4.138667	0.857887	1622.909127	0.002738	0.002757
RS	50	4.475495	0.857357	1173.515931	0.001980	0.002004
RS	51	4.839089	0.857357	821.346067	0.001386	0.001410
RS	52	5.231576	0.850682	558.798835	0.000943	0.000964
RS	53	5.655252	0.850682	362.671477	0.000612	0.000629
RS	54	6.112596	0.837306	228.723209	0.000386	0.000398
RS	55	6.606283	0.837306	135.201191	0.000228	0.000236
RS	56	7.139201	0.837306	76.193528	0.000129	0.000134
RS	57	7.714467	0.837306	40.783475	0.000069	0.000072
RS	58	8.335448	0.815517	21.005412	0.000035	0.000037
RS	59	9.005775	0.815517	9.798401	0.000017	0.000017
RS	60	9.729370	0.815517	4.276884	0.000007	0.000008
RS	61	10.510465	0.815517	1.737693	0.000003	0.000003
RS	62	11.353631	0.815517	0.653490	0.000001	0.000001
RS	63	12.263799	0.815517	0.324924	0.000001	0.000001
PA	4+25*2+4+6 0.223507227 0.037237330 12.263799479 0.347052147 1.754216540 1.857471344 1.675917483 1.425277986 1.283807507 1.272535503 1.298548220 1.319672950 1.298323290 1.218855726 1.104755382 0.990488633 0.897338672 0.832059455 0.792620285 0.773281315 0.768457557 0.774813163 0.790240623 0.811527255 0.833409567 0.850010194 0.857887208 0.857357283 0.850682058 0.837306304 0.815517224
//
IT	3707
RD	10
LK	-7041110.161155
QD	-770.046390 -> -679.772830
RI	0.0368391470
TR	0.224273	0.036753
MT	12.243975
MM	C_pi: 0.939752, n_recomb: 582064.350049
RS	0	0.000000	0.340751	13185.774326	0.022653	0.076554
RS	1	0.007944	0.340751	13894.539570	0.023871	0.016372
RS	2	0.016519	0.340751	14613.422865	0.025106	0.013508
RS	3	0.025775	0.340751	15337.799026	0.026351	0.014740
RS	4	0.035766	1.804413	3072.307021	0.005278	0.003522
RS	5	0.046551	1.804413	3296.499003	0.005663	0.004218
RS	6	0.058193	1.870389	3411.076747	0.005860	0.004900
RS	7	0.070759	1.870389	3657.292392	0.006283	0.005954
RS	8	0.084324	1.675584	4372.837523	0.007513	0.007326
RS	9	0.098966	1.675584	4678.823391	0.008038	0.008026
RS	10	0.114772	1.411867	5931.524033	0.010190	0.010380
RS	11	0.131833	1.411867	6324.834486	0.010866	0.011462
RS	12	0.150249	1.263920	7520.159867	0.012920	0.013841
RS	13	0.170128	1.263920	7988.916939	0.013725	0.014730
RS	14	0.191587	1.255206	8534.437268	0.014662	0.015628
RS	15	0.214750	1.255206	9041.331400	0.015533	0.016349
RS	16	0.239753	1.287327	9327.927074	0.016026	0.016723
RS	17	0.266742	1.287327	9856.895716	0.016934	0.017385
RS	18	0.295875	1.317024	10166.594749	0.017466	0.017710
RS	19	0.327323	1.317024	10711.551021	0.018403	0.018300
RS	20	0.361269	1.302457	11388.233980	0.019565	0.019213
RS	21	0.397911	1.302457	11946.888156	0.020525	0.019863
RS	22	0.437464	1.224242	13289.601215	0.022832	0.021895
RS	23	0.480159	1.224242	13845.761045	0.023787	0.022676
RS	24	0.526246	1.107064	15873.262188	0.027271	0.025877
RS	25	0.575993	1.107064	16367.685760	0.028120	0.026694
RS	26	0.629693	0.988683	18771.363648	0.032250	0.030566
RS	27	0.687658	0.988683	19085.559640	0.032789	0.031186
RS	28	0.750228	0.892345	21320.211724	0.036629	0.034847
RS	29	0.817769	0.892345	21300.074811	0.036594	0.034960
RS	30	0.890674	0.825297	22787.244963	0.039149	0.037452
RS	31	0.969372	0.825297	22310.018176	0.038329	0.036800
RS	32	1.054320	0.785279	22715.471114	0.039026	0.037544
RS	33	1.146017	0.785279	21755.921282	0.037377	0.036060
RS	34	1.244998	0.766115	21121.096604	0.036287	0.035100
RS	35	1.351842	0.766115	19763.438318	0.033954	0.032929
RS	36	1.467174	0.761908	18377.398996	0.031573	0.030720
RS	37	1.591667	0.761908	16779.625405	0.028828	0.028118
RS	38	1.726050	0.769306	14986.431561	0.025747	0.025203
RS	39	1.871107	0.769306	13335.866679	0.022911	0.022466
RS	40	2.027688	0.786329	11459.815365	0.019688	0.019371
RS	41	2.196707	0.786329	9926.573016	0.017054	0.016790
RS	42	2.379153	0.809714	8234.085442	0.014146	0.013971
RS	43	2.576092	0.809714	6929.791740	0.011906	0.011762
RS	44	2.788676	0.833797	5574.604691	0.009577	0.009493
RS	45	3.018146	0.833797	4541.142611	0.007802	0.007743
RS	46	3.265845	0.852105	3551.410224	0.006101	0.006080
RS	47	3.533221	0.852105	2781.508142	0.004779	0.004776
RS	48	3.821837	0.860812	2105.940985	0.003618	0.003633
RS	49	4.133380	0.860812	1570.377463	0.002698	0.002721
RS	50	4.469671	0.860298	1137.698525	0.001955	0.001980
RS	51	4.832677	0.860298	797.950915	0.001371	0.001396
RS	52	5.224519	0.853095	544.374502	0.000935	0.000956
RS	53	5.647488	0.853095	354.085808	0.000608	0.000625
RS	54	6.104057	0.838689	224.039880	0.000385	0.000397
RS	55	6.596894	0.838689	132.687152	0.000228	0.000236
RS	56	7.128882	0.838689	74.933197	0.000129	0.000134
RS	57	7.703130	0.838689	40.200300	0.000069	0.000072
RS	58	8.322995	0.815435	20.780490	0.000036	0.000037
RS	59	8.992101	0.815435	9.706082	0.000017	0.000017
RS	60	9.714359	0.815435	4.242647	0.000007	0.000008
RS	61	10.493992	0.815435	1.726494	0.000003	0.000003
RS	62	11.335558	0.815435	0.650402	0.000001	0.000001
RS	63	12.243975	0.815435	0.324294	0.000001	0.000001
PA	4+25*2+4+6 0.224272873 0.036753031 12.243975318 0.340750719 1.804413442 1.870388558 1.675584242 1.411867276 1.263920034 1.255205518 1.287327458 1.317023727 1.302456946 1.224242248 1.107063768 0.988683496 0.892345261 0.825297131 0.785278969 0.766115431 0.761908370 0.769305996 0.786328895 0.809713544 0.833796585 0.852105275 0.860811667 0.860297515 0.853094735 0.838689486 0.815434833
//
IT	3252
RD	11
LK	-7040934.048532
QD	-734.331053 -> -652.225392
RI	0.0367958317
TR	0.224981	0.036286
MT	12.227394
MM	C_pi: 0.934926, n_recomb: 571896.249475
RS	0	0.000000	0.335095	13171.696868	0.023032	0.076556
RS	1	0.007941	0.335095	13873.809726	0.024259	0.016380
RS	2	0.016514	0.335095	14584.963255	0.025503	0.013559
RS	3	0.025767	0.335095	15300.425437	0.026754	0.014864
RS	4	0.035754	1.850304	2938.635766	0.005138	0.003408
RS	5	0.046535	1.850304	3153.491103	0.005514	0.004095
RS	6	0.058172	1.879264	3330.531075	0.005824	0.004860
RS	7	0.070734	1.879264	3570.973884	0.006244	0.005907
RS	8	0.084292	1.675495	4290.103371	0.007502	0.007301
RS	9	0.098928	1.675495	4590.202647	0.008026	0.007979
RS	10	0.114726	1.400880	5864.106890	0.010254	0.010396
RS	11	0.131778	1.400880	6252.211511	0.010932	0.011472
RS	12	0.150185	1.246635	7476.899737	0.013074	0.013937
RS	13	0.170053	1.246635	7941.024031	0.013885	0.014838
RS	14	0.191500	1.239582	8470.601657	0.014811	0.015727
RS	15	0.214649	1.239582	8971.395718	0.015687	0.016473
RS	16	0.239637	1.276578	9215.426352	0.016114	0.016788
RS	17	0.266609	1.276578	9736.091897	0.017024	0.017475
RS	18	0.295723	1.313909	9980.381370	0.017451	0.017703
RS	19	0.327150	1.313909	10514.608769	0.018386	0.018311
RS	20	0.361072	1.305811	11123.705892	0.019451	0.019139
RS	21	0.397688	1.305811	11670.150524	0.020406	0.019796
RS	22	0.437212	1.229001	12966.079561	0.022672	0.021802
RS	23	0.479874	1.229001	13510.537871	0.023624	0.022583
RS	24	0.525925	1.109087	15522.562149	0.027142	0.025831
RS	25	0.575633	1.109087	16007.489059	0.027990	0.026643
RS	26	0.629288	0.986955	18424.086520	0.032216	0.030617
RS	27	0.687205	0.986955	18730.775892	0.032752	0.031225
RS	28	0.749721	0.887725	20991.261950	0.036705	0.035004
RS	29	0.817201	0.887725	20963.540663	0.036656	0.035094
RS	30	0.890041	0.819105	22467.884074	0.039287	0.037665
RS	31	0.968665	0.819105	21982.045540	0.038437	0.036978
RS	32	1.053533	0.778601	22385.709377	0.039143	0.037735
RS	33	1.145140	0.778601	21419.435604	0.037453	0.036208
RS	34	1.244023	0.759612	20772.351915	0.036322	0.035208
RS	35	1.350759	0.759612	19415.016385	0.033948	0.032996
RS	36	1.465971	0.755947	18020.186524	0.031510	0.030729
RS	37	1.590332	0.755947	16433.631585	0.028735	0.028098
RS	38	1.724570	0.764266	14641.436309	0.025602	0.025125
RS	39	1.869468	0.764266	13014.179163	0.022756	0.022375
RS	40	2.025873	0.782746	11149.922075	0.019496	0.019234
RS	41	2.194699	0.782746	9650.181835	0.016874	0.016660
RS	42	2.376933	0.808100	7979.696737	0.013953	0.013817
RS	43	2.573638	0.808100	6713.885860	0.011740	0.011629
RS	44	2.785965	0.834283	5387.328511	0.009420	0.009361
RS	45	3.015154	0.834283	4390.530665	0.007677	0.007637
RS	46	3.262544	0.854225	3429.720878	0.005997	0.005988
RS	47	3.529580	0.854225	2689.256156	0.004702	0.004708
RS	48	3.817823	0.863710	2037.118585	0.003562	0.003582
RS	49	4.128957	0.863710	1521.577276	0.002661	0.002686
RS	50	4.464799	0.863187	1104.336868	0.001931	0.001958
RS	51	4.827312	0.863187	776.064862	0.001357	0.001382
RS	52	5.218615	0.855462	530.809415	0.000928	0.000949
RS	53	5.640992	0.855462	345.961376	0.000605	0.000621
RS	54	6.096913	0.840061	219.567822	0.000384	0.000396
RS	55	6.589040	0.840061	130.265268	0.000228	0.000236
RS	56	7.120250	0.840061	73.705099	0.000129	0.000134
RS	57	7.693646	0.840061	39.623152	0.000069	0.000072
RS	58	8.312578	0.815430	20.550501	0.000036	0.000037
RS	59	8.980663	0.815430	9.609580	0.000017	0.000017
RS	60	9.701803	0.815430	4.205721	0.000007	0.000008
RS	61	10.480213	0.815430	1.713821	0.000003	0.000003
RS	62	11.320440	0.815430	0.646603	0.000001	0.000001
RS	63	12.227394	0.815430	0.323189	0.000001	0.000001
PA	4+25*2+4+6 0.224980893 0.036286440 12.227394312 0.335095024 1.850304343 1.879264456 1.675494756 1.400880149 1.246635056 1.239581526 1.276577795 1.313908818 1.305810669 1.229001094 1.109086640 0.986955193 0.887725145 0.819105293 0.778601024 0.759612141 0.755947241 0.764265702 0.782745865 0.808100412 0.834283229 0.854224616 0.863709564 0.863187067 0.855461830 0.840061206 0.815430118
//
IT	4590
RD	12
LK	-7040773.882756
QD	-702.267104 -> -627.642001
RI	0.0367849480
TR	0.225641	0.035839
MT	12.213125
MM	C_pi: 0.930408, n_recomb: 562270.224847
RS	0	0.000000	0.329962	13149.530495	0.023386	0.076556
RS	1	0.007940	0.329962	13844.964571	0.024623	0.016388
RS	2	0.016509	0.329962	14548.432754	0.025874	0.013603
RS	3	0.025760	0.329962	15255.108299	0.027131	0.014972
RS	4	0.035744	1.891948	2821.028307	0.005017	0.003308
RS	5	0.046522	1.891948	3027.631079	0.005385	0.003986
RS	6	0.058155	1.884370	3260.906316	0.005800	0.004829
RS	7	0.070712	1.884370	3496.322684	0.006218	0.005870
RS	8	0.084265	1.675436	4211.942520	0.007491	0.007275
RS	9	0.098895	1.675436	4506.490872	0.008015	0.007935
RS	10	0.114686	1.391944	5793.591231	0.010304	0.010402
RS	11	0.131731	1.391944	6176.423158	0.010985	0.011471
RS	12	0.150130	1.231624	7427.447411	0.013210	0.014019
RS	13	0.169989	1.231624	7886.790100	0.014027	0.014930
RS	14	0.191425	1.225524	8404.883181	0.014948	0.015816
RS	15	0.214562	1.225524	8899.687061	0.015828	0.016585
RS	16	0.239537	1.266329	9109.289833	0.016201	0.016853
RS	17	0.266495	1.266329	9622.126804	0.017113	0.017564
RS	18	0.295593	1.310436	9808.963278	0.017445	0.017705
RS	19	0.327001	1.310436	10333.218009	0.018378	0.018329
RS	20	0.360902	1.308486	10880.444108	0.019351	0.019076
RS	21	0.397496	1.308486	11415.516471	0.020303	0.019741
RS	22	0.436995	1.233195	12666.978566	0.022528	0.021719
RS	23	0.479629	1.233195	13200.433532	0.023477	0.022501
RS	24	0.525649	1.110838	15195.532164	0.027025	0.025791
RS	25	0.575323	1.110838	15671.427698	0.027872	0.026598
RS	26	0.628940	0.985278	18096.450259	0.032185	0.030668
RS	27	0.686814	0.985278	18396.010267	0.032717	0.031265
RS	28	0.749283	0.883424	20676.767991	0.036774	0.035153
RS	29	0.816712	0.883424	20642.078558	0.036712	0.035222
RS	30	0.889495	0.813403	22159.442714	0.039411	0.037865
RS	31	0.968056	0.813403	21666.086792	0.038533	0.037144
RS	32	1.052854	0.772493	22066.546976	0.039245	0.037910
RS	33	1.144385	0.772493	21095.020976	0.037518	0.036343
RS	34	1.243183	0.753675	20437.123314	0.036348	0.035306
RS	35	1.349825	0.753675	19081.409308	0.033936	0.033056
RS	36	1.464934	0.750481	17680.706912	0.031445	0.030735
RS	37	1.589183	0.750481	16105.789853	0.028644	0.028077
RS	38	1.723296	0.759605	14317.148478	0.025463	0.025050
RS	39	1.868056	0.759605	12712.332554	0.022609	0.022289
RS	40	2.024310	0.779409	10860.989162	0.019316	0.019106
RS	41	2.192970	0.779409	9392.674514	0.016705	0.016537
RS	42	2.375021	0.806612	7743.652149	0.013772	0.013673
RS	43	2.571525	0.806612	6513.535581	0.011584	0.011504
RS	44	2.783631	0.834799	5213.937661	0.009273	0.009236
RS	45	3.012578	0.834799	4250.960649	0.007560	0.007538
RS	46	3.259701	0.856298	3317.057992	0.005899	0.005902
RS	47	3.526445	0.856298	2603.681105	0.004631	0.004644
RS	48	3.814367	0.866511	1973.225922	0.003509	0.003534
RS	49	4.125149	0.866511	1476.129249	0.002625	0.002653
RS	50	4.460605	0.865960	1073.173583	0.001909	0.001937
RS	51	4.822695	0.865960	755.526771	0.001344	0.001369
RS	52	5.213533	0.857717	518.008664	0.000921	0.000942
RS	53	5.635401	0.857717	338.244158	0.000602	0.000618
RS	54	6.090764	0.841360	215.278049	0.000383	0.000394
RS	55	6.582280	0.841360	127.920791	0.000228	0.000235
RS	56	7.112821	0.841360	72.502283	0.000129	0.000133
RS	57	7.685484	0.841360	39.049029	0.000069	0.000072
RS	58	8.303613	0.815425	20.314577	0.000036	0.000037
RS	59	8.970819	0.815425	9.508433	0.000017	0.000018
RS	60	9.690997	0.815425	4.165874	0.000007	0.000008
RS	61	10.468355	0.815425	1.699567	0.000003	0.000003
RS	62	11.307431	0.815425	0.642049	0.000001	0.000001
RS	63	12.213125	0.815425	0.321581	0.000001	0.000001
PA	4+25*2+4+6 0.225641036 0.035838700 12.213124950 0.329961987 1.891948173 1.884370451 1.675435635 1.391943756 1.231623614 1.225523906 1.266328781 1.310435702 1.308486079 1.233195335 1.110837542 0.985277914 0.883423567 0.813403023 0.772493143 0.753675498 0.750481079 0.759605367 0.779409452 0.806612162 0.834799198 0.856297906 0.866510960 0.865959808 0.857717198 0.841359661 0.815424723
//
IT	3729
RD	13
LK	-7040628.328053
QD	-673.541071 -> -605.767841
RI	0.0368022385
TR	0.226258	0.035410
MT	12.200732
MM	C_pi: 0.926165, n_recomb: 553159.465998
RS	0	0.000000	0.325271	13121.491476	0.023721	0.076555
RS	1	0.007938	0.325271	13810.293679	0.024966	0.016395
RS	2	0.016506	0.325271	14506.187169	0.026224	0.013642
RS	3	0.025754	0.325271	15204.260674	0.027486	0.015068
RS	4	0.035736	1.929605	2717.079267	0.004912	0.003219
RS	5	0.046510	1.929605	2916.357321	0.005272	0.003889
RS	6	0.058140	1.885995	3200.965330	0.005787	0.004805
RS	7	0.070693	1.885995	3432.017776	0.006204	0.005843
RS	8	0.084242	1.675300	4138.319259	0.007481	0.007249
RS	9	0.098866	1.675300	4427.644391	0.008004	0.007894
RS	10	0.114652	1.384733	5721.132267	0.010343	0.010400
RS	11	0.131691	1.384733	6098.680711	0.011025	0.011462
RS	12	0.150082	1.218596	7372.966698	0.013329	0.014088
RS	13	0.169933	1.218596	7827.432037	0.014150	0.015007
RS	14	0.191359	1.212891	8337.653794	0.015073	0.015897
RS	15	0.214487	1.212891	8826.586190	0.015957	0.016686
RS	16	0.239450	1.256588	9008.845005	0.016286	0.016917
RS	17	0.266395	1.256588	9514.286143	0.017200	0.017649
RS	18	0.295479	1.306698	9650.651844	0.017446	0.017712
RS	19	0.326871	1.306698	10165.615529	0.018377	0.018351
RS	20	0.360755	1.310584	10656.087403	0.019264	0.019023
RS	21	0.397329	1.310584	11180.550986	0.020212	0.019695
RS	22	0.436806	1.236893	12389.853999	0.022398	0.021645
RS	23	0.479416	1.236893	12912.959230	0.023344	0.022429
RS	24	0.525409	1.112350	14890.153365	0.026918	0.025756
RS	25	0.575053	1.112350	15357.469067	0.027763	0.026560
RS	26	0.628637	0.983651	17787.252387	0.032156	0.030718
RS	27	0.686475	0.983651	18080.049162	0.032685	0.031305
RS	28	0.748903	0.879408	20376.450625	0.036836	0.035293
RS	29	0.816287	0.879408	20335.354347	0.036762	0.035343
RS	30	0.889020	0.808141	21862.162565	0.039522	0.038051
RS	31	0.967527	0.808141	21362.266162	0.038619	0.037299
RS	32	1.052265	0.766893	21758.428004	0.039335	0.038072
RS	33	1.143729	0.766893	20782.927805	0.037571	0.036467
RS	34	1.242453	0.748242	20115.556211	0.036365	0.035395
RS	35	1.349015	0.748242	18762.537883	0.033919	0.033110
RS	36	1.464034	0.745452	17358.481216	0.031381	0.030739
RS	37	1.588184	0.745452	15795.448952	0.028555	0.028055
RS	38	1.722188	0.755272	14012.553418	0.025332	0.024981
RS	39	1.866830	0.755272	12429.236854	0.022470	0.022207
RS	40	2.022953	0.776278	10591.576410	0.019147	0.018986
RS	41	2.191468	0.776278	9152.693903	0.016546	0.016422
RS	42	2.373360	0.805213	7524.494771	0.013603	0.013538
RS	43	2.569690	0.805213	6327.478776	0.011439	0.011387
RS	44	2.781604	0.835307	5053.265786	0.009135	0.009119
RS	45	3.010340	0.835307	4121.492798	0.007451	0.007444
RS	46	3.257232	0.858294	3212.610563	0.005808	0.005821
RS	47	3.523722	0.858294	2524.185289	0.004563	0.004584
RS	48	3.811365	0.869187	1913.815291	0.003460	0.003488
RS	49	4.121841	0.869187	1433.732875	0.002592	0.002622
RS	50	4.456962	0.868588	1044.013123	0.001887	0.001916
RS	51	4.818683	0.868588	736.218441	0.001331	0.001356
RS	52	5.209118	0.859836	505.904885	0.000915	0.000935
RS	53	5.630544	0.859836	330.898522	0.000598	0.000614
RS	54	6.085423	0.842562	211.153894	0.000382	0.000392
RS	55	6.576409	0.842562	125.646362	0.000227	0.000234
RS	56	7.106368	0.842562	71.322017	0.000129	0.000133
RS	57	7.678394	0.842562	38.477219	0.000070	0.000072
RS	58	8.295826	0.815399	20.072710	0.000036	0.000037
RS	59	8.962269	0.815399	9.402800	0.000017	0.000018
RS	60	9.681612	0.815399	4.123250	0.000007	0.000008
RS	61	10.458056	0.815399	1.683822	0.000003	0.000003
RS	62	11.296132	0.815399	0.636785	0.000001	0.000001
RS	63	12.200732	0.815399	0.319502	0.000001	0.000001
PA	4+25*2+4+6 0.226258088 0.035409940 12.200732177 0.325270636 1.929604866 1.885995457 1.675300220 1.384732656 1.218596482 1.212891172 1.256587753 1.306698075 1.310584372 1.236892888 1.112350333 0.983651173 0.879408220 0.808140528 0.766893434 0.748241665 0.745452111 0.755272272 0.776278289 0.805213482 0.835307426 0.858293952 0.869187363 0.868588262 0.859835876 0.842561531 0.815398720
//
IT	3859
RD	14
LK	-7040496.155997
QD	-647.847182 -> -586.347778
RI	0.0368436252
TR	0.226836	0.035000
MT	12.189841
MM	C_pi: 0.922170, n_recomb: 544538.194454
RS	0	0.000000	0.320969	13088.828026	0.024037	0.076553
RS	1	0.007936	0.320969	13771.086574	0.025289	0.016400
RS	2	0.016502	0.320969	14459.553345	0.026554	0.013675
RS	3	0.025748	0.320969	15149.241620	0.027820	0.015151
RS	4	0.035728	1.963470	2624.920812	0.004820	0.003141
RS	5	0.046500	1.963470	2817.679695	0.005174	0.003803
RS	6	0.058126	1.884409	3149.692693	0.005784	0.004787
RS	7	0.070676	1.884409	3376.974409	0.006202	0.005825
RS	8	0.084221	1.674955	4069.285705	0.007473	0.007224
RS	9	0.098841	1.674955	4353.713506	0.007995	0.007855
RS	10	0.114622	1.378964	5647.742539	0.010372	0.010390
RS	11	0.131655	1.378964	6020.044932	0.011055	0.011447
RS	12	0.150040	1.207274	7314.698637	0.013433	0.014145
RS	13	0.169883	1.207274	7764.245170	0.014258	0.015071
RS	14	0.191302	1.201526	8269.484970	0.015186	0.015970
RS	15	0.214421	1.201526	8752.680670	0.016074	0.016777
RS	16	0.239374	1.247340	8913.643235	0.016369	0.016981
RS	17	0.266308	1.247340	9412.089341	0.017285	0.017733
RS	18	0.295379	1.302760	9504.116742	0.017454	0.017725
RS	19	0.326757	1.302760	10010.409371	0.018383	0.018379
RS	20	0.360626	1.312177	10448.745957	0.019188	0.018977
RS	21	0.397182	1.312177	10963.301112	0.020133	0.019657
RS	22	0.436640	1.240149	12132.620078	0.022281	0.021580
RS	23	0.479229	1.240149	12645.986963	0.023223	0.022366
RS	24	0.525198	1.113648	14604.705882	0.026820	0.025726
RS	25	0.574815	1.113648	15063.875661	0.027664	0.026527
RS	26	0.628371	0.982070	17495.426991	0.032129	0.030766
RS	27	0.686176	0.982070	17781.809966	0.032655	0.031345
RS	28	0.748569	0.875650	20089.938078	0.036894	0.035426
RS	29	0.815914	0.875650	20042.945589	0.036807	0.035457
RS	30	0.888603	0.803273	21576.139606	0.039623	0.038225
RS	31	0.967061	0.803273	21070.571072	0.038694	0.037444
RS	32	1.051746	0.761750	21461.501547	0.039412	0.038222
RS	33	1.143152	0.761750	20483.148072	0.037616	0.036580
RS	34	1.241812	0.743259	19807.525595	0.036375	0.035475
RS	35	1.348302	0.743259	18458.104646	0.033897	0.033157
RS	36	1.463243	0.740811	17052.952272	0.031316	0.030741
RS	37	1.587306	0.740811	15501.911444	0.028468	0.028033
RS	38	1.721215	0.751226	13726.554966	0.025208	0.024915
RS	39	1.865752	0.751226	12163.772537	0.022338	0.022131
RS	40	2.021759	0.773318	10340.360414	0.018989	0.018874
RS	41	2.190147	0.773318	8929.002871	0.016397	0.016314
RS	42	2.371900	0.803875	7320.918283	0.013444	0.013411
RS	43	2.568076	0.803875	6154.588114	0.011302	0.011277
RS	44	2.779822	0.835785	4904.231803	0.009006	0.009009
RS	45	3.008372	0.835785	4001.270036	0.007348	0.007355
RS	46	3.255061	0.860190	3115.672987	0.005722	0.005744
RS	47	3.521328	0.860190	2450.253008	0.004500	0.004526
RS	48	3.808726	0.871718	1858.504477	0.003413	0.003445
RS	49	4.118933	0.871718	1394.134701	0.002560	0.002592
RS	50	4.453759	0.871052	1016.694112	0.001867	0.001896
RS	51	4.815158	0.871052	718.044463	0.001319	0.001344
RS	52	5.205238	0.861801	494.445147	0.000908	0.000928
RS	53	5.626276	0.861801	323.898075	0.000595	0.000610
RS	54	6.080728	0.843643	207.185995	0.000380	0.000391
RS	55	6.571248	0.843643	123.438320	0.000227	0.000233
RS	56	7.100696	0.843643	70.163294	0.000129	0.000133
RS	57	7.672162	0.843643	37.907741	0.000070	0.000072
RS	58	8.288982	0.815318	19.825392	0.000036	0.000038
RS	59	8.954754	0.815318	9.292886	0.000017	0.000018
RS	60	9.673364	0.815318	4.077929	0.000007	0.000008
RS	61	10.449004	0.815318	1.666611	0.000003	0.000003
RS	62	11.286202	0.815318	0.630818	0.000001	0.000001
RS	63	12.189841	0.815318	0.316951	0.000001	0.000001
PA	4+25*2+4+6 0.226836436 0.035000112 12.189841326 0.320969061 1.963470335 1.884409070 1.674955118 1.378964345 1.207274293 1.201525985 1.247339890 1.302760195 1.312176707 1.240148565 1.113647716 0.982069565 0.875650144 0.803272769 0.761750464 0.743258744 0.740810524 0.751226438 0.773317763 0.803874629 0.835784994 0.860189674 0.871718061 0.871051775 0.861800604 0.843642679 0.815317507
//
IT	3806
RD	15
LK	-7040376.234152
QD	-624.892543 -> -569.134103
RI	0.0369056232
TR	0.227380	0.034609
MT	12.180181
MM	C_pi: 0.918404, n_recomb: 536383.313655
RS	0	0.000000	0.317013	13052.634756	0.024335	0.076550
RS	1	0.007935	0.317013	13728.472913	0.025595	0.016405
RS	2	0.016499	0.317013	14409.692195	0.026865	0.013703
RS	3	0.025744	0.317013	15091.238506	0.028135	0.015225
RS	4	0.035721	1.993914	2542.796573	0.004741	0.003071
RS	5	0.046491	1.993914	2729.725733	0.005089	0.003726
RS	6	0.058115	1.879950	3106.109700	0.005791	0.004776
RS	7	0.070661	1.879950	3330.147358	0.006209	0.005815
RS	8	0.084203	1.674348	4004.721751	0.007466	0.007199
RS	9	0.098819	1.674348	4284.566933	0.007988	0.007820
RS	10	0.114595	1.374400	5574.288475	0.010392	0.010375
RS	11	0.131623	1.374400	5941.423210	0.011077	0.011426
RS	12	0.150002	1.197433	7253.672582	0.013523	0.014192
RS	13	0.169840	1.197433	7698.302888	0.014352	0.015124
RS	14	0.191251	1.191307	8200.816007	0.015289	0.016036
RS	15	0.214362	1.191307	8678.421637	0.016180	0.016858
RS	16	0.239306	1.238575	8823.309542	0.016450	0.017043
RS	17	0.266230	1.238575	9315.135344	0.017367	0.017813
RS	18	0.295290	1.298680	9368.248658	0.017466	0.017742
RS	19	0.326656	1.298680	9866.439178	0.018394	0.018409
RS	20	0.360511	1.313335	10256.778780	0.019122	0.018939
RS	21	0.397052	1.313335	10762.071708	0.020064	0.019626
RS	22	0.436492	1.243011	11893.545622	0.022174	0.021521
RS	23	0.479063	1.243011	12397.749785	0.023114	0.022309
RS	24	0.525011	1.114757	14337.675344	0.026730	0.025700
RS	25	0.574605	1.114757	14789.119108	0.027572	0.026499
RS	26	0.628134	0.980532	17220.058663	0.032104	0.030813
RS	27	0.685911	0.980532	17500.364145	0.032627	0.031384
RS	28	0.748273	0.872128	19816.904126	0.036945	0.035551
RS	29	0.815582	0.872128	19764.484136	0.036848	0.035566
RS	30	0.888233	0.798764	21301.464412	0.039713	0.038388
RS	31	0.966649	0.798764	20790.997760	0.038761	0.037579
RS	32	1.051286	0.757021	21175.961251	0.039479	0.038359
RS	33	1.142640	0.757021	20195.727427	0.037652	0.036684
RS	34	1.241243	0.738683	19512.957745	0.036379	0.035547
RS	35	1.347669	0.738683	18167.875067	0.033871	0.033198
RS	36	1.462541	0.736517	16763.584790	0.031253	0.030742
RS	37	1.586527	0.736517	15224.528278	0.028384	0.028011
RS	38	1.720351	0.747435	13458.203499	0.025091	0.024854
RS	39	1.864795	0.747435	11914.966906	0.022214	0.022059
RS	40	2.020700	0.770503	10106.153436	0.018841	0.018770
RS	41	2.188976	0.770503	8720.500384	0.016258	0.016213
RS	42	2.370604	0.802578	7131.748041	0.013296	0.013292
RS	43	2.566645	0.802578	5993.861878	0.011175	0.011173
RS	44	2.778241	0.836216	4765.911996	0.008885	0.008905
RS	45	3.006627	0.836216	3889.561800	0.007251	0.007272
RS	46	3.253135	0.861971	3025.637137	0.005641	0.005672
RS	47	3.519204	0.861971	2381.442827	0.004440	0.004472
RS	48	3.806385	0.874089	1806.972785	0.003369	0.003403
RS	49	4.116354	0.874089	1357.123352	0.002530	0.002563
RS	50	4.450918	0.873340	991.079981	0.001848	0.001877
RS	51	4.812030	0.873340	700.925867	0.001307	0.001331
RS	52	5.201796	0.863601	483.588760	0.000902	0.000921
RS	53	5.622489	0.863601	317.223460	0.000591	0.000606
RS	54	6.076564	0.844597	203.366667	0.000379	0.000389
RS	55	6.566669	0.844597	121.294770	0.000226	0.000232
RS	56	7.095664	0.844597	69.026598	0.000129	0.000132
RS	57	7.666635	0.844597	37.341709	0.000070	0.000072
RS	58	8.282911	0.815198	19.573329	0.000036	0.000038
RS	59	8.948089	0.815198	9.179425	0.000017	0.000018
RS	60	9.666047	0.815198	4.030419	0.000008	0.000008
RS	61	10.440975	0.815198	1.648225	0.000003	0.000003
RS	62	11.277394	0.815198	0.624290	0.000001	0.000001
RS	63	12.180181	0.815198	0.314027	0.000001	0.000001
PA	4+25*2+4+6 0.227379528 0.034608964 12.180180835 0.317013484 1.993913622 1.879950321 1.674348121 1.374399693 1.197433159 1.191306593 1.238575241 1.298680125 1.313335494 1.243010694 1.114756503 0.980531710 0.872127756 0.798763832 0.757020607 0.738682913 0.736517172 0.747435115 0.770502751 0.802577866 0.836215908 0.861971147 0.874089029 0.873339730 0.863600515 0.844596838 0.815197911
//
IT	4760
RD	16
LK	-7040267.520590
QD	-604.415575 -> -553.906294
RI	0.0369856062
TR	0.227887	0.034236
MT	12.171817
MM	C_pi: 0.914859, n_recomb: 528669.839035
RS	0	0.000000	0.313362	13014.013624	0.024617	0.076548
RS	1	0.007934	0.313362	13683.589341	0.025883	0.016409
RS	2	0.016497	0.313362	14357.770591	0.027158	0.013728
RS	3	0.025740	0.313362	15031.442826	0.028433	0.015289
RS	4	0.035715	2.021165	2469.407074	0.004671	0.003008
RS	5	0.046483	2.021165	2651.110414	0.005015	0.003657
RS	6	0.058104	1.872933	3069.386570	0.005806	0.004770
RS	7	0.070648	1.872933	3290.651170	0.006224	0.005811
RS	8	0.084187	1.673441	3944.482039	0.007461	0.007175
RS	9	0.098800	1.673441	4220.048324	0.007982	0.007788
RS	10	0.114572	1.370840	5501.460910	0.010406	0.010354
RS	11	0.131596	1.370840	5863.539542	0.011091	0.011401
RS	12	0.149970	1.188880	7190.783136	0.013602	0.014231
RS	13	0.169802	1.188880	7630.538051	0.014433	0.015167
RS	14	0.191207	1.182126	8132.031906	0.015382	0.016094
RS	15	0.214311	1.182126	8604.204907	0.016275	0.016930
RS	16	0.239247	1.230280	8737.542395	0.016527	0.017104
RS	17	0.266162	1.230280	9223.101603	0.017446	0.017890
RS	18	0.295213	1.294515	9242.039288	0.017482	0.017762
RS	19	0.326568	1.294515	9732.651486	0.018410	0.018442
RS	20	0.360411	1.314128	10078.744564	0.019064	0.018907
RS	21	0.396939	1.314128	10575.373185	0.020004	0.019600
RS	22	0.436365	1.245538	11670.979295	0.022076	0.021469
RS	23	0.478919	1.245538	12166.561611	0.023014	0.022259
RS	24	0.524849	1.115712	14087.590713	0.026647	0.025678
RS	25	0.574423	1.115712	14531.712841	0.027487	0.026475
RS	26	0.627930	0.979050	16960.093077	0.032081	0.030859
RS	27	0.685682	0.979050	17234.646463	0.032600	0.031423
RS	28	0.748016	0.868834	19556.788548	0.036992	0.035670
RS	29	0.815295	0.868834	19499.376153	0.036884	0.035668
RS	30	0.887913	0.794594	21037.908108	0.039794	0.038540
RS	31	0.966291	0.794594	20523.242047	0.038821	0.037705
RS	32	1.050888	0.752680	20901.578087	0.039536	0.038486
RS	33	1.142197	0.752680	19920.332415	0.037680	0.036780
RS	34	1.240750	0.734490	19231.433774	0.036377	0.035612
RS	35	1.347121	0.734490	17891.317834	0.033842	0.033234
RS	36	1.461932	0.732555	16489.555171	0.031191	0.030742
RS	37	1.585852	0.732555	14962.421148	0.028302	0.027989
RS	38	1.719604	0.743887	13206.405269	0.024980	0.024798
RS	39	1.863966	0.743887	11681.746074	0.022096	0.021992
RS	40	2.019783	0.767831	9887.716840	0.018703	0.018672
RS	41	2.187961	0.767831	8526.062511	0.016127	0.016119
RS	42	2.369482	0.801326	6955.847541	0.013157	0.013181
RS	43	2.565405	0.801326	5844.336787	0.011055	0.011076
RS	44	2.776872	0.836611	4637.408348	0.008772	0.008808
RS	45	3.005116	0.836611	3785.664112	0.007161	0.007193
RS	46	3.251468	0.863652	2941.925227	0.005565	0.005603
RS	47	3.517365	0.863652	2317.338125	0.004383	0.004421
RS	48	3.804358	0.876317	1758.917267	0.003327	0.003364
RS	49	4.114120	0.876317	1322.501508	0.002502	0.002536
RS	50	4.448458	0.875470	967.046871	0.001829	0.001859
RS	51	4.809322	0.875470	684.792462	0.001295	0.001320
RS	52	5.198815	0.865253	473.300912	0.000895	0.000914
RS	53	5.619210	0.865253	310.859236	0.000588	0.000602
RS	54	6.072958	0.845439	199.691905	0.000378	0.000387
RS	55	6.562705	0.845439	119.215560	0.000226	0.000231
RS	56	7.091308	0.845439	67.913134	0.000128	0.000132
RS	57	7.661849	0.845439	36.780474	0.000070	0.000071
RS	58	8.277655	0.815041	19.317841	0.000037	0.000037
RS	59	8.942317	0.815041	9.063038	0.000017	0.000018
RS	60	9.659713	0.815041	3.980993	0.000008	0.000008
RS	61	10.434024	0.815041	1.628775	0.000003	0.000003
RS	62	11.269768	0.815041	0.617244	0.000001	0.000001
RS	63	12.171817	0.815041	0.310748	0.000001	0.000001
PA	4+25*2+4+6 0.227887178 0.034235653 12.171817369 0.313362274 2.021164653 1.872933066 1.673441148 1.370839751 1.188880440 1.182126187 1.230279692 1.294514989 1.314128323 1.245538025 1.115712243 0.979050499 0.868834121 0.794593954 0.752680237 0.734489949 0.732554597 0.743886659 0.767830619 0.801326441 0.836610660 0.863652218 0.876316502 0.875470241 0.865253055 0.845439158 0.815041112
//
IT	4349
RD	17
LK	-7040169.057012
QD	-586.177802 -> -540.463346
RI	0.0370791223
TR	0.228362	0.033880
MT	12.164522
MM	C_pi: 0.911523, n_recomb: 521380.425761
RS	0	0.000000	0.310006	12972.905772	0.024882	0.076544
RS	1	0.007933	0.310006	13636.380403	0.026154	0.016412
RS	2	0.016495	0.310006	14303.737473	0.027434	0.013750
RS	3	0.025736	0.310006	14969.808919	0.028712	0.015346
RS	4	0.035710	2.045732	2403.363981	0.004610	0.002952
RS	5	0.046476	2.045732	2580.352211	0.004949	0.003594
RS	6	0.058095	1.863767	3038.671135	0.005828	0.004769
RS	7	0.070637	1.863767	3257.575894	0.006248	0.005814
RS	8	0.084173	1.672179	3888.536334	0.007458	0.007152
RS	9	0.098783	1.672179	4160.122870	0.007979	0.007758
RS	10	0.114552	1.368110	5429.919904	0.010415	0.010330
RS	11	0.131571	1.368110	5787.084892	0.011100	0.011373
RS	12	0.149941	1.181442	7126.952423	0.013669	0.014261
RS	13	0.169769	1.181442	7561.911051	0.014504	0.015201
RS	14	0.191169	1.173886	8063.604337	0.015466	0.016146
RS	15	0.214266	1.173886	8530.516419	0.016361	0.016994
RS	16	0.239196	1.222445	8656.143740	0.016602	0.017163
RS	17	0.266104	1.222445	9135.774919	0.017522	0.017965
RS	18	0.295146	1.290301	9124.818631	0.017501	0.017785
RS	19	0.326492	1.290301	9608.344341	0.018429	0.018477
RS	20	0.360324	1.314614	9913.513840	0.019014	0.018881
RS	21	0.396840	1.314614	10402.038892	0.019951	0.019580
RS	22	0.436253	1.247768	11463.751668	0.021987	0.021422
RS	23	0.478793	1.247768	11951.228770	0.022922	0.022215
RS	24	0.524707	1.116527	13853.538460	0.026571	0.025658
RS	25	0.574263	1.116527	14290.732989	0.027409	0.026454
RS	26	0.627751	0.977621	16715.024651	0.032059	0.030904
RS	27	0.685482	0.977621	16984.139321	0.032575	0.031461
RS	28	0.747792	0.865747	19309.592832	0.037036	0.035782
RS	29	0.815045	0.865747	19247.579070	0.036917	0.035766
RS	30	0.887633	0.790731	20785.769540	0.039867	0.038682
RS	31	0.965979	0.790731	20267.509936	0.038873	0.037822
RS	32	1.050540	0.748691	20638.720435	0.039585	0.038602
RS	33	1.141810	0.748691	19657.185748	0.037702	0.036867
RS	34	1.240319	0.730644	18962.979263	0.036371	0.035671
RS	35	1.346643	0.730644	17628.318595	0.033811	0.033266
RS	36	1.461402	0.728890	16230.523095	0.031130	0.030741
RS	37	1.585264	0.728890	14715.145093	0.028223	0.027968
RS	38	1.718951	0.740557	12970.412241	0.024877	0.024745
RS	39	1.863244	0.740557	11463.351092	0.021987	0.021929
RS	40	2.018983	0.765282	9684.144759	0.018574	0.018582
RS	41	2.187076	0.765282	8344.852570	0.016005	0.016030
RS	42	2.368503	0.800108	6792.322810	0.013028	0.013077
RS	43	2.564323	0.800108	5705.254324	0.010943	0.010985
RS	44	2.775677	0.836958	4518.023413	0.008666	0.008716
RS	45	3.003797	0.836958	3689.028343	0.007076	0.007119
RS	46	3.250013	0.865225	2864.080669	0.005493	0.005539
RS	47	3.515761	0.865225	2257.610150	0.004330	0.004372
RS	48	3.802589	0.878394	1714.098243	0.003288	0.003327
RS	49	4.112171	0.878394	1290.114216	0.002474	0.002510
RS	50	4.446312	0.877436	944.501097	0.001812	0.001841
RS	51	4.806959	0.877436	669.591825	0.001284	0.001308
RS	52	5.196215	0.866753	463.555619	0.000889	0.000907
RS	53	5.616350	0.866753	304.794680	0.000585	0.000598
RS	54	6.069812	0.846161	196.160273	0.000376	0.000385
RS	55	6.559247	0.846161	117.201691	0.000225	0.000230
RS	56	7.087508	0.846161	66.824560	0.000128	0.000131
RS	57	7.657674	0.846161	36.225538	0.000069	0.000071
RS	58	8.273070	0.814826	19.060264	0.000037	0.000037
RS	59	8.937283	0.814826	8.944362	0.000017	0.000018
RS	60	9.654187	0.814826	3.929935	0.000008	0.000008
RS	61	10.427961	0.814826	1.608378	0.000003	0.000003
RS	62	11.263116	0.814826	0.609723	0.000001	0.000001
RS	63	12.164522	0.814826	0.307138	0.000001	0.000001
PA	4+25*2+4+6 0.228362493 0.033879837 12.164521773 0.310005939 2.045732022 1.863767232 1.672178777 1.368110036 1.181441547 1.173886288 1.222444927 1.290300867 1.314614114 1.247767596 1.116527287 0.977620661 0.865746711 0.790730867 0.748690639 0.730644226 0.728889819 0.740556616 0.765282261 0.800107821 0.836958474 0.865224604 0.878394104 0.877435836 0.866752543 0.846160773 0.814826436
//
IT	3421
RD	18
LK	-7040079.955503
QD	-569.949945 -> -528.611060
RI	0.0371845969
TR	0.228806	0.033541
MT	12.158292
MM	C_pi: 0.908386, n_recomb: 514490.868419
RS	0	0.000000	0.306909	12930.227311	0.025132	0.076541
RS	1	0.007932	0.306909	13587.784955	0.026410	0.016415
RS	2	0.016493	0.306909	14248.549783	0.027694	0.013768
RS	3	0.025733	0.306909	14907.306139	0.028975	0.015395
RS	4	0.035706	2.067782	2343.819228	0.004556	0.002901
RS	5	0.046470	2.067782	2516.546137	0.004891	0.003538
RS	6	0.058088	1.852715	3013.346337	0.005857	0.004772
RS	7	0.070627	1.852715	3230.262307	0.006279	0.005822
RS	8	0.084161	1.670615	3836.520627	0.007457	0.007131
RS	9	0.098768	1.670615	4104.402183	0.007978	0.007732
RS	10	0.114534	1.366076	5360.030913	0.010418	0.010303
RS	11	0.131551	1.366076	5712.439738	0.011103	0.011343
RS	12	0.149917	1.174965	7062.829326	0.013728	0.014285
RS	13	0.169740	1.174965	7493.094695	0.014564	0.015228
RS	14	0.191136	1.166468	7995.994444	0.015542	0.016191
RS	15	0.214228	1.166468	8457.827926	0.016439	0.017050
RS	16	0.239152	1.215044	8578.877527	0.016674	0.017220
RS	17	0.266054	1.215044	9052.899919	0.017596	0.018036
RS	18	0.295088	1.286075	9015.754324	0.017524	0.017811
RS	19	0.326426	1.286075	9492.645695	0.018451	0.018514
RS	20	0.360250	1.314841	9759.914513	0.018970	0.018858
RS	21	0.396756	1.314841	10240.853370	0.019905	0.019564
RS	22	0.436158	1.249744	11270.473266	0.021906	0.021380
RS	23	0.478686	1.249744	11750.327060	0.022839	0.022175
RS	24	0.524586	1.117229	13634.197833	0.026500	0.025642
RS	25	0.574128	1.117229	14064.839465	0.027337	0.026437
RS	26	0.627598	0.976248	16483.850651	0.032039	0.030947
RS	27	0.685311	0.976248	16747.825011	0.032552	0.031498
RS	28	0.747600	0.862857	19074.650620	0.037075	0.035889
RS	29	0.814831	0.862857	19008.396717	0.036946	0.035858
RS	30	0.887394	0.787155	20544.638673	0.039932	0.038815
RS	31	0.965713	0.787155	20023.328990	0.038919	0.037932
RS	32	1.050244	0.745030	20386.948306	0.039625	0.038709
RS	33	1.141479	0.745030	19405.768374	0.037718	0.036946
RS	34	1.239952	0.727123	18707.028749	0.036360	0.035723
RS	35	1.346235	0.727123	17378.228781	0.033778	0.033293
RS	36	1.460948	0.725505	15985.630165	0.031071	0.030739
RS	37	1.584761	0.725505	14481.808883	0.028148	0.027948
RS	38	1.718394	0.737433	12749.159300	0.024780	0.024697
RS	39	1.862626	0.737433	11258.755357	0.021883	0.021871
RS	40	2.018299	0.762854	9494.299507	0.018454	0.018499
RS	41	2.186320	0.762854	8175.849326	0.015891	0.015948
RS	42	2.367668	0.798924	6640.168012	0.012906	0.012980
RS	43	2.563400	0.798924	5575.767250	0.010837	0.010900
RS	44	2.774657	0.837267	4406.991801	0.008566	0.008630
RS	45	3.002671	0.837267	3599.053526	0.006995	0.007049
RS	46	3.248770	0.866697	2791.616943	0.005426	0.005478
RS	47	3.514390	0.866697	2201.905356	0.004280	0.004326
RS	48	3.801079	0.880333	1672.258178	0.003250	0.003292
RS	49	4.110507	0.880333	1259.791345	0.002449	0.002485
RS	50	4.444479	0.879247	923.336087	0.001795	0.001824
RS	51	4.804941	0.879247	655.261604	0.001274	0.001297
RS	52	5.193994	0.868111	454.319475	0.000883	0.000901
RS	53	5.613907	0.868111	299.013866	0.000581	0.000594
RS	54	6.067126	0.846778	192.765384	0.000375	0.000383
RS	55	6.556294	0.846778	115.251783	0.000224	0.000229
RS	56	7.084262	0.846778	65.761540	0.000128	0.000131
RS	57	7.654108	0.846778	35.678075	0.000069	0.000071
RS	58	8.269154	0.814568	18.801718	0.000037	0.000037
RS	59	8.932984	0.814568	8.824101	0.000017	0.000017
RS	60	9.649468	0.814568	3.877639	0.000008	0.000008
RS	61	10.422783	0.814568	1.587232	0.000003	0.000003
RS	62	11.257436	0.814568	0.601819	0.000001	0.000001
RS	63	12.158292	0.814568	0.303254	0.000001	0.000001
PA	4+25*2+4+6 0.228806145 0.033540773 12.158292040 0.306908913 2.067781796 1.852715191 1.670615160 1.366075960 1.174965215 1.166468447 1.215044337 1.286075238 1.314841036 1.249744126 1.117228993 0.976248269 0.862856556 0.787154926 0.745029925 0.727122616 0.725504567 0.737432873 0.762854117 0.798924343 0.837266574 0.866697483 0.880332965 0.879247064 0.868111060 0.846777998 0.814568397
//
IT	3340
RD	19
LK	-7039999.394019
QD	-555.534658 -> -518.184692
RI	0.0372995925
TR	0.229221	0.033218
MT	12.152935
MM	C_pi: 0.905431, n_recomb: 507981.094192
RS	0	0.000000	0.304044	12886.616858	0.025368	0.076537
RS	1	0.007931	0.304044	13538.454025	0.026651	0.016418
RS	2	0.016491	0.304044	14192.867405	0.027940	0.013784
RS	3	0.025730	0.304044	14844.598957	0.029223	0.015438
RS	4	0.035702	2.087712	2289.792738	0.004508	0.002856
RS	5	0.046465	2.087712	2458.645309	0.004840	0.003486
RS	6	0.058081	1.840139	2992.691232	0.005891	0.004779
RS	7	0.070619	1.840139	3207.940174	0.006315	0.005834
RS	8	0.084151	1.668726	3788.288586	0.007458	0.007111
RS	9	0.098756	1.668726	4052.728159	0.007978	0.007708
RS	10	0.114519	1.364622	5292.090021	0.010418	0.010273
RS	11	0.131533	1.364622	5639.910894	0.011103	0.011310
RS	12	0.149896	1.169332	6998.903268	0.013778	0.014303
RS	13	0.169716	1.169332	7424.594237	0.014616	0.015248
RS	14	0.191107	1.159804	7929.368528	0.015610	0.016231
RS	15	0.214196	1.159804	8386.304940	0.016509	0.017100
RS	16	0.239115	1.208055	8505.537083	0.016744	0.017275
RS	17	0.266010	1.208055	8974.252399	0.017667	0.018104
RS	18	0.295039	1.281863	8914.184003	0.017548	0.017838
RS	19	0.326370	1.281863	9384.859932	0.018475	0.018552
RS	20	0.360186	1.314851	9616.942251	0.018932	0.018840
RS	21	0.396684	1.314851	10090.774556	0.019864	0.019552
RS	22	0.436076	1.251502	11089.990776	0.021832	0.021342
RS	23	0.478593	1.251502	11562.673515	0.022762	0.022140
RS	24	0.524482	1.117830	13428.558611	0.026435	0.025627
RS	25	0.574011	1.117830	13853.004797	0.027271	0.026422
RS	26	0.627467	0.974926	16265.885057	0.032021	0.030989
RS	27	0.685163	0.974926	16525.000067	0.032531	0.031535
RS	28	0.747436	0.860146	18851.545652	0.037111	0.035990
RS	29	0.814647	0.860146	18781.380276	0.036973	0.035946
RS	30	0.887188	0.783840	20314.334245	0.039990	0.038939
RS	31	0.965484	0.783840	19790.451553	0.038959	0.038035
RS	32	1.049988	0.741667	20146.124845	0.039659	0.038807
RS	33	1.141195	0.741667	19165.844552	0.037729	0.037019
RS	34	1.239636	0.723896	18463.213674	0.036346	0.035770
RS	35	1.345884	0.723896	17140.591657	0.033743	0.033317
RS	36	1.460559	0.722373	15754.250116	0.031013	0.030737
RS	37	1.584328	0.722373	14261.737510	0.028075	0.027928
RS	38	1.717914	0.734495	12541.795584	0.024689	0.024653
RS	39	1.862095	0.734495	11067.128324	0.021786	0.021816
RS	40	2.017711	0.760532	9317.254700	0.018342	0.018421
RS	41	2.185669	0.760532	8018.214132	0.015784	0.015871
RS	42	2.366949	0.797766	6498.549893	0.012793	0.012889
RS	43	2.562605	0.797766	5455.169683	0.010739	0.010819
RS	44	2.773779	0.837528	4303.670355	0.008472	0.008549
RS	45	3.001702	0.837528	3515.232795	0.006920	0.006983
RS	46	3.247702	0.868068	2724.115274	0.005363	0.005421
RS	47	3.513212	0.868068	2149.920008	0.004232	0.004282
RS	48	3.799780	0.882129	1633.180411	0.003215	0.003259
RS	49	4.109076	0.882129	1231.389649	0.002424	0.002461
RS	50	4.442903	0.880904	903.458439	0.001779	0.001808
RS	51	4.803206	0.880904	641.748216	0.001263	0.001287
RS	52	5.192085	0.869317	445.570206	0.000877	0.000894
RS	53	5.611806	0.869317	293.505919	0.000578	0.000590
RS	54	6.064816	0.847286	189.502267	0.000373	0.000381
RS	55	6.553755	0.847286	113.364533	0.000223	0.000228
RS	56	7.081472	0.847286	64.724334	0.000127	0.000130
RS	57	7.651043	0.847286	35.138796	0.000069	0.000071
RS	58	8.265787	0.814234	18.543339	0.000037	0.000037
RS	59	8.929287	0.814234	8.702667	0.000017	0.000017
RS	60	9.645410	0.814234	3.824229	0.000008	0.000008
RS	61	10.418330	0.814234	1.565363	0.000003	0.000003
RS	62	11.252551	0.814234	0.593531	0.000001	0.000001
RS	63	12.152935	0.814234	0.299087	0.000001	0.000001
PA	4+25*2+4+6 0.229220955 0.033218040 12.152935126 0.304044345 2.087711716 1.840139374 1.668725598 1.364622044 1.169332290 1.159803873 1.208055297 1.281863448 1.314851068 1.251502103 1.117829919 0.974926216 0.860146388 0.783839882 0.741667053 0.723896048 0.722372704 0.734494959 0.760531891 0.797765853 0.837528475 0.868067898 0.882129184 0.880903970 0.869316889 0.847285947 0.814234408
//
IT	4609
RD	20
LK	-7039926.614962
QD	-542.755085 -> -509.037792
RI	0.0374220874
TR	0.229607	0.032911
MT	12.148467
MM	C_pi: 0.902655, n_recomb: 501832.207925
RS	0	0.000000	0.301394	12842.438120	0.025591	0.076532
RS	1	0.007930	0.301394	13488.759508	0.026879	0.016420
RS	2	0.016490	0.301394	14137.068206	0.028171	0.013798
RS	3	0.025728	0.301394	14782.068502	0.029456	0.015475
RS	4	0.035699	2.105787	2240.583207	0.004465	0.002814
RS	5	0.046461	2.105787	2405.900912	0.004794	0.003439
RS	6	0.058076	1.826279	2976.235894	0.005931	0.004789
RS	7	0.070612	1.826279	3190.107534	0.006357	0.005851
RS	8	0.084142	1.666580	3743.515516	0.007460	0.007092
RS	9	0.098746	1.666580	4004.754880	0.007980	0.007687
RS	10	0.114507	1.363673	5226.269027	0.010414	0.010241
RS	11	0.131519	1.363673	5569.676141	0.011099	0.011277
RS	12	0.149879	1.164447	6935.587716	0.013821	0.014316
RS	13	0.169696	1.164447	7356.837494	0.014660	0.015263
RS	14	0.191084	1.153829	7863.939579	0.015670	0.016266
RS	15	0.214168	1.153829	8316.163629	0.016572	0.017143
RS	16	0.239083	1.201472	8435.890867	0.016810	0.017329
RS	17	0.265974	1.201472	8899.585769	0.017734	0.018169
RS	18	0.294998	1.277688	8819.588916	0.017575	0.017867
RS	19	0.326323	1.277688	9284.442772	0.018501	0.018591
RS	20	0.360133	1.314686	9483.761601	0.018898	0.018825
RS	21	0.396623	1.314686	9950.936556	0.019829	0.019543
RS	22	0.436008	1.253069	10921.407276	0.021763	0.021308
RS	23	0.478516	1.253069	11387.347416	0.022692	0.022108
RS	24	0.524395	1.118346	13235.764768	0.026375	0.025615
RS	25	0.573913	1.118346	13654.358409	0.027209	0.026409
RS	26	0.627358	0.973662	16060.401704	0.032004	0.031030
RS	27	0.685041	0.973662	16314.929005	0.032511	0.031570
RS	28	0.747298	0.857606	18639.923957	0.037144	0.036085
RS	29	0.814493	0.857606	18566.145179	0.036997	0.036029
RS	30	0.887017	0.780770	20094.638552	0.040043	0.039056
RS	31	0.965292	0.780770	19568.604537	0.038994	0.038131
RS	32	1.049775	0.738585	19916.003164	0.039687	0.038898
RS	33	1.140958	0.738585	18937.094870	0.037736	0.037085
RS	34	1.239372	0.720946	18231.176620	0.036329	0.035812
RS	35	1.345591	0.720946	16914.971688	0.033706	0.033338
RS	36	1.460233	0.719482	15535.725762	0.030958	0.030734
RS	37	1.583968	0.719482	14054.249917	0.028006	0.027909
RS	38	1.717514	0.731735	12347.514865	0.024605	0.024612
RS	39	1.861652	0.731735	10887.693648	0.021696	0.021766
RS	40	2.017221	0.758315	9152.146756	0.018237	0.018350
RS	41	2.185127	0.758315	7871.174207	0.015685	0.015800
RS	42	2.366349	0.796638	6366.697298	0.012687	0.012804
RS	43	2.561942	0.796638	5342.816738	0.010647	0.010744
RS	44	2.773047	0.837755	4207.478485	0.008384	0.008473
RS	45	3.000894	0.837755	3437.113876	0.006849	0.006921
RS	46	3.246810	0.869347	2661.216118	0.005303	0.005366
RS	47	3.512229	0.869347	2101.394591	0.004187	0.004241
RS	48	3.798696	0.883798	1596.673688	0.003182	0.003227
RS	49	4.107882	0.883798	1204.785125	0.002401	0.002438
RS	50	4.441588	0.882418	884.795164	0.001763	0.001793
RS	51	4.801758	0.882418	629.010344	0.001253	0.001276
RS	52	5.190492	0.870391	437.283659	0.000871	0.000888
RS	53	5.610054	0.870391	288.261293	0.000574	0.000586
RS	54	6.062889	0.847684	186.373227	0.000371	0.000379
RS	55	6.551636	0.847684	111.541983	0.000222	0.000227
RS	56	7.079144	0.847684	63.714482	0.000127	0.000130
RS	57	7.648485	0.847684	34.608739	0.000069	0.000070
RS	58	8.262978	0.813843	18.285516	0.000036	0.000037
RS	59	8.926204	0.813843	8.580444	0.000017	0.000017
RS	60	9.642026	0.813843	3.769969	0.000008	0.000008
RS	61	10.414616	0.813843	1.542922	0.000003	0.000003
RS	62	11.248477	0.813843	0.584932	0.000001	0.000001
RS	63	12.148467	0.813843	0.294689	0.000001	0.000001
PA	4+25*2+4+6 0.229607430 0.032910879 12.148467204 0.301394117 2.105786983 1.826279224 1.666580363 1.363672670 1.164447322 1.153829408 1.201472247 1.277688066 1.314685547 1.253068605 1.118345885 0.973661740 0.857606330 0.780770158 0.738584602 0.720945790 0.719481701 0.731734936 0.758315012 0.796638334 0.837754865 0.869346933 0.883797726 0.882418243 0.870391021 0.847683500 0.813842947
//
IT	3656
RD	21
LK	-7039860.922870
QD	-531.450769 -> -501.038028
RI	0.0375509592
TR	0.229966	0.032619
MT	12.144899
MM	C_pi: 0.900049, n_recomb: 496024.383521
RS	0	0.000000	0.298930	12798.469349	0.025802	0.076527
RS	1	0.007930	0.298930	13439.493549	0.027094	0.016422
RS	2	0.016489	0.298930	14081.953430	0.028390	0.013810
RS	3	0.025726	0.298930	14720.519410	0.029677	0.015507
RS	4	0.035696	2.122248	2195.577160	0.004426	0.002775
RS	5	0.046457	2.122248	2357.657577	0.004753	0.003395
RS	6	0.058071	1.811435	2963.405857	0.005974	0.004803
RS	7	0.070606	1.811435	3176.151134	0.006403	0.005871
RS	8	0.084135	1.664227	3701.912956	0.007463	0.007074
RS	9	0.098737	1.664227	3960.174624	0.007984	0.007668
RS	10	0.114497	1.363143	5162.723224	0.010408	0.010208
RS	11	0.131507	1.363143	5501.895324	0.011092	0.011242
RS	12	0.149865	1.160210	6873.262862	0.013857	0.014324
RS	13	0.169679	1.160210	7290.216021	0.014697	0.015273
RS	14	0.191065	1.148491	7799.790618	0.015725	0.016296
RS	15	0.214146	1.148491	8247.483694	0.016627	0.017181
RS	16	0.239058	1.195278	8369.722384	0.016874	0.017380
RS	17	0.265946	1.195278	8828.667445	0.017799	0.018231
RS	18	0.294965	1.273594	8731.241534	0.017602	0.017896
RS	19	0.326286	1.273594	9190.634413	0.018529	0.018630
RS	20	0.360090	1.314387	9359.499778	0.018869	0.018813
RS	21	0.396575	1.314387	9820.433841	0.019798	0.019537
RS	22	0.435954	1.254484	10763.686537	0.021700	0.021277
RS	23	0.478455	1.254484	11223.285529	0.022626	0.022080
RS	24	0.524326	1.118801	13054.812856	0.026319	0.025605
RS	25	0.573835	1.118801	13467.881498	0.027152	0.026399
RS	26	0.627270	0.972456	15866.702752	0.031988	0.031069
RS	27	0.684943	0.972456	16116.898755	0.032492	0.031605
RS	28	0.747189	0.855230	18439.241375	0.037174	0.036176
RS	29	0.814371	0.855230	18362.124492	0.037019	0.036108
RS	30	0.886880	0.777931	19885.193633	0.040089	0.039165
RS	31	0.965140	0.777931	19357.381427	0.039025	0.038220
RS	32	1.049605	0.735763	19696.268429	0.039708	0.038980
RS	33	1.140769	0.735763	18719.130464	0.037738	0.037146
RS	34	1.239162	0.718255	18010.382425	0.036309	0.035849
RS	35	1.345357	0.718255	16700.780676	0.033669	0.033355
RS	36	1.459974	0.716817	15329.363502	0.030904	0.030732
RS	37	1.583679	0.716817	13858.630511	0.027939	0.027890
RS	38	1.717195	0.729146	12165.440552	0.024526	0.024575
RS	39	1.861298	0.729146	10719.621736	0.021611	0.021719
RS	40	2.016829	0.756200	8998.125924	0.018140	0.018283
RS	41	2.184694	0.756200	7733.966371	0.015592	0.015733
RS	42	2.365870	0.795545	6243.856885	0.012588	0.012724
RS	43	2.561413	0.795545	5238.074450	0.010560	0.010673
RS	44	2.772463	0.837952	4117.856463	0.008302	0.008401
RS	45	3.000249	0.837952	3364.254339	0.006782	0.006862
RS	46	3.246098	0.870544	2602.556534	0.005247	0.005315
RS	47	3.511444	0.870544	2056.063261	0.004145	0.004201
RS	48	3.797831	0.885349	1562.544276	0.003150	0.003197
RS	49	4.106929	0.885349	1179.847841	0.002379	0.002417
RS	50	4.440538	0.883804	867.260224	0.001748	0.001778
RS	51	4.800602	0.883804	616.997204	0.001244	0.001266
RS	52	5.189220	0.871350	429.432085	0.000866	0.000882
RS	53	5.608654	0.871350	283.266808	0.000571	0.000582
RS	54	6.061350	0.847997	183.372045	0.000370	0.000377
RS	55	6.549945	0.847997	109.783131	0.000221	0.000226
RS	56	7.077285	0.847997	62.733070	0.000126	0.000129
RS	57	7.646443	0.847997	34.089451	0.000069	0.000070
RS	58	8.260735	0.813439	18.029352	0.000036	0.000037
RS	59	8.923741	0.813439	8.458378	0.000017	0.000017
RS	60	9.639323	0.813439	3.715478	0.000007	0.000008
RS	61	10.411650	0.813439	1.520252	0.000003	0.000003
RS	62	11.245223	0.813439	0.576192	0.000001	0.000001
RS	63	12.144899	0.813439	0.290174	0.000001	0.000001
PA	4+25*2+4+6 0.229966132 0.032618578 12.144898814 0.298929820 2.122248485 1.811434923 1.664227293 1.363142716 1.160210196 1.148491476 1.195277981 1.273593912 1.314387147 1.254483508 1.118801297 0.972455545 0.855229579 0.777930624 0.735762899 0.718255416 0.716817032 0.729145961 0.756200418 0.795545078 0.837951805 0.870544116 0.885349422 0.883804258 0.871349751 0.847996559 0.813439305
//
IT	3369
RD	22
LK	-7039801.679324
QD	-521.480151 -> -494.070139
RI	0.0376834116
TR	0.230298	0.032340
MT	12.142212
MM	C_pi: 0.897610, n_recomb: 490541.498433
RS	0	0.000000	0.296648	12754.517091	0.026001	0.076522
RS	1	0.007930	0.296648	13390.456409	0.027297	0.016423
RS	2	0.016488	0.296648	14027.317360	0.028596	0.013820
RS	3	0.025725	0.296648	14659.740321	0.029885	0.015535
RS	4	0.035695	2.137441	2154.153801	0.004391	0.002740
RS	5	0.046455	2.137441	2313.252043	0.004716	0.003355
RS	6	0.058068	1.795846	2953.780665	0.006021	0.004819
RS	7	0.070602	1.795846	3165.622067	0.006453	0.005894
RS	8	0.084130	1.661688	3663.316908	0.007468	0.007057
RS	9	0.098731	1.661688	3918.812112	0.007989	0.007650
RS	10	0.114490	1.362975	5101.566947	0.010400	0.010175
RS	11	0.131498	1.362975	5436.686173	0.011083	0.011207
RS	12	0.149855	1.156546	6812.260005	0.013887	0.014329
RS	13	0.169667	1.156546	7225.071887	0.014729	0.015279
RS	14	0.191051	1.143728	7737.183372	0.015773	0.016322
RS	15	0.214130	1.143728	8180.532100	0.016677	0.017214
RS	16	0.239039	1.189455	8306.944495	0.016934	0.017429
RS	17	0.265924	1.189455	8761.401317	0.017861	0.018290
RS	18	0.294940	1.269586	8648.836494	0.017631	0.017927
RS	19	0.326257	1.269586	9103.112163	0.018557	0.018669
RS	20	0.360058	1.313986	9243.539051	0.018844	0.018804
RS	21	0.396539	1.313986	9698.625198	0.019771	0.019533
RS	22	0.435913	1.255771	10616.118998	0.021642	0.021249
RS	23	0.478408	1.255771	11069.759019	0.022566	0.022054
RS	24	0.524274	1.119207	12885.058589	0.026267	0.025596
RS	25	0.573776	1.119207	13292.917483	0.027098	0.026390
RS	26	0.627204	0.971309	15684.271232	0.031973	0.031108
RS	27	0.684869	0.971309	15930.382143	0.032475	0.031640
RS	28	0.747106	0.853006	18249.234179	0.037202	0.036263
RS	29	0.814278	0.853006	18169.027980	0.037039	0.036184
RS	30	0.886777	0.775304	19685.903785	0.040131	0.039267
RS	31	0.965025	0.775304	19156.630348	0.039052	0.038304
RS	32	1.049477	0.733184	19486.784982	0.039725	0.039056
RS	33	1.140626	0.733184	18511.742238	0.037737	0.037201
RS	34	1.239003	0.715806	17800.569399	0.036288	0.035882
RS	35	1.345181	0.715806	16497.681889	0.033632	0.033370
RS	36	1.459778	0.714364	15134.650945	0.030853	0.030729
RS	37	1.583462	0.714364	13674.336157	0.027876	0.027873
RS	38	1.716955	0.726718	11994.918084	0.024452	0.024542
RS	39	1.861032	0.726718	10562.276372	0.021532	0.021676
RS	40	2.016534	0.754185	8854.469551	0.018050	0.018222
RS	41	2.184367	0.754185	7605.943829	0.015505	0.015671
RS	42	2.365509	0.794487	6129.401615	0.012495	0.012650
RS	43	2.561014	0.794487	5140.414489	0.010479	0.010607
RS	44	2.772023	0.838126	4034.322588	0.008224	0.008334
RS	45	2.999763	0.838126	3296.276471	0.006720	0.006807
RS	46	3.245562	0.871670	2547.827501	0.005194	0.005267
RS	47	3.510853	0.871670	2013.702409	0.004105	0.004164
RS	48	3.797179	0.886795	1530.632894	0.003120	0.003169
RS	49	4.106211	0.886795	1156.472898	0.002358	0.002396
RS	50	4.439747	0.885072	850.788923	0.001734	0.001764
RS	51	4.799732	0.885072	605.671419	0.001235	0.001257
RS	52	5.188261	0.872201	421.997400	0.000860	0.000876
RS	53	5.607600	0.872201	278.514150	0.000568	0.000578
RS	54	6.060191	0.848229	180.496757	0.000368	0.000375
RS	55	6.548671	0.848229	108.087857	0.000220	0.000224
RS	56	7.075885	0.848229	61.780670	0.000126	0.000128
RS	57	7.644905	0.848229	33.581609	0.000068	0.000070
RS	58	8.259046	0.813019	17.775583	0.000036	0.000037
RS	59	8.921886	0.813019	8.336813	0.000017	0.000017
RS	60	9.637287	0.813019	3.660908	0.000007	0.000008
RS	61	10.409417	0.813019	1.497415	0.000003	0.000003
RS	62	11.242773	0.813019	0.567332	0.000001	0.000001
RS	63	12.142212	0.813019	0.285553	0.000001	0.000001
PA	4+25*2+4+6 0.230297938 0.032340446 12.142211725 0.296648240 2.137440639 1.795845792 1.661687884 1.362975017 1.156545592 1.143728074 1.189455342 1.269585753 1.313986028 1.255770801 1.119206746 0.971309272 0.853006225 0.775304325 0.733183530 0.715805922 0.714364240 0.726717737 0.754185472 0.794487463 0.838126016 0.871669888 0.886794924 0.885071922 0.872200679 0.848229468 0.813018894
//
IT	3808
RD	23
LK	-7039748.289346
QD	-512.697524 -> -488.013280
RI	0.0378183424
TR	0.230605	0.032076
MT	12.140266
MM	C_pi: 0.895325, n_recomb: 485366.734573
RS	0	0.000000	0.294532	12710.921396	0.026188	0.076517
RS	1	0.007929	0.294532	13341.989151	0.027488	0.016425
RS	2	0.016487	0.294532	13973.499240	0.028790	0.013828
RS	3	0.025724	0.294532	14600.065367	0.030080	0.015559
RS	4	0.035693	2.151538	2115.897411	0.004359	0.002708
RS	5	0.046453	2.151538	2272.239520	0.004681	0.003317
RS	6	0.058066	1.779720	2946.959925	0.006072	0.004837
RS	7	0.070599	1.779720	3158.092266	0.006507	0.005920
RS	8	0.084127	1.658981	3627.531143	0.007474	0.007041
RS	9	0.098727	1.658981	3880.457042	0.007995	0.007635
RS	10	0.114484	1.363100	5042.887732	0.010390	0.010140
RS	11	0.131491	1.363100	5374.136827	0.011072	0.011172
RS	12	0.149847	1.153371	6752.854692	0.013913	0.014330
RS	13	0.169658	1.153371	7161.686548	0.014755	0.015282
RS	14	0.191041	1.139481	7676.248606	0.015815	0.016344
RS	15	0.214118	1.139481	8115.437106	0.016720	0.017241
RS	16	0.239026	1.183981	8247.401201	0.016992	0.017476
RS	17	0.265908	1.183981	8697.617257	0.017920	0.018346
RS	18	0.294922	1.265677	8571.899121	0.017661	0.017958
RS	19	0.326237	1.265677	9021.376669	0.018587	0.018709
RS	20	0.360035	1.313505	9135.217657	0.018821	0.018796
RS	21	0.396513	1.313505	9584.821219	0.019748	0.019531
RS	22	0.435883	1.256947	10477.948215	0.021588	0.021223
RS	23	0.478375	1.256947	10925.987428	0.022511	0.022031
RS	24	0.524236	1.119572	12725.716113	0.026219	0.025589
RS	25	0.573734	1.119572	13128.664182	0.027049	0.026383
RS	26	0.627157	0.970222	15512.430583	0.031960	0.031145
RS	27	0.684815	0.970222	15754.691054	0.032459	0.031673
RS	28	0.747046	0.850925	18069.427887	0.037228	0.036346
RS	29	0.814211	0.850925	17986.360424	0.037057	0.036256
RS	30	0.886702	0.772874	19496.417340	0.040168	0.039363
RS	31	0.964941	0.772874	18965.961656	0.039076	0.038383
RS	32	1.049384	0.730826	19287.217990	0.039737	0.039125
RS	33	1.140523	0.730826	18314.542757	0.037733	0.037251
RS	34	1.238888	0.713578	17601.276292	0.036264	0.035911
RS	35	1.345053	0.713578	16305.173532	0.033594	0.033382
RS	36	1.459636	0.712106	14951.011066	0.030804	0.030726
RS	37	1.583305	0.712106	13500.775724	0.027816	0.027856
RS	38	1.716780	0.724438	11835.256989	0.024384	0.024511
RS	39	1.860839	0.724438	10415.002459	0.021458	0.021637
RS	40	2.016321	0.752261	8720.501499	0.017967	0.018166
RS	41	2.184131	0.752261	7486.500863	0.015424	0.015614
RS	42	2.365248	0.793462	6022.736735	0.012409	0.012581
RS	43	2.560726	0.793462	5049.337845	0.010403	0.010544
RS	44	2.771704	0.838276	3956.436127	0.008151	0.008270
RS	45	2.999411	0.838276	3232.833623	0.006661	0.006754
RS	46	3.245174	0.872724	2496.751335	0.005144	0.005221
RS	47	3.510424	0.872724	1974.108924	0.004067	0.004129
RS	48	3.796707	0.888135	1500.791196	0.003092	0.003142
RS	49	4.105691	0.888135	1134.561465	0.002338	0.002377
RS	50	4.439175	0.886224	835.317566	0.001721	0.001751
RS	51	4.799101	0.886224	594.995899	0.001226	0.001248
RS	52	5.187568	0.872943	414.962028	0.000855	0.000870
RS	53	5.606837	0.872943	273.995027	0.000565	0.000575
RS	54	6.059352	0.848382	177.744629	0.000366	0.000373
RS	55	6.547748	0.848382	106.455786	0.000219	0.000223
RS	56	7.074871	0.848382	60.857845	0.000125	0.000127
RS	57	7.643791	0.848382	33.085976	0.000068	0.000069
RS	58	8.257823	0.812574	17.525019	0.000036	0.000037
RS	59	8.920544	0.812574	8.216175	0.000017	0.000017
RS	60	9.635814	0.812574	3.606469	0.000007	0.000007
RS	61	10.407800	0.812574	1.474509	0.000003	0.000003
RS	62	11.240999	0.812574	0.558395	0.000001	0.000001
RS	63	12.140266	0.812574	0.280853	0.000001	0.000001
PA	4+25*2+4+6 0.230605090 0.032076036 12.140266333 0.294532388 2.151538240 1.779719567 1.658981003 1.363099963 1.153371250 1.139480717 1.183980954 1.265677080 1.313504832 1.256946841 1.119571783 0.970221780 0.850924504 0.772873957 0.730826465 0.713578449 0.712105827 0.724437596 0.752261126 0.793461561 0.838276285 0.872723963 0.888135380 0.886224078 0.872942640 0.848381548 0.812573889
//
IT	3585
RD	24
LK	-7039700.215928
QD	-504.982711 -> -482.769980
RI	0.0379548710
TR	0.230886	0.031824
MT	12.139242
MM	C_pi: 0.893195, n_recomb: 480482.735723
RS	0	0.000000	0.292567	12668.010137	0.026365	0.076511
RS	1	0.007929	0.292567	13294.423818	0.027669	0.016426
RS	2	0.016487	0.292567	13920.832534	0.028973	0.013835
RS	3	0.025724	0.292567	14541.826161	0.030265	0.015580
RS	4	0.035692	2.164780	2080.377182	0.004330	0.002677
RS	5	0.046452	2.164780	2234.159937	0.004650	0.003281
RS	6	0.058064	1.763225	2942.622943	0.006124	0.004857
RS	7	0.070598	1.763225	3153.219869	0.006563	0.005947
RS	8	0.084125	1.656158	3594.317415	0.007481	0.007026
RS	9	0.098724	1.656158	3844.856155	0.008002	0.007621
RS	10	0.114481	1.363493	4986.638292	0.010378	0.010106
RS	11	0.131488	1.363493	5314.195738	0.011060	0.011137
RS	12	0.149843	1.150639	6695.175947	0.013934	0.014329
RS	13	0.169654	1.150639	7100.191378	0.014777	0.015281
RS	14	0.191035	1.135710	7617.064589	0.015853	0.016362
RS	15	0.214112	1.135710	8052.275537	0.016759	0.017265
RS	16	0.239018	1.178850	8190.898732	0.017047	0.017521
RS	17	0.265900	1.178850	8637.109689	0.017976	0.018399
RS	18	0.294913	1.261884	8500.049987	0.017691	0.017989
RS	19	0.326226	1.261884	8945.030125	0.018617	0.018748
RS	20	0.360023	1.312976	9033.942462	0.018802	0.018791
RS	21	0.396499	1.312976	9478.406388	0.019727	0.019530
RS	22	0.435867	1.258045	10348.445332	0.021538	0.021199
RS	23	0.478357	1.258045	10791.222293	0.022459	0.022010
RS	24	0.524216	1.119913	12576.113580	0.026174	0.025582
RS	25	0.573712	1.119913	12974.436438	0.027003	0.026377
RS	26	0.627132	0.969198	15350.622237	0.031948	0.031182
RS	27	0.684787	0.969198	15589.254396	0.032445	0.031706
RS	28	0.747015	0.848983	17899.367471	0.037253	0.036424
RS	29	0.814176	0.848983	17813.646738	0.037074	0.036325
RS	30	0.886663	0.770633	19316.360510	0.040202	0.039453
RS	31	0.964897	0.770633	18784.965176	0.039096	0.038457
RS	32	1.049335	0.728684	19097.165906	0.039746	0.039189
RS	33	1.140468	0.728684	18127.084372	0.037727	0.037296
RS	34	1.238828	0.711565	17412.001864	0.036239	0.035937
RS	35	1.344986	0.711565	16122.715045	0.033555	0.033391
RS	36	1.459562	0.710039	14777.767149	0.030756	0.030723
RS	37	1.583223	0.710039	13337.275669	0.027758	0.027840
RS	38	1.716689	0.722307	11685.713850	0.024321	0.024484
RS	39	1.860738	0.722307	10277.101490	0.021389	0.021600
RS	40	2.016208	0.750436	8595.486149	0.017889	0.018114
RS	41	2.184007	0.750436	7374.988085	0.015349	0.015560
RS	42	2.365110	0.792482	5923.243582	0.012328	0.012516
RS	43	2.560574	0.792482	4964.328715	0.010332	0.010486
RS	44	2.771536	0.838422	3883.748795	0.008083	0.008210
RS	45	2.999226	0.838422	3173.573344	0.006605	0.006705
RS	46	3.244970	0.873728	2449.046047	0.005097	0.005178
RS	47	3.510199	0.873728	1937.075718	0.004032	0.004096
RS	48	3.796459	0.889396	1472.866102	0.003065	0.003116
RS	49	4.105417	0.889396	1114.010712	0.002319	0.002358
RS	50	4.438873	0.887282	820.782986	0.001708	0.001738
RS	51	4.798769	0.887282	584.932081	0.001217	0.001239
RS	52	5.187203	0.873600	408.303088	0.000850	0.000865
RS	53	5.606435	0.873600	269.697781	0.000561	0.000571
RS	54	6.058910	0.848475	175.111051	0.000364	0.000371
RS	55	6.547262	0.848475	104.885342	0.000218	0.000222
RS	56	7.074337	0.848475	59.964410	0.000125	0.000127
RS	57	7.643205	0.848475	32.602864	0.000068	0.000069
RS	58	8.257179	0.812104	17.278390	0.000036	0.000036
RS	59	8.919837	0.812104	8.096722	0.000017	0.000017
RS	60	9.635038	0.812104	3.552234	0.000007	0.000007
RS	61	10.406948	0.812104	1.451546	0.000003	0.000003
RS	62	11.240065	0.812104	0.549378	0.000001	0.000001
RS	63	12.139242	0.812104	0.276065	0.000001	0.000001
PA	4+25*2+4+6 0.230886274 0.031824401 12.139241693 0.292566874 2.164780475 1.763225470 1.656158487 1.363492549 1.150638861 1.135709890 1.178850177 1.261883945 1.312976211 1.258044866 1.119913449 0.969198426 0.848982978 0.770633080 0.728683629 0.711565126 0.710038595 0.722306930 0.750436029 0.792482386 0.838421783 0.873728126 0.889395704 0.887282230 0.873600213 0.848475401 0.812104426
//
IT	3873
RD	25
LK	-7039656.961327
QD	-498.225203 -> -478.251077
RI	0.0380916582
TR	0.231145	0.031585
MT	12.138871
MM	C_pi: 0.891204, n_recomb: 475874.846695
RS	0	0.000000	0.290739	12625.944467	0.026532	0.076505
RS	1	0.007929	0.290739	13247.915610	0.027839	0.016427
RS	2	0.016487	0.290739	13869.464330	0.029145	0.013841
RS	3	0.025723	0.290739	14485.159257	0.030439	0.015599
RS	4	0.035692	2.177283	2047.306997	0.004302	0.002649
RS	5	0.046451	2.177283	2198.706521	0.004620	0.003248
RS	6	0.058064	1.746553	2940.397283	0.006179	0.004878
RS	7	0.070597	1.746553	3150.606485	0.006621	0.005977
RS	8	0.084124	1.653268	3563.432855	0.007488	0.007011
RS	9	0.098723	1.653268	3811.749382	0.008010	0.007609
RS	10	0.114480	1.364106	4932.815363	0.010366	0.010071
RS	11	0.131487	1.364106	5256.855158	0.011047	0.011102
RS	12	0.149842	1.148297	6639.309982	0.013952	0.014325
RS	13	0.169652	1.148297	7040.669893	0.014795	0.015279
RS	14	0.191033	1.132372	7559.669757	0.015886	0.016377
RS	15	0.214110	1.132372	7991.079507	0.016792	0.017284
RS	16	0.239016	1.174031	8137.358944	0.017100	0.017563
RS	17	0.265897	1.174031	8579.788807	0.018030	0.018450
RS	18	0.294909	1.258214	8432.879914	0.017721	0.018021
RS	19	0.326222	1.258214	8873.641245	0.018647	0.018787
RS	20	0.360018	1.312408	8939.211802	0.018785	0.018787
RS	21	0.396494	1.312408	9378.855621	0.019709	0.019531
RS	22	0.435861	1.259074	10226.984534	0.021491	0.021177
RS	23	0.478351	1.259074	10664.816221	0.022411	0.021991
RS	24	0.524209	1.120233	12435.614920	0.026132	0.025577
RS	25	0.573703	1.120233	12829.582697	0.026960	0.026372
RS	26	0.627122	0.968230	15198.323445	0.031938	0.031217
RS	27	0.684777	0.968230	15433.536388	0.032432	0.031738
RS	28	0.747003	0.847164	17738.699869	0.037276	0.036499
RS	29	0.814163	0.847164	17650.511156	0.037091	0.036391
RS	30	0.886649	0.768559	19145.487915	0.040232	0.039537
RS	31	0.964882	0.768559	18613.355110	0.039114	0.038526
RS	32	1.049318	0.726729	18916.406411	0.039751	0.039247
RS	33	1.140449	0.726729	17949.087338	0.037718	0.037338
RS	34	1.238806	0.709742	17232.390924	0.036212	0.035959
RS	35	1.344962	0.709742	15949.906508	0.033517	0.033399
RS	36	1.459535	0.708139	14614.452386	0.030711	0.030720
RS	37	1.583193	0.708139	13183.349425	0.027703	0.027825
RS	38	1.716655	0.720306	11545.728084	0.024262	0.024459
RS	39	1.860701	0.720306	10148.034276	0.021325	0.021566
RS	40	2.016168	0.748693	8478.866140	0.017817	0.018067
RS	41	2.183962	0.748693	7270.901351	0.015279	0.015511
RS	42	2.365060	0.791535	5830.441419	0.012252	0.012455
RS	43	2.560519	0.791535	4884.976773	0.010265	0.010431
RS	44	2.771475	0.838552	3815.884513	0.008019	0.008154
RS	45	2.999159	0.838552	3118.196890	0.006553	0.006659
RS	46	3.244896	0.874673	2404.468344	0.005053	0.005137
RS	47	3.510117	0.874673	1902.423095	0.003998	0.004064
RS	48	3.796369	0.890566	1446.728193	0.003040	0.003092
RS	49	4.105318	0.890566	1094.732509	0.002300	0.002341
RS	50	4.438764	0.888240	807.125755	0.001696	0.001726
RS	51	4.798649	0.888240	575.444323	0.001209	0.001230
RS	52	5.187070	0.874159	402.004201	0.000845	0.000859
RS	53	5.606290	0.874159	265.613702	0.000558	0.000568
RS	54	6.058750	0.848493	172.592747	0.000363	0.000369
RS	55	6.547087	0.848493	103.375091	0.000217	0.000221
RS	56	7.074144	0.848493	59.099891	0.000124	0.000126
RS	57	7.642993	0.848493	32.132224	0.000068	0.000068
RS	58	8.256946	0.811599	17.035748	0.000036	0.000036
RS	59	8.919581	0.811599	7.978575	0.000017	0.000017
RS	60	9.634757	0.811599	3.498305	0.000007	0.000007
RS	61	10.406640	0.811599	1.428589	0.000003	0.000003
RS	62	11.239727	0.811599	0.540316	0.000001	0.000001
RS	63	12.138871	0.811599	0.271216	0.000001	0.000001
PA	4+25*2+4+6 0.231145108 0.031585311 12.138871232 0.290739475 2.177283060 1.746552552 1.653268120 1.364105654 1.148297423 1.132371784 1.174030564 1.258214397 1.312407735 1.259073665 1.120232791 0.968229760 0.847163688 0.768559099 0.726729495 0.709741724 0.708139370 0.720305833 0.748693011 0.791534650 0.838551515 0.874673242 0.890566211 0.888239680 0.874158827 0.848493405 0.811599221
//
