# Supplementary material for: African bushpigs exhibit porous species boundaries and appeared in Madagascar concurrently with human arrival
Source: Nat Commun. 2024 Jan 3;15:172. doi: 10.1038/s41467-023-44105-1 (PMC10764920; doi:10.1038/s41467-023-44105-1)
Supplement: Supplementary file 9 — Source Data [file 41467_2023_44105_MOESM9_ESM.zip › sourceData/Fig3a.psmc/RRivTog00186.psmc]

CC
CC	Brief Description of the file format:
CC	  CC  comments
CC	  MM  useful-messages
CC	  RD  round-of-iterations
CC	  LL  \log[P(sequence)]
CC	  QD  Q-before-opt Q-after-opt
CC	  TR  \theta_0 \rho_0
CC	  RS  k t_k \lambda_k \pi_k \sum_{l\not=k}A_{kl} A_{kk}
CC	  DC  begin end best-k t_k+\Delta_k max-prob
CC
MM	Version: 0.6.5-r67
MM	pattern:4+25*2+4+6, n:63, n_free_lambdas:28
MM	n_iterations:25, skip:1, max_t:15, theta/rho:5
MM	is_decoding:0
MM	n_seqs:16, sum_L:16997071, sum_n:1989527
RD	0
LK	0.000000
QD	0.000000 -> 0.000000
RI	inf
TR	0.124488	0.024898
MT	15.000000
MM	C_pi: 1.000000, n_recomb: 417982.979365
RS	0	0.000000	1.000000	3408.357017	0.008154	0.000000
RS	1	0.008290	1.000000	3659.565524	0.008755	0.000000
RS	2	0.017266	1.000000	3926.513232	0.009394	0.000000
RS	3	0.026987	1.000000	4209.710723	0.010071	0.000000
RS	4	0.037514	1.000000	4509.595043	0.010789	0.000000
RS	5	0.048914	1.000000	4826.508849	0.011547	0.000000
RS	6	0.061258	1.000000	5160.676514	0.012347	0.000000
RS	7	0.074626	1.000000	5512.177003	0.013188	0.000000
RS	8	0.089102	1.000000	5880.913346	0.014070	0.000000
RS	9	0.104778	1.000000	6266.578643	0.014992	0.000000
RS	10	0.121753	1.000000	6668.618592	0.015954	0.000000
RS	11	0.140135	1.000000	7086.190688	0.016953	0.000000
RS	12	0.160042	1.000000	7518.120415	0.017987	0.000000
RS	13	0.181598	1.000000	7962.854960	0.019051	0.000000
RS	14	0.204942	1.000000	8418.415252	0.020141	0.000000
RS	15	0.230221	1.000000	8882.347484	0.021251	0.000000
RS	16	0.257595	1.000000	9351.675641	0.022373	0.000000
RS	17	0.287238	1.000000	9822.857052	0.023501	0.000000
RS	18	0.319339	1.000000	10291.743476	0.024622	0.000000
RS	19	0.354100	1.000000	10753.550816	0.025727	0.000000
RS	20	0.391744	1.000000	11202.841156	0.026802	0.000000
RS	21	0.432507	1.000000	11633.521413	0.027833	0.000000
RS	22	0.476650	1.000000	12038.863425	0.028802	0.000000
RS	23	0.524453	1.000000	12411.550771	0.029694	0.000000
RS	24	0.576218	1.000000	12743.757812	0.030489	0.000000
RS	25	0.632274	1.000000	13027.266431	0.031167	0.000000
RS	26	0.692977	1.000000	13253.625440	0.031709	0.000000
RS	27	0.758711	1.000000	13414.356610	0.032093	0.000000
RS	28	0.829896	1.000000	13501.209520	0.032301	0.000000
RS	29	0.906981	1.000000	13506.464915	0.032313	0.000000
RS	30	0.990456	1.000000	13423.282716	0.032114	0.000000
RS	31	1.080851	1.000000	13246.086449	0.031690	0.000000
RS	32	1.178739	1.000000	12970.970520	0.031032	0.000000
RS	33	1.284742	1.000000	12596.110777	0.030135	0.000000
RS	34	1.399532	1.000000	12122.152597	0.029002	0.000000
RS	35	1.523838	1.000000	11552.544861	0.027639	0.000000
RS	36	1.658449	1.000000	10893.783569	0.026063	0.000000
RS	37	1.804218	1.000000	10155.526556	0.024297	0.000000
RS	38	1.962071	1.000000	9350.541937	0.022371	0.000000
RS	39	2.133009	1.000000	8494.458812	0.020322	0.000000
RS	40	2.318118	1.000000	7605.300156	0.018195	0.000000
RS	41	2.518571	1.000000	6702.795188	0.016036	0.000000
RS	42	2.735641	1.000000	5807.491195	0.013894	0.000000
RS	43	2.970706	1.000000	4939.711194	0.011818	0.000000
RS	44	3.225257	1.000000	4118.430744	0.009853	0.000000
RS	45	3.500909	1.000000	3360.170546	0.008039	0.000000
RS	46	3.799411	1.000000	2678.016061	0.006407	0.000000
RS	47	4.122659	1.000000	2080.876354	0.004978	0.000000
RS	48	4.472702	1.000000	1573.078131	0.003763	0.000000
RS	49	4.851763	1.000000	1154.356604	0.002762	0.000000
RS	50	5.262247	1.000000	820.255391	0.001962	0.000000
RS	51	5.706758	1.000000	562.890189	0.001347	0.000000
RS	52	6.188118	1.000000	371.976112	0.000890	0.000000
RS	53	6.709380	1.000000	235.978278	0.000565	0.000000
RS	54	7.273854	1.000000	143.229547	0.000343	0.000000
RS	55	7.885120	1.000000	82.873380	0.000198	0.000000
RS	56	8.547059	1.000000	45.531092	0.000109	0.000000
RS	57	9.263869	1.000000	23.651597	0.000057	0.000000
RS	58	10.040101	1.000000	11.562981	0.000028	0.000000
RS	59	10.880679	1.000000	5.293833	0.000013	0.000000
RS	60	11.790939	1.000000	2.257456	0.000005	0.000000
RS	61	12.776655	1.000000	0.891423	0.000002	0.000000
RS	62	13.844085	1.000000	0.323910	0.000001	0.000000
RS	63	15.000000	1.000000	0.151444	0.000000	0.000000
PA	4+25*2+4+6 0.124488027 0.024897605 15.000000000 1.000000000 1.000000000 1.000000000 1.000000000 1.000000000 1.000000000 1.000000000 1.000000000 1.000000000 1.000000000 1.000000000 1.000000000 1.000000000 1.000000000 1.000000000 1.000000000 1.000000000 1.000000000 1.000000000 1.000000000 1.000000000 1.000000000 1.000000000 1.000000000 1.000000000 1.000000000 1.000000000 1.000000000
//
IT	4538
RD	1
LK	-4907191.879595
QD	-22176.411754 -> -6628.793583
RI	0.0532161836
TR	0.125036	0.022604
MT	16.188426
MM	C_pi: 1.068246, n_recomb: 405533.443714
RS	0	0.000000	0.191279	17256.541752	0.042553	0.116339
RS	1	0.008420	0.191279	17872.693901	0.044072	0.055646
RS	2	0.017549	0.191279	18439.686429	0.045470	0.044636
RS	3	0.027446	0.191279	18945.390551	0.046717	0.038255
RS	4	0.038177	0.373105	10081.170691	0.024859	0.031113
RS	5	0.049812	0.373105	10582.055837	0.026094	0.025733
RS	6	0.062426	0.580457	7166.989761	0.017673	0.021474
RS	7	0.076102	0.580457	7583.232883	0.018699	0.017638
RS	8	0.090930	0.839871	5557.606500	0.013704	0.014602
RS	9	0.107006	0.839871	5907.685285	0.014568	0.012636
RS	10	0.124436	1.092374	4832.721444	0.011917	0.011429
RS	11	0.143333	1.092374	5147.176685	0.012692	0.010518
RS	12	0.163822	1.298434	4612.595535	0.011374	0.009886
RS	13	0.186035	1.298434	4913.898027	0.012117	0.009528
RS	14	0.210119	1.446573	4696.669250	0.011581	0.009375
RS	15	0.236231	1.446573	4998.779265	0.012326	0.009346
RS	16	0.264542	1.549641	4962.223006	0.012236	0.009370
RS	17	0.295236	1.549641	5272.041246	0.013000	0.009426
RS	18	0.328514	1.615728	5365.480902	0.013231	0.009527
RS	19	0.364595	1.615728	5685.866828	0.014021	0.009694
RS	20	0.403714	1.643695	5912.797471	0.014580	0.009952
RS	21	0.446126	1.643695	6243.701953	0.015396	0.010325
RS	22	0.492110	1.635611	6610.514060	0.016301	0.010831
RS	23	0.541965	1.635611	6947.133091	0.017131	0.011482
RS	24	0.596018	1.599485	7443.226069	0.018354	0.012281
RS	25	0.654623	1.599485	7773.020834	0.019167	0.013227
RS	26	0.718161	1.545521	8368.138708	0.020635	0.014313
RS	27	0.787050	1.545521	8668.033462	0.021374	0.015525
RS	28	0.861739	1.483414	9308.601249	0.022954	0.016840
RS	29	0.942717	1.483414	9543.481942	0.023533	0.018221
RS	30	1.030514	1.421103	10151.189744	0.025032	0.019619
RS	31	1.125702	1.421103	10275.572472	0.025338	0.020975
RS	32	1.228906	1.363900	10757.728062	0.026527	0.022226
RS	33	1.340799	1.363900	10722.230700	0.026440	0.023310
RS	34	1.462113	1.314241	10992.654333	0.027107	0.024171
RS	35	1.593642	1.314241	10754.978405	0.026521	0.024762
RS	36	1.736246	1.272629	10752.692447	0.026515	0.025041
RS	37	1.890857	1.272629	10291.123216	0.025377	0.024979
RS	38	2.058486	1.238716	9994.280679	0.024645	0.024560
RS	39	2.240230	1.238716	9320.344696	0.022983	0.023781
RS	40	2.437276	1.211926	8755.860477	0.021591	0.022655
RS	41	2.650913	1.211926	7921.089298	0.019533	0.021211
RS	42	2.882539	1.191643	7165.512299	0.017669	0.019494
RS	43	3.133667	1.191643	6256.874632	0.015429	0.017566
RS	44	3.405940	1.176953	5423.810465	0.013375	0.015502
RS	45	3.701138	1.176953	4545.104049	0.011208	0.013383
RS	46	4.021192	1.166389	3756.125574	0.009262	0.011289
RS	47	4.368194	1.166389	3000.349442	0.007399	0.009292
RS	48	4.744414	1.158297	2349.489810	0.005794	0.007450
RS	49	5.152311	1.158297	1774.439344	0.004376	0.005807
RS	50	5.594553	1.151347	1306.352471	0.003221	0.004390
RS	51	6.074031	1.151347	923.686048	0.002278	0.003210
RS	52	6.593881	1.144634	632.934277	0.001561	0.002264
RS	53	7.157503	1.144634	414.031044	0.001021	0.001534
RS	54	7.768580	1.135922	261.051550	0.000644	0.000995
RS	55	8.431111	1.135922	155.600596	0.000384	0.000615
RS	56	9.149426	1.135922	88.204209	0.000218	0.000361
RS	57	9.928223	1.135922	47.351825	0.000117	0.000200
RS	58	10.772594	1.123777	24.132666	0.000060	0.000104
RS	59	11.688060	1.123777	11.355435	0.000028	0.000051
RS	60	12.680609	1.123777	4.982153	0.000012	0.000023
RS	61	13.756729	1.123777	2.026332	0.000005	0.000010
RS	62	14.923459	1.123777	0.759173	0.000002	0.000004
RS	63	16.188426	1.123777	0.371174	0.000001	0.000002
PA	4+25*2+4+6 0.125036221 0.022604426 16.188426018 0.191278934 0.373105049 0.580456734 0.839871407 1.092373848 1.298434258 1.446573257 1.549640656 1.615727901 1.643694878 1.635611057 1.599485397 1.545521259 1.483413696 1.421103477 1.363899708 1.314241409 1.272628784 1.238716125 1.211925983 1.191642761 1.176953316 1.166389465 1.158296585 1.151347160 1.144634247 1.135922432 1.123777449
//
IT	4570
RD	2
LK	-4886132.259826
QD	-3454.540626 -> -1362.716508
RI	0.0204751570
TR	0.126126	0.022001
MT	16.464281
MM	C_pi: 1.027990, n_recomb: 380114.840873
RS	0	0.000000	0.125216	24525.541268	0.064521	0.115448
RS	1	0.008449	0.125216	24794.684022	0.065229	0.056537
RS	2	0.017612	0.125216	24918.634773	0.065556	0.049632
RS	3	0.027548	0.125216	24882.747567	0.065461	0.051575
RS	4	0.038325	0.275962	11481.597506	0.030206	0.027222
RS	5	0.050012	0.275962	11915.767829	0.031348	0.028188
RS	6	0.062686	0.482031	7128.469563	0.018753	0.018476
RS	7	0.076431	0.482031	7505.596071	0.019746	0.018154
RS	8	0.091337	0.797595	4795.691298	0.012616	0.012157
RS	9	0.107503	0.797595	5093.116974	0.013399	0.012218
RS	10	0.125035	1.147611	3766.251533	0.009908	0.009760
RS	11	0.144048	1.147611	4015.416482	0.010564	0.010043
RS	12	0.164667	1.459475	3368.415456	0.008862	0.008764
RS	13	0.187028	1.459475	3596.063273	0.009460	0.009203
RS	14	0.211279	1.697323	3300.893911	0.008684	0.008735
RS	15	0.237578	1.697323	3523.500577	0.009270	0.009209
RS	16	0.266100	1.881566	3391.307321	0.008922	0.008962
RS	17	0.297031	1.881566	3616.641346	0.009515	0.009252
RS	18	0.330575	2.015161	3598.450076	0.009467	0.009115
RS	19	0.366954	2.015161	3831.338660	0.010079	0.009364
RS	20	0.406406	2.074708	3957.264027	0.010411	0.009498
RS	21	0.449192	2.074708	4202.412824	0.011056	0.009872
RS	22	0.495592	2.053798	4499.638979	0.011838	0.010397
RS	23	0.545913	2.053798	4759.520760	0.012521	0.010986
RS	24	0.600485	1.970768	5232.302648	0.013765	0.011953
RS	25	0.659668	1.970768	5503.261260	0.014478	0.012783
RS	26	0.723852	1.853075	6133.131728	0.016135	0.014184
RS	27	0.793458	1.853075	6401.074009	0.016840	0.015218
RS	28	0.868945	1.725935	7138.115722	0.018779	0.016979
RS	29	0.950809	1.725935	7374.781081	0.019401	0.018106
RS	30	1.039591	1.607448	8130.900457	0.021391	0.020021
RS	31	1.135873	1.607448	8293.464666	0.021818	0.021026
RS	32	1.240290	1.506867	8956.476566	0.023563	0.022776
RS	33	1.353529	1.506867	8993.313369	0.023659	0.023421
RS	34	1.476336	1.425871	9457.978426	0.024882	0.024706
RS	35	1.609518	1.425871	9320.157622	0.024519	0.024812
RS	36	1.753953	1.362504	9510.169969	0.025019	0.025414
RS	37	1.910590	1.362504	9166.023127	0.024114	0.024880
RS	38	2.080462	1.314089	9046.968550	0.023801	0.024683
RS	39	2.264686	1.314089	8496.253536	0.022352	0.023492
RS	40	2.464475	1.278281	8085.327838	0.021271	0.022506
RS	41	2.681144	1.278281	7367.783752	0.019383	0.020751
RS	42	2.916118	1.253168	6735.556225	0.017720	0.019123
RS	43	3.170946	1.253168	5928.020786	0.015595	0.017010
RS	44	3.447303	1.236521	5187.142710	0.013646	0.015025
RS	45	3.747010	1.236521	4385.892209	0.011538	0.012842
RS	46	4.072038	1.225343	3659.921876	0.009628	0.010840
RS	47	4.424527	1.225343	2954.049158	0.007771	0.008861
RS	48	4.806798	1.216662	2339.562436	0.006155	0.007116
RS	49	5.221366	1.216662	1788.289342	0.004705	0.005524
RS	50	5.670960	1.208326	1334.606754	0.003511	0.004190
RS	51	6.158540	1.208326	956.551816	0.002516	0.003059
RS	52	6.687315	1.199031	666.065110	0.001752	0.002169
RS	53	7.260765	1.199031	442.194948	0.001163	0.001470
RS	54	7.882665	1.185461	284.069880	0.000747	0.000962
RS	55	8.557109	1.185461	171.870157	0.000452	0.000595
RS	56	9.288536	1.185461	98.998542	0.000260	0.000350
RS	57	10.081759	1.185461	54.065279	0.000142	0.000195
RS	58	10.942001	1.165025	28.188433	0.000074	0.000103
RS	59	11.874923	1.165025	13.456057	0.000035	0.000050
RS	60	12.886667	1.165025	5.994993	0.000016	0.000023
RS	61	13.983891	1.165025	2.478417	0.000007	0.000010
RS	62	15.173818	1.165025	0.944838	0.000002	0.000004
RS	63	16.464281	1.165025	0.474483	0.000001	0.000002
PA	4+25*2+4+6 0.126125909 0.022000650 16.464280888 0.125216326 0.275962439 0.482031471 0.797594936 1.147610518 1.459475491 1.697323419 1.881566325 2.015160512 2.074708313 2.053797991 1.970767922 1.853074648 1.725934610 1.607447666 1.506866620 1.425870511 1.362503726 1.314088635 1.278281201 1.253168437 1.236520684 1.225343204 1.216661775 1.208326204 1.199031271 1.185460660 1.165024715
//
IT	4705
RD	3
LK	-4883236.826710
QD	-1161.247230 -> -819.246185
RI	0.0195845274
TR	0.126754	0.021700
MT	16.548818
MM	C_pi: 1.009895, n_recomb: 368449.678828
RS	0	0.000000	0.111621	26596.036885	0.072184	0.115126
RS	1	0.008458	0.111621	26658.665936	0.072354	0.056645
RS	2	0.017631	0.111621	26543.965411	0.072042	0.050778
RS	3	0.027579	0.111621	26239.443525	0.071216	0.054634
RS	4	0.038369	0.246205	12002.616006	0.032576	0.026842
RS	5	0.050072	0.246205	12390.377073	0.033628	0.029330
RS	6	0.062765	0.441655	7188.323374	0.019510	0.018050
RS	7	0.076531	0.441655	7548.301984	0.020487	0.018677
RS	8	0.091461	0.776225	4533.096195	0.012303	0.011503
RS	9	0.107654	0.776225	4811.635642	0.013059	0.012185
RS	10	0.125217	1.166624	3405.906842	0.009244	0.009249
RS	11	0.144265	1.166624	3632.421900	0.009859	0.009906
RS	12	0.164924	1.522615	2970.680507	0.008063	0.008401
RS	13	0.187330	1.522615	3173.695971	0.008614	0.009135
RS	14	0.211631	1.797367	2872.415501	0.007796	0.008560
RS	15	0.237988	1.797367	3069.016964	0.008330	0.009237
RS	16	0.266573	2.031226	2900.744917	0.007873	0.008837
RS	17	0.297577	2.031226	3097.511751	0.008407	0.009233
RS	18	0.331202	2.223472	3020.004137	0.008197	0.008918
RS	19	0.367672	2.223472	3221.234007	0.008743	0.009201
RS	20	0.407226	2.318979	3291.025050	0.008932	0.009240
RS	21	0.450125	2.318979	3502.903016	0.009507	0.009598
RS	22	0.496652	2.294223	3762.226239	0.010211	0.010133
RS	23	0.547115	2.294223	3990.215311	0.010830	0.010662
RS	24	0.601845	2.175150	4452.119873	0.012083	0.011756
RS	25	0.661205	2.175150	4696.405982	0.012746	0.012485
RS	26	0.725584	2.007212	5348.849045	0.014517	0.014125
RS	27	0.795409	2.007212	5599.089776	0.015196	0.015024
RS	28	0.871139	1.831620	6391.217714	0.017346	0.017114
RS	29	0.953274	1.831620	6621.410155	0.017971	0.018073
RS	30	1.042356	1.675551	7451.703358	0.020224	0.020345
RS	31	1.138973	1.675551	7618.915288	0.020678	0.021142
RS	32	1.243760	1.550129	8355.565928	0.022678	0.023197
RS	33	1.357410	1.550129	8406.498169	0.022816	0.023603
RS	34	1.480672	1.454521	8931.636804	0.024241	0.025097
RS	35	1.614359	1.454521	8815.721178	0.023927	0.024961
RS	36	1.759353	1.383589	9050.135456	0.024563	0.025672
RS	37	1.916610	1.383589	8735.001556	0.023707	0.024917
RS	38	2.087168	1.332283	8647.825992	0.023471	0.024750
RS	39	2.272150	1.332283	8133.235162	0.022074	0.023383
RS	40	2.472777	1.296759	7747.823779	0.021028	0.022381
RS	41	2.690373	1.296759	7073.092076	0.019197	0.020511
RS	42	2.926372	1.274130	6465.829600	0.017549	0.018859
RS	43	3.182331	1.274130	5705.453977	0.015485	0.016700
RS	44	3.459938	1.261152	4992.580921	0.013550	0.014713
RS	45	3.761023	1.261152	4237.555218	0.011501	0.012543
RS	46	4.087574	1.253603	3541.352795	0.009611	0.010571
RS	47	4.441743	1.253603	2873.760395	0.007800	0.008636
RS	48	4.825866	1.247512	2284.939894	0.006201	0.006938
RS	49	5.242477	1.247512	1758.934319	0.004774	0.005394
RS	50	5.694323	1.240173	1321.735429	0.003587	0.004104
RS	51	6.184385	1.240173	955.593934	0.002594	0.003006
RS	52	6.715894	1.230121	671.907943	0.001824	0.002143
RS	53	7.292356	1.230121	450.555071	0.001223	0.001459
RS	54	7.917573	1.213473	293.085065	0.000795	0.000963
RS	55	8.595669	1.213473	179.192015	0.000486	0.000599
RS	56	9.331115	1.213473	104.388739	0.000283	0.000355
RS	57	10.128762	1.213473	57.707845	0.000157	0.000199
RS	58	10.993872	1.186714	30.586681	0.000083	0.000107
RS	59	11.932149	1.186714	14.753860	0.000040	0.000052
RS	60	12.949782	1.186714	6.647345	0.000018	0.000024
RS	61	14.053482	1.186714	2.781487	0.000008	0.000010
RS	62	15.250529	1.186714	1.074243	0.000003	0.000004
RS	63	16.548818	1.186714	0.550618	0.000001	0.000002
PA	4+25*2+4+6 0.126754313 0.021700048 16.548818097 0.111621159 0.246205396 0.441655470 0.776225353 1.166624340 1.522615326 1.797366787 2.031225689 2.223472361 2.318978854 2.294223307 2.175150029 2.007211539 1.831620486 1.675551138 1.550129311 1.454521156 1.383589493 1.332282776 1.296758553 1.274130149 1.261152313 1.253602642 1.247512097 1.240173404 1.230120922 1.213473264 1.186713811
//
IT	3894
RD	4
LK	-4882733.357588
QD	-894.048982 -> -802.198126
RI	0.0207086915
TR	0.127042	0.021468
MT	16.596543
MM	C_pi: 1.004748, n_recomb: 362721.108630
RS	0	0.000000	0.108743	26868.591714	0.074075	0.115074
RS	1	0.008463	0.108743	26875.558463	0.074094	0.056597
RS	2	0.017641	0.108743	26699.050519	0.073608	0.050842
RS	3	0.027597	0.108743	26327.430498	0.072583	0.054878
RS	4	0.038395	0.233804	12322.994776	0.033974	0.027149
RS	5	0.050106	0.233804	12687.783259	0.034979	0.029994
RS	6	0.062809	0.419123	7349.680046	0.020263	0.018217
RS	7	0.076587	0.419123	7704.383992	0.021241	0.019152
RS	8	0.091531	0.761926	4468.301689	0.012319	0.011305
RS	9	0.107739	0.761926	4741.030457	0.013071	0.012216
RS	10	0.125319	1.169461	3285.556584	0.009058	0.009050
RS	11	0.144387	1.169461	3504.301074	0.009661	0.009852
RS	12	0.165068	1.539049	2842.550967	0.007837	0.008275
RS	13	0.187500	1.539049	3037.384991	0.008374	0.009134
RS	14	0.211829	1.820809	2743.500200	0.007564	0.008544
RS	15	0.238218	1.820809	2931.924881	0.008083	0.009320
RS	16	0.266840	2.082310	2739.297210	0.007552	0.008823
RS	17	0.297884	2.082310	2926.316993	0.008068	0.009281
RS	18	0.331555	2.323567	2800.462448	0.007721	0.008809
RS	19	0.368076	2.323567	2989.318707	0.008241	0.009116
RS	20	0.407687	2.456860	3015.223754	0.008313	0.009054
RS	21	0.450650	2.456860	3212.862525	0.008858	0.009405
RS	22	0.497249	2.436868	3446.071911	0.009501	0.009921
RS	23	0.547791	2.436868	3659.829490	0.010090	0.010414
RS	24	0.602611	2.293315	4119.662000	0.011358	0.011581
RS	25	0.662070	2.293315	4352.050223	0.011998	0.012248
RS	26	0.726560	2.087992	5030.886245	0.013870	0.014053
RS	27	0.796508	2.087992	5273.514859	0.014539	0.014873
RS	28	0.872376	1.877085	6117.741734	0.016866	0.017203
RS	29	0.954663	1.877085	6344.952996	0.017493	0.018069
RS	30	1.043915	1.695728	7237.044161	0.019952	0.020597
RS	31	1.140719	1.695728	7404.130154	0.020413	0.021287
RS	32	1.245715	1.555883	8190.759414	0.022581	0.023540
RS	33	1.359597	1.555883	8242.006940	0.022723	0.023827
RS	34	1.483116	1.453841	8793.320247	0.024243	0.025424
RS	35	1.617088	1.453841	8677.309378	0.023923	0.025169
RS	36	1.762397	1.381485	8914.673308	0.024577	0.025893
RS	37	1.920003	1.381485	8600.686713	0.023712	0.025031
RS	38	2.090947	1.331813	8501.589659	0.023438	0.024815
RS	39	2.276357	1.331813	7992.826498	0.022036	0.023367
RS	40	2.477457	1.299906	7591.589491	0.020930	0.022289
RS	41	2.695576	1.299906	6930.647375	0.019107	0.020376
RS	42	2.932153	1.282249	6313.284125	0.017405	0.018656
RS	43	3.188750	1.282249	5575.436420	0.015371	0.016495
RS	44	3.467062	1.274832	4863.963740	0.013410	0.014475
RS	45	3.768926	1.274832	4136.826117	0.011405	0.012337
RS	46	4.096335	1.272372	3452.594046	0.009519	0.010371
RS	47	4.451452	1.272372	2811.735749	0.007752	0.008483
RS	48	4.836621	1.270024	2238.538402	0.006172	0.006815
RS	49	5.254385	1.270024	1732.206326	0.004776	0.005312
RS	50	5.707502	1.264599	1307.276947	0.003604	0.004052
RS	51	6.198964	1.264599	951.553845	0.002623	0.002980
RS	52	6.732017	1.254529	673.916240	0.001858	0.002136
RS	53	7.310179	1.254529	455.545457	0.001256	0.001462
RS	54	7.937269	1.235569	299.289147	0.000825	0.000973
RS	55	8.617426	1.235569	184.564657	0.000509	0.000609
RS	56	9.355142	1.235569	108.521538	0.000299	0.000363
RS	57	10.155288	1.235569	60.597307	0.000167	0.000205
RS	58	11.023146	1.203450	32.557818	0.000090	0.000111
RS	59	11.964447	1.203450	15.842116	0.000044	0.000055
RS	60	12.985406	1.203450	7.205080	0.000020	0.000025
RS	61	14.092765	1.203450	3.045596	0.000008	0.000011
RS	62	15.293833	1.203450	1.189185	0.000003	0.000004
RS	63	16.596543	1.203450	0.620229	0.000002	0.000002
PA	4+25*2+4+6 0.127042405 0.021468433 16.596543417 0.108742745 0.233804212 0.419122775 0.761925631 1.169461418 1.539048506 1.820808853 2.082309686 2.323566955 2.456860186 2.436868364 2.293315280 2.087991880 1.877085400 1.695728201 1.555882926 1.453841458 1.381484900 1.331812667 1.299905917 1.282249482 1.274832147 1.272372441 1.270023984 1.264598969 1.254529163 1.235568507 1.203450031
//
IT	4459
RD	5
LK	-4882579.534695
QD	-871.320864 -> -823.068335
RI	0.0214766286
TR	0.127153	0.021259
MT	16.639278
MM	C_pi: 1.003448, n_recomb: 358764.101290
RS	0	0.000000	0.108629	26618.758609	0.074196	0.115061
RS	1	0.008467	0.108629	26623.282098	0.074208	0.056518
RS	2	0.017651	0.108629	26445.683688	0.073713	0.050616
RS	3	0.027612	0.108629	26074.462297	0.072679	0.054437
RS	4	0.038417	0.227504	12519.972071	0.034898	0.027543
RS	5	0.050137	0.227504	12872.002644	0.035879	0.030403
RS	6	0.062849	0.404397	7509.557321	0.020932	0.018510
RS	7	0.076637	0.404397	7862.254978	0.021915	0.019551
RS	8	0.091593	0.752689	4450.220205	0.012404	0.011231
RS	9	0.107815	0.752689	4720.653300	0.013158	0.012233
RS	10	0.125410	1.168492	3234.043430	0.009014	0.008947
RS	11	0.144496	1.168492	3449.387601	0.009615	0.009810
RS	12	0.165197	1.538106	2797.430195	0.007797	0.008231
RS	13	0.187651	1.538106	2989.211786	0.008332	0.009147
RS	14	0.212007	1.812087	2711.275164	0.007557	0.008592
RS	15	0.238424	1.812087	2897.337400	0.008076	0.009425
RS	16	0.267078	2.087965	2686.724095	0.007489	0.008862
RS	17	0.298158	2.087965	2870.330364	0.008001	0.009363
RS	18	0.331870	2.370206	2700.671481	0.007528	0.008747
RS	19	0.368437	2.370206	2883.775519	0.008038	0.009077
RS	20	0.408099	2.540956	2870.303129	0.008001	0.008909
RS	21	0.451119	2.540956	3060.326842	0.008530	0.009261
RS	22	0.497782	2.531148	3270.689534	0.009117	0.009740
RS	23	0.548396	2.531148	3476.386744	0.009690	0.010212
RS	24	0.603295	2.370991	3934.728221	0.010967	0.011420
RS	25	0.662843	2.370991	4160.346350	0.011596	0.012049
RS	26	0.727433	2.136682	4862.905583	0.013555	0.013973
RS	27	0.797491	2.136682	5101.385721	0.014219	0.014746
RS	28	0.873481	1.898338	5992.032019	0.016702	0.017261
RS	29	0.955905	1.898338	6217.488170	0.017330	0.018076
RS	30	1.045308	1.698334	7162.771038	0.019965	0.020802
RS	31	1.142280	1.698334	7328.280767	0.020426	0.021435
RS	32	1.247464	1.549076	8153.349075	0.022726	0.023832
RS	33	1.361553	1.549076	8200.712183	0.022858	0.024057
RS	34	1.485302	1.444033	8764.743162	0.024430	0.025710
RS	35	1.619528	1.444033	8642.124276	0.024089	0.025390
RS	36	1.765120	1.372458	8868.681711	0.024720	0.026090
RS	37	1.923038	1.372458	8547.824675	0.023826	0.025170
RS	38	2.094328	1.325775	8424.199207	0.023481	0.024878
RS	39	2.280120	1.325775	7912.646372	0.022055	0.023389
RS	40	2.481644	1.298307	7484.830413	0.020863	0.022217
RS	41	2.700230	1.298307	6829.288055	0.019036	0.020287
RS	42	2.937324	1.286158	6193.060760	0.017262	0.018487
RS	43	3.194493	1.286158	5470.284361	0.015248	0.016339
RS	44	3.473436	1.284711	4753.393369	0.013249	0.014276
RS	45	3.775997	1.284711	4048.209465	0.011284	0.012174
RS	46	4.104175	1.287711	3371.011934	0.009396	0.010205
RS	47	4.460140	1.287711	2752.928011	0.007673	0.008362
RS	48	4.846245	1.289454	2192.352573	0.006111	0.006713
RS	49	5.265041	1.289454	1703.805211	0.004749	0.005249
RS	50	5.719296	1.286274	1289.945416	0.003596	0.004012
RS	51	6.212012	1.286274	944.378054	0.002632	0.002964
RS	52	6.746447	1.276487	672.847499	0.001875	0.002134
RS	53	7.326132	1.276487	458.003193	0.001277	0.001469
RS	54	7.954898	1.255567	303.489185	0.000846	0.000984
RS	55	8.636902	1.255567	188.570115	0.000526	0.000619
RS	56	9.376651	1.255567	111.782873	0.000312	0.000372
RS	57	10.179033	1.255567	62.969698	0.000176	0.000212
RS	58	11.049354	1.218592	34.239239	0.000095	0.000116
RS	59	11.993363	1.218592	16.789058	0.000047	0.000058
RS	60	13.017302	1.218592	7.699459	0.000021	0.000027
RS	61	14.127936	1.218592	3.283874	0.000009	0.000012
RS	62	15.332608	1.218592	1.294682	0.000004	0.000005
RS	63	16.639278	1.218592	0.685772	0.000002	0.000002
PA	4+25*2+4+6 0.127152886 0.021259241 16.639278200 0.108628565 0.227504331 0.404396584 0.752688724 1.168491677 1.538106210 1.812086621 2.087965373 2.370205552 2.540955566 2.531147535 2.370991467 2.136682273 1.898337801 1.698334275 1.549075968 1.444033418 1.372458140 1.325774538 1.298306721 1.286157706 1.284710925 1.287710790 1.289454487 1.286273631 1.276487216 1.255566828 1.218592131
//
IT	4413
RD	6
LK	-4882490.688644
QD	-872.758129 -> -836.949149
RI	0.0219684444
TR	0.127180	0.021063
MT	16.682028
MM	C_pi: 1.003014, n_recomb: 355335.210138
RS	0	0.000000	0.109157	26257.405801	0.073895	0.115026
RS	1	0.008471	0.109157	26272.081299	0.073936	0.056451
RS	2	0.017660	0.109157	26107.651536	0.073473	0.050355
RS	3	0.027628	0.109157	25752.569543	0.072474	0.053928
RS	4	0.038439	0.223871	12624.902177	0.035530	0.027871
RS	5	0.050167	0.223871	12968.601090	0.036497	0.030660
RS	6	0.062888	0.393932	7635.970716	0.021489	0.018801
RS	7	0.076687	0.393932	7987.150599	0.022478	0.019880
RS	8	0.091655	0.747529	4431.871288	0.012472	0.011183
RS	9	0.107891	0.747529	4700.552154	0.013229	0.012223
RS	10	0.125502	1.168522	3197.923663	0.009000	0.008874
RS	11	0.144605	1.168522	3410.941539	0.009599	0.009761
RS	12	0.165326	1.532399	2776.613620	0.007814	0.008216
RS	13	0.187803	1.532399	2966.867610	0.008349	0.009159
RS	14	0.212183	1.791441	2711.673458	0.007631	0.008666
RS	15	0.238630	1.791441	2897.316869	0.008154	0.009536
RS	16	0.267316	2.073708	2674.029716	0.007525	0.008930
RS	17	0.298433	2.073708	2856.518583	0.008039	0.009465
RS	18	0.332185	2.390581	2646.647077	0.007448	0.008716
RS	19	0.368797	2.390581	2826.523769	0.007955	0.009067
RS	20	0.408510	2.597422	2776.568267	0.007814	0.008793
RS	21	0.451588	2.597422	2961.561974	0.008335	0.009150
RS	22	0.498315	2.600916	3150.187972	0.008865	0.009584
RS	23	0.549000	2.600916	3350.202682	0.009428	0.010044
RS	24	0.603979	2.429237	3805.264214	0.010709	0.011273
RS	25	0.663616	2.429237	4025.971426	0.011330	0.011877
RS	26	0.728304	2.171239	4747.443507	0.013360	0.013892
RS	27	0.798472	2.171239	4982.875514	0.014023	0.014634
RS	28	0.874585	1.910147	5913.014474	0.016641	0.017300
RS	29	0.957145	1.910147	6136.958419	0.017271	0.018084
RS	30	1.046700	1.695135	7127.670321	0.020059	0.020975
RS	31	1.143841	1.695135	7291.026028	0.020519	0.021574
RS	32	1.249211	1.538900	8146.983668	0.022928	0.024087
RS	33	1.363507	1.538900	8189.251635	0.023047	0.024274
RS	34	1.487485	1.432248	8759.743291	0.024652	0.025963
RS	35	1.621966	1.432248	8628.964178	0.024284	0.025602
RS	36	1.767840	1.362079	8840.676134	0.024880	0.026267
RS	37	1.926071	1.362079	8511.249484	0.023953	0.025309
RS	38	2.097706	1.318531	8361.203538	0.023530	0.024938
RS	39	2.283881	1.318531	7845.004494	0.022078	0.023422
RS	40	2.485828	1.295397	7390.030592	0.020797	0.022158
RS	41	2.704882	1.295397	6737.748511	0.018962	0.020221
RS	42	2.942493	1.288575	6082.320689	0.017117	0.018342
RS	43	3.200233	1.288575	5372.182541	0.015119	0.016210
RS	44	3.479807	1.292963	4649.125218	0.013084	0.014102
RS	45	3.783064	1.292963	3963.434493	0.011154	0.012036
RS	46	4.112012	1.301378	3292.100833	0.009265	0.010058
RS	47	4.468826	1.301378	2694.804650	0.007584	0.008258
RS	48	4.855866	1.307253	2145.758106	0.006039	0.006624
RS	49	5.275694	1.307253	1673.901284	0.004711	0.005195
RS	50	5.731087	1.306421	1270.570095	0.003576	0.003977
RS	51	6.225058	1.306421	934.977637	0.002631	0.002950
RS	52	6.760875	1.297054	669.630099	0.001885	0.002133
RS	53	7.342083	1.297054	458.665398	0.001291	0.001476
RS	54	7.972527	1.274368	306.257179	0.000862	0.000995
RS	55	8.656378	1.274368	191.584608	0.000539	0.000629
RS	56	9.398160	1.274368	114.404583	0.000322	0.000380
RS	57	10.202782	1.274368	64.958307	0.000183	0.000218
RS	58	11.075565	1.232865	35.703489	0.000100	0.000121
RS	59	12.022284	1.232865	17.629263	0.000050	0.000060
RS	60	13.049204	1.232865	8.145662	0.000023	0.000028
RS	61	14.163117	1.232865	3.502407	0.000010	0.000012
RS	62	15.371394	1.232865	1.392941	0.000004	0.000005
RS	63	16.682028	1.232865	0.748228	0.000002	0.000003
PA	4+25*2+4+6 0.127180389 0.021063015 16.682027810 0.109156803 0.223871468 0.393932399 0.747529394 1.168522322 1.532399421 1.791441391 2.073708102 2.390580836 2.597421999 2.600916209 2.429236525 2.171238592 1.910147014 1.695135450 1.538900230 1.432247875 1.362078737 1.318531036 1.295396732 1.288575286 1.292962618 1.301377833 1.307253449 1.306420724 1.297054396 1.274368432 1.232864735
//
IT	3781
RD	7
LK	-4882422.764013
QD	-874.853942 -> -845.608637
RI	0.0223111203
TR	0.127176	0.020879
MT	16.723615
MM	C_pi: 1.002617, n_recomb: 352121.228075
RS	0	0.000000	0.109718	25906.884544	0.073574	0.114967
RS	1	0.008476	0.109718	25931.988276	0.073645	0.056401
RS	2	0.017670	0.109718	25780.969013	0.073216	0.050129
RS	3	0.027643	0.109718	25442.226693	0.072254	0.053503
RS	4	0.038461	0.221601	12665.117602	0.035968	0.028111
RS	5	0.050197	0.221601	13002.648673	0.036927	0.030822
RS	6	0.062927	0.386034	7728.419994	0.021948	0.019060
RS	7	0.076736	0.386034	8077.897338	0.022941	0.020156
RS	8	0.091715	0.745402	4403.097271	0.012504	0.011133
RS	9	0.107964	0.745402	4669.820174	0.013262	0.012190
RS	10	0.125590	1.170729	3162.010683	0.008980	0.008808
RS	11	0.144710	1.170729	3372.819044	0.009579	0.009704
RS	12	0.165451	1.526495	2761.433095	0.007842	0.008209
RS	13	0.187950	1.526495	2950.537699	0.008379	0.009163
RS	14	0.212355	1.767161	2722.966495	0.007733	0.008751
RS	15	0.238829	1.767161	2908.827215	0.008261	0.009648
RS	16	0.267547	2.050803	2677.377114	0.007604	0.009014
RS	17	0.298699	2.050803	2859.647790	0.008121	0.009577
RS	18	0.332491	2.397220	2612.887461	0.007420	0.008705
RS	19	0.369147	2.397220	2790.639631	0.007925	0.009075
RS	20	0.408910	2.638359	2706.729773	0.007687	0.008700
RS	21	0.452043	2.638359	2887.883705	0.008201	0.009064
RS	22	0.498832	2.656904	3055.564271	0.008678	0.009449
RS	23	0.549587	2.656904	3250.986749	0.009233	0.009901
RS	24	0.604643	2.477123	3700.852634	0.010510	0.011140
RS	25	0.664366	2.477123	3917.431933	0.011125	0.011727
RS	26	0.729150	2.199023	4653.100867	0.013214	0.013814
RS	27	0.799426	2.199023	4885.846618	0.013875	0.014533
RS	28	0.875658	1.918224	5849.005894	0.016611	0.017328
RS	29	0.958351	1.918224	6071.434518	0.017242	0.018089
RS	30	1.048052	1.690413	7100.927651	0.020166	0.021125
RS	31	1.145356	1.690413	7261.951197	0.020623	0.021701
RS	32	1.250908	1.528514	8143.415148	0.023127	0.024313
RS	33	1.365405	1.528514	8180.480990	0.023232	0.024472
RS	34	1.489607	1.420817	8754.409929	0.024862	0.026189
RS	35	1.624336	1.420817	8615.605703	0.024468	0.025797
RS	36	1.770484	1.352099	8812.208567	0.025026	0.026426
RS	37	1.929018	1.352099	8474.510896	0.024067	0.025439
RS	38	2.100990	1.311418	8299.912755	0.023571	0.024993
RS	39	2.287537	1.311418	7779.180598	0.022092	0.023458
RS	40	2.489895	1.292202	7299.675149	0.020731	0.022108
RS	41	2.709404	1.292202	6650.178306	0.018886	0.020167
RS	42	2.947517	1.290289	5977.574821	0.016976	0.018215
RS	43	3.205813	1.290289	5278.855916	0.014992	0.016099
RS	44	3.486000	1.300181	4550.401655	0.012923	0.013947
RS	45	3.789935	1.300181	3882.477465	0.011026	0.011913
RS	46	4.119630	1.313810	3216.652480	0.009135	0.009927
RS	47	4.477269	1.313810	2638.455763	0.007493	0.008164
RS	48	4.865220	1.323738	2100.130866	0.005964	0.006542
RS	49	5.286052	1.323738	1643.838097	0.004668	0.005145
RS	50	5.742553	1.325265	1250.452240	0.003551	0.003944
RS	51	6.237744	1.325265	924.436668	0.002625	0.002936
RS	52	6.774905	1.316391	665.153121	0.001889	0.002131
RS	53	7.357595	1.316391	458.180092	0.001301	0.001481
RS	54	7.989671	1.292078	308.052934	0.000875	0.001005
RS	55	8.675319	1.292078	193.899129	0.000551	0.000639
RS	56	9.419079	1.292078	116.559744	0.000331	0.000388
RS	57	10.225878	1.292078	66.659267	0.000189	0.000224
RS	58	11.101058	1.246308	37.000483	0.000105	0.000125
RS	59	12.050415	1.246308	18.385850	0.000052	0.000063
RS	60	13.080235	1.246308	8.553505	0.000024	0.000030
RS	61	14.197339	1.246308	3.704970	0.000011	0.000013
RS	62	15.409124	1.246308	1.485255	0.000004	0.000005
RS	63	16.723615	1.246308	0.808100	0.000002	0.000003
PA	4+25*2+4+6 0.127175758 0.020878773 16.723614515 0.109718006 0.221600677 0.386034388 0.745402146 1.170728675 1.526495324 1.767160876 2.050803051 2.397219717 2.638358620 2.656904407 2.477122579 2.199022634 1.918224247 1.690413341 1.528513956 1.420816589 1.352098678 1.311417646 1.292202022 1.290289422 1.300180982 1.313809837 1.323738485 1.325264960 1.316390671 1.292078256 1.246308351
//
IT	3841
RD	8
LK	-4882366.855061
QD	-876.740262 -> -852.238872
RI	0.0225702498
TR	0.127164	0.020707
MT	16.762530
MM	C_pi: 1.002047, n_recomb: 349052.569709
RS	0	0.000000	0.110157	25596.637527	0.073332	0.114895
RS	1	0.008480	0.110157	25629.565237	0.073426	0.056367
RS	2	0.017678	0.110157	25488.910900	0.073023	0.049949
RS	3	0.027657	0.110157	25163.053639	0.072090	0.053181
RS	4	0.038482	0.220102	12662.003887	0.036275	0.028276
RS	5	0.050224	0.220102	12994.575040	0.037228	0.030922
RS	6	0.062963	0.379744	7794.643324	0.022331	0.019287
RS	7	0.076781	0.379744	8142.158209	0.023326	0.020392
RS	8	0.091771	0.745391	4364.513077	0.012504	0.011076
RS	9	0.108033	0.745391	4628.978631	0.013262	0.012140
RS	10	0.125673	1.174990	3123.094290	0.008947	0.008743
RS	11	0.144809	1.174990	3331.582528	0.009545	0.009638
RS	12	0.165568	1.521859	2746.024824	0.007867	0.008204
RS	13	0.188087	1.521859	2933.997332	0.008406	0.009161
RS	14	0.212516	1.742549	2737.303387	0.007842	0.008840
RS	15	0.239016	1.742549	2923.552698	0.008376	0.009757
RS	16	0.267763	2.024234	2687.753053	0.007700	0.009108
RS	17	0.298947	2.024234	2870.182477	0.008223	0.009696
RS	18	0.332776	2.396042	2589.560354	0.007419	0.008709
RS	19	0.369474	2.396042	2765.746934	0.007924	0.009097
RS	20	0.409283	2.669448	2650.319542	0.007593	0.008623
RS	21	0.452469	2.669448	2828.295495	0.008103	0.008995
RS	22	0.499316	2.703993	2975.883899	0.008526	0.009331
RS	23	0.550135	2.703993	3167.331994	0.009074	0.009779
RS	24	0.605264	2.518587	3610.490811	0.010344	0.011019
RS	25	0.665067	2.518587	3823.357047	0.010954	0.011593
RS	26	0.729941	2.223028	4569.250092	0.013090	0.013738
RS	27	0.800317	2.223028	4799.450420	0.013750	0.014440
RS	28	0.876660	1.924720	5790.052472	0.016588	0.017348
RS	29	0.959477	1.924720	6010.927070	0.017221	0.018092
RS	30	1.049316	1.685632	7073.609609	0.020265	0.021256
RS	31	1.146773	1.685632	7232.307736	0.020720	0.021814
RS	32	1.252494	1.518893	8135.150521	0.023306	0.024514
RS	33	1.367180	1.518893	8167.310373	0.023399	0.024651
RS	34	1.491590	1.410397	8743.101704	0.025048	0.026390
RS	35	1.626551	1.410397	8596.955400	0.024629	0.025973
RS	36	1.772955	1.342983	8779.580586	0.025153	0.026568
RS	37	1.931773	1.342983	8434.487695	0.024164	0.025558
RS	38	2.104059	1.304782	8238.360598	0.023602	0.025045
RS	39	2.290954	1.304782	7713.708058	0.022099	0.023493
RS	40	2.493697	1.288995	7213.061387	0.020665	0.022066
RS	41	2.713631	1.288995	6566.256127	0.018812	0.020122
RS	42	2.952215	1.291509	5878.961509	0.016843	0.018103
RS	43	3.211030	1.291509	5190.704285	0.014871	0.016001
RS	44	3.491791	1.306517	4457.846532	0.012771	0.013809
RS	45	3.796360	1.306517	3806.123344	0.010904	0.011803
RS	46	4.126755	1.325104	3145.550558	0.009012	0.009808
RS	47	4.485166	1.325104	2584.820192	0.007405	0.008079
RS	48	4.873969	1.338958	2056.418757	0.005891	0.006467
RS	49	5.295740	1.338958	1614.505214	0.004625	0.005099
RS	50	5.753276	1.342823	1230.397656	0.003525	0.003913
RS	51	6.249609	1.342823	913.426790	0.002617	0.002923
RS	52	6.788029	1.334486	659.960379	0.001891	0.002129
RS	53	7.372104	1.334486	456.945392	0.001309	0.001486
RS	54	8.005707	1.308664	309.157928	0.000886	0.001013
RS	55	8.693037	1.308664	195.691525	0.000561	0.000647
RS	56	9.438649	1.308664	118.353420	0.000339	0.000395
RS	57	10.247486	1.308664	68.130140	0.000195	0.000229
RS	58	11.124909	1.258861	38.159173	0.000109	0.000129
RS	59	12.076734	1.258861	19.071740	0.000055	0.000065
RS	60	13.109269	1.258861	8.928170	0.000026	0.000031
RS	61	14.229359	1.258861	3.893378	0.000011	0.000014
RS	62	15.444428	1.258861	1.572154	0.000005	0.000005
RS	63	16.762530	1.258861	0.865490	0.000002	0.000003
PA	4+25*2+4+6 0.127163553 0.020706698 16.762529786 0.110156532 0.220101679 0.379744158 0.745391483 1.174990332 1.521858667 1.742548815 2.024233532 2.396042341 2.669447982 2.703992945 2.518586865 2.223027677 1.924720308 1.685631841 1.518893107 1.410396668 1.342983472 1.304781616 1.288995474 1.291508863 1.306517123 1.325103899 1.338958165 1.342822658 1.334486122 1.308663962 1.258860788
//
IT	3502
RD	9
LK	-4882319.883093
QD	-879.063961 -> -858.338356
RI	0.0227783373
TR	0.127157	0.020547
MT	16.797474
MM	C_pi: 1.001271, n_recomb: 346123.480646
RS	0	0.000000	0.110457	25327.853250	0.073176	0.114821
RS	1	0.008483	0.110457	25365.895059	0.073286	0.056345
RS	2	0.017686	0.110457	25232.436829	0.072900	0.049809
RS	3	0.027669	0.110457	24915.869874	0.071985	0.052945
RS	4	0.038500	0.219077	12630.646940	0.036492	0.028384
RS	5	0.050249	0.219077	12959.029426	0.037440	0.030980
RS	6	0.062995	0.374486	7842.743336	0.022659	0.019488
RS	7	0.076822	0.374486	8188.103577	0.023657	0.020602
RS	8	0.091822	0.746796	4319.158696	0.012479	0.011012
RS	9	0.108094	0.746796	4581.144005	0.013236	0.012079
RS	10	0.125747	1.180887	3081.428914	0.008903	0.008676
RS	11	0.144898	1.180887	3287.475084	0.009498	0.009566
RS	12	0.165673	1.518802	2728.878509	0.007884	0.008197
RS	13	0.188210	1.518802	2915.640294	0.008424	0.009151
RS	14	0.212659	1.718898	2751.783410	0.007950	0.008928
RS	15	0.239183	1.718898	2938.425576	0.008490	0.009860
RS	16	0.267956	1.996377	2701.388326	0.007805	0.009206
RS	17	0.299170	1.996377	2884.140067	0.008333	0.009816
RS	18	0.333033	2.390081	2572.432793	0.007432	0.008722
RS	19	0.369767	2.390081	2747.382480	0.007938	0.009126
RS	20	0.409618	2.693633	2602.759161	0.007520	0.008561
RS	21	0.452850	2.693633	2777.993755	0.008026	0.008941
RS	22	0.499749	2.744562	2906.501188	0.008397	0.009227
RS	23	0.550627	2.744562	3094.402759	0.008940	0.009674
RS	24	0.605820	2.555394	3529.855962	0.010198	0.010910
RS	25	0.665696	2.555394	3739.296149	0.010803	0.011474
RS	26	0.730651	2.244487	4492.226866	0.012979	0.013667
RS	27	0.801116	2.244487	4719.968220	0.013637	0.014355
RS	28	0.877559	1.930405	5733.376066	0.016565	0.017362
RS	29	0.960487	1.930405	5952.675452	0.017198	0.018093
RS	30	1.050449	1.681215	7043.844714	0.020351	0.021372
RS	31	1.148044	1.681215	7200.306643	0.020803	0.021915
RS	32	1.253917	1.510229	8121.251838	0.023463	0.024694
RS	33	1.368772	1.510229	8148.926432	0.023543	0.024812
RS	34	1.493370	1.401062	8725.661986	0.025210	0.026570
RS	35	1.628537	1.401062	8572.984890	0.024769	0.026131
RS	36	1.775172	1.334760	8743.196553	0.025260	0.026696
RS	37	1.934245	1.334760	8391.673978	0.024245	0.025664
RS	38	2.106813	1.298645	8177.180859	0.023625	0.025094
RS	39	2.294020	1.298645	7649.265283	0.022100	0.023527
RS	40	2.497108	1.285802	7130.824780	0.020602	0.022032
RS	41	2.717424	1.285802	6486.638004	0.018741	0.020084
RS	42	2.956431	1.292264	5786.979698	0.016719	0.018004
RS	43	3.215712	1.292264	5108.267986	0.014759	0.015914
RS	44	3.496988	1.311993	4371.884012	0.012631	0.013684
RS	45	3.802126	1.311993	3734.862586	0.010791	0.011704
RS	46	4.133149	1.335263	3079.242647	0.008896	0.009699
RS	47	4.492253	1.335263	2534.399495	0.007322	0.008000
RS	48	4.881820	1.352895	2015.109484	0.005822	0.006398
RS	49	5.304435	1.352895	1586.390350	0.004583	0.005056
RS	50	5.762901	1.359060	1210.858032	0.003498	0.003884
RS	51	6.260259	1.359060	902.341292	0.002607	0.002910
RS	52	6.799808	1.351298	654.376912	0.001891	0.002125
RS	53	7.385129	1.351298	455.206358	0.001315	0.001489
RS	54	8.020103	1.324080	309.747738	0.000895	0.001020
RS	55	8.708943	1.324080	197.074932	0.000569	0.000655
RS	56	9.456218	1.324080	119.853407	0.000346	0.000401
RS	57	10.266885	1.324080	69.408378	0.000201	0.000234
RS	58	11.146323	1.270474	39.198012	0.000113	0.000133
RS	59	12.100364	1.270474	19.695214	0.000057	0.000067
RS	60	13.135338	1.270474	9.272971	0.000027	0.000032
RS	61	14.258110	1.270474	4.068777	0.000012	0.000014
RS	62	15.476129	1.270474	1.653953	0.000005	0.000006
RS	63	16.797474	1.270474	0.920428	0.000003	0.000003
PA	4+25*2+4+6 0.127156800 0.020547062 16.797474170 0.110456985 0.219077341 0.374486115 0.746796143 1.180886989 1.518802380 1.718897735 1.996377484 2.390080661 2.693632930 2.744561504 2.555393758 2.244487164 1.930405026 1.681214512 1.510228547 1.401061958 1.334759655 1.298644547 1.285802491 1.292264190 1.311993101 1.335262766 1.352894579 1.359059902 1.351298426 1.324080367 1.270473568
//
IT	3345
RD	10
LK	-4882280.088913
QD	-882.089259 -> -864.461606
RI	0.0229536846
TR	0.127159	0.020399
MT	16.828231
MM	C_pi: 1.000324, n_recomb: 343338.778277
RS	0	0.000000	0.110644	25094.162050	0.073089	0.114749
RS	1	0.008486	0.110644	25135.192835	0.073208	0.056330
RS	2	0.017693	0.110644	25006.429228	0.072833	0.049702
RS	3	0.027680	0.110644	24696.299399	0.071930	0.052773
RS	4	0.038516	0.218359	12581.674528	0.036645	0.028449
RS	5	0.050271	0.218359	12906.412235	0.037591	0.031008
RS	6	0.063023	0.369902	7879.246031	0.022949	0.019671
RS	7	0.076858	0.369902	8222.343444	0.023948	0.020794
RS	8	0.091866	0.749118	4269.963989	0.012437	0.010943
RS	9	0.108148	0.749118	4529.346556	0.013192	0.012012
RS	10	0.125812	1.188002	3038.060700	0.008849	0.008609
RS	11	0.144976	1.188002	3241.587673	0.009441	0.009491
RS	12	0.165765	1.517280	2709.883638	0.007893	0.008186
RS	13	0.188318	1.517280	2895.346834	0.008433	0.009134
RS	14	0.212786	1.696725	2765.306994	0.008054	0.009014
RS	15	0.239330	1.696725	2952.287876	0.008599	0.009957
RS	16	0.268126	1.968455	2716.563086	0.007912	0.009306
RS	17	0.299366	1.968455	2899.708131	0.008446	0.009935
RS	18	0.333258	2.381064	2559.450631	0.007455	0.008741
RS	19	0.370025	2.381064	2733.384053	0.007961	0.009162
RS	20	0.409913	2.712645	2561.738408	0.007461	0.008509
RS	21	0.453185	2.712645	2734.559207	0.007965	0.008898
RS	22	0.500130	2.779965	2845.090301	0.008287	0.009136
RS	23	0.551059	2.779965	3029.785515	0.008824	0.009582
RS	24	0.606309	2.588479	3456.952054	0.010069	0.010811
RS	25	0.666249	2.588479	3663.206071	0.010669	0.011367
RS	26	0.731275	2.263974	4420.709370	0.012876	0.013600
RS	27	0.801819	2.263974	4646.075235	0.013532	0.014277
RS	28	0.878350	1.935569	5678.473278	0.016539	0.017372
RS	29	0.961375	1.935569	5896.202074	0.017173	0.018091
RS	30	1.051446	1.677246	7011.911513	0.020423	0.021474
RS	31	1.149161	1.677246	7166.259044	0.020872	0.022004
RS	32	1.255168	1.502499	8102.539904	0.023599	0.024854
RS	33	1.370171	1.502499	8126.170015	0.023668	0.024955
RS	34	1.494934	1.392749	8703.228967	0.025349	0.026730
RS	35	1.630285	1.392749	8544.817556	0.024887	0.026272
RS	36	1.777121	1.327369	8704.211671	0.025352	0.026811
RS	37	1.936419	1.327369	8347.168723	0.024312	0.025760
RS	38	2.109235	1.292977	8117.272048	0.023642	0.025139
RS	39	2.296717	1.292977	7586.677421	0.022097	0.023558
RS	40	2.500109	1.282631	7053.466044	0.020544	0.022004
RS	41	2.720761	1.282631	6411.782196	0.018675	0.020052
RS	42	2.960138	1.292591	5701.796439	0.016607	0.017917
RS	43	3.219830	1.292591	5031.736633	0.014655	0.015837
RS	44	3.501560	1.316658	4292.528984	0.012502	0.013572
RS	45	3.807198	1.316658	3668.793333	0.010686	0.011615
RS	46	4.138773	1.344336	3017.778802	0.008790	0.009600
RS	47	4.498487	1.344336	2487.339558	0.007245	0.007929
RS	48	4.888727	1.365591	1976.365129	0.005756	0.006333
RS	49	5.312084	1.365591	1559.709641	0.004543	0.005015
RS	50	5.771369	1.374012	1192.059177	0.003472	0.003855
RS	51	6.269629	1.374012	891.400233	0.002596	0.002897
RS	52	6.810173	1.366859	648.597407	0.001889	0.002121
RS	53	7.396589	1.366859	453.117997	0.001320	0.001491
RS	54	8.032770	1.338357	309.938070	0.000903	0.001027
RS	55	8.722939	1.338357	198.125967	0.000577	0.000661
RS	56	9.471678	1.338357	121.106554	0.000353	0.000407
RS	57	10.283957	1.338357	70.520202	0.000205	0.000239
RS	58	11.165167	1.281169	40.129966	0.000117	0.000137
RS	59	12.121160	1.281169	20.262001	0.000059	0.000070
RS	60	13.158281	1.281169	9.590121	0.000028	0.000033
RS	61	14.283415	1.281169	4.231870	0.000012	0.000015
RS	62	15.504031	1.281169	1.730806	0.000005	0.000006
RS	63	16.828231	1.281169	0.972863	0.000003	0.000003
PA	4+25*2+4+6 0.127159339 0.020399373 16.828231264 0.110644174 0.218359045 0.369901694 0.749117916 1.188002204 1.517280067 1.696724987 1.968455094 2.381063518 2.712644978 2.779964534 2.588478500 2.263974365 1.935568854 1.677246267 1.502498639 1.392748975 1.327368570 1.292977244 1.282630829 1.292590776 1.316657627 1.344335783 1.365590997 1.374011799 1.366858737 1.338356764 1.281169201
//
IT	3907
RD	11
LK	-4882246.204717
QD	-885.814762 -> -870.762884
RI	0.0231062720
TR	0.127174	0.020263
MT	16.854422
MM	C_pi: 0.999235, n_recomb: 340704.188630
RS	0	0.000000	0.110747	24888.728324	0.073051	0.114684
RS	1	0.008489	0.110747	24931.226956	0.073176	0.056321
RS	2	0.017698	0.110747	24805.350787	0.072806	0.049619
RS	3	0.027690	0.110747	24499.581496	0.071909	0.052647
RS	4	0.038529	0.217853	12521.851503	0.036753	0.028485
RS	5	0.050289	0.217853	12843.370200	0.037697	0.031015
RS	6	0.063047	0.365760	7908.973918	0.023214	0.019841
RS	7	0.076888	0.365760	8249.765693	0.024214	0.020973
RS	8	0.091904	0.752011	4219.170779	0.012384	0.010872
RS	9	0.108194	0.752011	4475.910148	0.013137	0.011941
RS	10	0.125868	1.195990	2994.019494	0.008788	0.008541
RS	11	0.145042	1.195990	3194.998660	0.009378	0.009413
RS	12	0.165843	1.517157	2689.304911	0.007893	0.008172
RS	13	0.188410	1.517157	2873.394808	0.008434	0.009112
RS	14	0.212893	1.676198	2777.491701	0.008152	0.009096
RS	15	0.239455	1.676198	2964.739418	0.008702	0.010047
RS	16	0.268271	1.941135	2732.387928	0.008020	0.009406
RS	17	0.299533	1.941135	2915.951623	0.008559	0.010052
RS	18	0.333449	2.370089	2549.444545	0.007483	0.008765
RS	19	0.370244	2.370089	2722.521841	0.007991	0.009201
RS	20	0.410163	2.727583	2525.923584	0.007414	0.008465
RS	21	0.453470	2.727583	2696.596264	0.007915	0.008863
RS	22	0.500454	2.811031	2790.298232	0.008190	0.009055
RS	23	0.551426	2.811031	2972.078606	0.008723	0.009501
RS	24	0.606725	2.618343	3390.721321	0.009952	0.010721
RS	25	0.666719	2.618343	3594.009521	0.010549	0.011271
RS	26	0.731805	2.281735	4354.222186	0.012780	0.013537
RS	27	0.802416	2.281735	4577.305995	0.013435	0.014205
RS	28	0.879022	1.940269	5625.588262	0.016512	0.017378
RS	29	0.962130	1.940269	5841.772288	0.017146	0.018087
RS	30	1.052294	1.673665	6978.673697	0.020483	0.021565
RS	31	1.150112	1.673665	7131.036886	0.020930	0.022083
RS	32	1.256233	1.495575	8080.312869	0.023717	0.024997
RS	33	1.371362	1.495575	8100.312365	0.023775	0.025083
RS	34	1.496265	1.385319	8677.216044	0.025468	0.026873
RS	35	1.631771	1.385319	8513.794768	0.024989	0.026397
RS	36	1.778780	1.320696	8663.834580	0.025429	0.026913
RS	37	1.938269	1.320696	8302.075886	0.024367	0.025845
RS	38	2.111296	1.287708	8059.415490	0.023655	0.025181
RS	39	2.299011	1.287708	7526.625823	0.022091	0.023587
RS	40	2.502662	1.279451	6981.297738	0.020491	0.021981
RS	41	2.723600	1.279451	6341.949871	0.018614	0.020025
RS	42	2.963294	1.292491	5623.376080	0.016505	0.017841
RS	43	3.223335	1.292491	4961.098804	0.014561	0.015769
RS	44	3.505451	1.320533	4219.602836	0.012385	0.013472
RS	45	3.811515	1.320533	3607.828229	0.010589	0.011534
RS	46	4.143561	1.352349	2961.042583	0.008691	0.009509
RS	47	4.503794	1.352349	2443.630547	0.007172	0.007862
RS	48	4.894607	1.377073	1940.205070	0.005695	0.006273
RS	49	5.318596	1.377073	1534.555110	0.004504	0.004976
RS	50	5.778577	1.387697	1174.122687	0.003446	0.003828
RS	51	6.277605	1.387697	880.741304	0.002585	0.002884
RS	52	6.818996	1.381181	642.754997	0.001887	0.002117
RS	53	7.406345	1.381181	450.792083	0.001323	0.001493
RS	54	8.043554	1.351506	309.816001	0.000909	0.001032
RS	55	8.734855	1.351506	198.904076	0.000584	0.000667
RS	56	9.484840	1.351506	122.150246	0.000359	0.000412
RS	57	10.298491	1.351506	71.487129	0.000210	0.000243
RS	58	11.181212	1.290954	40.966067	0.000120	0.000140
RS	59	12.138867	1.290954	20.777121	0.000061	0.000071
RS	60	13.177816	1.290954	9.881637	0.000029	0.000034
RS	61	14.304961	1.290954	4.383342	0.000013	0.000015
RS	62	15.527789	1.290954	1.802889	0.000005	0.000006
RS	63	16.854422	1.290954	1.022784	0.000003	0.000004
PA	4+25*2+4+6 0.127174278 0.020263308 16.854421661 0.110747371 0.217852805 0.365759871 0.752010938 1.195989693 1.517157072 1.676197782 1.941135256 2.370088940 2.727582523 2.811031070 2.618343205 2.281735074 1.940268521 1.673664682 1.495574893 1.385318862 1.320696368 1.287707680 1.279450631 1.292490926 1.320532602 1.352348648 1.377072818 1.387697360 1.381180710 1.351505788 1.290954438
//
IT	4090
RD	12
LK	-4882217.246106
QD	-890.140678 -> -877.246893
RI	0.0232436788
TR	0.127201	0.020138
MT	16.876250
MM	C_pi: 0.998030, n_recomb: 338215.961179
RS	0	0.000000	0.110788	24706.326812	0.073049	0.114626
RS	1	0.008491	0.110788	24749.189590	0.073176	0.056315
RS	2	0.017703	0.110788	24624.875618	0.072808	0.049554
RS	3	0.027698	0.110788	24321.931363	0.071912	0.052553
RS	4	0.038541	0.217497	12455.531858	0.036827	0.028498
RS	5	0.050304	0.217497	12774.170518	0.037769	0.031006
RS	6	0.063067	0.361926	7934.749534	0.023461	0.020003
RS	7	0.076913	0.361926	8273.228382	0.024461	0.021144
RS	8	0.091935	0.755230	4168.286600	0.012324	0.010801
RS	9	0.108233	0.755230	4422.397806	0.013076	0.011870
RS	10	0.125914	1.204560	2950.094828	0.008723	0.008473
RS	11	0.145097	1.204560	3148.535554	0.009309	0.009335
RS	12	0.165908	1.518236	2667.498782	0.007887	0.008154
RS	13	0.188487	1.518236	2850.158962	0.008427	0.009085
RS	14	0.212983	1.657354	2788.132023	0.008244	0.009172
RS	15	0.239559	1.657354	2975.566676	0.008798	0.010131
RS	16	0.268391	1.914759	2748.340210	0.008126	0.009505
RS	17	0.299672	1.914759	2932.322173	0.008670	0.010166
RS	18	0.333608	2.357856	2541.653295	0.007515	0.008792
RS	19	0.370427	2.357856	2713.995228	0.008024	0.009242
RS	20	0.410371	2.739231	2494.357173	0.007375	0.008429
RS	21	0.453708	2.739231	2663.102248	0.007874	0.008835
RS	22	0.500724	2.838349	2741.127826	0.008105	0.008983
RS	23	0.551732	2.838349	2920.247706	0.008634	0.009431
RS	24	0.607072	2.645341	3330.343169	0.009847	0.010639
RS	25	0.667110	2.645341	3530.868352	0.010440	0.011184
RS	26	0.732247	2.297933	4292.359795	0.012691	0.013479
RS	27	0.802914	2.297933	4513.258284	0.013344	0.014138
RS	28	0.879582	1.944536	5574.831443	0.016483	0.017382
RS	29	0.962760	1.944536	5789.506008	0.017118	0.018082
RS	30	1.053000	1.670399	6944.753530	0.020533	0.021646
RS	31	1.150903	1.670399	7095.255801	0.020978	0.022154
RS	32	1.257119	1.489346	8055.459518	0.023818	0.025125
RS	33	1.372354	1.489346	8072.204120	0.023867	0.025197
RS	34	1.497374	1.378664	8648.492166	0.025571	0.027000
RS	35	1.633010	1.378664	8480.715681	0.025075	0.026508
RS	36	1.780162	1.314661	8622.697035	0.025495	0.027005
RS	37	1.939809	1.314661	8256.939772	0.024413	0.025921
RS	38	2.113013	1.282793	8003.845188	0.023665	0.025220
RS	39	2.300923	1.282793	7469.275926	0.022084	0.023614
RS	40	2.504789	1.276264	6914.141571	0.020443	0.021963
RS	41	2.725965	1.276264	6276.955431	0.018559	0.020003
RS	42	2.965922	1.292005	5551.278923	0.016413	0.017775
RS	43	3.226255	1.292005	4895.986925	0.014476	0.015709
RS	44	3.508692	1.323681	4152.638336	0.012278	0.013382
RS	45	3.815111	1.323681	3551.627236	0.010501	0.011461
RS	46	4.147549	1.359375	2908.704583	0.008600	0.009426
RS	47	4.508215	1.359375	2403.079583	0.007105	0.007801
RS	48	4.899505	1.387411	1906.506046	0.005637	0.006217
RS	49	5.324021	1.387411	1510.897674	0.004467	0.004940
RS	50	5.784583	1.400184	1157.070448	0.003421	0.003801
RS	51	6.284252	1.400184	870.423809	0.002574	0.002871
RS	52	6.826348	1.394332	636.921543	0.001883	0.002111
RS	53	7.414475	1.394332	448.297899	0.001325	0.001494
RS	54	8.052540	1.363585	309.441842	0.000915	0.001036
RS	55	8.744784	1.363585	199.452142	0.000590	0.000672
RS	56	9.495808	1.363585	123.012305	0.000364	0.000417
RS	57	10.310603	1.363585	72.325571	0.000214	0.000247
RS	58	11.194583	1.299872	41.715075	0.000123	0.000143
RS	59	12.153623	1.299872	21.244510	0.000063	0.000073
RS	60	13.194096	1.299872	10.149059	0.000030	0.000035
RS	61	14.322918	1.299872	4.523681	0.000013	0.000016
RS	62	15.547589	1.299872	1.870303	0.000006	0.000007
RS	63	16.876250	1.299872	1.070134	0.000003	0.000004
PA	4+25*2+4+6 0.127201438 0.020138123 16.876249649 0.110787717 0.217497119 0.361926385 0.755229613 1.204560046 1.518236440 1.657354112 1.914759204 2.357856234 2.739230810 2.838348505 2.645341274 2.297933457 1.944535507 1.670398998 1.489346279 1.378664265 1.314660776 1.282793009 1.276263828 1.292005276 1.323680682 1.359375096 1.387410950 1.400183746 1.394331600 1.363585325 1.299872042
//
IT	3915
RD	13
LK	-4882192.420595
QD	-894.938883 -> -883.863079
RI	0.0233691192
TR	0.127239	0.020023
MT	16.894308
MM	C_pi: 0.996759, n_recomb: 335874.743242
RS	0	0.000000	0.110786	24542.421290	0.073070	0.114577
RS	1	0.008493	0.110786	24584.935321	0.073197	0.056311
RS	2	0.017707	0.110786	24461.306196	0.072829	0.049504
RS	3	0.027704	0.110786	24160.151209	0.071932	0.052483
RS	4	0.038550	0.217259	12385.659985	0.036876	0.028495
RS	5	0.050317	0.217259	12701.722563	0.037817	0.030984
RS	6	0.063083	0.358312	7958.821113	0.023696	0.020160
RS	7	0.076934	0.358312	8295.015694	0.024697	0.021310
RS	8	0.091961	0.758622	4118.377378	0.012262	0.010729
RS	9	0.108264	0.758622	4369.919979	0.013011	0.011799
RS	10	0.125952	1.213543	2906.854447	0.008655	0.008405
RS	11	0.145142	1.213543	3102.796705	0.009238	0.009257
RS	12	0.165962	1.520382	2644.836253	0.007874	0.008133
RS	13	0.188550	1.520382	2826.031889	0.008414	0.009053
RS	14	0.213057	1.640159	2797.281776	0.008328	0.009244
RS	15	0.239645	1.640159	2984.831310	0.008887	0.010207
RS	16	0.268490	1.889589	2764.103865	0.008230	0.009602
RS	17	0.299786	1.889589	2948.491872	0.008779	0.010277
RS	18	0.333740	2.344939	2535.573642	0.007549	0.008821
RS	19	0.370578	2.344939	2707.277501	0.008060	0.009283
RS	20	0.410544	2.748260	2466.384440	0.007343	0.008398
RS	21	0.453904	2.748260	2633.393783	0.007840	0.008812
RS	22	0.500947	2.862438	2696.888362	0.008029	0.008919
RS	23	0.551985	2.862438	2873.579197	0.008556	0.009368
RS	24	0.607358	2.669782	3275.291387	0.009752	0.010565
RS	25	0.667434	2.669782	3473.250147	0.010341	0.011106
RS	26	0.732612	2.312713	4234.969079	0.012609	0.013424
RS	27	0.803326	2.312713	4453.790660	0.013260	0.014077
RS	28	0.880045	1.948384	5526.574232	0.016454	0.017384
RS	29	0.963280	1.948384	5739.789999	0.017089	0.018077
RS	30	1.053584	1.667398	6910.946463	0.020576	0.021719
RS	31	1.151558	1.667398	7059.708453	0.021019	0.022218
RS	32	1.257852	1.483727	8029.042069	0.023905	0.025240
RS	33	1.373175	1.483727	8042.868656	0.023946	0.025299
RS	34	1.498291	1.372701	8618.120019	0.025659	0.027114
RS	35	1.634034	1.372701	8446.565207	0.025148	0.026606
RS	36	1.781305	1.309204	8581.593979	0.025550	0.027087
RS	37	1.941083	1.309204	8212.459863	0.024451	0.025988
RS	38	2.114432	1.278218	7950.925945	0.023672	0.025256
RS	39	2.302504	1.278218	7414.920235	0.022076	0.023639
RS	40	2.506548	1.273097	6851.964701	0.020400	0.021949
RS	41	2.727921	1.273097	6216.749098	0.018509	0.019984
RS	42	2.968096	1.291195	5485.226759	0.016331	0.017716
RS	43	3.228669	1.291195	4836.171856	0.014399	0.015655
RS	44	3.511372	1.326187	4091.295308	0.012181	0.013300
RS	45	3.818086	1.326187	3499.950567	0.010420	0.011394
RS	46	4.150848	1.365514	2860.521199	0.008517	0.009351
RS	47	4.511871	1.365514	2365.553147	0.007043	0.007745
RS	48	4.903557	1.396706	1875.182181	0.005583	0.006165
RS	49	5.328508	1.396706	1488.729343	0.004432	0.004906
RS	50	5.789550	1.411573	1140.932176	0.003397	0.003776
RS	51	6.289749	1.411573	860.509212	0.002562	0.002858
RS	52	6.832429	1.406410	631.169741	0.001879	0.002106
RS	53	7.421198	1.406410	445.704059	0.001327	0.001494
RS	54	8.059972	1.374691	308.873848	0.000920	0.001040
RS	55	8.752997	1.374691	199.812509	0.000595	0.000676
RS	56	9.504881	1.374691	123.720933	0.000368	0.000421
RS	57	10.320621	1.374691	73.052722	0.000217	0.000250
RS	58	11.205643	1.308009	42.386522	0.000126	0.000146
RS	59	12.165829	1.308009	21.668811	0.000065	0.000075
RS	60	13.207564	1.308009	10.394424	0.000031	0.000036
RS	61	14.337772	1.308009	4.653676	0.000014	0.000016
RS	62	15.563970	1.308009	1.933305	0.000006	0.000007
RS	63	16.894308	1.308009	1.114983	0.000003	0.000004
PA	4+25*2+4+6 0.127238528 0.020022824 16.894307618 0.110786185 0.217258688 0.358312044 0.758621958 1.213543334 1.520382233 1.640159026 1.889588839 2.344938997 2.748260343 2.862438206 2.669782102 2.312712799 1.948384425 1.667397755 1.483727369 1.372701004 1.309204420 1.278217618 1.273096829 1.291194519 1.326187414 1.365513556 1.396705996 1.411572684 1.406409613 1.374690880 1.308009367
//
IT	4247
RD	14
LK	-4882171.080566
QD	-900.086349 -> -890.548737
RI	0.0234858816
TR	0.127285	0.019917
MT	16.908879
MM	C_pi: 0.995436, n_recomb: 333672.852126
RS	0	0.000000	0.110754	24393.927280	0.073107	0.114535
RS	1	0.008494	0.110754	24435.593031	0.073232	0.056309
RS	2	0.017710	0.110754	24312.020286	0.072862	0.049464
RS	3	0.027709	0.110754	24011.900647	0.071962	0.052429
RS	4	0.038558	0.217110	12314.116751	0.036905	0.028479
RS	5	0.050327	0.217110	12627.861470	0.037845	0.030953
RS	6	0.063097	0.354854	7982.523306	0.023923	0.020313
RS	7	0.076951	0.354854	8316.472822	0.024924	0.021472
RS	8	0.091982	0.762080	4070.003549	0.012198	0.010659
RS	9	0.108290	0.762080	4319.057662	0.012944	0.011730
RS	10	0.125983	1.222772	2864.677841	0.008585	0.008338
RS	11	0.145179	1.222772	3058.180165	0.009165	0.009180
RS	12	0.166005	1.523449	2621.569698	0.007857	0.008109
RS	13	0.188601	1.523449	2801.278613	0.008395	0.009018
RS	14	0.213116	1.624527	2804.953745	0.008406	0.009311
RS	15	0.239714	1.624527	2992.548786	0.008969	0.010276
RS	16	0.268571	1.865711	2779.452191	0.008330	0.009695
RS	17	0.299879	1.865711	2964.224094	0.008884	0.010382
RS	18	0.333846	2.331702	2530.787035	0.007585	0.008851
RS	19	0.370699	2.331702	2701.928397	0.008098	0.009325
RS	20	0.410683	2.755125	2441.458556	0.007317	0.008372
RS	21	0.454062	2.755125	2606.897286	0.007813	0.008794
RS	22	0.501127	2.883682	2656.942984	0.007963	0.008861
RS	23	0.552189	2.883682	2831.410579	0.008486	0.009313
RS	24	0.607589	2.691885	3225.014075	0.009665	0.010497
RS	25	0.667695	2.691885	3420.588647	0.010251	0.011035
RS	26	0.732907	2.326154	4181.759629	0.012533	0.013374
RS	27	0.803658	2.326154	4398.611719	0.013182	0.014020
RS	28	0.880418	1.951816	5480.846188	0.016426	0.017386
RS	29	0.963700	1.951816	5692.655625	0.017061	0.018071
RS	30	1.054055	1.664594	6877.636593	0.020612	0.021786
RS	31	1.152086	1.664594	7024.766033	0.021053	0.022275
RS	32	1.258444	1.478632	8001.583117	0.023980	0.025344
RS	33	1.373836	1.478632	8012.791344	0.024014	0.025391
RS	34	1.499030	1.367337	8586.637393	0.025734	0.027214
RS	35	1.634859	1.367337	8411.813017	0.025210	0.026693
RS	36	1.782226	1.304264	8540.790695	0.025596	0.027159
RS	37	1.942111	1.304264	8168.832211	0.024482	0.026047
RS	38	2.115577	1.273948	7900.609948	0.023678	0.025289
RS	39	2.303779	1.273948	7363.464552	0.022068	0.023662
RS	40	2.507967	1.269955	6794.398298	0.020362	0.021939
RS	41	2.729499	1.269955	6160.974805	0.018464	0.019968
RS	42	2.969850	1.290099	5424.684212	0.016257	0.017666
RS	43	3.230617	1.290099	4781.195644	0.014329	0.015608
RS	44	3.513535	1.328114	4035.065752	0.012093	0.013227
RS	45	3.820485	1.328114	3452.406669	0.010347	0.011334
RS	46	4.153509	1.370837	2816.130958	0.008440	0.009281
RS	47	4.514821	1.370837	2330.809839	0.006985	0.007694
RS	48	4.906825	1.405037	1846.053497	0.005533	0.006117
RS	49	5.332128	1.405037	1467.960364	0.004399	0.004874
RS	50	5.793558	1.421940	1125.673980	0.003374	0.003752
RS	51	6.294183	1.421940	851.006397	0.002550	0.002845
RS	52	6.837334	1.417477	625.534544	0.001875	0.002100
RS	53	7.426623	1.417477	443.049899	0.001328	0.001493
RS	54	8.065969	1.384889	308.147468	0.000924	0.001043
RS	55	8.759624	1.384889	200.012725	0.000599	0.000680
RS	56	9.512201	1.384889	124.295352	0.000373	0.000425
RS	57	10.328705	1.384889	73.680717	0.000221	0.000253
RS	58	11.214567	1.315428	42.987274	0.000129	0.000148
RS	59	12.175678	1.315428	22.053456	0.000066	0.000076
RS	60	13.218430	1.315428	10.619280	0.000032	0.000037
RS	61	14.349758	1.315428	4.773944	0.000014	0.000017
RS	62	15.577187	1.315428	1.992105	0.000006	0.000007
RS	63	16.908879	1.315428	1.157387	0.000003	0.000004
PA	4+25*2+4+6 0.127284661 0.019916695 16.908878607 0.110754410 0.217109845 0.354854036 0.762080003 1.222771555 1.523448513 1.624526635 1.865711194 2.331702289 2.755124599 2.883682455 2.691884501 2.326154123 1.951816497 1.664593518 1.478632334 1.367337500 1.304263577 1.273947601 1.269955143 1.290098900 1.328113788 1.370836524 1.405036673 1.421939621 1.417476657 1.384889206 1.315428134
//
IT	3329
RD	15
LK	-4882152.692850
QD	-905.477123 -> -897.245475
RI	0.0235943470
TR	0.127338	0.019819
MT	16.920537
MM	C_pi: 0.994102, n_recomb: 331608.927782
RS	0	0.000000	0.110704	24258.334292	0.073153	0.114501
RS	1	0.008496	0.110704	24298.862422	0.073276	0.056308
RS	2	0.017713	0.110704	24174.958185	0.072902	0.049433
RS	3	0.027714	0.110704	23875.388114	0.071999	0.052386
RS	4	0.038564	0.217042	12241.985795	0.036917	0.028454
RS	5	0.050335	0.217042	12553.666190	0.037857	0.030913
RS	6	0.063107	0.351526	8006.695909	0.024145	0.020464
RS	7	0.076964	0.351526	8338.458127	0.025145	0.021631
RS	8	0.091999	0.765534	4023.647979	0.012134	0.010590
RS	9	0.108310	0.765534	4270.316202	0.012878	0.011663
RS	10	0.126007	1.232131	2823.904485	0.008516	0.008272
RS	11	0.145208	1.232131	3015.044966	0.009092	0.009104
RS	12	0.166040	1.527310	2598.022654	0.007835	0.008082
RS	13	0.188642	1.527310	2776.241338	0.008372	0.008980
RS	14	0.213164	1.610363	2811.311454	0.008478	0.009372
RS	15	0.239769	1.610363	2998.895080	0.009043	0.010339
RS	16	0.268635	1.843191	2794.304531	0.008427	0.009785
RS	17	0.299953	1.843191	2979.438227	0.008985	0.010484
RS	18	0.333931	2.318454	2527.045710	0.007621	0.008882
RS	19	0.370796	2.318454	2697.689559	0.008135	0.009366
RS	20	0.410794	2.760285	2419.170909	0.007295	0.008350
RS	21	0.454189	2.760285	2583.186153	0.007790	0.008779
RS	22	0.501271	2.902441	2620.857784	0.007903	0.008810
RS	23	0.552352	2.902441	2793.293085	0.008423	0.009263
RS	24	0.607774	2.711898	3179.120689	0.009587	0.010436
RS	25	0.667904	2.711898	3372.486979	0.010170	0.010971
RS	26	0.733142	2.338386	4132.563614	0.012462	0.013327
RS	27	0.803923	2.338386	4347.559906	0.013111	0.013968
RS	28	0.880717	1.954851	5437.869155	0.016398	0.017386
RS	29	0.964035	1.954851	5648.334884	0.017033	0.018066
RS	30	1.054432	1.661957	6845.353827	0.020643	0.021846
RS	31	1.152508	1.661957	6990.955119	0.021082	0.022327
RS	32	1.258916	1.473993	7973.881125	0.024046	0.025437
RS	33	1.374365	1.473993	7982.733499	0.024073	0.025472
RS	34	1.499622	1.362521	8554.749251	0.025798	0.027304
RS	35	1.635520	1.362521	8377.104391	0.025262	0.026770
RS	36	1.782963	1.299798	8500.822887	0.025635	0.027223
RS	37	1.942933	1.299798	8126.516289	0.024506	0.026100
RS	38	2.116493	1.269977	7853.081233	0.023682	0.025320
RS	39	2.304798	1.269977	7315.042376	0.022059	0.023682
RS	40	2.509101	1.266863	6741.348464	0.020329	0.021932
RS	41	2.730761	1.266863	6109.529648	0.018424	0.019956
RS	42	2.971252	1.288774	5369.372275	0.016192	0.017622
RS	43	3.232175	1.288774	4730.824009	0.014266	0.015567
RS	44	3.515264	1.329545	3983.620270	0.012013	0.013161
RS	45	3.822404	1.329545	3408.755527	0.010279	0.011280
RS	46	4.155637	1.375442	2775.303880	0.008369	0.009218
RS	47	4.517181	1.375442	2298.712321	0.006932	0.007646
RS	48	4.909440	1.412507	1819.024725	0.005485	0.006072
RS	49	5.335024	1.412507	1448.562721	0.004368	0.004844
RS	50	5.796763	1.431389	1111.304051	0.003351	0.003730
RS	51	6.297731	1.431389	841.953413	0.002539	0.002833
RS	52	6.841259	1.427646	620.062525	0.001870	0.002094
RS	53	7.430963	1.427646	440.385536	0.001328	0.001492
RS	54	8.070767	1.394274	307.311989	0.000927	0.001045
RS	55	8.764925	1.394274	200.089569	0.000603	0.000683
RS	56	9.518057	1.394274	124.760836	0.000376	0.000428
RS	57	10.335172	1.394274	74.225564	0.000224	0.000256
RS	58	11.221707	1.322205	43.526998	0.000131	0.000150
RS	59	12.183558	1.322205	22.403303	0.000068	0.000078
RS	60	13.227124	1.322205	10.825855	0.000033	0.000038
RS	61	14.359348	1.322205	4.885406	0.000015	0.000017
RS	62	15.587762	1.322205	2.047039	0.000006	0.000007
RS	63	16.920537	1.322205	1.197483	0.000004	0.000004
PA	4+25*2+4+6 0.127337556 0.019818857 16.920537389 0.110704238 0.217041725 0.351526061 0.765533643 1.232130881 1.527310252 1.610363215 1.843190837 2.318453576 2.760284992 2.902440846 2.711898245 2.338386345 1.954850574 1.661956713 1.473992994 1.362520544 1.299798182 1.269977207 1.266863144 1.288773830 1.329545032 1.375442253 1.412506880 1.431388698 1.427646332 1.394274337 1.322204967
//
IT	3508
RD	16
LK	-4882136.813655
QD	-911.013904 -> -903.894630
RI	0.0236967680
TR	0.127396	0.019729
MT	16.929703
MM	C_pi: 0.992761, n_recomb: 329671.829854
RS	0	0.000000	0.110640	24134.107828	0.073206	0.114473
RS	1	0.008497	0.110640	24173.277038	0.073325	0.056307
RS	2	0.017715	0.110640	24048.735301	0.072947	0.049408
RS	3	0.027717	0.110640	23749.324013	0.072039	0.052353
RS	4	0.038568	0.217041	12169.911166	0.036915	0.028420
RS	5	0.050342	0.217041	12479.748651	0.037855	0.030866
RS	6	0.063116	0.348299	8031.795614	0.024363	0.020613
RS	7	0.076975	0.348299	8361.424733	0.025363	0.021789
RS	8	0.092012	0.768934	3979.416916	0.012071	0.010524
RS	9	0.108326	0.768934	4223.804310	0.012812	0.011599
RS	10	0.126027	1.241517	2784.660115	0.008447	0.008208
RS	11	0.145231	1.241517	2973.522692	0.009020	0.009031
RS	12	0.166067	1.531849	2574.345631	0.007809	0.008053
RS	13	0.188674	1.531849	2751.077427	0.008345	0.008941
RS	14	0.213201	1.597554	2816.402837	0.008543	0.009429
RS	15	0.239813	1.597554	3003.921390	0.009112	0.010396
RS	16	0.268685	1.822034	2808.496678	0.008519	0.009872
RS	17	0.300011	1.822034	2993.962970	0.009082	0.010580
RS	18	0.333998	2.305404	2524.048279	0.007656	0.008912
RS	19	0.370873	2.305404	2694.243616	0.008173	0.009407
RS	20	0.410881	2.764068	2399.107328	0.007277	0.008331
RS	21	0.454288	2.764068	2561.824850	0.007771	0.008767
RS	22	0.501384	2.919021	2588.126192	0.007851	0.008764
RS	23	0.552481	2.919021	2758.697649	0.008368	0.009220
RS	24	0.607919	2.730007	3137.136406	0.009516	0.010380
RS	25	0.668068	2.730007	3328.454644	0.010096	0.010913
RS	26	0.733327	2.349496	4087.033125	0.012397	0.013284
RS	27	0.804132	2.349496	4300.280407	0.013044	0.013921
RS	28	0.880952	1.957498	5397.513687	0.016372	0.017387
RS	29	0.964299	1.957498	5606.694484	0.017007	0.018061
RS	30	1.054728	1.659446	6814.200585	0.020670	0.021901
RS	31	1.152840	1.659446	6958.364250	0.021107	0.022375
RS	32	1.259288	1.469756	7946.106574	0.024103	0.025521
RS	33	1.374781	1.469756	7952.835750	0.024123	0.025546
RS	34	1.500087	1.358190	8522.634953	0.025852	0.027382
RS	35	1.636039	1.358190	8342.567320	0.025306	0.026837
RS	36	1.783543	1.295768	8461.658934	0.025667	0.027280
RS	37	1.943579	1.295768	8085.433239	0.024526	0.026145
RS	38	2.117213	1.266290	7808.065899	0.023684	0.025349
RS	39	2.305600	1.266290	7269.359271	0.022050	0.023701
RS	40	2.509993	1.263835	6692.330603	0.020300	0.021928
RS	41	2.731753	1.263835	6061.957211	0.018388	0.019946
RS	42	2.972355	1.287265	5318.712824	0.016133	0.017584
RS	43	3.233400	1.287265	4684.558836	0.014210	0.015530
RS	44	3.516624	1.330545	3936.450044	0.011941	0.013102
RS	45	3.823913	1.330545	3368.593319	0.010218	0.011230
RS	46	4.157310	1.379410	2737.671804	0.008304	0.009159
RS	47	4.519036	1.379410	2268.999304	0.006883	0.007602
RS	48	4.911495	1.419199	1793.901128	0.005441	0.006030
RS	49	5.337300	1.419199	1430.420588	0.004339	0.004816
RS	50	5.799283	1.440002	1097.757693	0.003330	0.003708
RS	51	6.300520	1.440002	833.327813	0.002528	0.002821
RS	52	6.844344	1.436993	614.758405	0.001865	0.002088
RS	53	7.434375	1.436993	437.726677	0.001328	0.001491
RS	54	8.074538	1.402917	306.386916	0.000929	0.001047
RS	55	8.769093	1.402917	200.059709	0.000607	0.000686
RS	56	9.522661	1.402917	125.129783	0.000380	0.000431
RS	57	10.340256	1.402917	74.695485	0.000227	0.000258
RS	58	11.227319	1.328418	44.010311	0.000133	0.000153
RS	59	12.189752	1.328418	22.720893	0.000069	0.000079
RS	60	13.233959	1.328418	11.015416	0.000033	0.000038
RS	61	14.366887	1.328418	4.988630	0.000015	0.000017
RS	62	15.596076	1.328418	2.098334	0.000006	0.000007
RS	63	16.929703	1.328418	1.235374	0.000004	0.000004
PA	4+25*2+4+6 0.127395619 0.019728559 16.929703024 0.110639573 0.217040587 0.348299195 0.768933943 1.241517193 1.531848882 1.597554192 1.822033911 2.305403961 2.764067770 2.919021066 2.730007291 2.349496499 1.957497867 1.659446128 1.469756187 1.358189641 1.295767674 1.266290482 1.263835458 1.287265146 1.330545447 1.379410218 1.419199131 1.440002344 1.436993096 1.402917114 1.328417604
//
IT	3191
RD	17
LK	-4882123.072087
QD	-916.626454 -> -910.457243
RI	0.0237934425
TR	0.127458	0.019645
MT	16.936678
MM	C_pi: 0.991428, n_recomb: 327855.487533
RS	0	0.000000	0.110565	24019.829507	0.073263	0.114451
RS	1	0.008497	0.110565	24057.504885	0.073378	0.056307
RS	2	0.017717	0.110565	23932.120927	0.072996	0.049388
RS	3	0.027719	0.110565	23632.592795	0.072082	0.052327
RS	4	0.038572	0.217099	12098.408749	0.036902	0.028380
RS	5	0.050347	0.217099	12406.608711	0.037842	0.030813
RS	6	0.063122	0.345166	8057.984486	0.024578	0.020762
RS	7	0.076983	0.345166	8385.537268	0.025577	0.021945
RS	8	0.092022	0.772249	3937.419383	0.012010	0.010459
RS	9	0.108338	0.772249	4179.635813	0.012748	0.011537
RS	10	0.126041	1.250854	2747.063998	0.008379	0.008146
RS	11	0.145249	1.250854	2933.739360	0.008948	0.008960
RS	12	0.166088	1.536941	2550.756136	0.007780	0.008022
RS	13	0.188698	1.536941	2726.015700	0.008315	0.008899
RS	14	0.213230	1.585989	2820.353605	0.008602	0.009480
RS	15	0.239846	1.585989	3007.761300	0.009174	0.010447
RS	16	0.268724	1.802201	2822.005177	0.008607	0.009955
RS	17	0.300055	1.802201	3007.775647	0.009174	0.010672
RS	18	0.334049	2.292687	2521.635868	0.007691	0.008941
RS	19	0.370931	2.292687	2691.423900	0.008209	0.009446
RS	20	0.410947	2.766735	2380.985082	0.007262	0.008314
RS	21	0.454364	2.766735	2542.516621	0.007755	0.008758
RS	22	0.501470	2.933693	2558.374961	0.007803	0.008722
RS	23	0.552578	2.933693	2727.235183	0.008318	0.009180
RS	24	0.608030	2.746391	3098.700315	0.009451	0.010329
RS	25	0.668193	2.746391	3288.120094	0.010029	0.010861
RS	26	0.733468	2.359563	4044.946063	0.012338	0.013245
RS	27	0.804290	2.359563	4256.549162	0.012983	0.013877
RS	28	0.881130	1.959775	5359.751799	0.016348	0.017388
RS	29	0.964499	1.959775	5567.707618	0.016982	0.018057
RS	30	1.054953	1.657033	6784.373195	0.020693	0.021952
RS	31	1.153092	1.657033	6927.182325	0.021129	0.022419
RS	32	1.259571	1.465868	7918.612840	0.024153	0.025596
RS	33	1.375097	1.465868	7923.422895	0.024167	0.025612
RS	34	1.500440	1.354292	8490.623206	0.025897	0.027452
RS	35	1.636434	1.354292	8308.482975	0.025342	0.026896
RS	36	1.783983	1.292131	8423.480933	0.025693	0.027329
RS	37	1.944071	1.292131	8045.711838	0.024540	0.026185
RS	38	2.117761	1.262867	7765.515905	0.023686	0.025375
RS	39	2.306210	1.262867	7226.333860	0.022041	0.023719
RS	40	2.510672	1.260881	6647.072358	0.020274	0.021926
RS	41	2.732508	1.260881	6017.996031	0.018356	0.019938
RS	42	2.973194	1.285606	5272.339545	0.016081	0.017551
RS	43	3.234331	1.285606	4642.084349	0.014159	0.015498
RS	44	3.517658	1.331170	3893.197888	0.011875	0.013049
RS	45	3.825061	1.331170	3331.641956	0.010162	0.011185
RS	46	4.158584	1.382809	2702.975263	0.008244	0.009105
RS	47	4.520447	1.382809	2241.493453	0.006837	0.007561
RS	48	4.913059	1.425190	1770.547762	0.005400	0.005991
RS	49	5.339032	1.425190	1413.461895	0.004311	0.004789
RS	50	5.801201	1.447854	1085.003433	0.003309	0.003687
RS	51	6.302642	1.447854	825.129559	0.002517	0.002810
RS	52	6.846692	1.445586	609.640431	0.001859	0.002082
RS	53	7.436971	1.445586	435.098178	0.001327	0.001490
RS	54	8.077407	1.410884	305.397874	0.000932	0.001049
RS	55	8.772264	1.410884	199.944131	0.000610	0.000689
RS	56	9.526164	1.410884	125.417630	0.000383	0.000434
RS	57	10.344125	1.410884	75.100815	0.000229	0.000261
RS	58	11.231590	1.334109	44.444046	0.000136	0.000155
RS	59	12.194466	1.334109	23.009666	0.000070	0.000080
RS	60	13.239160	1.334109	11.189545	0.000034	0.000039
RS	61	14.372625	1.334109	5.084268	0.000016	0.000018
RS	62	15.602402	1.334109	2.146226	0.000007	0.000008
RS	63	16.936678	1.334109	1.271151	0.000004	0.000004
PA	4+25*2+4+6 0.127457809 0.019645191 16.936677847 0.110565449 0.217098543 0.345165560 0.772248516 1.250854241 1.536941435 1.585988951 1.802200637 2.292687233 2.766735422 2.933692886 2.746391355 2.359562639 1.959775382 1.657032707 1.465867958 1.354292172 1.292130890 1.262867459 1.260881298 1.285605848 1.331169511 1.382808833 1.425189518 1.447854148 1.445585993 1.410884296 1.334109131
//
IT	3740
RD	18
LK	-4882111.157601
QD	-922.249529 -> -916.893758
RI	0.0238845493
TR	0.127523	0.019568
MT	16.941847
MM	C_pi: 0.990116, n_recomb: 326153.581586
RS	0	0.000000	0.110485	23914.500823	0.073323	0.114433
RS	1	0.008498	0.110485	23950.599790	0.073434	0.056307
RS	2	0.017718	0.110485	23824.230417	0.073046	0.049373
RS	3	0.027721	0.110485	23524.379905	0.072127	0.052307
RS	4	0.038575	0.217214	12027.540588	0.036877	0.028334
RS	5	0.050350	0.217214	12334.302909	0.037817	0.030755
RS	6	0.063127	0.342118	8085.390574	0.024790	0.020909
RS	7	0.076989	0.342118	8410.925049	0.025788	0.022100
RS	8	0.092029	0.775458	3897.679622	0.011950	0.010398
RS	9	0.108347	0.775458	4137.836526	0.012687	0.011479
RS	10	0.126052	1.260084	2711.179974	0.008313	0.008086
RS	11	0.145262	1.260084	2895.762908	0.008879	0.008891
RS	12	0.166104	1.542510	2527.385786	0.007749	0.007990
RS	13	0.188717	1.542510	2701.194723	0.008282	0.008856
RS	14	0.213251	1.575564	2823.286895	0.008656	0.009528
RS	15	0.239871	1.575564	3010.545514	0.009230	0.010494
RS	16	0.268752	1.783642	2834.824689	0.008692	0.010034
RS	17	0.300088	1.783642	3020.872581	0.009262	0.010759
RS	18	0.334086	2.280417	2519.668440	0.007725	0.008970
RS	19	0.370974	2.280417	2689.083699	0.008245	0.009483
RS	20	0.410997	2.768519	2364.560582	0.007250	0.008300
RS	21	0.454420	2.768519	2525.005808	0.007742	0.008750
RS	22	0.501533	2.946686	2531.293985	0.007761	0.008685
RS	23	0.552651	2.946686	2698.582286	0.008274	0.009145
RS	24	0.608111	2.761222	3063.487591	0.009393	0.010282
RS	25	0.668285	2.761222	3251.148505	0.009968	0.010813
RS	26	0.733573	2.368676	4006.067948	0.012283	0.013209
RS	27	0.804408	2.368676	4216.128770	0.012927	0.013838
RS	28	0.881262	1.961704	5324.537720	0.016325	0.017389
RS	29	0.964648	1.961704	5531.328981	0.016959	0.018053
RS	30	1.055120	1.654697	6756.013736	0.020714	0.021998
RS	31	1.153279	1.654697	6897.544483	0.021148	0.022459
RS	32	1.259780	1.462292	7891.648170	0.024196	0.025665
RS	33	1.375332	1.462292	7894.719952	0.024206	0.025672
RS	34	1.500702	1.350787	8458.973807	0.025936	0.027513
RS	35	1.636727	1.350787	8275.068466	0.025372	0.026948
RS	36	1.784310	1.288858	8386.406331	0.025713	0.027372
RS	37	1.944435	1.288858	8007.424109	0.024551	0.026219
RS	38	2.118167	1.259699	7725.337736	0.023686	0.025398
RS	39	2.306662	1.259699	7185.848526	0.022032	0.023734
RS	40	2.511175	1.258015	6605.307161	0.020252	0.021927
RS	41	2.733067	1.258015	5977.391217	0.018327	0.019932
RS	42	2.973815	1.283834	5229.901481	0.016035	0.017523
RS	43	3.235022	1.283834	4603.098265	0.014113	0.015469
RS	44	3.518425	1.331477	3853.526304	0.011815	0.013001
RS	45	3.825911	1.331477	3297.637844	0.010111	0.011144
RS	46	4.159527	1.385709	2670.976045	0.008189	0.009056
RS	47	4.521493	1.385709	2216.029618	0.006794	0.007523
RS	48	4.914217	1.430553	1748.841835	0.005362	0.005954
RS	49	5.340315	1.430553	1397.618106	0.004285	0.004764
RS	50	5.802622	1.455022	1073.005016	0.003290	0.003667
RS	51	6.304214	1.455022	817.352064	0.002506	0.002798
RS	52	6.848431	1.453502	604.718580	0.001854	0.002076
RS	53	7.438894	1.453502	432.518273	0.001326	0.001488
RS	54	8.079534	1.418244	304.366606	0.000933	0.001050
RS	55	8.774614	1.418244	199.760806	0.000612	0.000691
RS	56	9.528760	1.418244	125.637700	0.000385	0.000436
RS	57	10.346992	1.418244	75.450536	0.000231	0.000263
RS	58	11.234755	1.339335	44.834008	0.000137	0.000156
RS	59	12.197959	1.339335	23.272667	0.000071	0.000081
RS	60	13.243014	1.339335	11.349704	0.000035	0.000040
RS	61	14.376876	1.339335	5.172958	0.000016	0.000018
RS	62	15.607091	1.339335	2.190963	0.000007	0.000008
RS	63	16.941847	1.339335	1.304926	0.000004	0.000005
PA	4+25*2+4+6 0.127522672 0.019568115 16.941846511 0.110484996 0.217214486 0.342118053 0.775458436 1.260083767 1.542509788 1.575564306 1.783641980 2.280416724 2.768519092 2.946685811 2.761222365 2.368676169 1.961704177 1.654697069 1.462291974 1.350786733 1.288857976 1.259698776 1.258014610 1.283833594 1.331476731 1.385708763 1.430552789 1.455021784 1.453502363 1.418244229 1.339335206
//
IT	3784
RD	19
LK	-4882100.808822
QD	-927.830285 -> -923.172516
RI	0.0239703208
TR	0.127590	0.019497
MT	16.945401
MM	C_pi: 0.988830, n_recomb: 324559.440823
RS	0	0.000000	0.110401	23817.076745	0.073383	0.114419
RS	1	0.008498	0.110401	23851.566590	0.073489	0.056307
RS	2	0.017718	0.110401	23724.128572	0.073096	0.049362
RS	3	0.027722	0.110401	23423.819688	0.072171	0.052292
RS	4	0.038576	0.217382	11957.623205	0.036843	0.028283
RS	5	0.050353	0.217382	12263.130580	0.037784	0.030691
RS	6	0.063130	0.339151	8114.059559	0.025000	0.021056
RS	7	0.076993	0.339151	8437.632188	0.025997	0.022253
RS	8	0.092034	0.778550	3860.166257	0.011894	0.010339
RS	9	0.108354	0.778550	4098.373537	0.012627	0.011423
RS	10	0.126060	1.269129	2677.085683	0.008248	0.008028
RS	11	0.145271	1.269129	2859.675221	0.008811	0.008825
RS	12	0.166114	1.548447	2504.388050	0.007716	0.007957
RS	13	0.188729	1.548447	2676.775506	0.008247	0.008813
RS	14	0.213266	1.566155	2825.351888	0.008705	0.009571
RS	15	0.239887	1.566155	3012.431030	0.009282	0.010535
RS	16	0.268772	1.766278	2846.979018	0.008772	0.010110
RS	17	0.300110	1.766278	3033.279722	0.009346	0.010841
RS	18	0.334112	2.268649	2518.041508	0.007758	0.008998
RS	19	0.371004	2.268649	2687.113004	0.008279	0.009519
RS	20	0.411030	2.769578	2349.636147	0.007239	0.008288
RS	21	0.454459	2.769578	2509.084267	0.007731	0.008744
RS	22	0.501577	2.958196	2506.595435	0.007723	0.008651
RS	23	0.552700	2.958196	2672.437824	0.008234	0.009114
RS	24	0.608168	2.774634	3031.204317	0.009339	0.010240
RS	25	0.668349	2.774634	3217.235630	0.009913	0.010770
RS	26	0.733644	2.376910	3970.158794	0.012232	0.013176
RS	27	0.804489	2.376910	4178.774299	0.012875	0.013802
RS	28	0.881353	1.963304	5291.759953	0.016304	0.017390
RS	29	0.964750	1.963304	5497.445443	0.016938	0.018051
RS	30	1.055234	1.652420	6729.170147	0.020733	0.022042
RS	31	1.153408	1.652420	6869.491903	0.021166	0.022497
RS	32	1.259924	1.458987	7865.383423	0.024234	0.025727
RS	33	1.375493	1.458987	7866.875677	0.024239	0.025726
RS	34	1.500882	1.347631	8427.847580	0.025967	0.027567
RS	35	1.636928	1.347631	8242.448224	0.025396	0.026993
RS	36	1.784535	1.285915	8350.482801	0.025729	0.027410
RS	37	1.944685	1.285915	7970.579248	0.024558	0.026248
RS	38	2.118446	1.256766	7687.412597	0.023686	0.025420
RS	39	2.306973	1.256766	7147.763334	0.022023	0.023748
RS	40	2.511521	1.255238	6566.760744	0.020233	0.021929
RS	41	2.733452	1.255238	5939.881885	0.018301	0.019928
RS	42	2.974243	1.281973	5191.058745	0.015994	0.017499
RS	43	3.235496	1.281973	4567.306920	0.014072	0.015445
RS	44	3.518952	1.331508	3817.122503	0.011761	0.012957
RS	45	3.826496	1.331508	3266.333599	0.010064	0.011107
RS	46	4.160176	1.388163	2641.448120	0.008139	0.009011
RS	47	4.522212	1.388163	2192.448006	0.006755	0.007488
RS	48	4.915014	1.435348	1728.661523	0.005326	0.005920
RS	49	5.341198	1.435348	1382.817967	0.004261	0.004741
RS	50	5.803599	1.461565	1061.723413	0.003271	0.003649
RS	51	6.305296	1.461565	809.984086	0.002496	0.002788
RS	52	6.849627	1.460795	599.999880	0.001849	0.002070
RS	53	7.440217	1.460795	430.001237	0.001325	0.001486
RS	54	8.080996	1.425045	303.310250	0.000935	0.001050
RS	55	8.776230	1.425045	199.524317	0.000615	0.000693
RS	56	9.530545	1.425045	125.801031	0.000388	0.000438
RS	57	10.348963	1.425045	75.752218	0.000233	0.000264
RS	58	11.236932	1.344139	45.185061	0.000139	0.000158
RS	59	12.200362	1.344139	23.512553	0.000072	0.000082
RS	60	13.245665	1.344139	11.497228	0.000035	0.000040
RS	61	14.379800	1.344139	5.255312	0.000016	0.000019
RS	62	15.610315	1.344139	2.232797	0.000007	0.000008
RS	63	16.945401	1.344139	1.336834	0.000004	0.000005
PA	4+25*2+4+6 0.127589660 0.019496865 16.945401052 0.110401230 0.217381657 0.339150961 0.778550431 1.269129034 1.548446953 1.566155180 1.766278033 2.268649017 2.769577838 2.958196302 2.774633796 2.376910025 1.963303734 1.652419954 1.458986890 1.347630617 1.285914774 1.256765699 1.255238420 1.281972568 1.331508476 1.388163146 1.435347557 1.461564745 1.460794993 1.425044816 1.344138853
//
IT	4093
RD	20
LK	-4882091.805252
QD	-933.326179 -> -929.268538
RI	0.0240521807
TR	0.127657	0.019431
MT	16.947793
MM	C_pi: 0.987574, n_recomb: 323063.101871
RS	0	0.000000	0.110313	23727.277219	0.073445	0.114409
RS	1	0.008498	0.110313	23760.097856	0.073546	0.056308
RS	2	0.017719	0.110313	23631.478734	0.073148	0.049355
RS	3	0.027723	0.110313	23330.544863	0.072217	0.052280
RS	4	0.038578	0.217598	11888.453752	0.036799	0.028227
RS	5	0.050355	0.217598	12192.873766	0.037741	0.030623
RS	6	0.063132	0.336259	8143.869585	0.025208	0.021202
RS	7	0.076996	0.336259	8465.529068	0.026204	0.022405
RS	8	0.092038	0.781519	3824.739691	0.011839	0.010282
RS	9	0.108358	0.781519	4061.100356	0.012571	0.011369
RS	10	0.126065	1.277991	2644.642592	0.008186	0.007972
RS	11	0.145277	1.277991	2825.330586	0.008745	0.008762
RS	12	0.166121	1.554697	2481.786252	0.007682	0.007924
RS	13	0.188737	1.554697	2652.781887	0.008211	0.008770
RS	14	0.213275	1.557677	2826.590410	0.008749	0.009610
RS	15	0.239899	1.557677	3013.461735	0.009328	0.010573
RS	16	0.268785	1.750065	2858.400199	0.008848	0.010182
RS	17	0.300125	1.750065	3044.926471	0.009425	0.010920
RS	18	0.334130	2.257433	2516.624370	0.007790	0.009025
RS	19	0.371024	2.257433	2685.374052	0.008312	0.009553
RS	20	0.411053	2.770130	2335.941484	0.007231	0.008278
RS	21	0.454484	2.770130	2494.467315	0.007721	0.008739
RS	22	0.501607	2.968429	2483.974322	0.007689	0.008621
RS	23	0.552734	2.968429	2648.482134	0.008198	0.009086
RS	24	0.608206	2.786786	3001.513681	0.009291	0.010201
RS	25	0.668392	2.786786	3186.031637	0.009862	0.010730
RS	26	0.733693	2.384356	3936.915814	0.012186	0.013145
RS	27	0.804543	2.384356	4144.174805	0.012828	0.013769
RS	28	0.881415	1.964613	5261.198321	0.016285	0.017392
RS	29	0.964819	1.964613	5465.832135	0.016919	0.018049
RS	30	1.055312	1.650200	6703.742301	0.020751	0.022083
RS	31	1.153494	1.650200	6842.916590	0.021181	0.022533
RS	32	1.260021	1.455931	7839.799980	0.024267	0.025783
RS	33	1.375601	1.455931	7839.852753	0.024267	0.025774
RS	34	1.501004	1.344801	8397.204283	0.025992	0.027614
RS	35	1.637063	1.344801	8210.554153	0.025415	0.027032
RS	36	1.784686	1.283284	8315.576442	0.025740	0.027442
RS	37	1.944854	1.283284	7935.016363	0.024562	0.026273
RS	38	2.118633	1.254068	7651.453198	0.023684	0.025439
RS	39	2.307182	1.254068	7111.786411	0.022014	0.023761
RS	40	2.511753	1.252568	6531.053951	0.020216	0.021932
RS	41	2.733710	1.252568	5905.111646	0.018279	0.019926
RS	42	2.974530	1.280060	5155.389997	0.015958	0.017479
RS	43	3.235816	1.280060	4534.343768	0.014035	0.015423
RS	44	3.519307	1.331320	3783.618163	0.011712	0.012918
RS	45	3.826890	1.331320	3237.431197	0.010021	0.011074
RS	46	4.160612	1.390242	2614.121814	0.008092	0.008969
RS	47	4.522696	1.390242	2170.549466	0.006719	0.007456
RS	48	4.915550	1.439651	1709.852500	0.005293	0.005888
RS	49	5.341792	1.439651	1368.961235	0.004237	0.004719
RS	50	5.804256	1.467560	1051.096799	0.003254	0.003631
RS	51	6.306023	1.467560	802.994445	0.002486	0.002777
RS	52	6.850432	1.467542	595.472035	0.001843	0.002064
RS	53	7.441107	1.467542	427.547179	0.001323	0.001484
RS	54	8.081980	1.431357	302.236096	0.000936	0.001051
RS	55	8.777317	1.431357	199.242700	0.000617	0.000694
RS	56	9.531746	1.431357	125.914540	0.000390	0.000440
RS	57	10.350290	1.431357	76.010988	0.000235	0.000266
RS	58	11.238396	1.348565	45.501122	0.000141	0.000160
RS	59	12.201978	1.348565	23.731270	0.000073	0.000083
RS	60	13.247448	1.348565	11.632987	0.000036	0.000041
RS	61	14.381767	1.348565	5.331671	0.000017	0.000019
RS	62	15.612484	1.348565	2.271842	0.000007	0.000008
RS	63	16.947793	1.348565	1.366898	0.000004	0.000005
PA	4+25*2+4+6 0.127656963 0.019430792 16.947792790 0.110312683 0.217597987 0.336259088 0.781518509 1.277990508 1.554697146 1.557677495 1.750065164 2.257433162 2.770129865 2.968428635 2.786785997 2.384356457 1.964613445 1.650200340 1.455931379 1.344800605 1.283284267 1.254067774 1.252568314 1.280060446 1.331319907 1.390242261 1.439651234 1.467559722 1.467541886 1.431356825 1.348565232
//
IT	4040
RD	21
LK	-4882083.957293
QD	-938.711701 -> -935.171134
RI	0.0241288219
TR	0.127724	0.019370
MT	16.949183
MM	C_pi: 0.986363, n_recomb: 321662.413794
RS	0	0.000000	0.110224	23644.121039	0.073506	0.114401
RS	1	0.008499	0.110224	23675.283626	0.073603	0.056309
RS	2	0.017719	0.110224	23545.453561	0.073199	0.049350
RS	3	0.027724	0.110224	23243.821181	0.072262	0.052272
RS	4	0.038578	0.217860	11820.370011	0.036748	0.028167
RS	5	0.050356	0.217860	12123.864183	0.037691	0.030550
RS	6	0.063134	0.333446	8174.792504	0.025414	0.021347
RS	7	0.076997	0.333446	8494.592757	0.026408	0.022556
RS	8	0.092040	0.784385	3791.281731	0.011787	0.010228
RS	9	0.108360	0.784385	4025.895675	0.012516	0.011319
RS	10	0.126068	1.286632	2613.901202	0.008126	0.007918
RS	11	0.145280	1.286632	2792.783358	0.008682	0.008702
RS	12	0.166125	1.561199	2459.707337	0.007647	0.007889
RS	13	0.188742	1.561199	2629.347994	0.008174	0.008726
RS	14	0.213281	1.550044	2827.167417	0.008789	0.009646
RS	15	0.239905	1.550044	3013.811963	0.009369	0.010607
RS	16	0.268792	1.734931	2869.183152	0.008920	0.010251
RS	17	0.300134	1.734931	3055.914241	0.009500	0.010994
RS	18	0.334140	2.246813	2515.386707	0.007820	0.009050
RS	19	0.371035	2.246813	2683.835816	0.008344	0.009585
RS	20	0.411066	2.770274	2323.401327	0.007223	0.008268
RS	21	0.454500	2.770274	2481.076341	0.007713	0.008734
RS	22	0.501624	2.977550	2463.262915	0.007658	0.008593
RS	23	0.552753	2.977550	2626.540560	0.008166	0.009060
RS	24	0.608228	2.797813	2974.233671	0.009246	0.010166
RS	25	0.668416	2.797813	3157.349431	0.009816	0.010694
RS	26	0.733721	2.391084	3906.226423	0.012144	0.013117
RS	27	0.804575	2.391084	4112.217862	0.012784	0.013738
RS	28	0.881450	1.965648	5232.883606	0.016268	0.017394
RS	29	0.964859	1.965648	5436.522867	0.016901	0.018048
RS	30	1.055356	1.648025	6679.905129	0.020767	0.022122
RS	31	1.153545	1.648025	6817.991279	0.021196	0.022567
RS	32	1.260078	1.453097	7815.180849	0.024296	0.025834
RS	33	1.375664	1.453097	7813.917910	0.024292	0.025819
RS	34	1.501074	1.342262	8367.361596	0.026013	0.027655
RS	35	1.637142	1.342262	8179.669211	0.025429	0.027066
RS	36	1.784774	1.280939	8281.908529	0.025747	0.027469
RS	37	1.944952	1.280939	7900.916490	0.024563	0.026294
RS	38	2.118743	1.251587	7617.545333	0.023682	0.025457
RS	39	2.307303	1.251587	7077.971448	0.022004	0.023772
RS	40	2.511889	1.250005	6498.116312	0.020202	0.021937
RS	41	2.733861	1.250005	5873.005166	0.018258	0.019924
RS	42	2.974697	1.278115	5122.744036	0.015926	0.017462
RS	43	3.236002	1.278115	4504.078146	0.014003	0.015405
RS	44	3.519513	1.330943	3752.851238	0.011667	0.012883
RS	45	3.827118	1.330943	3210.805753	0.009982	0.011043
RS	46	4.160866	1.391988	2588.876065	0.008048	0.008930
RS	47	4.522977	1.391988	2150.252845	0.006685	0.007426
RS	48	4.915862	1.443515	1692.348068	0.005261	0.005859
RS	49	5.342137	1.443515	1356.014398	0.004216	0.004698
RS	50	5.804638	1.473057	1041.112060	0.003237	0.003614
RS	51	6.306446	1.473057	796.387225	0.002476	0.002767
RS	52	6.850900	1.473790	591.149422	0.001838	0.002058
RS	53	7.441625	1.473790	425.173873	0.001322	0.001482
RS	54	8.082552	1.437224	301.162370	0.000936	0.001051
RS	55	8.777949	1.437224	198.930924	0.000618	0.000696
RS	56	9.532444	1.437224	125.989415	0.000392	0.000442
RS	57	10.351061	1.437224	76.234529	0.000237	0.000268
RS	58	11.239248	1.352668	45.786900	0.000142	0.000161
RS	59	12.202917	1.352668	23.931643	0.000074	0.000084
RS	60	13.248485	1.352668	11.758538	0.000037	0.000042
RS	61	14.382910	1.352668	5.402821	0.000017	0.000019
RS	62	15.613745	1.352668	2.308459	0.000007	0.000008
RS	63	16.949183	1.352668	1.395353	0.000004	0.000005
PA	4+25*2+4+6 0.127724135 0.019369502 16.949182780 0.110223630 0.217859874 0.333446229 0.784384987 1.286631706 1.561199416 1.550044166 1.734930742 2.246813124 2.770273843 2.977549840 2.797812737 2.391083789 1.965647673 1.648024626 1.453096788 1.342261893 1.280938786 1.251587327 1.250004826 1.278114554 1.330942901 1.391987727 1.443514739 1.473057337 1.473789683 1.437223802 1.352667946
//
IT	3778
RD	22
LK	-4882077.105905
QD	-943.957902 -> -940.863628
RI	0.0242014480
TR	0.127790	0.019313
MT	16.949797
MM	C_pi: 0.985189, n_recomb: 320347.928150
RS	0	0.000000	0.110132	23567.357412	0.073568	0.114396
RS	1	0.008499	0.110132	23596.841389	0.073660	0.056310
RS	2	0.017719	0.110132	23465.737344	0.073251	0.049347
RS	3	0.027724	0.110132	23163.298847	0.072307	0.052268
RS	4	0.038579	0.218165	11753.173909	0.036689	0.028103
RS	5	0.050356	0.218165	12055.886903	0.037634	0.030474
RS	6	0.063134	0.330712	8206.558198	0.025618	0.021492
RS	7	0.076998	0.330712	8524.545076	0.026610	0.022705
RS	8	0.092041	0.787132	3759.715386	0.011736	0.010176
RS	9	0.108361	0.787132	3992.677362	0.012464	0.011271
RS	10	0.126069	1.295002	2584.822399	0.008069	0.007867
RS	11	0.145282	1.295002	2761.991845	0.008622	0.008645
RS	12	0.166127	1.567858	2438.218928	0.007611	0.007855
RS	13	0.188744	1.567858	2606.543900	0.008137	0.008683
RS	14	0.213284	1.543156	2827.150136	0.008825	0.009679
RS	15	0.239908	1.543156	3013.551227	0.009407	0.010637
RS	16	0.268796	1.720792	2879.318252	0.008988	0.010316
RS	17	0.300138	1.720792	3066.232518	0.009572	0.011064
RS	18	0.334144	2.236783	2514.239185	0.007848	0.009075
RS	19	0.371040	2.236783	2682.403383	0.008373	0.009616
RS	20	0.411072	2.770118	2311.829137	0.007217	0.008260
RS	21	0.454506	2.770118	2468.714059	0.007706	0.008731
RS	22	0.501631	2.985682	2444.228696	0.007630	0.008568
RS	23	0.552762	2.985682	2606.368379	0.008136	0.009037
RS	24	0.608237	2.807824	2949.084105	0.009206	0.010133
RS	25	0.668427	2.807824	3130.896561	0.009773	0.010661
RS	26	0.733733	2.397167	3877.795028	0.012105	0.013092
RS	27	0.804589	2.397167	4082.598167	0.012744	0.013711
RS	28	0.881466	1.966439	5206.557380	0.016253	0.017397
RS	29	0.964877	1.966439	5409.252774	0.016886	0.018049
RS	30	1.055376	1.645890	6657.483771	0.020782	0.022159
RS	31	1.153567	1.645890	6794.533653	0.021210	0.022599
RS	32	1.260103	1.450464	7791.402707	0.024322	0.025881
RS	33	1.375692	1.450464	7788.934298	0.024314	0.025859
RS	34	1.501105	1.339990	8338.195723	0.026029	0.027690
RS	35	1.637177	1.339990	8149.649359	0.025440	0.027095
RS	36	1.784812	1.278857	8249.295855	0.025751	0.027491
RS	37	1.944995	1.278857	7868.077283	0.024561	0.026311
RS	38	2.118791	1.249315	7585.399309	0.023679	0.025473
RS	39	2.307357	1.249315	7046.027597	0.021995	0.023782
RS	40	2.511948	1.247553	6467.585425	0.020189	0.021942
RS	41	2.733927	1.247553	5843.224357	0.018240	0.019924
RS	42	2.974771	1.276156	5092.747168	0.015898	0.017448
RS	43	3.236084	1.276156	4476.183809	0.013973	0.015388
RS	44	3.519604	1.330412	3724.502251	0.011626	0.012852
RS	45	3.827219	1.330412	3186.196289	0.009946	0.011015
RS	46	4.160978	1.393447	2565.476959	0.008008	0.008895
RS	47	4.523101	1.393447	2131.382357	0.006653	0.007398
RS	48	4.916000	1.446988	1676.015381	0.005232	0.005831
RS	49	5.342289	1.446988	1343.887520	0.004195	0.004679
RS	50	5.804807	1.478112	1031.707720	0.003221	0.003598
RS	51	6.306633	1.478112	790.128028	0.002466	0.002758
RS	52	6.851107	1.479591	587.016056	0.001832	0.002052
RS	53	7.441853	1.479591	422.876820	0.001320	0.001480
RS	54	8.082805	1.442692	300.091686	0.000937	0.001052
RS	55	8.778228	1.442692	198.593403	0.000620	0.000697
RS	56	9.532753	1.442692	126.030040	0.000393	0.000443
RS	57	10.351401	1.442692	76.426362	0.000239	0.000269
RS	58	11.239624	1.356474	46.045288	0.000144	0.000162
RS	59	12.203332	1.356474	24.115163	0.000075	0.000085
RS	60	13.248943	1.356474	11.874578	0.000037	0.000042
RS	61	14.383415	1.356474	5.469055	0.000017	0.000019
RS	62	15.614302	1.356474	2.342755	0.000007	0.000008
RS	63	16.949797	1.356474	1.422237	0.000004	0.000005
PA	4+25*2+4+6 0.127790398 0.019312571 16.949797012 0.110132335 0.218164565 0.330712232 0.787131819 1.295002488 1.567857668 1.543155580 1.720791709 2.236783014 2.770117969 2.985682491 2.807823832 2.397166530 1.966438749 1.645889500 1.450463804 1.339990390 1.278857183 1.249314700 1.247552682 1.276155773 1.330412340 1.393447317 1.446988009 1.478111868 1.479590948 1.442692498 1.356474024
//
IT	3328
RD	23
LK	-4882071.115564
QD	-949.045657 -> -946.337208
RI	0.0242683774
TR	0.127856	0.019260
MT	16.949676
MM	C_pi: 0.984069, n_recomb: 319119.572241
RS	0	0.000000	0.110043	23496.110462	0.073628	0.114392
RS	1	0.008499	0.110043	23523.968136	0.073715	0.056312
RS	2	0.017719	0.110043	23391.611157	0.073300	0.049347
RS	3	0.027724	0.110043	23088.353288	0.072350	0.052267
RS	4	0.038579	0.218514	11686.939836	0.036622	0.028036
RS	5	0.050356	0.218514	11989.022511	0.037569	0.030394
RS	6	0.063134	0.328058	8239.268917	0.025819	0.021635
RS	7	0.076998	0.328058	8555.495841	0.026810	0.022852
RS	8	0.092040	0.789762	3730.050020	0.011689	0.010126
RS	9	0.108361	0.789762	3961.456909	0.012414	0.011225
RS	10	0.126069	1.303104	2557.393843	0.008014	0.007819
RS	11	0.145281	1.303104	2732.944372	0.008564	0.008591
RS	12	0.166127	1.574652	2417.390871	0.007575	0.007821
RS	13	0.188744	1.574652	2584.443820	0.008099	0.008640
RS	14	0.213283	1.536939	2826.708664	0.008858	0.009709
RS	15	0.239908	1.536939	3012.859137	0.009441	0.010664
RS	16	0.268795	1.707584	2888.921174	0.009053	0.010379
RS	17	0.300137	1.707584	3076.004360	0.009639	0.011130
RS	18	0.334143	2.227346	2513.214972	0.007875	0.009097
RS	19	0.371039	2.227346	2681.112513	0.008402	0.009644
RS	20	0.411071	2.769745	2301.184988	0.007211	0.008253
RS	21	0.454505	2.769745	2457.339124	0.007700	0.008728
RS	22	0.501630	2.992960	2426.767845	0.007605	0.008545
RS	23	0.552760	2.992960	2587.857846	0.008109	0.009016
RS	24	0.608235	2.816928	2925.953821	0.009169	0.010104
RS	25	0.668425	2.816928	3106.559422	0.009735	0.010631
RS	26	0.733731	2.402659	3851.570988	0.012069	0.013069
RS	27	0.804586	2.402659	4055.266942	0.012708	0.013686
RS	28	0.881463	1.967002	5182.278999	0.016239	0.017401
RS	29	0.964873	1.967002	5384.085674	0.016872	0.018050
RS	30	1.055372	1.643781	6636.684395	0.020797	0.022193
RS	31	1.153563	1.643781	6772.749708	0.021223	0.022629
RS	32	1.260098	1.448006	7768.777801	0.024344	0.025923
RS	33	1.375687	1.448006	7765.200903	0.024333	0.025896
RS	34	1.501099	1.337955	8310.049380	0.026041	0.027720
RS	35	1.637170	1.337955	8120.807771	0.025448	0.027120
RS	36	1.784805	1.277011	8218.027332	0.025752	0.027510
RS	37	1.944986	1.277011	7836.748040	0.024557	0.026325
RS	38	2.118781	1.247229	7555.184225	0.023675	0.025487
RS	39	2.307346	1.247229	7016.089309	0.021986	0.023791
RS	40	2.511937	1.245204	6439.496698	0.020179	0.021949
RS	41	2.733914	1.245204	5815.789315	0.018224	0.019925
RS	42	2.974757	1.274190	5065.347774	0.015873	0.017437
RS	43	3.236067	1.274190	4450.615088	0.013947	0.015374
RS	44	3.519586	1.329748	3698.484925	0.011590	0.012823
RS	45	3.827199	1.329748	3163.539235	0.009913	0.010990
RS	46	4.160956	1.394647	2543.860192	0.007971	0.008862
RS	47	4.523076	1.394647	2113.898442	0.006624	0.007372
RS	48	4.915972	1.450104	1660.821072	0.005204	0.005805
RS	49	5.342259	1.450104	1332.568249	0.004176	0.004660
RS	50	5.804774	1.482757	1022.882864	0.003205	0.003583
RS	51	6.306596	1.482757	784.226717	0.002457	0.002749
RS	52	6.851066	1.484978	583.087221	0.001827	0.002046
RS	53	7.441808	1.484978	420.673005	0.001318	0.001478
RS	54	8.082755	1.447788	299.041441	0.000937	0.001052
RS	55	8.778173	1.447788	198.243858	0.000621	0.000698
RS	56	9.532692	1.447788	126.046431	0.000395	0.000445
RS	57	10.351334	1.447788	76.593277	0.000240	0.000271
RS	58	11.239549	1.360017	46.280461	0.000145	0.000164
RS	59	12.203250	1.360017	24.284316	0.000076	0.000086
RS	60	13.248852	1.360017	11.982474	0.000038	0.000043
RS	61	14.383316	1.360017	5.531061	0.000017	0.000020
RS	62	15.614192	1.360017	2.375049	0.000007	0.000008
RS	63	16.949676	1.360017	1.447761	0.000005	0.000005
PA	4+25*2+4+6 0.127855843 0.019259725 16.949675778 0.110043164 0.218514466 0.328057895 0.789761969 1.303104466 1.574651600 1.536939255 1.707584339 2.227345903 2.769744816 2.992960366 2.816927510 2.402658924 1.967001820 1.643781470 1.448005733 1.337955311 1.277010688 1.247229086 1.245204098 1.274189954 1.329748133 1.394647309 1.450103948 1.482756623 1.484977623 1.447787991 1.360017370
//
IT	3322
RD	24
LK	-4882065.869780
QD	-953.957779 -> -951.583402
RI	0.0243317207
TR	0.127919	0.019210
MT	16.949159
MM	C_pi: 0.982993, n_recomb: 317966.669514
RS	0	0.000000	0.109953	23430.347897	0.073688	0.114391
RS	1	0.008499	0.109953	23456.576544	0.073771	0.056314
RS	2	0.017719	0.109953	23322.927540	0.073350	0.049349
RS	3	0.027724	0.109953	23018.772693	0.072394	0.052268
RS	4	0.038578	0.218902	11621.650959	0.036550	0.027965
RS	5	0.050355	0.218902	11923.226272	0.037498	0.030311
RS	6	0.063133	0.325481	8272.625414	0.026017	0.021777
RS	7	0.076997	0.325481	8587.134416	0.027006	0.022998
RS	8	0.092040	0.792287	3702.036928	0.011643	0.010079
RS	9	0.108360	0.792287	3931.973085	0.012366	0.011181
RS	10	0.126068	1.310926	2531.480559	0.007961	0.007772
RS	11	0.145280	1.310926	2705.498168	0.008509	0.008539
RS	12	0.166125	1.581520	2397.209381	0.007539	0.007787
RS	13	0.188742	1.581520	2563.032079	0.008061	0.008597
RS	14	0.213281	1.531329	2825.836772	0.008887	0.009736
RS	15	0.239905	1.531329	3011.727818	0.009472	0.010688
RS	16	0.268792	1.695231	2897.966122	0.009114	0.010438
RS	17	0.300134	1.695231	3085.201812	0.009703	0.011193
RS	18	0.334140	2.218492	2512.212301	0.007901	0.009119
RS	19	0.371035	2.218492	2679.855084	0.008428	0.009671
RS	20	0.411066	2.769238	2291.294034	0.007206	0.008246
RS	21	0.454499	2.769238	2446.766407	0.007695	0.008725
RS	22	0.501624	2.999491	2410.661773	0.007581	0.008524
RS	23	0.552753	2.999491	2570.778483	0.008085	0.008997
RS	24	0.608227	2.825223	2904.577088	0.009135	0.010076
RS	25	0.668416	2.825223	3084.059864	0.009699	0.010604
RS	26	0.733720	2.407636	3827.249426	0.012037	0.013047
RS	27	0.804574	2.407636	4029.908217	0.012674	0.013663
RS	28	0.881450	1.967369	5159.758651	0.016227	0.017405
RS	29	0.964858	1.967369	5360.723388	0.016859	0.018052
RS	30	1.055356	1.641712	6617.223205	0.020811	0.022227
RS	31	1.153544	1.641712	6752.348700	0.021236	0.022659
RS	32	1.260077	1.445716	7747.063226	0.024364	0.025963
RS	33	1.375663	1.445716	7742.464633	0.024350	0.025929
RS	34	1.501073	1.336146	8282.667029	0.026049	0.027746
RS	35	1.637141	1.336146	8092.876714	0.025452	0.027141
RS	36	1.784772	1.275394	8187.783864	0.025750	0.027525
RS	37	1.944950	1.275394	7806.604938	0.024552	0.026336
RS	38	2.118741	1.245333	7526.519394	0.023671	0.025499
RS	39	2.307301	1.245333	6987.787610	0.021976	0.023798
RS	40	2.511886	1.242972	6413.446144	0.020170	0.021956
RS	41	2.733858	1.242972	5790.326894	0.018210	0.019926
RS	42	2.974694	1.272242	5040.162534	0.015851	0.017428
RS	43	3.235998	1.272242	4427.036022	0.013923	0.015363
RS	44	3.519509	1.328990	3674.474367	0.011556	0.012798
RS	45	3.827114	1.328990	3142.566893	0.009883	0.010967
RS	46	4.160861	1.395641	2523.790045	0.007937	0.008832
RS	47	4.522972	1.395641	2097.620329	0.006597	0.007348
RS	48	4.915857	1.452922	1646.623917	0.005179	0.005780
RS	49	5.342131	1.452922	1321.957581	0.004158	0.004643
RS	50	5.804632	1.487051	1014.570970	0.003191	0.003568
RS	51	6.306439	1.487051	778.642328	0.002449	0.002740
RS	52	6.850892	1.490005	579.340933	0.001822	0.002041
RS	53	7.441615	1.490005	418.551897	0.001316	0.001476
RS	54	8.082542	1.452567	298.007632	0.000937	0.001051
RS	55	8.777938	1.452567	197.882120	0.000622	0.000699
RS	56	9.532432	1.452567	126.039993	0.000396	0.000446
RS	57	10.351047	1.452567	76.736986	0.000241	0.000272
RS	58	11.239233	1.363335	46.494261	0.000146	0.000165
RS	59	12.202901	1.363335	24.440078	0.000077	0.000087
RS	60	13.248467	1.363335	12.082695	0.000038	0.000043
RS	61	14.382890	1.363335	5.589042	0.000018	0.000020
RS	62	15.613723	1.363335	2.405415	0.000008	0.000009
RS	63	16.949159	1.363335	1.471950	0.000005	0.000005
PA	4+25*2+4+6 0.127919126 0.019210491 16.949158515 0.109953016 0.218901658 0.325480551 0.792286614 1.310926255 1.581520397 1.531329138 1.695231102 2.218492393 2.769237660 2.999491026 2.825223211 2.407635745 1.967369492 1.641712196 1.445715813 1.336145981 1.275393685 1.245333102 1.242971562 1.272242049 1.328990416 1.395640848 1.452922353 1.487051144 1.490005080 1.452566657 1.363334726
//
IT	2810
RD	25
LK	-4882061.268744
QD	-958.689150 -> -956.604482
RI	0.0243905771
TR	0.127981	0.019165
MT	16.948132
MM	C_pi: 0.981961, n_recomb: 316886.731729
RS	0	0.000000	0.109863	23369.575687	0.073747	0.114390
RS	1	0.008498	0.109863	23394.195996	0.073825	0.056316
RS	2	0.017719	0.109863	23259.244825	0.073399	0.049352
RS	3	0.027723	0.109863	22954.149706	0.072436	0.052271
RS	4	0.038578	0.219326	11557.284507	0.036471	0.027892
RS	5	0.050355	0.219326	11858.471962	0.037422	0.030226
RS	6	0.063133	0.322980	8306.578717	0.026213	0.021918
RS	7	0.076996	0.322980	8619.412866	0.027200	0.023142
RS	8	0.092038	0.794710	3675.614771	0.011599	0.010034
RS	9	0.108358	0.794710	3904.161806	0.012320	0.011140
RS	10	0.126066	1.318450	2507.062463	0.007912	0.007728
RS	11	0.145278	1.318450	2679.632214	0.008456	0.008490
RS	12	0.166122	1.588428	2377.712009	0.007503	0.007753
RS	13	0.188739	1.588428	2542.347906	0.008023	0.008556
RS	14	0.213277	1.526251	2824.652059	0.008914	0.009761
RS	15	0.239900	1.526251	3010.280313	0.009500	0.010710
RS	16	0.268787	1.683675	2906.504948	0.009172	0.010494
RS	17	0.300128	1.683675	3093.879515	0.009763	0.011253
RS	18	0.334132	2.210198	2511.239645	0.007925	0.009139
RS	19	0.371027	2.210198	2678.639742	0.008453	0.009696
RS	20	0.411056	2.768634	2282.105761	0.007202	0.008240
RS	21	0.454488	2.768634	2436.942389	0.007690	0.008723
RS	22	0.501611	3.005375	2395.790907	0.007560	0.008505
RS	23	0.552738	3.005375	2555.004722	0.008063	0.008980
RS	24	0.608211	2.832790	2884.822106	0.009104	0.010051
RS	25	0.668398	2.832790	3063.260904	0.009667	0.010579
RS	26	0.733699	2.412133	3804.729107	0.012007	0.013028
RS	27	0.804551	2.412133	4006.418468	0.012643	0.013642
RS	28	0.881423	1.967550	5138.950448	0.016217	0.017410
RS	29	0.964829	1.967550	5339.119937	0.016849	0.018054
RS	30	1.055323	1.639665	6599.152131	0.020825	0.022259
RS	31	1.153507	1.639665	6733.380141	0.021249	0.022687
RS	32	1.260035	1.443568	7726.371983	0.024382	0.025998
RS	33	1.375617	1.443568	7720.828807	0.024365	0.025960
RS	34	1.501021	1.334530	8256.199848	0.026054	0.027768
RS	35	1.637083	1.334530	8065.985821	0.025454	0.027159
RS	36	1.784707	1.273974	8158.687977	0.025746	0.027537
RS	37	1.944878	1.273974	7777.741779	0.024544	0.026344
RS	38	2.118660	1.243599	7499.446357	0.023666	0.025511
RS	39	2.307211	1.243599	6961.140061	0.021967	0.023805
RS	40	2.511786	1.240838	6389.378329	0.020163	0.021964
RS	41	2.733747	1.240838	5766.775237	0.018198	0.019929
RS	42	2.974571	1.270306	5017.079664	0.015832	0.017421
RS	43	3.235861	1.270306	4405.346835	0.013902	0.015353
RS	44	3.519357	1.328142	3652.355803	0.011526	0.012775
RS	45	3.826945	1.328142	3123.186621	0.009856	0.010946
RS	46	4.160674	1.396437	2505.178019	0.007906	0.008804
RS	47	4.522764	1.396437	2082.483939	0.006572	0.007326
RS	48	4.915626	1.455455	1633.372720	0.005154	0.005757
RS	49	5.341876	1.455455	1312.024241	0.004140	0.004627
RS	50	5.804350	1.491009	1006.752498	0.003177	0.003555
RS	51	6.306126	1.491009	773.367686	0.002441	0.002732
RS	52	6.850546	1.494689	575.776790	0.001817	0.002036
RS	53	7.441234	1.494689	416.518136	0.001314	0.001473
RS	54	8.082120	1.457035	296.998643	0.000937	0.001051
RS	55	8.777471	1.457035	197.515456	0.000623	0.000700
RS	56	9.531917	1.457035	126.016386	0.000398	0.000447
RS	57	10.350478	1.457035	76.861515	0.000243	0.000273
RS	58	11.238604	1.366420	46.689697	0.000147	0.000166
RS	59	12.202207	1.366420	24.584019	0.000078	0.000087
RS	60	13.247701	1.366420	12.175996	0.000038	0.000043
RS	61	14.382046	1.366420	5.643330	0.000018	0.000020
RS	62	15.612792	1.366420	2.433986	0.000008	0.000009
RS	63	16.948132	1.366420	1.494870	0.000005	0.000005
PA	4+25*2+4+6 0.127981022 0.019164745 16.948132102 0.109863335 0.219326121 0.322980259 0.794709582 1.318449938 1.588428207 1.526251364 1.683674942 2.210198245 2.768633543 3.005375151 2.832789599 2.412132657 1.967549610 1.639665097 1.443568422 1.334530234 1.273973643 1.243599144 1.240837859 1.270306222 1.328141875 1.396436778 1.455455257 1.491009413 1.494689250 1.457035209 1.366420290
//
