# Supplementary material for: African bushpigs exhibit porous species boundaries and appeared in Madagascar concurrently with human arrival
Source: Nat Commun. 2024 Jan 3;15:172. doi: 10.1038/s41467-023-44105-1 (PMC10764920; doi:10.1038/s41467-023-44105-1)
Supplement: Supplementary file 9 — Source Data [file 41467_2023_44105_MOESM9_ESM.zip › sourceData/Fig3a.psmc/RRivNIG46529.psmc]

CC
CC	Brief Description of the file format:
CC	  CC  comments
CC	  MM  useful-messages
CC	  RD  round-of-iterations
CC	  LL  \log[P(sequence)]
CC	  QD  Q-before-opt Q-after-opt
CC	  TR  \theta_0 \rho_0
CC	  RS  k t_k \lambda_k \pi_k \sum_{l\not=k}A_{kl} A_{kk}
CC	  DC  begin end best-k t_k+\Delta_k max-prob
CC
MM	Version: 0.6.5-r67
MM	pattern:4+25*2+4+6, n:63, n_free_lambdas:28
MM	n_iterations:25, skip:1, max_t:15, theta/rho:5
MM	is_decoding:0
MM	n_seqs:16, sum_L:17301143, sum_n:2537867
RD	0
LK	0.000000
QD	0.000000 -> 0.000000
RI	inf
TR	0.158630	0.031726
MT	15.000000
MM	C_pi: 1.000000, n_recomb: 540324.295355
RS	0	0.000000	1.000000	4391.218538	0.008127	0.000000
RS	1	0.008290	1.000000	4715.006497	0.008726	0.000000
RS	2	0.017266	1.000000	5059.104927	0.009363	0.000000
RS	3	0.026987	1.000000	5424.177251	0.010039	0.000000
RS	4	0.037514	1.000000	5810.792934	0.010754	0.000000
RS	5	0.048914	1.000000	6219.400698	0.011510	0.000000
RS	6	0.061258	1.000000	6650.297816	0.012308	0.000000
RS	7	0.074626	1.000000	7103.595237	0.013147	0.000000
RS	8	0.089102	1.000000	7579.178330	0.014027	0.000000
RS	9	0.104778	1.000000	8076.663137	0.014948	0.000000
RS	10	0.121753	1.000000	8595.348132	0.015908	0.000000
RS	11	0.140135	1.000000	9134.161673	0.016905	0.000000
RS	12	0.160042	1.000000	9691.605527	0.017937	0.000000
RS	13	0.181598	1.000000	10265.695170	0.018999	0.000000
RS	14	0.204942	1.000000	10853.897857	0.020088	0.000000
RS	15	0.230221	1.000000	11453.069958	0.021197	0.000000
RS	16	0.257595	1.000000	12059.395486	0.022319	0.000000
RS	17	0.287238	1.000000	12668.328411	0.023446	0.000000
RS	18	0.319339	1.000000	13274.541968	0.024568	0.000000
RS	19	0.354100	1.000000	13871.888931	0.025673	0.000000
RS	20	0.391744	1.000000	14453.377584	0.026749	0.000000
RS	21	0.432507	1.000000	15011.168917	0.027782	0.000000
RS	22	0.476650	1.000000	15536.601242	0.028754	0.000000
RS	23	0.524453	1.000000	16020.249057	0.029649	0.000000
RS	24	0.576218	1.000000	16452.023254	0.030448	0.000000
RS	25	0.632274	1.000000	16821.319763	0.031132	0.000000
RS	26	0.692977	1.000000	17117.223088	0.031680	0.000000
RS	27	0.758711	1.000000	17328.769939	0.032071	0.000000
RS	28	0.829896	1.000000	17445.275923	0.032287	0.000000
RS	29	0.906981	1.000000	17456.725035	0.032308	0.000000
RS	30	0.990456	1.000000	17354.217231	0.032118	0.000000
RS	31	1.080851	1.000000	17130.463679	0.031704	0.000000
RS	32	1.178739	1.000000	16780.312468	0.031056	0.000000
RS	33	1.284742	1.000000	16301.279856	0.030169	0.000000
RS	34	1.399532	1.000000	15694.054074	0.029046	0.000000
RS	35	1.523838	1.000000	14962.931079	0.027693	0.000000
RS	36	1.658449	1.000000	14116.135616	0.026125	0.000000
RS	37	1.804218	1.000000	13165.977770	0.024367	0.000000
RS	38	1.962071	1.000000	12128.796503	0.022447	0.000000
RS	39	2.133009	1.000000	11024.649010	0.020404	0.000000
RS	40	2.318118	1.000000	9876.719106	0.018279	0.000000
RS	41	2.518571	1.000000	8710.440017	0.016121	0.000000
RS	42	2.735641	1.000000	7552.356040	0.013977	0.000000
RS	43	2.970706	1.000000	6428.781490	0.011898	0.000000
RS	44	3.225257	1.000000	5364.350346	0.009928	0.000000
RS	45	3.500909	1.000000	4380.580470	0.008107	0.000000
RS	46	3.799411	1.000000	3494.595806	0.006468	0.000000
RS	47	4.122659	1.000000	2718.152090	0.005031	0.000000
RS	48	4.472702	1.000000	2057.091605	0.003807	0.000000
RS	49	4.851763	1.000000	1511.309092	0.002797	0.000000
RS	50	5.262247	1.000000	1075.247578	0.001990	0.000000
RS	51	5.706758	1.000000	738.868756	0.001367	0.000000
RS	52	6.188118	1.000000	488.971086	0.000905	0.000000
RS	53	6.709380	1.000000	310.675526	0.000575	0.000000
RS	54	7.273854	1.000000	188.876983	0.000350	0.000000
RS	55	7.885120	1.000000	109.476149	0.000203	0.000000
RS	56	8.547059	1.000000	60.258638	0.000112	0.000000
RS	57	9.263869	1.000000	31.363843	0.000058	0.000000
RS	58	10.040101	1.000000	15.365580	0.000028	0.000000
RS	59	10.880679	1.000000	7.050410	0.000013	0.000000
RS	60	11.790939	1.000000	3.013595	0.000006	0.000000
RS	61	12.776655	1.000000	1.192968	0.000002	0.000000
RS	62	13.844085	1.000000	0.434619	0.000001	0.000000
RS	63	15.000000	1.000000	0.204001	0.000000	0.000000
PA	4+25*2+4+6 0.158629823 0.031725965 15.000000000 1.000000000 1.000000000 1.000000000 1.000000000 1.000000000 1.000000000 1.000000000 1.000000000 1.000000000 1.000000000 1.000000000 1.000000000 1.000000000 1.000000000 1.000000000 1.000000000 1.000000000 1.000000000 1.000000000 1.000000000 1.000000000 1.000000000 1.000000000 1.000000000 1.000000000 1.000000000 1.000000000 1.000000000
//
IT	4687
RD	1
LK	-5926570.749075
QD	-13784.422551 -> -4106.243083
RI	0.1193782836
TR	0.165329	0.030793
MT	14.890738
MM	C_pi: 1.130307, n_recomb: 591869.221115
RS	0	0.000000	0.372187	12795.610340	0.021619	0.161954
RS	1	0.008277	0.372187	13539.384283	0.022876	0.029113
RS	2	0.017239	0.372187	14299.120329	0.024159	0.020050
RS	3	0.026944	0.372187	15070.364361	0.025462	0.018786
RS	4	0.037451	0.655683	9055.111994	0.015299	0.016342
RS	5	0.048828	0.655683	9630.820302	0.016272	0.015170
RS	6	0.061147	0.914869	7351.438279	0.012421	0.013015
RS	7	0.074485	0.914869	7841.673300	0.013249	0.011229
RS	8	0.088927	1.157697	6613.753221	0.011174	0.010077
RS	9	0.104565	1.157697	7062.931856	0.011933	0.009519
RS	10	0.121497	1.325918	6584.744184	0.011125	0.009413
RS	11	0.139831	1.325918	7029.916167	0.011877	0.009465
RS	12	0.159682	1.431750	6946.454559	0.011736	0.009509
RS	13	0.181177	1.431750	7407.305631	0.012515	0.009615
RS	14	0.204450	1.492066	7572.529030	0.012794	0.009785
RS	15	0.229650	1.492066	8059.629285	0.013617	0.010020
RS	16	0.256936	1.515701	8433.599438	0.014249	0.010328
RS	17	0.286480	1.515701	8952.413806	0.015126	0.010709
RS	18	0.318469	1.510136	9522.127361	0.016088	0.011173
RS	19	0.353107	1.510136	10072.535526	0.017018	0.011738
RS	20	0.390611	1.481418	10837.540211	0.018311	0.012418
RS	21	0.431220	1.481418	11411.773359	0.019281	0.013225
RS	22	0.475190	1.435147	12368.870982	0.020898	0.014173
RS	23	0.522799	1.435147	12947.788351	0.021876	0.015270
RS	24	0.574349	1.378086	14064.343374	0.023763	0.016511
RS	25	0.630166	1.378086	14612.611028	0.024689	0.017880
RS	26	0.690603	1.317510	15809.002774	0.026710	0.019351
RS	27	0.756043	1.317510	16271.792583	0.027492	0.020886
RS	28	0.826899	1.259215	17426.858353	0.029444	0.022439
RS	29	0.903620	1.259215	17731.210833	0.029958	0.023949
RS	30	0.986691	1.206822	18698.766818	0.031593	0.025357
RS	31	1.076639	1.206822	18761.781008	0.031699	0.026601
RS	32	1.174031	1.162028	19395.626567	0.032770	0.027619
RS	33	1.279484	1.162028	19140.021336	0.032338	0.028352
RS	34	1.393667	1.125417	19320.182772	0.032643	0.028748
RS	35	1.517300	1.125417	18695.692882	0.031588	0.028767
RS	36	1.651166	1.096772	18361.824831	0.031023	0.028386
RS	37	1.796113	1.096772	17366.679589	0.029342	0.027603
RS	38	1.953058	1.075290	16542.232908	0.027949	0.026431
RS	39	2.122993	1.075290	15236.225978	0.025743	0.024905
RS	40	2.306994	1.059926	14029.230621	0.023703	0.023074
RS	41	2.506224	1.059926	12531.463749	0.021173	0.021004
RS	42	2.721946	1.049450	11115.039703	0.018780	0.018771
RS	43	2.955523	1.049450	9582.778265	0.016191	0.016456
RS	44	3.208434	1.042386	8155.561419	0.013779	0.014138
RS	45	3.482278	1.042386	6748.294816	0.011402	0.011892
RS	46	3.778789	1.037204	5484.336404	0.009266	0.009781
RS	47	4.099843	1.037204	4325.729113	0.007309	0.007854
RS	48	4.447471	1.032550	3336.097791	0.005637	0.006146
RS	49	4.823872	1.032550	2487.418871	0.004203	0.004677
RS	50	5.231429	1.027516	1805.378033	0.003050	0.003451
RS	51	5.672720	1.027516	1259.652961	0.002128	0.002461
RS	52	6.150538	1.021868	851.147538	0.001438	0.001691
RS	53	6.667905	1.021868	549.036891	0.000928	0.001115
RS	54	7.228096	1.014493	341.130898	0.000576	0.000703
RS	55	7.834654	1.014493	200.399787	0.000339	0.000421
RS	56	8.491419	1.014493	111.931370	0.000189	0.000239
RS	57	9.202545	1.014493	59.194445	0.000100	0.000128
RS	58	9.972532	1.004959	29.687150	0.000050	0.000064
RS	59	10.806251	1.004959	13.770399	0.000023	0.000030
RS	60	11.708980	1.004959	5.956202	0.000010	0.000013
RS	61	12.686428	1.004959	2.388612	0.000004	0.000005
RS	62	13.744782	1.004959	0.882634	0.000001	0.000002
RS	63	14.890738	1.004959	0.423656	0.000001	0.000001
PA	4+25*2+4+6 0.165329471 0.030792681 14.890737534 0.372186661 0.655682564 0.914869308 1.157696724 1.325917721 1.431750298 1.492066383 1.515700817 1.510135651 1.481417656 1.435147285 1.378086090 1.317509651 1.259215355 1.206822395 1.162028313 1.125417233 1.096772194 1.075290203 1.059925914 1.049449921 1.042386055 1.037204266 1.032549858 1.027515888 1.021868229 1.014492989 1.004959047
//
IT	4327
RD	2
LK	-5913550.555820
QD	-2325.080253 -> -1004.450272
RI	0.0925377240
TR	0.167988	0.030327
MT	14.843129
MM	C_pi: 1.133766, n_recomb: 584819.561755
RS	0	0.000000	0.251033	18636.910170	0.031868	0.163015
RS	1	0.008272	0.251033	19500.548274	0.033345	0.029298
RS	2	0.017228	0.251033	20346.622921	0.034791	0.022950
RS	3	0.026924	0.251033	21164.547082	0.036190	0.024511
RS	4	0.037423	0.529903	10518.841564	0.017986	0.014914
RS	5	0.048790	0.529903	11139.368818	0.019048	0.016221
RS	6	0.061098	0.839942	7462.995912	0.012761	0.011488
RS	7	0.074423	0.839942	7949.599215	0.013593	0.011275
RS	8	0.088851	1.182511	6022.859200	0.010299	0.008922
RS	9	0.104472	1.182511	6433.550943	0.011001	0.009292
RS	10	0.121386	1.441234	5640.094252	0.009644	0.008771
RS	11	0.139698	1.441234	6028.103843	0.010308	0.009406
RS	12	0.159525	1.620470	5728.760627	0.009796	0.009134
RS	13	0.180992	1.620470	6119.722090	0.010464	0.009567
RS	14	0.204235	1.736997	6095.182986	0.010422	0.009570
RS	15	0.229400	1.736997	6503.124359	0.011120	0.009937
RS	16	0.256647	1.795097	6707.488667	0.011469	0.010149
RS	17	0.286148	1.795097	7142.408713	0.012213	0.010515
RS	18	0.318089	1.799310	7577.450140	0.012957	0.010952
RS	19	0.352672	1.799310	8046.047039	0.013758	0.011417
RS	20	0.390116	1.755578	8739.909436	0.014945	0.012185
RS	21	0.430657	1.755578	9243.913608	0.015806	0.012816
RS	22	0.474551	1.673977	10227.023833	0.017487	0.013984
RS	23	0.522076	1.673977	10758.460814	0.018396	0.014849
RS	24	0.573533	1.570698	12019.881211	0.020553	0.016461
RS	25	0.629245	1.570698	12553.238826	0.021465	0.017530
RS	26	0.689566	1.463321	14009.129237	0.023955	0.019496
RS	27	0.754877	1.463321	14494.053458	0.024784	0.020662
RS	28	0.825590	1.364268	15994.050577	0.027349	0.022788
RS	29	0.902152	1.364268	16353.864679	0.027964	0.023857
RS	30	0.985047	1.279707	17704.446620	0.030273	0.025847
RS	31	1.074798	1.279707	17844.272239	0.030512	0.026595
RS	32	1.171974	1.211216	18846.757577	0.032227	0.028138
RS	33	1.277188	1.211216	18672.232549	0.031928	0.028356
RS	34	1.391105	1.158374	19157.927730	0.032759	0.029163
RS	35	1.514444	1.158374	18602.433529	0.031809	0.028690
RS	36	1.647986	1.119597	18481.976997	0.031603	0.028586
RS	37	1.792574	1.119597	17533.683689	0.029981	0.027380
RS	38	1.949122	1.092628	16828.721695	0.028776	0.026370
RS	39	2.118620	1.092628	15545.589987	0.026582	0.024528
RS	40	2.302137	1.075162	14382.638201	0.024593	0.022787
RS	41	2.500835	1.075162	12888.110661	0.022038	0.020526
RS	42	2.715968	1.064816	11468.505408	0.019610	0.018359
RS	43	2.948896	1.064816	9925.771153	0.016972	0.015968
RS	44	3.201092	1.058938	8474.065014	0.014490	0.013723
RS	45	3.474148	1.058938	7046.414237	0.012049	0.011483
RS	46	3.769791	1.054878	5751.749082	0.009835	0.009455
RS	47	4.089888	1.054878	4564.834734	0.007806	0.007571
RS	48	4.436463	1.050384	3543.640593	0.006059	0.005941
RS	49	4.811705	1.050384	2661.844962	0.004552	0.004518
RS	50	5.217987	1.044085	1949.407369	0.003333	0.003350
RS	51	5.657875	1.044085	1371.480982	0.002345	0.002391
RS	52	6.134149	1.035885	936.833072	0.001602	0.001654
RS	53	6.649818	1.035885	609.539035	0.001042	0.001092
RS	54	7.208143	1.024401	383.392029	0.000656	0.000694
RS	55	7.812651	1.024401	227.004513	0.000388	0.000417
RS	56	8.467161	1.024401	127.879737	0.000219	0.000237
RS	57	9.175811	1.024401	68.260042	0.000117	0.000128
RS	58	9.943078	1.009157	34.706468	0.000059	0.000065
RS	59	10.773811	1.009157	16.201784	0.000028	0.000031
RS	60	11.673259	1.009157	7.056847	0.000012	0.000013
RS	61	12.647108	1.009157	2.851573	0.000005	0.000005
RS	62	13.701510	1.009157	1.062463	0.000002	0.000002
RS	63	14.843129	1.009157	0.516686	0.000001	0.000001
PA	4+25*2+4+6 0.167987884 0.030326786 14.843128970 0.251033332 0.529903030 0.839942275 1.182510599 1.441233854 1.620469574 1.736997262 1.795096794 1.799309628 1.755578026 1.673976945 1.570697611 1.463321075 1.364267854 1.279706926 1.211216032 1.158374488 1.119596686 1.092627937 1.075162192 1.064816467 1.058938264 1.054878488 1.050383501 1.044085280 1.035885374 1.024401477 1.009156915
//
IT	4516
RD	3
LK	-5911678.819035
QD	-968.771007 -> -696.776030
RI	0.0862153943
TR	0.169067	0.029903
MT	14.843957
MM	C_pi: 1.122496, n_recomb: 571137.200156
RS	0	0.000000	0.215240	21178.630930	0.037082	0.163301
RS	1	0.008272	0.215240	22033.993483	0.038579	0.029328
RS	2	0.017228	0.215240	22848.425546	0.040005	0.023958
RS	3	0.026925	0.215240	23608.514611	0.041336	0.026753
RS	4	0.037424	0.478531	11088.798728	0.019415	0.014499
RS	5	0.048791	0.478531	11714.806341	0.020511	0.016668
RS	6	0.061099	0.794842	7477.050718	0.013092	0.010993
RS	7	0.074424	0.794842	7957.090681	0.013932	0.011370
RS	8	0.088852	1.175587	5735.389346	0.010042	0.008474
RS	9	0.104474	1.175587	6125.965377	0.010726	0.009211
RS	10	0.121388	1.468297	5240.969540	0.009176	0.008507
RS	11	0.139700	1.468297	5602.868318	0.009810	0.009401
RS	12	0.159528	1.680844	5231.666648	0.009160	0.008968
RS	13	0.180995	1.680844	5591.450155	0.009790	0.009589
RS	14	0.204239	1.833104	5477.125324	0.009590	0.009464
RS	15	0.229405	1.833104	5848.295204	0.010240	0.009929
RS	16	0.256652	1.923163	5947.583427	0.010414	0.010031
RS	17	0.286154	1.923163	6340.412699	0.011101	0.010417
RS	18	0.318096	1.946443	6670.495247	0.011679	0.010783
RS	19	0.352680	1.946443	7093.676052	0.012420	0.011219
RS	20	0.390125	1.902229	7705.723516	0.013492	0.011990
RS	21	0.430667	1.902229	8165.138419	0.014296	0.012541
RS	22	0.474562	1.800820	9116.481615	0.015962	0.013812
RS	23	0.522089	1.800820	9610.095867	0.016826	0.014561
RS	24	0.573547	1.666751	10907.600597	0.019098	0.016388
RS	25	0.629261	1.666751	11415.725745	0.019988	0.017304
RS	26	0.689584	1.527965	12973.228382	0.022715	0.019576
RS	27	0.754897	1.527965	13448.500063	0.023547	0.020562
RS	28	0.825612	1.403040	15094.536850	0.026429	0.023040
RS	29	0.902177	1.403040	15458.769958	0.027067	0.023904
RS	30	0.985075	1.299936	16966.413869	0.029706	0.026227
RS	31	1.074830	1.299936	17119.479336	0.029974	0.026755
RS	32	1.172010	1.219510	18257.960356	0.031968	0.028561
RS	33	1.277228	1.219510	18099.554581	0.031690	0.028555
RS	34	1.391149	1.160141	18676.085801	0.032700	0.029518
RS	35	1.514494	1.160141	18137.083067	0.031756	0.028832
RS	36	1.648042	1.118972	18057.596484	0.031617	0.028775
RS	37	1.792636	1.118972	17129.192600	0.029991	0.027389
RS	38	1.949191	1.092545	16431.190743	0.028769	0.026351
RS	39	2.118696	1.092545	15177.555432	0.026574	0.024384
RS	40	2.302222	1.077610	14011.305259	0.024532	0.022589
RS	41	2.500929	1.077610	12560.228947	0.021992	0.020268
RS	42	2.716072	1.070934	11146.940312	0.019517	0.018064
RS	43	2.949012	1.070934	9659.436236	0.016913	0.015672
RS	44	3.201219	1.068936	8231.256104	0.014412	0.013429
RS	45	3.474289	1.068936	6861.206709	0.012013	0.011227
RS	46	3.769947	1.068064	5600.842746	0.009806	0.009232
RS	47	4.090061	1.068064	4462.025643	0.007813	0.007397
RS	48	4.436654	1.065317	3473.252591	0.006081	0.005812
RS	49	4.811917	1.065317	2622.310538	0.004591	0.004428
RS	50	5.218221	1.058999	1931.009399	0.003381	0.003296
RS	51	5.658133	1.058999	1366.766404	0.002393	0.002360
RS	52	6.134434	1.049275	940.731949	0.001647	0.001642
RS	53	6.650133	1.049275	616.036218	0.001079	0.001088
RS	54	7.208490	1.034800	390.994956	0.000685	0.000697
RS	55	7.813033	1.034800	232.896014	0.000408	0.000420
RS	56	8.467583	1.034800	132.051272	0.000231	0.000240
RS	57	9.176276	1.034800	70.982612	0.000124	0.000130
RS	58	9.943590	1.015229	36.463670	0.000064	0.000067
RS	59	10.774375	1.015229	17.105450	0.000030	0.000032
RS	60	11.673881	1.015229	7.489945	0.000013	0.000014
RS	61	12.647792	1.015229	3.043950	0.000005	0.000006
RS	62	13.702263	1.015229	1.141186	0.000002	0.000002
RS	63	14.843957	1.015229	0.560393	0.000001	0.000001
PA	4+25*2+4+6 0.169067200 0.029902603 14.843957067 0.215239675 0.478530671 0.794841806 1.175587465 1.468297123 1.680843724 1.833104144 1.923163431 1.946443364 1.902228904 1.800819600 1.666751129 1.527964896 1.403040308 1.299936058 1.219510268 1.160141475 1.118972063 1.092545097 1.077610226 1.070933767 1.068936098 1.068064017 1.065316698 1.058999382 1.049275333 1.034799595 1.015229282
//
IT	4247
RD	4
LK	-5911248.023904
QD	-796.867011 -> -683.393338
RI	0.0847662443
TR	0.169486	0.029479
MT	14.873774
MM	C_pi: 1.114958, n_recomb: 559456.122304
RS	0	0.000000	0.203122	21974.494369	0.039278	0.163335
RS	1	0.008275	0.203122	22807.778013	0.040768	0.029335
RS	2	0.017235	0.203122	23589.990975	0.042166	0.024259
RS	3	0.026937	0.203122	24306.791548	0.043447	0.027478
RS	4	0.037441	0.454957	11308.853219	0.020214	0.014430
RS	5	0.048815	0.454957	11932.160947	0.021328	0.016907
RS	6	0.061129	0.767548	7490.957348	0.013390	0.010872
RS	7	0.074463	0.767548	7967.083989	0.014241	0.011477
RS	8	0.088900	1.164479	5596.234443	0.010003	0.008297
RS	9	0.104532	1.164479	5976.657723	0.010683	0.009179
RS	10	0.121458	1.465240	5075.162011	0.009072	0.008414
RS	11	0.139784	1.465240	5425.562671	0.009698	0.009426
RS	12	0.159626	1.688264	5033.495562	0.008997	0.008931
RS	13	0.181111	1.688264	5380.053788	0.009617	0.009651
RS	14	0.204374	1.860793	5215.320788	0.009322	0.009442
RS	15	0.229561	1.860793	5570.012317	0.009956	0.009970
RS	16	0.256833	1.977062	5595.236881	0.010001	0.009971
RS	17	0.286362	1.977062	5967.457815	0.010667	0.010383
RS	18	0.318334	2.022350	6215.361557	0.011110	0.010659
RS	19	0.352952	2.022350	6614.304164	0.011823	0.011093
RS	20	0.390435	1.985945	7156.320820	0.012792	0.011822
RS	21	0.431019	1.985945	7590.082757	0.013567	0.012337
RS	22	0.474962	1.874814	8506.725749	0.015205	0.013645
RS	23	0.522542	1.874814	8976.985028	0.016046	0.014335
RS	24	0.574059	1.719991	10290.307772	0.018393	0.016292
RS	25	0.629838	1.719991	10781.071009	0.019271	0.017131
RS	26	0.690234	1.559131	12402.516670	0.022169	0.019609
RS	27	0.755628	1.559131	12867.857133	0.023001	0.020506
RS	28	0.826433	1.416525	14607.010477	0.026109	0.023226
RS	29	0.903097	1.416525	14966.710016	0.026752	0.023994
RS	30	0.986106	1.301618	16567.081773	0.029613	0.026541
RS	31	1.075983	1.301618	16716.680249	0.029880	0.026965
RS	32	1.173298	1.214478	17921.317090	0.032033	0.028927
RS	33	1.278667	1.214478	17757.122619	0.031740	0.028813
RS	34	1.392754	1.152432	18356.659411	0.032812	0.029837
RS	35	1.516283	1.152432	17810.857566	0.031836	0.029045
RS	36	1.650034	1.111612	17713.983541	0.031663	0.028956
RS	37	1.794853	1.111612	16784.823704	0.030002	0.027479
RS	38	1.951656	1.087650	16050.105586	0.028689	0.026353
RS	39	2.121435	1.087650	14810.881840	0.026474	0.024325
RS	40	2.305264	1.076610	13613.758414	0.024334	0.022435
RS	41	2.504305	1.076610	12197.661358	0.021803	0.020093
RS	42	2.719816	1.074613	10776.981523	0.019263	0.017824
RS	43	2.953162	1.074613	9342.279143	0.016699	0.015451
RS	44	3.205818	1.077292	7933.675326	0.014181	0.013188
RS	45	3.479382	1.077292	6623.486791	0.011839	0.011029
RS	46	3.775584	1.080250	5399.354411	0.009651	0.009051
RS	47	4.096297	1.080250	4314.016569	0.007711	0.007264
RS	48	4.443549	1.079774	3362.582215	0.006010	0.005710
RS	49	4.819538	1.079774	2549.325922	0.004557	0.004362
RS	50	5.226641	1.073863	1885.024964	0.003369	0.003257
RS	51	5.667432	1.073863	1340.988500	0.002397	0.002340
RS	52	6.144699	1.062982	928.755929	0.001660	0.001636
RS	53	6.661462	1.062982	611.527153	0.001093	0.001089
RS	54	7.220987	1.045949	391.094650	0.000699	0.000702
RS	55	7.826815	1.045949	234.146065	0.000419	0.000424
RS	56	8.482776	1.045949	133.491607	0.000239	0.000244
RS	57	9.193020	1.045949	72.183144	0.000129	0.000133
RS	58	9.962037	1.022625	37.403337	0.000067	0.000069
RS	59	10.794693	1.022625	17.618667	0.000031	0.000033
RS	60	11.696253	1.022625	7.748896	0.000014	0.000014
RS	61	12.672418	1.022625	3.164212	0.000006	0.000006
RS	62	13.729364	1.022625	1.192356	0.000002	0.000002
RS	63	14.873774	1.022625	0.590210	0.000001	0.000001
PA	4+25*2+4+6 0.169485665 0.029478935 14.873773775 0.203122108 0.454956929 0.767547772 1.164478772 1.465239618 1.688263907 1.860793199 1.977062209 2.022350081 1.985944946 1.874814439 1.719991107 1.559130716 1.416525278 1.301618042 1.214478481 1.152431961 1.111612301 1.087650099 1.076609514 1.074613080 1.077291749 1.080250370 1.079773882 1.073862929 1.062982469 1.045949160 1.022624803
//
IT	3332
RD	5
LK	-5911042.835856
QD	-763.907508 -> -683.111666
RI	0.0845188850
TR	0.169611	0.029059
MT	14.920059
MM	C_pi: 1.110775, n_recomb: 549583.408624
RS	0	0.000000	0.198889	22056.854781	0.040134	0.163289
RS	1	0.008281	0.198889	22873.032568	0.041619	0.029335
RS	2	0.017247	0.198889	23634.701327	0.043005	0.024300
RS	3	0.026955	0.198889	24327.311366	0.044265	0.027622
RS	4	0.037468	0.442582	11382.286663	0.020711	0.014470
RS	5	0.048851	0.442582	12001.189338	0.021837	0.017052
RS	6	0.061177	0.749632	7500.326415	0.013647	0.010879
RS	7	0.074523	0.749632	7973.828255	0.014509	0.011572
RS	8	0.088974	1.155448	5511.619495	0.010029	0.008215
RS	9	0.104622	1.155448	5885.829789	0.010710	0.009151
RS	10	0.121566	1.453726	4998.171589	0.009094	0.008386
RS	11	0.139913	1.453726	5342.866611	0.009722	0.009456
RS	12	0.159779	1.676156	4953.000336	0.009012	0.008951
RS	13	0.181290	1.676156	5293.657870	0.009632	0.009728
RS	14	0.204582	1.859515	5098.126539	0.009276	0.009465
RS	15	0.229803	1.859515	5444.930894	0.009907	0.010037
RS	16	0.257113	1.996748	5412.439681	0.009848	0.009948
RS	17	0.286684	1.996748	5773.505810	0.010505	0.010387
RS	18	0.318703	2.063998	5952.291942	0.010831	0.010569
RS	19	0.353374	2.063998	6336.724021	0.011530	0.011010
RS	20	0.390916	2.039525	6816.542281	0.012403	0.011679
RS	21	0.431566	2.039525	7233.802852	0.013162	0.012178
RS	22	0.475582	1.924488	8116.269373	0.014768	0.013490
RS	23	0.523244	1.924488	8570.744179	0.015595	0.014149
RS	24	0.574852	1.754767	9891.629951	0.017998	0.016190
RS	25	0.630733	1.754767	10370.082200	0.018869	0.016986
RS	26	0.691241	1.577057	12039.222814	0.021906	0.019617
RS	27	0.756760	1.577057	12496.546050	0.022738	0.020466
RS	28	0.827704	1.421056	14306.914560	0.026032	0.023374
RS	29	0.904523	1.421056	14660.690979	0.026676	0.024091
RS	30	0.987703	1.297586	16329.021736	0.029712	0.026809
RS	31	1.077770	1.297586	16470.795670	0.029970	0.027178
RS	32	1.175296	1.205974	17717.140782	0.032237	0.029253
RS	33	1.280897	1.205974	17540.615610	0.031916	0.029077
RS	34	1.395243	1.142670	18141.760816	0.033010	0.030127
RS	35	1.519057	1.142670	17581.462460	0.031991	0.029271
RS	36	1.653123	1.103007	17450.759615	0.031753	0.029126
RS	37	1.798291	1.103007	16512.861234	0.030046	0.027591
RS	38	1.955479	1.081917	15730.158135	0.028622	0.026363
RS	39	2.125683	1.081917	14497.477507	0.026379	0.024299
RS	40	2.309982	1.074969	13261.937071	0.024131	0.022304
RS	41	2.509541	1.074969	11873.140374	0.021604	0.019956
RS	42	2.725624	1.077774	10439.443268	0.018995	0.017615
RS	43	2.959601	1.077774	9050.213901	0.016467	0.015266
RS	44	3.212952	1.085251	7656.203970	0.013931	0.012977
RS	45	3.487281	1.085251	6399.509577	0.011644	0.010860
RS	46	3.784327	1.092188	5207.180727	0.009475	0.008891
RS	47	4.105970	1.092188	4170.782549	0.007589	0.007150
RS	48	4.454246	1.094126	3253.561451	0.005920	0.005620
RS	49	4.831361	1.094126	2475.694555	0.004505	0.004306
RS	50	5.239704	1.088758	1836.954869	0.003342	0.003223
RS	51	5.681859	1.088758	1312.676915	0.002388	0.002324
RS	52	6.160627	1.076857	914.151174	0.001663	0.001633
RS	53	6.679040	1.076857	604.843181	0.001101	0.001090
RS	54	7.240380	1.057462	389.444374	0.000709	0.000707
RS	55	7.848202	1.057462	234.214754	0.000426	0.000429
RS	56	8.506354	1.057462	134.181241	0.000244	0.000247
RS	57	9.219005	1.057462	72.935950	0.000133	0.000135
RS	58	9.990668	1.030753	38.082799	0.000069	0.000071
RS	59	10.826228	1.030753	18.004159	0.000033	0.000034
RS	60	11.730977	1.030753	7.949334	0.000014	0.000015
RS	61	12.710643	1.030753	3.259604	0.000006	0.000006
RS	62	13.771432	1.030753	1.233783	0.000002	0.000002
RS	63	14.920059	1.030753	0.614949	0.000001	0.000001
PA	4+25*2+4+6 0.169610649 0.029059358 14.920058569 0.198889203 0.442582433 0.749631570 1.155447914 1.453726058 1.676156301 1.859515493 1.996748437 2.063997637 2.039524641 1.924487610 1.754766527 1.577056818 1.421056209 1.297586236 1.205974273 1.142669696 1.103007338 1.081917142 1.074968792 1.077773659 1.085250904 1.092187894 1.094125544 1.088758177 1.076856502 1.057462245 1.030752727
//
IT	4272
RD	6
LK	-5910888.850838
QD	-743.283271 -> -675.293579
RI	0.0845769610
TR	0.169603	0.028651
MT	14.974456
MM	C_pi: 1.108266, n_recomb: 540782.242222
RS	0	0.000000	0.197397	21885.969472	0.040471	0.163213
RS	1	0.008287	0.197397	22688.882840	0.041956	0.029336
RS	2	0.017260	0.197397	23436.481451	0.043338	0.024250
RS	3	0.026977	0.197397	24114.253942	0.044591	0.027572
RS	4	0.037499	0.435079	11386.462989	0.021056	0.014534
RS	5	0.048894	0.435079	12000.382138	0.022191	0.017148
RS	6	0.061232	0.736862	7497.708753	0.013865	0.010925
RS	7	0.074593	0.736862	7968.752688	0.014736	0.011652
RS	8	0.089061	1.149588	5440.973665	0.010061	0.008162
RS	9	0.104728	1.149588	5810.183576	0.010744	0.009116
RS	10	0.121693	1.441435	4950.497035	0.009154	0.008378
RS	11	0.140064	1.441435	5291.501344	0.009785	0.009479
RS	12	0.159958	1.658052	4916.559294	0.009092	0.008992
RS	13	0.181500	1.658052	5254.119600	0.009716	0.009805
RS	14	0.204827	1.846534	5040.118813	0.009320	0.009510
RS	15	0.230087	1.846534	5382.604872	0.009953	0.010116
RS	16	0.257441	2.000427	5303.309211	0.009807	0.009950
RS	17	0.287061	2.000427	5657.401250	0.010462	0.010413
RS	18	0.319136	2.088402	5775.838906	0.010681	0.010505
RS	19	0.353868	2.088402	6150.252374	0.011373	0.010958
RS	20	0.391479	2.077747	6573.032977	0.012155	0.011558
RS	21	0.432207	2.077747	6978.125625	0.012904	0.012053
RS	22	0.476310	1.962226	7826.178275	0.014472	0.013351
RS	23	0.524067	1.962226	8268.484705	0.015290	0.013993
RS	24	0.575782	1.781163	9590.335580	0.017734	0.016092
RS	25	0.631782	1.781163	10058.923429	0.018601	0.016861
RS	26	0.692423	1.589696	11763.923873	0.021754	0.019613
RS	27	0.758089	1.589696	12214.358040	0.022586	0.020433
RS	28	0.829196	1.422707	14081.559181	0.026039	0.023497
RS	29	0.906196	1.422707	14429.405011	0.026682	0.024183
RS	30	0.989577	1.292351	16151.739998	0.029867	0.027044
RS	31	1.079867	1.292351	16284.938047	0.030114	0.027378
RS	32	1.177640	1.197278	17562.092102	0.032475	0.029544
RS	33	1.283514	1.197278	17372.129558	0.032124	0.029328
RS	34	1.398163	1.133192	17968.624308	0.033227	0.030392
RS	35	1.522311	1.133192	17392.511697	0.032162	0.029489
RS	36	1.656748	1.094790	17226.157353	0.031854	0.029284
RS	37	1.802325	1.094790	16277.760831	0.030100	0.027706
RS	38	1.959966	1.076454	15448.063818	0.028566	0.026377
RS	39	2.130670	1.076454	14219.188740	0.026294	0.024286
RS	40	2.315520	1.073392	12946.627465	0.023941	0.022189
RS	41	2.515687	1.073392	11580.985778	0.021415	0.019840
RS	42	2.732442	1.080809	10134.124808	0.018740	0.017427
RS	43	2.967159	1.080809	8784.974804	0.016245	0.015103
RS	44	3.221327	1.092970	7403.308548	0.013690	0.012785
RS	45	3.496556	1.092970	6194.365345	0.011454	0.010709
RS	46	3.794594	1.103844	5030.347272	0.009302	0.008747
RS	47	4.117328	1.103844	4038.027316	0.007467	0.007046
RS	48	4.466807	1.108205	3151.697997	0.005828	0.005538
RS	49	4.845246	1.108205	2406.102497	0.004449	0.004255
RS	50	5.255046	1.103409	1790.822554	0.003312	0.003192
RS	51	5.698804	1.103409	1284.925850	0.002376	0.002309
RS	52	6.179336	1.090540	899.283803	0.001663	0.001629
RS	53	6.699688	1.090540	597.622531	0.001105	0.001092
RS	54	7.263160	1.068908	387.161702	0.000716	0.000711
RS	55	7.873326	1.068908	233.789503	0.000432	0.000433
RS	56	8.534055	1.068908	134.522252	0.000249	0.000250
RS	57	9.249536	1.068908	73.463648	0.000136	0.000137
RS	58	10.024307	1.039047	38.621879	0.000071	0.000072
RS	59	10.863282	1.039047	18.317984	0.000034	0.000034
RS	60	11.771780	1.039047	8.115727	0.000015	0.000015
RS	61	12.755563	1.039047	3.340032	0.000006	0.000006
RS	62	13.820870	1.039047	1.269162	0.000002	0.000002
RS	63	14.974456	1.039047	0.636404	0.000001	0.000001
PA	4+25*2+4+6 0.169603441 0.028651310 14.974455564 0.197397120 0.435079337 0.736861948 1.149587898 1.441435096 1.658051609 1.846534409 2.000427444 2.088401631 2.077746667 1.962225756 1.781163097 1.589696422 1.422706873 1.292351099 1.197278317 1.133191728 1.094790345 1.076453779 1.073391567 1.080809399 1.092970272 1.103843825 1.108205194 1.103408883 1.090540497 1.068908432 1.039047240
//
IT	3211
RD	7
LK	-5910757.705272
QD	-723.469208 -> -664.143261
RI	0.0846994791
TR	0.169536	0.028260
MT	15.032093
MM	C_pi: 1.106491, n_recomb: 532659.709617
RS	0	0.000000	0.196813	21641.827578	0.040630	0.163123
RS	1	0.008293	0.196813	22433.387271	0.042116	0.029339
RS	2	0.017274	0.196813	23169.703861	0.043498	0.024176
RS	3	0.027000	0.196813	23836.377854	0.044750	0.027470
RS	4	0.037533	0.429859	11355.719638	0.021319	0.014594
RS	5	0.048939	0.429859	11964.366393	0.022462	0.017216
RS	6	0.061291	0.727087	7482.836303	0.014048	0.010979
RS	7	0.074667	0.727087	7951.208950	0.014927	0.011719
RS	8	0.089153	1.146610	5370.280339	0.010082	0.008116
RS	9	0.104840	1.146610	5734.705959	0.010766	0.009071
RS	10	0.121828	1.430836	4909.494717	0.009217	0.008374
RS	11	0.140224	1.430836	5247.358853	0.009851	0.009492
RS	12	0.160147	1.639203	4894.909576	0.009190	0.009039
RS	13	0.181722	1.639203	5230.355340	0.009819	0.009876
RS	14	0.205086	1.829206	5006.715334	0.009399	0.009564
RS	15	0.230387	1.829206	5346.381370	0.010037	0.010199
RS	16	0.257787	1.996272	5228.756842	0.009816	0.009967
RS	17	0.287460	1.996272	5577.846391	0.010472	0.010454
RS	18	0.319593	2.103311	5642.884323	0.010594	0.010461
RS	19	0.354391	2.103311	6009.546589	0.011282	0.010927
RS	20	0.392075	2.107208	6379.461478	0.011977	0.011458
RS	21	0.432884	2.107208	6774.642509	0.012719	0.011952
RS	22	0.477078	1.993338	7588.036584	0.014246	0.013228
RS	23	0.524937	1.993338	8020.044599	0.015057	0.013858
RS	24	0.576765	1.803283	9337.371497	0.017530	0.015999
RS	25	0.632891	1.803283	9797.311895	0.018393	0.016751
RS	26	0.693672	1.600097	11528.397263	0.021643	0.019603
RS	27	0.759493	1.600097	11972.526687	0.022477	0.020404
RS	28	0.830773	1.423646	13885.173371	0.026068	0.023600
RS	29	0.907965	1.423646	14227.360924	0.026710	0.024266
RS	30	0.991559	1.287397	15993.697121	0.030026	0.027251
RS	31	1.082085	1.287397	16118.716658	0.030261	0.027561
RS	32	1.180119	1.189370	17420.629321	0.032705	0.029807
RS	33	1.286283	1.189370	17218.009584	0.032325	0.029558
RS	34	1.401251	1.124628	17808.799441	0.033434	0.030634
RS	35	1.525755	1.124628	17217.872508	0.032324	0.029692
RS	36	1.660583	1.087352	17019.007953	0.031951	0.029431
RS	37	1.806594	1.087352	16060.712658	0.030152	0.027817
RS	38	1.964713	1.071483	15189.129822	0.028516	0.026393
RS	39	2.135946	1.071483	13963.426732	0.026215	0.024279
RS	40	2.321379	1.071977	12658.235653	0.023764	0.022087
RS	41	2.522192	1.071977	11313.343028	0.021239	0.019737
RS	42	2.739658	1.083720	9855.205849	0.018502	0.017257
RS	43	2.975159	1.083720	8542.119193	0.016037	0.014955
RS	44	3.230191	1.100363	7171.940364	0.013464	0.012611
RS	45	3.506374	1.100363	6006.013584	0.011276	0.010571
RS	46	3.805461	1.115068	4867.695668	0.009138	0.008613
RS	47	4.129352	1.115068	3915.226088	0.007350	0.006949
RS	48	4.480105	1.121809	3056.983520	0.005739	0.005462
RS	49	4.859947	1.121809	2340.802286	0.004395	0.004206
RS	50	5.271290	1.117577	1747.055103	0.003280	0.003162
RS	51	5.716746	1.117577	1258.169084	0.002362	0.002294
RS	52	6.199146	1.103772	884.565210	0.001661	0.001625
RS	53	6.721553	1.103772	590.183262	0.001108	0.001092
RS	54	7.287285	1.079995	384.488615	0.000722	0.000715
RS	55	7.899934	1.079995	233.025116	0.000437	0.000436
RS	56	8.563393	1.079995	134.608001	0.000253	0.000253
RS	57	9.281873	1.079995	73.819062	0.000139	0.000139
RS	58	10.059940	1.047189	39.048984	0.000073	0.000074
RS	59	10.902534	1.047189	18.573570	0.000035	0.000035
RS	60	11.815006	1.047189	8.253987	0.000015	0.000016
RS	61	12.803153	1.047189	3.407904	0.000006	0.000006
RS	62	13.873250	1.047189	1.299393	0.000002	0.000002
RS	63	15.032093	1.047189	0.655009	0.000001	0.000001
PA	4+25*2+4+6 0.169536154 0.028259511 15.032092686 0.196812596 0.429858789 0.727086981 1.146610259 1.430836470 1.639203213 1.829206243 1.996272350 2.103311161 2.107207514 1.993338394 1.803282911 1.600096543 1.423645778 1.287397215 1.189370045 1.124628227 1.087352366 1.071483048 1.071976861 1.083720209 1.100363182 1.115067792 1.121809184 1.117576952 1.103771638 1.079995323 1.047188641
//
IT	3677
RD	8
LK	-5910642.945022
QD	-705.087872 -> -652.866456
RI	0.0848197706
TR	0.169442	0.027886
MT	15.090167
MM	C_pi: 1.105026, n_recomb: 525047.206974
RS	0	0.000000	0.196478	21389.440024	0.040738	0.163030
RS	1	0.008300	0.196478	22170.624609	0.042226	0.029345
RS	2	0.017289	0.196478	22896.855933	0.043609	0.024100
RS	3	0.027023	0.196478	23553.859585	0.044860	0.027367
RS	4	0.037566	0.425818	11306.656081	0.021535	0.014644
RS	5	0.048984	0.425818	11909.895240	0.022683	0.017269
RS	6	0.061350	0.719148	7458.659355	0.014206	0.011030
RS	7	0.074741	0.719148	7924.123240	0.015092	0.011776
RS	8	0.089245	1.145976	5296.069885	0.010087	0.008069
RS	9	0.104952	1.145976	5655.637579	0.010772	0.009017
RS	10	0.121963	1.422533	4867.358562	0.009270	0.008367
RS	11	0.140385	1.422533	5202.115703	0.009908	0.009495
RS	12	0.160337	1.621566	4876.653834	0.009288	0.009086
RS	13	0.181945	1.621566	5210.257094	0.009923	0.009940
RS	14	0.205346	1.810728	4983.591843	0.009492	0.009623
RS	15	0.230689	1.810728	5321.077907	0.010134	0.010281
RS	16	0.258136	1.988115	5172.179948	0.009851	0.009994
RS	17	0.287861	1.988115	5517.295690	0.010508	0.010502
RS	18	0.320053	2.112390	5535.079823	0.010542	0.010431
RS	19	0.354916	2.112390	5895.303984	0.011228	0.010912
RS	20	0.392674	2.130971	6216.130932	0.011839	0.011373
RS	21	0.433565	2.130971	6602.767476	0.012576	0.011871
RS	22	0.477850	2.020152	7381.746828	0.014059	0.013118
RS	23	0.525811	2.020152	7804.597043	0.014865	0.013742
RS	24	0.577753	1.822817	9113.077886	0.017357	0.015913
RS	25	0.634006	1.822817	9565.086208	0.018218	0.016652
RS	26	0.694927	1.609403	11314.252424	0.021549	0.019589
RS	27	0.760905	1.609403	11752.430638	0.022384	0.020375
RS	28	0.832359	1.424589	13701.152556	0.026095	0.023689
RS	29	0.909744	1.424589	14038.013774	0.026737	0.024339
RS	30	0.993552	1.283126	15840.460154	0.030170	0.027436
RS	31	1.084315	1.283126	15958.039217	0.030394	0.027725
RS	32	1.182612	1.182446	17280.640895	0.032913	0.030044
RS	33	1.289067	1.182446	17066.713119	0.032505	0.029769
RS	34	1.404358	1.117054	17652.525342	0.033621	0.030855
RS	35	1.529218	1.117054	17048.471285	0.032470	0.029880
RS	36	1.664441	1.080701	16821.660108	0.032038	0.029568
RS	37	1.810888	1.080701	15854.755852	0.030197	0.027921
RS	38	1.969489	1.066975	14947.351004	0.028469	0.026412
RS	39	2.141254	1.066975	13724.837421	0.026140	0.024277
RS	40	2.327276	1.070672	12391.946877	0.023602	0.021996
RS	41	2.528736	1.070672	11066.055358	0.021076	0.019646
RS	42	2.746918	1.086426	9598.975952	0.018282	0.017103
RS	43	2.983209	1.086426	8318.613567	0.015844	0.014821
RS	44	3.239112	1.107325	6959.486496	0.013255	0.012450
RS	45	3.516254	1.107325	5832.503029	0.011109	0.010443
RS	46	3.816399	1.125725	4717.760178	0.008985	0.008489
RS	47	4.141455	1.125725	3801.427560	0.007240	0.006860
RS	48	4.493491	1.134784	2968.833844	0.005654	0.005390
RS	49	4.874745	1.134784	2279.512214	0.004342	0.004160
RS	50	5.287643	1.131098	1705.571229	0.003248	0.003133
RS	51	5.734811	1.131098	1232.434402	0.002347	0.002280
RS	52	6.219094	1.116378	870.081195	0.001657	0.001620
RS	53	6.743571	1.116378	582.612837	0.001110	0.001092
RS	54	7.311579	1.090549	381.501513	0.000727	0.000718
RS	55	7.926731	1.090549	231.974445	0.000442	0.000439
RS	56	8.592940	1.090549	134.472064	0.000256	0.000256
RS	57	9.314444	1.090549	74.021769	0.000141	0.000141
RS	58	10.095832	1.054991	39.374611	0.000075	0.000075
RS	59	10.942073	1.054991	18.775815	0.000036	0.000036
RS	60	11.858552	1.054991	8.366224	0.000016	0.000016
RS	61	12.851098	1.054991	3.464051	0.000007	0.000007
RS	62	13.926024	1.054991	1.324773	0.000003	0.000003
RS	63	15.090167	1.054991	0.670892	0.000001	0.000001
PA	4+25*2+4+6 0.169442439 0.027886329 15.090166691 0.196478311 0.425817549 0.719147850 1.145976033 1.422533171 1.621565664 1.810727976 1.988114595 2.112389746 2.130970912 2.020151938 1.822816630 1.609403440 1.424589375 1.283125846 1.182446450 1.117054027 1.080700658 1.066974664 1.070671874 1.086425954 1.107325347 1.125724770 1.134783676 1.131098280 1.116378038 1.090549362 1.054991366
//
IT	4343
RD	9
LK	-5910541.823116
QD	-688.887577 -> -642.774046
RI	0.0849239165
TR	0.169339	0.027533
MT	15.147055
MM	C_pi: 1.103685, n_recomb: 517869.808691
RS	0	0.000000	0.196173	21149.617253	0.040840	0.162936
RS	1	0.008306	0.196173	21921.036444	0.042329	0.029353
RS	2	0.017303	0.196173	22637.791076	0.043713	0.024029
RS	3	0.027046	0.196173	23285.725994	0.044964	0.027277
RS	4	0.037599	0.422423	11248.806926	0.021721	0.014684
RS	5	0.049028	0.422423	11846.634088	0.022876	0.017311
RS	6	0.061407	0.712349	7428.835223	0.014345	0.011077
RS	7	0.074814	0.712349	7891.248668	0.015238	0.011827
RS	8	0.089335	1.147114	5218.776993	0.010077	0.008018
RS	9	0.105061	1.147114	5573.390394	0.010762	0.008958
RS	10	0.122094	1.416412	4822.170026	0.009312	0.008356
RS	11	0.140542	1.416412	5153.711551	0.009952	0.009490
RS	12	0.160522	1.605725	4857.652769	0.009380	0.009128
RS	13	0.182162	1.605725	5189.425263	0.010021	0.009994
RS	14	0.205599	1.792430	4964.809814	0.009587	0.009682
RS	15	0.230983	1.792430	5300.400678	0.010235	0.010360
RS	16	0.258476	1.977821	5126.115099	0.009898	0.010027
RS	17	0.288252	1.977821	5467.862684	0.010558	0.010556
RS	18	0.320501	2.117575	5443.736981	0.010512	0.010412
RS	19	0.355430	2.117575	5798.386779	0.011197	0.010908
RS	20	0.393259	2.150570	6073.863311	0.011729	0.011302
RS	21	0.434230	2.150570	6452.913524	0.012460	0.011804
RS	22	0.478605	2.043776	7198.130349	0.013899	0.013021
RS	23	0.526666	2.043776	7612.640664	0.014700	0.013641
RS	24	0.578719	1.840479	8909.146176	0.017203	0.015835
RS	25	0.635095	1.840479	9353.735287	0.018062	0.016564
RS	26	0.696155	1.618032	11114.497654	0.021462	0.019573
RS	27	0.762286	1.618032	11546.988615	0.022297	0.020348
RS	28	0.833910	1.425722	13524.025810	0.026115	0.023766
RS	29	0.911483	1.425722	13855.889062	0.026756	0.024403
RS	30	0.995500	1.279572	15687.861860	0.030293	0.027600
RS	31	1.086496	1.279572	15798.793682	0.030507	0.027872
RS	32	1.185049	1.176459	17138.925877	0.033095	0.030259
RS	33	1.291790	1.176459	16915.127863	0.032663	0.029959
RS	34	1.407396	1.110385	17497.177417	0.033787	0.031058
RS	35	1.532605	1.110385	16881.780191	0.032599	0.030052
RS	36	1.668214	1.074744	16631.740837	0.032116	0.029696
RS	37	1.815087	1.074744	15657.606483	0.030235	0.028019
RS	38	1.974160	1.062849	14720.228899	0.028425	0.026433
RS	39	2.146446	1.062849	13501.064017	0.026070	0.024277
RS	40	2.333043	1.069405	12145.158342	0.023452	0.021917
RS	41	2.535139	1.069405	10836.772057	0.020926	0.019564
RS	42	2.754022	1.088861	9362.916434	0.018080	0.016963
RS	43	2.991086	1.088861	8112.343911	0.015665	0.014698
RS	44	3.247841	1.113784	6763.942191	0.013061	0.012303
RS	45	3.525923	1.113784	5672.302281	0.010953	0.010325
RS	46	3.827103	1.135736	4579.260855	0.008842	0.008374
RS	47	4.153300	1.135736	3695.776613	0.007136	0.006776
RS	48	4.506592	1.147037	2886.685777	0.005574	0.005322
RS	49	4.889230	1.147037	2221.932602	0.004291	0.004116
RS	50	5.303651	1.143874	1666.244384	0.003217	0.003105
RS	51	5.752495	1.143874	1207.700845	0.002332	0.002265
RS	52	6.238621	1.128268	855.862721	0.001653	0.001614
RS	53	6.765126	1.128268	574.959694	0.001110	0.001091
RS	54	7.335364	1.100466	378.253202	0.000730	0.000721
RS	55	7.952968	1.100466	230.674584	0.000445	0.000442
RS	56	8.621873	1.100466	134.138118	0.000259	0.000258
RS	57	9.346338	1.100466	74.085512	0.000143	0.000143
RS	58	10.130980	1.062330	39.606315	0.000076	0.000076
RS	59	10.980796	1.062330	18.927948	0.000037	0.000037
RS	60	11.901201	1.062330	8.453672	0.000016	0.000016
RS	61	12.898058	1.062330	3.508881	0.000007	0.000007
RS	62	13.977716	1.062330	1.345409	0.000003	0.000003
RS	63	15.147055	1.062330	0.684062	0.000001	0.000001
PA	4+25*2+4+6 0.169338899 0.027532742 15.147054726 0.196173262 0.422422626 0.712349146 1.147113729 1.416412042 1.605725423 1.792430329 1.977821136 2.117575151 2.150569953 2.043775502 1.840478504 1.618032349 1.425722443 1.279572267 1.176458529 1.110385213 1.074743579 1.062848577 1.069404723 1.088860781 1.113784013 1.135735855 1.147036504 1.143874395 1.128268173 1.100466038 1.062329929
//
IT	3638
RD	10
LK	-5910452.480349
QD	-675.034915 -> -634.243642
RI	0.0850140275
TR	0.169233	0.027199
MT	15.202063
MM	C_pi: 1.102413, n_recomb: 511096.092710
RS	0	0.000000	0.195845	20926.579010	0.040945	0.162844
RS	1	0.008312	0.195845	21688.731592	0.042436	0.029362
RS	2	0.017316	0.195845	22396.457834	0.043820	0.023965
RS	3	0.027068	0.195845	23035.712104	0.045071	0.027200
RS	4	0.037630	0.419422	11187.519995	0.021889	0.014716
RS	5	0.049071	0.419422	11780.032308	0.023049	0.017348
RS	6	0.061462	0.706262	7396.655690	0.014472	0.011121
RS	7	0.074884	0.706262	7855.997930	0.015371	0.011874
RS	8	0.089421	1.149551	5139.948459	0.010057	0.007964
RS	9	0.105167	1.149551	5489.575570	0.010741	0.008895
RS	10	0.122221	1.412196	4774.110937	0.009341	0.008340
RS	11	0.140693	1.412196	5102.325264	0.009983	0.009477
RS	12	0.160701	1.591810	4836.601408	0.009463	0.009166
RS	13	0.182372	1.591810	5166.473638	0.010109	0.010041
RS	14	0.205844	1.774981	4947.684037	0.009681	0.009741
RS	15	0.231267	1.774981	5281.509301	0.010334	0.010434
RS	16	0.258804	1.966459	5086.883415	0.009953	0.010064
RS	17	0.288629	1.966459	5425.665469	0.010616	0.010611
RS	18	0.320934	2.119964	5364.564379	0.010496	0.010403
RS	19	0.355924	2.119964	5714.287153	0.011180	0.010912
RS	20	0.393823	2.166912	5947.917929	0.011638	0.011243
RS	21	0.434872	2.166912	6320.138589	0.012366	0.011750
RS	22	0.479333	2.064826	7032.616781	0.013760	0.012934
RS	23	0.527490	2.064826	7439.459941	0.014556	0.013553
RS	24	0.579651	1.856634	8721.828097	0.017065	0.015762
RS	25	0.636147	1.856634	9159.439417	0.017921	0.016485
RS	26	0.697339	1.626140	10926.757864	0.021379	0.019556
RS	27	0.763617	1.626140	11353.808424	0.022215	0.020322
RS	28	0.835406	1.427069	13352.725769	0.026126	0.023832
RS	29	0.913161	1.427069	13679.912762	0.026766	0.024459
RS	30	0.997380	1.276680	15535.813577	0.030397	0.027746
RS	31	1.088600	1.276680	15640.859244	0.030603	0.028004
RS	32	1.187402	1.171306	16995.972137	0.033254	0.030453
RS	33	1.294418	1.171306	16763.657458	0.032799	0.030132
RS	34	1.410328	1.104514	17343.247656	0.033933	0.031244
RS	35	1.535875	1.104514	16718.157991	0.032710	0.030210
RS	36	1.671857	1.069394	16449.184234	0.032184	0.029816
RS	37	1.819142	1.069394	15469.072315	0.030266	0.028111
RS	38	1.978671	1.059043	14506.987091	0.028384	0.026456
RS	39	2.151460	1.059043	13291.276375	0.026005	0.024280
RS	40	2.338613	1.068136	11916.490784	0.023316	0.021847
RS	41	2.541322	1.068136	10624.203862	0.020787	0.019491
RS	42	2.760882	1.090999	9145.399017	0.017894	0.016836
RS	43	2.998693	1.090999	7921.936216	0.015500	0.014586
RS	44	3.256272	1.119716	6583.883072	0.012882	0.012167
RS	45	3.535262	1.119716	5524.335109	0.010809	0.010216
RS	46	3.837443	1.145076	4451.269946	0.008709	0.008267
RS	47	4.164743	1.145076	3597.669509	0.007039	0.006697
RS	48	4.519249	1.158542	2810.124605	0.005498	0.005258
RS	49	4.903224	1.158542	2167.861569	0.004242	0.004073
RS	50	5.319117	1.155880	1629.001257	0.003187	0.003078
RS	51	5.769581	1.155880	1183.981115	0.002317	0.002249
RS	52	6.257490	1.139410	841.969957	0.001647	0.001608
RS	53	6.785956	1.139410	567.287950	0.001110	0.001089
RS	54	7.358351	1.109728	374.797275	0.000733	0.000722
RS	55	7.978327	1.109728	229.165617	0.000448	0.000443
RS	56	8.649837	1.109728	133.633261	0.000261	0.000259
RS	57	9.377167	1.109728	74.026992	0.000145	0.000144
RS	58	10.164957	1.069203	39.753023	0.000078	0.000077
RS	59	11.018231	1.069203	19.034759	0.000037	0.000037
RS	60	11.942434	1.069203	8.518697	0.000017	0.000017
RS	61	12.943461	1.069203	3.543466	0.000007	0.000007
RS	62	14.027698	1.069203	1.361744	0.000003	0.000003
RS	63	15.202063	1.069203	0.694765	0.000001	0.000001
PA	4+25*2+4+6 0.169232514 0.027198566 15.202062646 0.195845489 0.419422172 0.706262178 1.149551101 1.412196208 1.591810144 1.774980828 1.966458683 2.119964192 2.166911869 2.064825741 1.856633522 1.626139669 1.427068521 1.276680167 1.171306496 1.104514417 1.069394337 1.059043480 1.068136012 1.090998885 1.119716329 1.145075617 1.158541589 1.155879842 1.139409619 1.109727622 1.069203483
//
IT	4021
RD	11
LK	-5910373.414718
QD	-663.404809 -> -627.278114
RI	0.0850946915
TR	0.169126	0.026883
MT	15.254951
MM	C_pi: 1.101184, n_recomb: 504700.295217
RS	0	0.000000	0.195484	20720.468666	0.041055	0.162756
RS	1	0.008318	0.195484	21473.802587	0.042548	0.029372
RS	2	0.017329	0.195484	22172.889177	0.043933	0.023907
RS	3	0.027089	0.195484	22803.782243	0.045183	0.027134
RS	4	0.037661	0.416683	11125.726651	0.022044	0.014743
RS	5	0.049112	0.416683	11713.078832	0.023208	0.017381
RS	6	0.061515	0.700612	7364.437705	0.014592	0.011162
RS	7	0.074951	0.700612	7820.776588	0.015496	0.011921
RS	8	0.089504	1.152914	5061.009219	0.010028	0.007909
RS	9	0.105268	1.152914	5405.684402	0.010711	0.008830
RS	10	0.122343	1.409567	4723.910295	0.009360	0.008320
RS	11	0.140839	1.409567	5048.719146	0.010003	0.009458
RS	12	0.160872	1.579738	4813.226650	0.009537	0.009199
RS	13	0.182573	1.579738	5141.110374	0.010186	0.010079
RS	14	0.206079	1.758661	4930.941852	0.009770	0.009796
RS	15	0.231540	1.758661	5263.058609	0.010428	0.010504
RS	16	0.259118	1.954637	5052.419820	0.010011	0.010103
RS	17	0.288991	1.954637	5388.525781	0.010677	0.010668
RS	18	0.321349	2.120315	5294.802165	0.010491	0.010400
RS	19	0.356399	2.120315	5640.107023	0.011175	0.010923
RS	20	0.394364	2.180613	5835.236780	0.011562	0.011193
RS	21	0.435488	2.180613	6201.255648	0.012287	0.011707
RS	22	0.480032	2.083678	6882.354108	0.013637	0.012857
RS	23	0.528281	2.083678	7282.114314	0.014429	0.013475
RS	24	0.580545	1.871471	8548.946534	0.016939	0.015696
RS	25	0.637155	1.871471	8979.982396	0.017793	0.016413
RS	26	0.698475	1.633788	10749.836498	0.021299	0.019539
RS	27	0.764895	1.633788	11171.683357	0.022135	0.020297
RS	28	0.836841	1.428598	13187.111534	0.026129	0.023891
RS	29	0.914772	1.428598	13509.922059	0.026768	0.024508
RS	30	0.999185	1.274362	15384.987811	0.030483	0.027877
RS	31	1.090620	1.274362	15484.834243	0.030681	0.028121
RS	32	1.189660	1.166888	16852.639431	0.033391	0.030629
RS	33	1.296940	1.166888	16613.033088	0.032917	0.030288
RS	34	1.413143	1.099349	17191.265119	0.034062	0.031415
RS	35	1.539013	1.099349	16557.978352	0.032808	0.030355
RS	36	1.675353	1.064581	16273.910215	0.032245	0.029929
RS	37	1.823035	1.064581	15288.930802	0.030293	0.028196
RS	38	1.983001	1.055517	14306.773969	0.028347	0.026481
RS	39	2.156274	1.055517	13094.571876	0.025945	0.024286
RS	40	2.343961	1.066850	11704.489334	0.023191	0.021785
RS	41	2.547260	1.066850	10426.997875	0.020660	0.019425
RS	42	2.767470	1.092841	8944.777483	0.017723	0.016720
RS	43	3.005999	1.092841	7745.996212	0.015348	0.014484
RS	44	3.264369	1.125132	6417.874173	0.012716	0.012042
RS	45	3.544232	1.125132	5387.505267	0.010675	0.010115
RS	46	3.847375	1.153753	4332.852825	0.008585	0.008167
RS	47	4.175735	1.153753	3506.479892	0.006948	0.006623
RS	48	4.531408	1.169306	2738.714120	0.005426	0.005197
RS	49	4.916669	1.169306	2117.065995	0.004195	0.004033
RS	50	5.333977	1.167121	1593.737700	0.003158	0.003051
RS	51	5.785999	1.167121	1161.257570	0.002301	0.002234
RS	52	6.275621	1.149808	828.432354	0.001641	0.001601
RS	53	6.805973	1.149808	559.640419	0.001109	0.001087
RS	54	7.380441	1.118336	371.178120	0.000735	0.000723
RS	55	8.002697	1.118336	227.480300	0.000451	0.000445
RS	56	8.676714	1.118336	132.979393	0.000263	0.000261
RS	57	9.406799	1.118336	73.859561	0.000146	0.000145
RS	58	10.197615	1.075585	39.822838	0.000079	0.000078
RS	59	11.054215	1.075585	19.099831	0.000038	0.000037
RS	60	11.982070	1.075585	8.562738	0.000017	0.000017
RS	61	12.987109	1.075585	3.568318	0.000007	0.000007
RS	62	14.075751	1.075585	1.373937	0.000003	0.000003
RS	63	15.254951	1.075585	0.703044	0.000001	0.000001
PA	4+25*2+4+6 0.169125995 0.026883140 15.254950681 0.195483803 0.416683026 0.700611817 1.152913993 1.409567303 1.579738464 1.758660990 1.954637345 2.120314840 2.180612822 2.083678464 1.871471348 1.633788253 1.428598238 1.274361977 1.166887886 1.099349330 1.064581136 1.055516621 1.066849962 1.092841015 1.125132437 1.153752882 1.169306351 1.167120882 1.149807948 1.118335987 1.075584653
//
IT	3772
RD	12
LK	-5910303.370843
QD	-653.776594 -> -621.751661
RI	0.0851704603
TR	0.169020	0.026586
MT	15.305695
MM	C_pi: 1.100000, n_recomb: 498664.919828
RS	0	0.000000	0.195102	20529.191394	0.041168	0.162671
RS	1	0.008324	0.195102	21274.146943	0.042662	0.029383
RS	2	0.017341	0.195102	21964.990283	0.044048	0.023853
RS	3	0.027109	0.195102	22587.866252	0.045297	0.027076
RS	4	0.037689	0.414134	11065.221509	0.022190	0.014766
RS	5	0.049151	0.414134	11647.610951	0.023358	0.017410
RS	6	0.061566	0.695227	7333.833549	0.014707	0.011204
RS	7	0.075015	0.695227	7787.304152	0.015616	0.011968
RS	8	0.089584	1.156910	4983.217297	0.009993	0.007853
RS	9	0.105365	1.156910	5323.038159	0.010675	0.008764
RS	10	0.122460	1.408231	4672.484798	0.009370	0.008297
RS	11	0.140977	1.408231	4993.857566	0.010014	0.009435
RS	12	0.161036	1.569343	4787.819343	0.009601	0.009227
RS	13	0.182765	1.569343	5113.641909	0.010255	0.010111
RS	14	0.206303	1.743591	4914.024236	0.009854	0.009849
RS	15	0.231800	1.743591	5244.459776	0.010517	0.010568
RS	16	0.259419	1.942753	5021.511764	0.010070	0.010143
RS	17	0.289338	1.942753	5355.166722	0.010739	0.010723
RS	18	0.321747	2.119142	5232.747219	0.010494	0.010403
RS	19	0.356853	2.119142	5574.059681	0.011178	0.010938
RS	20	0.394882	2.192114	5733.821569	0.011498	0.011151
RS	21	0.436077	2.192114	6094.184506	0.012221	0.011671
RS	22	0.480700	2.100617	6745.410568	0.013527	0.012789
RS	23	0.529039	2.100617	7138.616194	0.014315	0.013407
RS	24	0.581400	1.885128	8389.112734	0.016823	0.015636
RS	25	0.638121	1.885128	8813.957403	0.017675	0.016349
RS	26	0.699563	1.641005	10583.240201	0.021223	0.019522
RS	27	0.766119	1.641005	11000.121964	0.022059	0.020274
RS	28	0.838216	1.430266	13027.640629	0.026125	0.023941
RS	29	0.916314	1.430266	13346.355283	0.026764	0.024550
RS	30	1.000913	1.272539	15236.438030	0.030554	0.027995
RS	31	1.092554	1.272539	15331.699097	0.030745	0.028226
RS	32	1.191824	1.163113	16710.153873	0.033510	0.030789
RS	33	1.299356	1.163113	16464.344228	0.033017	0.030429
RS	34	1.415840	1.094809	17042.151439	0.034176	0.031572
RS	35	1.542020	1.094809	16401.986676	0.032892	0.030487
RS	36	1.678704	1.060248	16106.120138	0.032298	0.030035
RS	37	1.826765	1.060248	15117.234853	0.030315	0.028277
RS	38	1.987151	1.052239	14119.056765	0.028314	0.026507
RS	39	2.160887	1.052239	12910.352395	0.025890	0.024293
RS	40	2.349086	1.065545	11508.028374	0.023078	0.021732
RS	41	2.552950	1.065545	10244.104487	0.020543	0.019367
RS	42	2.773784	1.094403	8759.715759	0.017566	0.016616
RS	43	3.013001	1.094403	7583.398653	0.015207	0.014390
RS	44	3.272131	1.130057	6264.748915	0.012563	0.011927
RS	45	3.552830	1.130057	5260.928029	0.010550	0.010021
RS	46	3.856896	1.161794	4223.244218	0.008469	0.008074
RS	47	4.186272	1.161794	3421.702805	0.006862	0.006553
RS	48	4.543065	1.179357	2672.106188	0.005359	0.005140
RS	49	4.929559	1.179357	2069.368809	0.004150	0.003994
RS	50	5.348225	1.177624	1560.383084	0.003129	0.003025
RS	51	5.801740	1.177624	1139.531692	0.002285	0.002219
RS	52	6.293007	1.159493	815.287365	0.001635	0.001594
RS	53	6.825168	1.159493	552.065227	0.001107	0.001084
RS	54	7.401626	1.126317	367.443941	0.000737	0.000723
RS	55	8.026069	1.126317	225.654620	0.000453	0.000445
RS	56	8.702491	1.126317	132.200998	0.000265	0.000261
RS	57	9.435220	1.126317	73.598500	0.000148	0.000146
RS	58	10.228941	1.081507	39.824401	0.000080	0.000079
RS	59	11.088733	1.081507	19.127730	0.000038	0.000038
RS	60	12.020094	1.081507	8.588022	0.000017	0.000017
RS	61	13.028983	1.081507	3.584439	0.000007	0.000007
RS	62	14.121853	1.081507	1.382397	0.000003	0.000003
RS	63	15.305695	1.081507	0.709124	0.000001	0.000001
PA	4+25*2+4+6 0.169020188 0.026585546 15.305694994 0.195102232 0.414134032 0.695226650 1.156909592 1.408231268 1.569343228 1.743591439 1.942752855 2.119142028 2.192114019 2.100616936 1.885128440 1.641005381 1.430265837 1.272538987 1.163113024 1.094808617 1.060248499 1.052239069 1.065544602 1.094403295 1.130057284 1.161794457 1.179357084 1.177623652 1.159492884 1.126317352 1.081507056
//
IT	4042
RD	13
LK	-5910241.265060
QD	-645.904466 -> -617.494992
RI	0.0852448604
TR	0.168914	0.026305
MT	15.354565
MM	C_pi: 1.098876, n_recomb: 492973.174408
RS	0	0.000000	0.194716	20350.682962	0.041282	0.162589
RS	1	0.008330	0.194716	21087.700573	0.042777	0.029393
RS	2	0.017353	0.194716	21770.712667	0.044162	0.023804
RS	3	0.027128	0.194716	22385.948233	0.045410	0.027025
RS	4	0.037717	0.411737	11006.983727	0.022328	0.014787
RS	5	0.049188	0.411737	11584.633390	0.023500	0.017438
RS	6	0.061615	0.689999	7305.921233	0.014820	0.011245
RS	7	0.075077	0.689999	7756.703627	0.015735	0.012016
RS	8	0.089660	1.161337	4907.419761	0.009955	0.007796
RS	9	0.105458	1.161337	5242.528043	0.010635	0.008699
RS	10	0.122571	1.407941	4620.650918	0.009373	0.008270
RS	11	0.141111	1.407941	4938.600988	0.010018	0.009408
RS	12	0.161194	1.560458	4760.772941	0.009657	0.009250
RS	13	0.182950	1.560458	5084.484227	0.010314	0.010136
RS	14	0.206519	1.729793	4896.733572	0.009933	0.009897
RS	15	0.232050	1.729793	5225.506386	0.010600	0.010627
RS	16	0.259709	1.931084	4993.336287	0.010129	0.010184
RS	17	0.289671	1.931084	5324.723251	0.010801	0.010778
RS	18	0.322129	2.116856	5177.132562	0.010502	0.010409
RS	19	0.357290	2.116856	5514.817034	0.011187	0.010957
RS	20	0.395380	2.201779	5642.153230	0.011445	0.011116
RS	21	0.436643	2.201779	5997.344382	0.012166	0.011643
RS	22	0.481343	2.115884	6620.273051	0.013429	0.012728
RS	23	0.529766	2.115884	7007.409180	0.014215	0.013348
RS	24	0.582223	1.897720	8241.246893	0.016717	0.015581
RS	25	0.639049	1.897720	8660.271630	0.017567	0.016291
RS	26	0.700609	1.647816	10426.610424	0.021150	0.019506
RS	27	0.767296	1.647816	10838.768179	0.021987	0.020252
RS	28	0.839538	1.432045	12874.674143	0.026116	0.023986
RS	29	0.917797	1.432045	13189.557957	0.026755	0.024588
RS	30	1.002575	1.271148	15091.126193	0.030612	0.028099
RS	31	1.094414	1.271148	15182.345092	0.030798	0.028320
RS	32	1.193903	1.159914	16569.561336	0.033611	0.030933
RS	33	1.301680	1.159914	16318.509726	0.033102	0.030556
RS	34	1.418433	1.090834	16896.634337	0.034275	0.031716
RS	35	1.544912	1.090834	16250.752563	0.032965	0.030608
RS	36	1.681926	1.056359	15945.923105	0.032346	0.030135
RS	37	1.830352	1.056359	14953.958374	0.030334	0.028352
RS	38	1.991142	1.049201	13943.230797	0.028284	0.026534
RS	39	2.165324	1.049201	12737.970407	0.025839	0.024302
RS	40	2.354016	1.064237	11326.001981	0.022975	0.021686
RS	41	2.558424	1.064237	10074.502694	0.020436	0.019316
RS	42	2.779859	1.095721	8588.953520	0.017423	0.016520
RS	43	3.019738	1.095721	7433.084567	0.015078	0.014304
RS	44	3.279598	1.134536	6123.429272	0.012421	0.011820
RS	45	3.561103	1.134536	5143.782583	0.010434	0.009934
RS	46	3.866057	1.169251	4121.730669	0.008361	0.007987
RS	47	4.196411	1.169251	3342.862637	0.006781	0.006488
RS	48	4.554283	1.188745	2609.970057	0.005294	0.005085
RS	49	4.941964	1.188745	2024.596487	0.004107	0.003957
RS	50	5.361936	1.187438	1528.864401	0.003101	0.003000
RS	51	5.816891	1.187438	1118.797945	0.002269	0.002205
RS	52	6.309741	1.168516	802.565261	0.001628	0.001587
RS	53	6.843644	1.168516	544.603646	0.001105	0.001081
RS	54	7.422018	1.133720	363.637305	0.000738	0.000723
RS	55	8.048568	1.133720	223.720868	0.000454	0.000446
RS	56	8.727307	1.133720	131.320352	0.000266	0.000262
RS	57	9.462582	1.133720	73.257902	0.000149	0.000146
RS	58	10.259102	1.087011	39.766172	0.000081	0.000079
RS	59	11.121968	1.087011	19.122755	0.000039	0.000038
RS	60	12.056708	1.087011	8.596575	0.000017	0.000017
RS	61	13.069307	1.087011	3.592709	0.000007	0.000007
RS	62	14.166250	1.087011	1.387477	0.000003	0.000003
RS	63	15.354565	1.087011	0.713192	0.000001	0.000001
PA	4+25*2+4+6 0.168913863 0.026304599 15.354564572 0.194715963 0.411737482 0.689999402 1.161337195 1.407941181 1.560457662 1.729793372 1.931084214 2.116856310 2.201778691 2.115884119 1.897720222 1.647816194 1.432044504 1.271148216 1.159914001 1.090833763 1.056358675 1.049201494 1.064236775 1.095721493 1.134536233 1.169250980 1.188745144 1.187438296 1.168516037 1.133719518 1.087011216
//
IT	4144
RD	14
LK	-5910186.158458
QD	-639.554719 -> -614.337872
RI	0.0853198787
TR	0.168807	0.026039
MT	15.401657
MM	C_pi: 1.097819, n_recomb: 487609.671644
RS	0	0.000000	0.194338	20183.166704	0.041392	0.162511
RS	1	0.008335	0.194338	20912.683337	0.042888	0.029403
RS	2	0.017364	0.194338	21588.285886	0.044274	0.023757
RS	3	0.027146	0.194338	22196.281959	0.045521	0.026978
RS	4	0.037744	0.409479	10951.347338	0.022459	0.014805
RS	5	0.049224	0.409479	11524.488259	0.023635	0.017464
RS	6	0.061662	0.684862	7281.377146	0.014933	0.011288
RS	7	0.075136	0.684862	7729.678133	0.015852	0.012066
RS	8	0.089733	1.166031	4834.261690	0.009914	0.007741
RS	9	0.105547	1.166031	5164.832376	0.010592	0.008636
RS	10	0.122679	1.408493	4569.068797	0.009370	0.008242
RS	11	0.141239	1.408493	4883.644399	0.010015	0.009380
RS	12	0.161345	1.552928	4732.468956	0.009705	0.009269
RS	13	0.183128	1.552928	5054.039704	0.010365	0.010156
RS	14	0.206726	1.717249	4878.995043	0.010006	0.009942
RS	15	0.232291	1.717249	5206.120635	0.010677	0.010681
RS	16	0.259987	1.919806	4967.347418	0.010187	0.010224
RS	17	0.289991	1.919806	5296.621086	0.010862	0.010831
RS	18	0.322496	2.113757	5127.023910	0.010515	0.010419
RS	19	0.357710	2.113757	5461.398770	0.011200	0.010978
RS	20	0.395859	2.209892	5559.038652	0.011401	0.011087
RS	21	0.437188	2.209892	5909.492132	0.012119	0.011620
RS	22	0.481961	2.129662	6505.746701	0.013342	0.012674
RS	23	0.530466	2.129662	6887.262302	0.014125	0.013295
RS	24	0.583014	1.909336	8104.434482	0.016621	0.015531
RS	25	0.639942	1.909336	8517.997170	0.017469	0.016239
RS	26	0.701615	1.654234	10279.609844	0.021082	0.019490
RS	27	0.768427	1.654234	10687.284587	0.021918	0.020232
RS	28	0.840809	1.433894	12728.570684	0.026104	0.024026
RS	29	0.919223	1.433894	13039.870312	0.026742	0.024621
RS	30	1.004173	1.270130	14949.818596	0.030659	0.028194
RS	31	1.096204	1.270130	15037.475694	0.030839	0.028404
RS	32	1.195905	1.157221	16431.792269	0.033699	0.031063
RS	33	1.303915	1.157221	16176.338192	0.033175	0.030671
RS	34	1.420929	1.087366	16755.319927	0.034362	0.031848
RS	35	1.547695	1.087366	16104.737189	0.033028	0.030719
RS	36	1.685026	1.052873	15793.348145	0.032389	0.030228
RS	37	1.833804	1.052873	14799.014994	0.030350	0.028422
RS	38	1.994983	1.046388	13778.741775	0.028258	0.026563
RS	39	2.169595	1.046388	12576.833473	0.025793	0.024313
RS	40	2.358761	1.062933	11157.434218	0.022882	0.021647
RS	41	2.563693	1.062933	9917.288473	0.020339	0.019270
RS	42	2.785706	1.096821	8431.364380	0.017291	0.016434
RS	43	3.026223	1.096821	7294.107400	0.014959	0.014225
RS	44	3.286787	1.138606	5992.948796	0.012290	0.011722
RS	45	3.569068	1.138606	5035.333019	0.010327	0.009854
RS	46	3.874877	1.176163	4027.681125	0.008260	0.007906
RS	47	4.206174	1.176163	3269.537342	0.006705	0.006427
RS	48	4.565085	1.197510	2552.015630	0.005234	0.005034
RS	49	4.953909	1.197510	1982.595917	0.004066	0.003922
RS	50	5.375141	1.196604	1499.115296	0.003074	0.002976
RS	51	5.831482	1.196604	1099.050724	0.002254	0.002190
RS	52	6.325858	1.176912	790.296741	0.001621	0.001579
RS	53	6.861440	1.176912	537.294515	0.001102	0.001077
RS	54	7.441660	1.140576	359.796953	0.000738	0.000722
RS	55	8.070241	1.140576	221.708668	0.000455	0.000446
RS	56	8.751213	1.140576	130.358101	0.000267	0.000262
RS	57	9.488942	1.140576	72.850987	0.000149	0.000147
RS	58	10.288159	1.092107	39.656663	0.000081	0.000080
RS	59	11.153989	1.092107	19.089027	0.000039	0.000038
RS	60	12.091985	1.092107	8.590252	0.000018	0.000017
RS	61	13.108160	1.092107	3.593897	0.000007	0.000007
RS	62	14.209031	1.092107	1.389466	0.000003	0.000003
RS	63	15.401657	1.092107	0.715388	0.000001	0.000001
PA	4+25*2+4+6 0.168806910 0.026039352 15.401657276 0.194337794 0.409478784 0.684862125 1.166030939 1.408493038 1.552927530 1.717249362 1.919806099 2.113757465 2.209892240 2.129662097 1.909335563 1.654234118 1.433893667 1.270129916 1.157221006 1.087365923 1.052872994 1.046387817 1.062932584 1.096821315 1.138606093 1.176162832 1.197509591 1.196604180 1.176911943 1.140576484 1.092107346
//
IT	4852
RD	15
LK	-5910137.237797
QD	-634.517500 -> -612.123665
RI	0.0853966972
TR	0.168697	0.025789
MT	15.447337
MM	C_pi: 1.096845, n_recomb: 482557.509543
RS	0	0.000000	0.193976	20025.322655	0.041498	0.162436
RS	1	0.008340	0.193976	20747.769678	0.042995	0.029413
RS	2	0.017375	0.193976	21416.387213	0.044381	0.023713
RS	3	0.027164	0.193976	22017.556765	0.045627	0.026933
RS	4	0.037769	0.407352	10898.376291	0.022585	0.014822
RS	5	0.049259	0.407352	11467.241193	0.023763	0.017488
RS	6	0.061707	0.679779	7260.521037	0.015046	0.011333
RS	7	0.075193	0.679779	7706.559938	0.015970	0.012118
RS	8	0.089804	1.170867	4764.162422	0.009873	0.007686
RS	9	0.105633	1.170867	5090.392957	0.010549	0.008574
RS	10	0.122783	1.409714	4518.273682	0.009363	0.008213
RS	11	0.141363	1.409714	4829.551958	0.010008	0.009349
RS	12	0.161492	1.546590	4703.327984	0.009747	0.009284
RS	13	0.183300	1.546590	5022.752223	0.010409	0.010171
RS	14	0.206927	1.705894	4860.878812	0.010073	0.009984
RS	15	0.232524	1.705894	5186.377708	0.010748	0.010729
RS	16	0.260256	1.909047	4943.120823	0.010244	0.010262
RS	17	0.290301	1.909047	5270.414668	0.010922	0.010881
RS	18	0.322851	2.110098	5081.643461	0.010531	0.010431
RS	19	0.358116	2.110098	5412.989168	0.011217	0.011002
RS	20	0.396322	2.216742	5483.382940	0.011363	0.011063
RS	21	0.437715	2.216742	5829.486608	0.012080	0.011603
RS	22	0.482559	2.142148	6400.709647	0.013264	0.012625
RS	23	0.531144	2.142148	6777.018534	0.014044	0.013249
RS	24	0.583780	1.920072	7977.805194	0.016532	0.015486
RS	25	0.640806	1.920072	8386.249261	0.017379	0.016192
RS	26	0.702589	1.660288	10141.823119	0.021017	0.019475
RS	27	0.769523	1.660288	10545.253732	0.021853	0.020214
RS	28	0.842040	1.435798	12589.446710	0.026089	0.024062
RS	29	0.920605	1.435798	12897.393950	0.026727	0.024651
RS	30	1.005721	1.269441	14813.076331	0.030697	0.028278
RS	31	1.097937	1.269441	14897.593920	0.030872	0.028480
RS	32	1.197843	1.154987	16297.471286	0.033773	0.031182
RS	33	1.306081	1.154987	16038.350249	0.033236	0.030775
RS	34	1.423346	1.084366	16618.557804	0.034439	0.031969
RS	35	1.550390	1.084366	15964.166937	0.033082	0.030821
RS	36	1.688030	1.049768	15648.266008	0.032428	0.030315
RS	37	1.837149	1.049768	14652.177409	0.030364	0.028488
RS	38	1.998704	1.043799	13624.905978	0.028235	0.026592
RS	39	2.173733	1.043799	12426.244358	0.025751	0.024325
RS	40	2.363359	1.061655	11001.296813	0.022798	0.021613
RS	41	2.568799	1.061655	9771.521463	0.020249	0.019229
RS	42	2.791372	1.097744	8285.849867	0.017171	0.016356
RS	43	3.032508	1.097744	7165.542616	0.014849	0.014153
RS	44	3.293754	1.142319	5872.385783	0.012169	0.011632
RS	45	3.576788	1.142319	4934.870276	0.010226	0.009779
RS	46	3.883426	1.182587	3940.488516	0.008166	0.007831
RS	47	4.215638	1.182587	3201.311453	0.006634	0.006369
RS	48	4.575555	1.205711	2497.945094	0.005176	0.004986
RS	49	4.965489	1.205711	1943.199752	0.004027	0.003888
RS	50	5.387942	1.205180	1471.054962	0.003048	0.002953
RS	51	5.845628	1.205180	1080.268761	0.002239	0.002176
RS	52	6.341484	1.184738	778.495394	0.001613	0.001572
RS	53	6.878693	1.184738	530.164119	0.001099	0.001073
RS	54	7.460705	1.146944	355.953105	0.000738	0.000721
RS	55	8.091256	1.146944	219.642260	0.000455	0.000446
RS	56	8.774394	1.146944	129.331705	0.000268	0.000263
RS	57	9.514504	1.146944	72.389229	0.000150	0.000147
RS	58	10.316338	1.096871	39.502457	0.000082	0.000080
RS	59	11.185044	1.096871	19.030404	0.000039	0.000039
RS	60	12.126199	1.096871	8.571108	0.000018	0.000017
RS	61	13.145844	1.096871	3.589002	0.000007	0.000007
RS	62	14.250526	1.096871	1.388809	0.000003	0.000003
RS	63	15.447337	1.096871	0.715985	0.000001	0.000001
PA	4+25*2+4+6 0.168697419 0.025788624 15.447337469 0.193976286 0.407351630 0.679779426 1.170866531 1.409714047 1.546590386 1.705894392 1.909046993 2.110098344 2.216741672 2.142147694 1.920071838 1.660288160 1.435797865 1.269440843 1.154986605 1.084365967 1.049768135 1.043798981 1.061655396 1.097743896 1.142319189 1.182587233 1.205710538 1.205180077 1.184738373 1.146943561 1.096870648
//
IT	4048
RD	16
LK	-5910093.787793
QD	-630.604941 -> -610.710142
RI	0.0854756672
TR	0.168585	0.025552
MT	15.491695
MM	C_pi: 1.095955, n_recomb: 477799.884660
RS	0	0.000000	0.193635	19876.234959	0.041599	0.162363
RS	1	0.008345	0.193635	20592.027911	0.043098	0.029422
RS	2	0.017386	0.193635	21254.073599	0.044483	0.023670
RS	3	0.027181	0.193635	21848.823271	0.045728	0.026891
RS	4	0.037794	0.405348	10848.068200	0.022704	0.014837
RS	5	0.049293	0.405348	11412.884923	0.023886	0.017509
RS	6	0.061751	0.674730	7243.454238	0.015160	0.011379
RS	7	0.075249	0.674730	7687.450932	0.016089	0.012172
RS	8	0.089873	1.175769	4697.264683	0.009831	0.007632
RS	9	0.105717	1.175769	5019.358734	0.010505	0.008514
RS	10	0.122884	1.411466	4468.627956	0.009353	0.008182
RS	11	0.141483	1.411466	4776.704049	0.009997	0.009318
RS	12	0.161634	1.541312	4673.650317	0.009782	0.009295
RS	13	0.183467	1.541312	4990.937089	0.010446	0.010181
RS	14	0.207121	1.695699	4842.318857	0.010135	0.010021
RS	15	0.232750	1.695699	5166.207963	0.010812	0.010773
RS	16	0.260517	1.898877	4920.340266	0.010298	0.010300
RS	17	0.290601	1.898877	5245.770526	0.010979	0.010929
RS	18	0.323195	2.106078	5040.324047	0.010549	0.010445
RS	19	0.358510	2.106078	5368.886850	0.011237	0.011026
RS	20	0.396771	2.222518	5414.349291	0.011332	0.011043
RS	21	0.438226	2.222518	5756.453283	0.012048	0.011589
RS	22	0.483139	2.153485	6304.215056	0.013194	0.012582
RS	23	0.531801	2.153485	6675.698128	0.013972	0.013208
RS	24	0.584523	1.930006	7860.534339	0.016452	0.015445
RS	25	0.641644	1.930006	8264.185199	0.017296	0.016150
RS	26	0.703533	1.665995	10012.785656	0.020956	0.019462
RS	27	0.770585	1.665995	10412.204261	0.021792	0.020198
RS	28	0.843234	1.437731	12457.310684	0.026072	0.024094
RS	29	0.921944	1.437731	12762.120068	0.026710	0.024679
RS	30	1.007223	1.269034	14681.256057	0.030727	0.028355
RS	31	1.099617	1.269034	14763.004169	0.030898	0.028548
RS	32	1.199722	1.153158	16167.037204	0.033836	0.031289
RS	33	1.308181	1.153158	15904.891546	0.033288	0.030869
RS	34	1.425690	1.081787	16486.579936	0.034505	0.032080
RS	35	1.553005	1.081787	15829.161193	0.033129	0.030914
RS	36	1.690944	1.047013	15510.465370	0.032462	0.030398
RS	37	1.840393	1.047013	14513.152075	0.030375	0.028550
RS	38	2.002314	1.041422	13481.075594	0.028215	0.026622
RS	39	2.177747	1.041422	12285.542151	0.025713	0.024338
RS	40	2.367819	1.060413	10856.639183	0.022722	0.021585
RS	41	2.573752	1.060413	9636.331361	0.020168	0.019194
RS	42	2.796869	1.098511	8151.421750	0.017060	0.016285
RS	43	3.038605	1.098511	7046.553591	0.014748	0.014087
RS	44	3.300514	1.145708	5760.906703	0.012057	0.011548
RS	45	3.584278	1.145708	4841.748287	0.010133	0.009709
RS	46	3.891721	1.188560	3859.601904	0.008078	0.007760
RS	47	4.224820	1.188560	3137.802653	0.006567	0.006315
RS	48	4.585715	1.213383	2447.487673	0.005122	0.004940
RS	49	4.976726	1.213383	1906.250405	0.003990	0.003856
RS	50	5.400365	1.213201	1444.600131	0.003023	0.002931
RS	51	5.859356	1.213201	1062.423603	0.002224	0.002162
RS	52	6.356649	1.192032	767.165066	0.001606	0.001564
RS	53	6.895440	1.192032	523.230487	0.001095	0.001069
RS	54	7.479191	1.152851	352.130663	0.000737	0.000720
RS	55	8.111655	1.152851	217.541848	0.000455	0.000445
RS	56	8.796896	1.152851	128.255875	0.000268	0.000263
RS	57	9.539319	1.152851	71.882398	0.000150	0.000147
RS	58	10.343695	1.101293	39.310579	0.000082	0.000080
RS	59	11.215194	1.101293	18.950091	0.000040	0.000039
RS	60	12.159417	1.101293	8.540494	0.000018	0.000017
RS	61	13.182434	1.101293	3.578543	0.000007	0.000007
RS	62	14.290818	1.101293	1.385684	0.000003	0.000003
RS	63	15.491695	1.101293	0.715056	0.000001	0.000001
PA	4+25*2+4+6 0.168585364 0.025551550 15.491694705 0.193635349 0.405348235 0.674730233 1.175768795 1.411465810 1.541311563 1.695698812 1.898877071 2.106077676 2.222518313 2.153485341 1.930005682 1.665994641 1.437730609 1.269033768 1.153158422 1.081786842 1.047012506 1.041421860 1.060412584 1.098510809 1.145707770 1.188559937 1.213382659 1.213201386 1.192031867 1.152850685 1.101292921
//
IT	3619
RD	17
LK	-5910055.180965
QD	-627.658481 -> -609.977812
RI	0.0855568264
TR	0.168468	0.025327
MT	15.535189
MM	C_pi: 1.095166, n_recomb: 473321.571187
RS	0	0.000000	0.193320	19735.027258	0.041695	0.162293
RS	1	0.008350	0.193320	20444.575758	0.043194	0.029431
RS	2	0.017396	0.193320	21100.461463	0.044580	0.023629
RS	3	0.027198	0.193320	21689.201597	0.045823	0.026850
RS	4	0.037819	0.403474	10800.161031	0.022818	0.014851
RS	5	0.049326	0.403474	11361.151997	0.024003	0.017529
RS	6	0.061794	0.669706	7230.228537	0.015276	0.011427
RS	7	0.075303	0.669706	7672.404752	0.016210	0.012228
RS	8	0.089940	1.180667	4633.734518	0.009790	0.007580
RS	9	0.105799	1.180667	4951.905536	0.010462	0.008456
RS	10	0.122982	1.413635	4420.452864	0.009339	0.008151
RS	11	0.141600	1.413635	4725.439771	0.009984	0.009286
RS	12	0.161773	1.536967	4643.770894	0.009811	0.009304
RS	13	0.183630	1.536967	4958.947879	0.010477	0.010188
RS	14	0.207311	1.686586	4823.454936	0.010191	0.010055
RS	15	0.232970	1.686586	5145.759858	0.010872	0.010812
RS	16	0.260772	1.889362	4898.768858	0.010350	0.010335
RS	17	0.290895	1.889362	5222.440713	0.011034	0.010974
RS	18	0.323532	2.101867	5002.554877	0.010569	0.010460
RS	19	0.358895	2.101867	5328.556483	0.011258	0.011051
RS	20	0.397211	2.227419	5351.221691	0.011306	0.011026
RS	21	0.438726	2.227419	5689.645534	0.012021	0.011579
RS	22	0.483707	2.163836	6215.435954	0.013132	0.012543
RS	23	0.532444	2.163836	6582.447038	0.013907	0.013172
RS	24	0.585250	1.939231	7751.904689	0.016378	0.015408
RS	25	0.642465	1.939231	8151.074213	0.017221	0.016112
RS	26	0.704457	1.671390	9892.083180	0.020899	0.019450
RS	27	0.771625	1.671390	10287.718809	0.021735	0.020183
RS	28	0.844402	1.439694	12332.107335	0.026054	0.024123
RS	29	0.923255	1.439694	12633.983331	0.026692	0.024704
RS	30	1.008692	1.268889	14554.626605	0.030750	0.028424
RS	31	1.101263	1.268889	14633.934736	0.030918	0.028609
RS	32	1.201563	1.151709	16040.856558	0.033890	0.031386
RS	33	1.310237	1.151709	15776.249384	0.033331	0.030954
RS	34	1.427985	1.079606	16359.560653	0.034563	0.032182
RS	35	1.555565	1.079606	15699.798565	0.033169	0.030999
RS	36	1.693797	1.044596	15379.743561	0.032493	0.030475
RS	37	1.843570	1.044596	14381.665182	0.030385	0.028608
RS	38	2.005849	1.039265	13346.645657	0.028198	0.026653
RS	39	2.181678	1.039265	12154.116454	0.025678	0.024352
RS	40	2.372187	1.059229	10722.622122	0.022654	0.021561
RS	41	2.578603	1.059229	9510.947600	0.020094	0.019162
RS	42	2.802254	1.099167	8027.170108	0.016959	0.016221
RS	43	3.044579	1.099167	6936.373161	0.014655	0.014027
RS	44	3.307136	1.148831	5657.744837	0.011953	0.011471
RS	45	3.591616	1.148831	4755.374489	0.010047	0.009644
RS	46	3.899849	1.194148	3784.510175	0.007996	0.007694
RS	47	4.233817	1.194148	3078.657510	0.006504	0.006264
RS	48	4.595671	1.220598	2400.386450	0.005071	0.004897
RS	49	4.987737	1.220598	1871.600064	0.003954	0.003826
RS	50	5.412539	1.220743	1419.673481	0.002999	0.002910
RS	51	5.872811	1.220743	1045.491337	0.002209	0.002148
RS	52	6.371512	1.198860	756.317239	0.001598	0.001557
RS	53	6.911853	1.198860	516.515948	0.001091	0.001065
RS	54	7.497310	1.158361	348.355944	0.000736	0.000719
RS	55	8.131650	1.158361	215.428777	0.000455	0.000445
RS	56	8.818954	1.158361	127.146196	0.000269	0.000262
RS	57	9.563644	1.158361	71.340896	0.000151	0.000147
RS	58	10.370513	1.105447	39.087356	0.000083	0.000080
RS	59	11.244752	1.105447	18.851707	0.000040	0.000039
RS	60	12.191986	1.105447	8.500309	0.000018	0.000017
RS	61	13.218309	1.105447	3.563434	0.000008	0.000007
RS	62	14.330325	1.105447	1.380494	0.000003	0.000003
RS	63	15.535189	1.105447	0.712844	0.000002	0.000001
PA	4+25*2+4+6 0.168468219 0.025326976 15.535189454 0.193320034 0.403474142 0.669705997 1.180666636 1.413635016 1.536966512 1.686586204 1.889361643 2.101866830 2.227418732 2.163836108 1.939230753 1.671390261 1.439694063 1.268888539 1.151708968 1.079605887 1.044596114 1.039264679 1.059229377 1.099166620 1.148830512 1.194148088 1.220598204 1.220742706 1.198859549 1.158361099 1.105446824
//
IT	3951
RD	18
LK	-5910020.866999
QD	-625.532491 -> -609.814814
RI	0.0856397110
TR	0.168346	0.025114
MT	15.577880
MM	C_pi: 1.094476, n_recomb: 469106.962437
RS	0	0.000000	0.193032	19601.040107	0.041784	0.162225
RS	1	0.008354	0.193032	20304.735999	0.043284	0.029440
RS	2	0.017406	0.193032	20954.858079	0.044670	0.023589
RS	3	0.027215	0.193032	21537.986166	0.045913	0.026810
RS	4	0.037843	0.401728	10754.445134	0.022925	0.014863
RS	5	0.049358	0.401728	11311.822442	0.024114	0.017546
RS	6	0.061836	0.664706	7220.728368	0.015392	0.011477
RS	7	0.075356	0.664706	7661.297220	0.016332	0.012287
RS	8	0.090006	1.185522	4573.539329	0.009749	0.007530
RS	9	0.105879	1.185522	4887.997699	0.010420	0.008401
RS	10	0.123079	1.416112	4373.989025	0.009324	0.008120
RS	11	0.141715	1.416112	4676.011139	0.009968	0.009255
RS	12	0.161909	1.533424	4613.984019	0.009836	0.009309
RS	13	0.183789	1.533424	4927.092925	0.010503	0.010192
RS	14	0.207498	1.678479	4804.370671	0.010242	0.010086
RS	15	0.233187	1.678479	5125.120323	0.010925	0.010847
RS	16	0.261022	1.880525	4878.205290	0.010399	0.010369
RS	17	0.291182	1.880525	5200.212338	0.011085	0.011017
RS	18	0.323862	2.097583	4967.892625	0.010590	0.010476
RS	19	0.359273	2.097583	5291.531074	0.011280	0.011076
RS	20	0.397642	2.231600	5293.337023	0.011284	0.011012
RS	21	0.439216	2.231600	5628.369011	0.011998	0.011572
RS	22	0.484263	2.173316	6133.631025	0.013075	0.012508
RS	23	0.533073	2.173316	6496.495952	0.013849	0.013140
RS	24	0.585962	1.947811	7651.225364	0.016310	0.015374
RS	25	0.643269	1.947811	8046.207572	0.017152	0.016079
RS	26	0.705363	1.676491	9779.255092	0.020847	0.019439
RS	27	0.772645	1.676491	10171.328141	0.021682	0.020171
RS	28	0.845547	1.441668	12213.718545	0.026036	0.024150
RS	29	0.924540	1.441668	12512.850581	0.026674	0.024727
RS	30	1.010133	1.268968	14433.331116	0.030768	0.028486
RS	31	1.102876	1.268968	14510.487784	0.030932	0.028664
RS	32	1.203367	1.150595	15919.164105	0.033935	0.031474
RS	33	1.312253	1.150595	15652.583200	0.033367	0.031031
RS	34	1.430235	1.077784	16237.582644	0.034614	0.032276
RS	35	1.558075	1.077784	15576.070581	0.033204	0.031076
RS	36	1.696594	1.042490	15255.850658	0.032521	0.030547
RS	37	1.846685	1.042490	14257.399985	0.030393	0.028662
RS	38	2.009316	1.037312	13221.040933	0.028183	0.026684
RS	39	2.185533	1.037312	12031.380121	0.025647	0.024366
RS	40	2.376471	1.058110	10598.413981	0.022593	0.021542
RS	41	2.583361	1.058110	9394.610314	0.020027	0.019135
RS	42	2.807535	1.099729	7912.256089	0.016867	0.016163
RS	43	3.050436	1.099729	6834.289055	0.014569	0.013972
RS	44	3.313631	1.151712	5562.217177	0.011857	0.011399
RS	45	3.598813	1.151712	4675.211684	0.009966	0.009584
RS	46	3.907820	1.199380	3714.754040	0.007919	0.007632
RS	47	4.242642	1.199380	3023.548599	0.006445	0.006217
RS	48	4.605436	1.227387	2356.400271	0.005023	0.004857
RS	49	4.998539	1.227387	1839.100147	0.003920	0.003797
RS	50	5.424482	1.227829	1396.194668	0.002976	0.002889
RS	51	5.886009	1.227829	1029.435798	0.002194	0.002135
RS	52	6.386094	1.205249	745.942368	0.001590	0.001549
RS	53	6.927956	1.205249	510.025403	0.001087	0.001061
RS	54	7.515087	1.163502	344.640889	0.000735	0.000717
RS	55	8.151268	1.163502	213.314686	0.000455	0.000444
RS	56	8.840597	1.163502	126.012089	0.000269	0.000262
RS	57	9.587514	1.163502	70.771457	0.000151	0.000147
RS	58	10.396831	1.109345	38.837640	0.000083	0.000080
RS	59	11.273759	1.109345	18.737763	0.000040	0.000039
RS	60	12.223948	1.109345	8.451763	0.000018	0.000017
RS	61	13.253518	1.109345	3.544216	0.000008	0.000007
RS	62	14.369100	1.109345	1.373460	0.000003	0.000003
RS	63	15.577880	1.109345	0.709477	0.000002	0.000001
PA	4+25*2+4+6 0.168346135 0.025114170 15.577880349 0.193031965 0.401728382 0.664705760 1.185521825 1.416111563 1.533424123 1.678478792 1.880525441 2.097582720 2.231600283 2.173316263 1.947811481 1.676490939 1.441668436 1.268968406 1.150595236 1.077783508 1.042490387 1.037312420 1.058110373 1.099729004 1.151711967 1.199379865 1.227386962 1.227828845 1.205248716 1.163502093 1.109344928
//
IT	3642
RD	19
LK	-5909990.359394
QD	-624.102906 -> -610.126438
RI	0.0857237127
TR	0.168218	0.024912
MT	15.620072
MM	C_pi: 1.093895, n_recomb: 465141.675858
RS	0	0.000000	0.192770	19473.971060	0.041867	0.162158
RS	1	0.008359	0.192770	20172.191117	0.043368	0.029449
RS	2	0.017416	0.192770	20816.929988	0.044754	0.023550
RS	3	0.027231	0.192770	21394.826652	0.045996	0.026772
RS	4	0.037866	0.400118	10710.522051	0.023026	0.014874
RS	5	0.049390	0.400118	11264.485906	0.024217	0.017560
RS	6	0.061877	0.659735	7214.802533	0.015511	0.011529
RS	7	0.075408	0.659735	7653.968943	0.016455	0.012347
RS	8	0.090071	1.190307	4516.625259	0.009710	0.007482
RS	9	0.105958	1.190307	4827.578385	0.010379	0.008348
RS	10	0.123174	1.418823	4329.369627	0.009308	0.008089
RS	11	0.141829	1.418823	4628.558103	0.009951	0.009223
RS	12	0.162043	1.530608	4584.448251	0.009856	0.009312
RS	13	0.183947	1.530608	4895.538789	0.010525	0.010193
RS	14	0.207681	1.671319	4785.133058	0.010287	0.010113
RS	15	0.233400	1.671319	5104.359930	0.010974	0.010878
RS	16	0.261268	1.872371	4858.545702	0.010445	0.010401
RS	17	0.291466	1.872371	5178.976038	0.011134	0.011057
RS	18	0.324188	2.093348	4935.930908	0.010612	0.010493
RS	19	0.359645	2.093348	5257.383773	0.011303	0.011101
RS	20	0.398066	2.235212	5240.133168	0.011266	0.011001
RS	21	0.439699	2.235212	5572.035960	0.011979	0.011566
RS	22	0.484811	2.182054	6058.128158	0.013024	0.012477
RS	23	0.533695	2.182054	6417.148251	0.013796	0.013112
RS	24	0.586664	1.955832	7557.842578	0.016248	0.015344
RS	25	0.644062	1.955832	7948.915787	0.017089	0.016049
RS	26	0.706257	1.681333	9673.833902	0.020798	0.019429
RS	27	0.773650	1.681333	10062.558467	0.021633	0.020160
RS	28	0.846677	1.443657	12101.948739	0.026018	0.024175
RS	29	0.925809	1.443657	12398.517101	0.026655	0.024748
RS	30	1.011554	1.269256	14317.440994	0.030781	0.028542
RS	31	1.104468	1.269256	14392.702851	0.030943	0.028715
RS	32	1.205147	1.149794	15802.100752	0.033973	0.031554
RS	33	1.314242	1.149794	15533.974029	0.033396	0.031101
RS	34	1.432457	1.076299	16120.658525	0.034658	0.032361
RS	35	1.560552	1.076299	15457.917408	0.033233	0.031148
RS	36	1.699355	1.040684	15138.525874	0.032546	0.030615
RS	37	1.849760	1.040684	14140.043913	0.030399	0.028713
RS	38	2.012738	1.035568	13103.698225	0.028171	0.026715
RS	39	2.189338	1.035568	11916.773767	0.025620	0.024382
RS	40	2.380700	1.057073	10483.290612	0.022538	0.021527
RS	41	2.588058	1.057073	9286.658102	0.019965	0.019111
RS	42	2.812749	1.100230	7805.934364	0.016782	0.016110
RS	43	3.056221	1.100230	6739.670576	0.014490	0.013922
RS	44	3.320044	1.154396	5473.702697	0.011768	0.011333
RS	45	3.605920	1.154396	4600.775439	0.009891	0.009528
RS	46	3.915693	1.204309	3649.912093	0.007847	0.007574
RS	47	4.251358	1.204309	2972.179942	0.006390	0.006172
RS	48	4.615081	1.233801	2315.320659	0.004978	0.004818
RS	49	5.009207	1.233801	1808.625370	0.003888	0.003769
RS	50	5.436278	1.234515	1374.092435	0.002954	0.002869
RS	51	5.899047	1.234515	1014.228832	0.002180	0.002122
RS	52	6.400498	1.211253	736.039485	0.001582	0.001542
RS	53	6.943864	1.211253	503.770104	0.001083	0.001056
RS	54	7.532649	1.168316	341.004582	0.000733	0.000715
RS	55	8.170651	1.168316	211.214947	0.000454	0.000443
RS	56	8.861981	1.168316	124.864763	0.000268	0.000261
RS	57	9.611099	1.168316	70.181578	0.000151	0.000147
RS	58	10.422835	1.113032	38.566149	0.000083	0.000080
RS	59	11.302422	1.113032	18.610884	0.000040	0.000039
RS	60	12.255532	1.113032	8.396207	0.000018	0.000017
RS	61	13.288312	1.113032	3.521529	0.000008	0.000007
RS	62	14.407420	1.113032	1.364863	0.000003	0.000003
RS	63	15.620072	1.113032	0.705122	0.000002	0.000001
PA	4+25*2+4+6 0.168217657 0.024912217 15.620072027 0.192770189 0.400118137 0.659734616 1.190306531 1.418823386 1.530607565 1.671318762 1.872370811 2.093347850 2.235211872 2.182054496 1.955831573 1.681332985 1.443657203 1.269255824 1.149794212 1.076299286 1.040683932 1.035568358 1.057073025 1.100230323 1.154396354 1.204308576 1.233801452 1.234514963 1.211253258 1.168315547 1.113031963
//
IT	3827
RD	20
LK	-5909963.230094
QD	-623.263774 -> -610.832261
RI	0.0858083370
TR	0.168082	0.024720
MT	15.661946
MM	C_pi: 1.093428, n_recomb: 461412.679092
RS	0	0.000000	0.192539	19353.055333	0.041943	0.162093
RS	1	0.008363	0.192539	20046.166440	0.043445	0.029458
RS	2	0.017426	0.192539	20685.896672	0.044832	0.023512
RS	3	0.027247	0.192539	21258.941192	0.046074	0.026735
RS	4	0.037889	0.398638	10668.391007	0.023121	0.014882
RS	5	0.049422	0.398638	11219.138688	0.024315	0.017572
RS	6	0.061918	0.654809	7212.192908	0.015631	0.011582
RS	7	0.075460	0.654809	7650.149600	0.016580	0.012409
RS	8	0.090135	1.195010	4462.892978	0.009672	0.007435
RS	9	0.106037	1.195010	4770.542660	0.010339	0.008297
RS	10	0.123268	1.421716	4286.681949	0.009290	0.008058
RS	11	0.141941	1.421716	4583.172100	0.009933	0.009193
RS	12	0.162176	1.528417	4555.408093	0.009873	0.009313
RS	13	0.184102	1.528417	4864.542201	0.010543	0.010192
RS	14	0.207863	1.665017	4765.918458	0.010329	0.010137
RS	15	0.233611	1.665017	5083.663723	0.011018	0.010905
RS	16	0.261512	1.864896	4839.709157	0.010489	0.010431
RS	17	0.291747	1.864896	5158.646338	0.011180	0.011094
RS	18	0.324511	2.089215	4906.444799	0.010634	0.010510
RS	19	0.360014	2.089215	5225.877609	0.011326	0.011125
RS	20	0.398487	2.238388	5191.116261	0.011250	0.010992
RS	21	0.440178	2.238388	5520.129589	0.011964	0.011563
RS	22	0.485355	2.190162	5988.353175	0.012978	0.012449
RS	23	0.534311	2.190162	6343.808234	0.013749	0.013087
RS	24	0.587361	1.963354	7471.225092	0.016192	0.015316
RS	25	0.644848	1.963354	7858.654147	0.017032	0.016022
RS	26	0.707142	1.685936	9575.462471	0.020752	0.019421
RS	27	0.774647	1.685936	9961.046623	0.021588	0.020151
RS	28	0.847797	1.445658	11996.642754	0.026000	0.024198
RS	29	0.927066	1.445658	12290.818950	0.026637	0.024768
RS	30	1.012963	1.269731	14207.022324	0.030790	0.028594
RS	31	1.106045	1.269731	14280.617678	0.030950	0.028760
RS	32	1.206912	1.149277	15689.867636	0.034004	0.031626
RS	33	1.316214	1.149277	15420.561335	0.033420	0.031164
RS	34	1.434658	1.075127	16008.860957	0.034695	0.032440
RS	35	1.563008	1.075127	15345.336769	0.033257	0.031213
RS	36	1.702092	1.039159	15027.573797	0.032569	0.030679
RS	37	1.852809	1.039159	14029.346652	0.030405	0.028761
RS	38	2.016130	1.034027	12994.158630	0.028162	0.026745
RS	39	2.193111	1.034027	11809.829638	0.025595	0.024397
RS	40	2.384894	1.056124	10376.627955	0.022489	0.021515
RS	41	2.592716	1.056124	9186.513810	0.019910	0.019091
RS	42	2.817919	1.100692	7707.544977	0.016704	0.016063
RS	43	3.061957	1.100692	6651.954566	0.014416	0.013875
RS	44	3.326404	1.156913	5391.654878	0.011685	0.011272
RS	45	3.612969	1.156913	4531.633290	0.009821	0.009476
RS	46	3.923500	1.208969	3589.612167	0.007780	0.007520
RS	47	4.260002	1.208969	2924.283131	0.006338	0.006129
RS	48	4.624647	1.239883	2276.940040	0.004935	0.004782
RS	49	5.019789	1.239883	1780.045843	0.003858	0.003743
RS	50	5.447979	1.240841	1353.292486	0.002933	0.002851
RS	51	5.911979	1.240841	999.835582	0.002167	0.002109
RS	52	6.414786	1.216909	726.600856	0.001575	0.001534
RS	53	6.959645	1.216909	497.754000	0.001079	0.001052
RS	54	7.550073	1.172836	337.456969	0.000731	0.000713
RS	55	8.189880	1.172836	209.139267	0.000453	0.000441
RS	56	8.883198	1.172836	123.712116	0.000268	0.000261
RS	57	9.634500	1.172836	69.576945	0.000151	0.000146
RS	58	10.448637	1.116525	38.277126	0.000083	0.000080
RS	59	11.330864	1.116525	18.473224	0.000040	0.000039
RS	60	12.286875	1.116525	8.334662	0.000018	0.000017
RS	61	13.322841	1.116525	3.495823	0.000008	0.000007
RS	62	14.445449	1.116525	1.354883	0.000003	0.000003
RS	63	15.661946	1.116525	0.699880	0.000002	0.000001
PA	4+25*2+4+6 0.168082098 0.024720347 15.661945980 0.192538551 0.398637597 0.654809458 1.195009519 1.421716304 1.528416554 1.665016506 1.864896155 2.089215360 2.238388185 2.190161953 1.963354031 1.685936473 1.445657748 1.269731458 1.149276650 1.075127093 1.039159493 1.034026722 1.056124400 1.100691604 1.156913122 1.208968689 1.239883014 1.240840731 1.216908829 1.172835826 1.116525194
//
IT	3646
RD	21
LK	-5909939.096883
QD	-622.916832 -> -611.856565
RI	0.0858924896
TR	0.167940	0.024538
MT	15.703469
MM	C_pi: 1.093064, n_recomb: 457904.279715
RS	0	0.000000	0.192330	19238.422188	0.042014	0.162028
RS	1	0.008368	0.192330	19926.760717	0.043517	0.029467
RS	2	0.017436	0.192330	20561.820670	0.044904	0.023476
RS	3	0.027263	0.192330	21130.350141	0.046146	0.026698
RS	4	0.037912	0.397295	10627.451035	0.023209	0.014889
RS	5	0.049453	0.397295	11175.156901	0.024405	0.017581
RS	6	0.061959	0.649941	7212.573146	0.015751	0.011638
RS	7	0.075512	0.649941	7649.494265	0.016705	0.012473
RS	8	0.090198	1.199604	4412.218138	0.009636	0.007391
RS	9	0.106114	1.199604	4716.757234	0.010301	0.008249
RS	10	0.123362	1.424721	4245.967383	0.009273	0.008027
RS	11	0.142052	1.424721	4539.894313	0.009915	0.009163
RS	12	0.162307	1.526769	4526.955688	0.009886	0.009313
RS	13	0.184257	1.526769	4834.197389	0.010557	0.010189
RS	14	0.208043	1.659499	4746.759677	0.010366	0.010158
RS	15	0.233820	1.659499	5063.063598	0.011057	0.010928
RS	16	0.261754	1.858081	4821.565201	0.010530	0.010459
RS	17	0.292025	1.858081	5139.083505	0.011223	0.011128
RS	18	0.324830	2.085238	4879.110913	0.010655	0.010526
RS	19	0.360379	2.085238	5196.670258	0.011349	0.011149
RS	20	0.398904	2.241205	5145.841419	0.011238	0.010985
RS	21	0.440652	2.241205	5472.181466	0.011950	0.011561
RS	22	0.485893	2.197713	5923.735227	0.012937	0.012423
RS	23	0.534920	2.197713	6275.879860	0.013706	0.013064
RS	24	0.588050	1.970423	7390.771536	0.016140	0.015291
RS	25	0.645626	1.970423	7774.800878	0.016979	0.015998
RS	26	0.708019	1.690325	9483.555847	0.020711	0.019414
RS	27	0.775634	1.690325	9866.194018	0.021546	0.020143
RS	28	0.848906	1.447655	11897.466909	0.025982	0.024220
RS	29	0.928310	1.447655	12189.407361	0.026620	0.024788
RS	30	1.014359	1.270368	14101.883493	0.030797	0.028640
RS	31	1.107607	1.270368	14174.012444	0.030954	0.028802
RS	32	1.208659	1.149011	15582.315822	0.034030	0.031692
RS	33	1.318167	1.149011	15312.150531	0.033440	0.031222
RS	34	1.436839	1.074235	15901.984983	0.034728	0.032512
RS	35	1.565441	1.074235	15238.067141	0.033278	0.031273
RS	36	1.704804	1.037889	14922.627283	0.032589	0.030739
RS	37	1.855829	1.037889	13924.896762	0.030410	0.028805
RS	38	2.019491	1.032670	12891.827885	0.028154	0.026776
RS	39	2.196849	1.032670	11709.957233	0.025573	0.024414
RS	40	2.389048	1.055260	10277.701695	0.022445	0.021506
RS	41	2.597330	1.055260	9093.513540	0.019859	0.019073
RS	42	2.823041	1.101118	7616.396350	0.016633	0.016020
RS	43	3.067640	1.101118	6570.545321	0.014349	0.013833
RS	44	3.332706	1.159280	5315.486807	0.011608	0.011215
RS	45	3.619953	1.159280	4467.317728	0.009756	0.009427
RS	46	3.931237	1.213382	3533.459553	0.007717	0.007470
RS	47	4.268568	1.213382	2879.569070	0.006289	0.006089
RS	48	4.634127	1.245651	2241.049808	0.004894	0.004747
RS	49	5.030277	1.245651	1753.224470	0.003829	0.003718
RS	50	5.459575	1.246827	1333.707922	0.002913	0.002833
RS	51	5.924797	1.246827	986.208989	0.002154	0.002097
RS	52	6.428949	1.222237	717.605620	0.001567	0.001527
RS	53	6.975288	1.222237	491.971679	0.001074	0.001047
RS	54	7.567344	1.177080	334.002314	0.000729	0.000710
RS	55	8.208943	1.177080	207.093499	0.000452	0.000440
RS	56	8.904231	1.177080	122.559601	0.000268	0.000260
RS	57	9.657700	1.177080	68.961797	0.000151	0.000146
RS	58	10.474218	1.119827	37.973951	0.000083	0.000080
RS	59	11.359063	1.119827	18.326542	0.000040	0.000039
RS	60	12.317951	1.119827	8.267983	0.000018	0.000017
RS	61	13.357078	1.119827	3.467485	0.000008	0.000007
RS	62	14.483159	1.119827	1.343684	0.000003	0.000003
RS	63	15.703469	1.119827	0.693846	0.000002	0.000001
PA	4+25*2+4+6 0.167940206 0.024538028 15.703469160 0.192330051 0.397295406 0.649940739 1.199604017 1.424720877 1.526769453 1.659499404 1.858080930 2.085238468 2.241204913 2.197712607 1.970423279 1.690325057 1.447655465 1.270368321 1.149011410 1.074235064 1.037889005 1.032670308 1.055260224 1.101117783 1.159279740 1.213382229 1.245651201 1.246826747 1.222236772 1.177079567 1.119826545
//
IT	2950
RD	22
LK	-5909917.622273
QD	-622.980983 -> -613.138069
RI	0.0859757702
TR	0.167792	0.024365
MT	15.744683
MM	C_pi: 1.092807, n_recomb: 454607.040712
RS	0	0.000000	0.192150	19129.299202	0.042079	0.161965
RS	1	0.008372	0.192150	19813.195427	0.043583	0.029475
RS	2	0.017446	0.192150	20443.922470	0.044971	0.023440
RS	3	0.027279	0.192150	21008.278673	0.046212	0.026663
RS	4	0.037935	0.396088	10587.693143	0.023290	0.014893
RS	5	0.049484	0.396088	11132.529482	0.024488	0.017586
RS	6	0.061999	0.645131	7215.869655	0.015873	0.011694
RS	7	0.075562	0.645131	7651.924792	0.016832	0.012538
RS	8	0.090261	1.204102	4364.442865	0.009600	0.007348
RS	9	0.106191	1.204102	4666.055330	0.010264	0.008203
RS	10	0.123454	1.427797	4207.280670	0.009255	0.007998
RS	11	0.142162	1.427797	4498.781871	0.009896	0.009134
RS	12	0.162437	1.525581	4499.305274	0.009897	0.009311
RS	13	0.184410	1.525581	4804.729034	0.010569	0.010185
RS	14	0.208222	1.654714	4727.759067	0.010400	0.010177
RS	15	0.234027	1.654714	5042.666604	0.011092	0.010949
RS	16	0.261993	1.851900	4804.120306	0.010568	0.010484
RS	17	0.292301	1.851900	5120.293707	0.011263	0.011160
RS	18	0.325146	2.081468	4853.742098	0.010677	0.010543
RS	19	0.360741	2.081468	5169.564593	0.011372	0.011173
RS	20	0.399316	2.243736	5104.019115	0.011227	0.010979
RS	21	0.441121	2.243736	5427.888111	0.011940	0.011561
RS	22	0.486426	2.204780	5863.887679	0.012899	0.012400
RS	23	0.535524	2.204780	6212.961498	0.013667	0.013044
RS	24	0.588733	1.977094	7316.063112	0.016093	0.015269
RS	25	0.646397	1.977094	7696.926412	0.016931	0.015976
RS	26	0.708888	1.694513	9397.848952	0.020672	0.019408
RS	27	0.776612	1.694513	9777.731403	0.021508	0.020137
RS	28	0.850005	1.449648	11804.300767	0.025966	0.024241
RS	29	0.929544	1.449648	12094.156782	0.026604	0.024806
RS	30	1.015742	1.271144	14002.153043	0.030801	0.028683
RS	31	1.109156	1.271144	14072.991188	0.030956	0.028841
RS	32	1.210392	1.148972	15479.641710	0.034051	0.031751
RS	33	1.320103	1.148972	15208.889411	0.033455	0.031274
RS	34	1.439000	1.073598	15800.153582	0.034756	0.032578
RS	35	1.567852	1.073598	15136.168129	0.033295	0.031328
RS	36	1.707492	1.036856	14823.576827	0.032607	0.030796
RS	37	1.858823	1.036856	13826.540886	0.030414	0.028848
RS	38	2.022824	1.031490	12796.403240	0.028148	0.026807
RS	39	2.200555	1.031490	11616.843505	0.025554	0.024430
RS	40	2.393168	1.054481	10186.083583	0.022406	0.021500
RS	41	2.601906	1.054481	9007.259785	0.019813	0.019058
RS	42	2.828121	1.101523	7532.008642	0.016568	0.015981
RS	43	3.073276	1.101523	6495.037291	0.014287	0.013795
RS	44	3.338956	1.161515	5244.814538	0.011537	0.011162
RS	45	3.626880	1.161515	4407.526694	0.009695	0.009382
RS	46	3.938910	1.217571	3481.195344	0.007658	0.007422
RS	47	4.277065	1.217571	2837.852617	0.006242	0.006052
RS	48	4.643531	1.251135	2207.504310	0.004856	0.004715
RS	49	5.040680	1.251135	1728.072370	0.003801	0.003694
RS	50	5.471079	1.252501	1315.289753	0.002893	0.002815
RS	51	5.937514	1.252501	973.328870	0.002141	0.002086
RS	52	6.443000	1.227263	709.052891	0.001560	0.001520
RS	53	6.990807	1.227263	486.430471	0.001070	0.001043
RS	54	7.584480	1.181067	330.652974	0.000727	0.000708
RS	55	8.227857	1.181067	205.088103	0.000451	0.000439
RS	56	8.925101	1.181067	121.415146	0.000267	0.000259
RS	57	9.680720	1.181067	68.341621	0.000150	0.000146
RS	58	10.499604	1.122962	37.660143	0.000083	0.000080
RS	59	11.387047	1.122962	18.172908	0.000040	0.000038
RS	60	12.348792	1.122962	8.197288	0.000018	0.000017
RS	61	13.391057	1.122962	3.437065	0.000008	0.000007
RS	62	14.520586	1.122962	1.331514	0.000003	0.000003
RS	63	15.744683	1.122962	0.687176	0.000002	0.000001
PA	4+25*2+4+6 0.167792238 0.024364718 15.744683099 0.192149566 0.396088261 0.645131464 1.204102349 1.427797018 1.525581323 1.654713556 1.851900180 2.081468009 2.243735570 2.204779989 1.977094233 1.694513084 1.449647659 1.271143692 1.148971961 1.073597843 1.036855646 1.031490480 1.054481290 1.101523125 1.161515213 1.217571189 1.251134757 1.252500973 1.227262907 1.181066867 1.122962245
//
IT	3522
RD	23
LK	-5909898.511159
QD	-623.384711 -> -614.622476
RI	0.0860580086
TR	0.167636	0.024200
MT	15.786005
MM	C_pi: 1.092659, n_recomb: 451504.115346
RS	0	0.000000	0.191990	19025.844311	0.042139	0.161903
RS	1	0.008377	0.191990	19705.603212	0.043644	0.029484
RS	2	0.017456	0.191990	20332.303085	0.045032	0.023405
RS	3	0.027295	0.191990	20892.789320	0.046274	0.026629
RS	4	0.037958	0.395012	10548.878824	0.023364	0.014896
RS	5	0.049515	0.395012	11091.005126	0.024565	0.017590
RS	6	0.062039	0.640386	7221.822284	0.015995	0.011753
RS	7	0.075613	0.640386	7657.167313	0.016959	0.012605
RS	8	0.090324	1.208489	4319.416835	0.009567	0.007307
RS	9	0.106267	1.208489	4618.277848	0.010229	0.008158
RS	10	0.123546	1.430911	4170.557766	0.009237	0.007969
RS	11	0.142273	1.430911	4459.766393	0.009878	0.009106
RS	12	0.162567	1.524801	4472.465978	0.009906	0.009308
RS	13	0.184562	1.524801	4776.145530	0.010578	0.010180
RS	14	0.208400	1.650585	4708.974871	0.010430	0.010194
RS	15	0.234234	1.650585	5022.532659	0.011124	0.010967
RS	16	0.262233	1.846326	4787.285536	0.010603	0.010508
RS	17	0.292577	1.846326	5102.182185	0.011300	0.011190
RS	18	0.325463	2.077943	4830.080267	0.010698	0.010559
RS	19	0.361103	2.077943	5144.288252	0.011394	0.011195
RS	20	0.399729	2.246081	5065.205394	0.011219	0.010975
RS	21	0.441591	2.246081	5386.783533	0.011931	0.011561
RS	22	0.486960	2.211458	5808.275475	0.012864	0.012379
RS	23	0.536129	2.211458	6154.495292	0.013631	0.013026
RS	24	0.589417	1.983433	7246.519851	0.016050	0.015248
RS	25	0.647168	1.983433	7624.431637	0.016887	0.015957
RS	26	0.709758	1.698540	9317.769526	0.020637	0.019403
RS	27	0.777591	1.698540	9695.073099	0.021473	0.020132
RS	28	0.851106	1.451650	11716.662483	0.025950	0.024260
RS	29	0.930779	1.451650	12004.573749	0.026588	0.024824
RS	30	1.017126	1.272063	13907.397165	0.030802	0.028722
RS	31	1.110707	1.272063	13977.104670	0.030957	0.028876
RS	32	1.212127	1.149154	15381.481716	0.034067	0.031805
RS	33	1.322042	1.149154	15110.385399	0.033467	0.031322
RS	34	1.441165	1.073211	15702.936961	0.034779	0.032639
RS	35	1.570267	1.073211	15039.179230	0.033309	0.031378
RS	36	1.710184	1.036059	14729.867938	0.032624	0.030849
RS	37	1.861821	1.036059	13733.710750	0.030418	0.028887
RS	38	2.026161	1.030497	12707.174357	0.028144	0.026838
RS	39	2.204268	1.030497	11529.808618	0.025536	0.024448
RS	40	2.397294	1.053810	10101.011497	0.022372	0.021496
RS	41	2.606490	1.053810	8927.065065	0.019772	0.019046
RS	42	2.833210	1.101939	7453.702039	0.016509	0.015946
RS	43	3.078922	1.101939	6424.847436	0.014230	0.013759
RS	44	3.345217	1.163660	5179.100725	0.011471	0.011113
RS	45	3.633820	1.163660	4351.825560	0.009639	0.009339
RS	46	3.946598	1.221587	3432.440247	0.007602	0.007377
RS	47	4.285578	1.221587	2798.850165	0.006199	0.006017
RS	48	4.652954	1.256385	2176.094015	0.004820	0.004684
RS	49	5.051104	1.256385	1704.445879	0.003775	0.003672
RS	50	5.482607	1.257914	1297.942925	0.002875	0.002799
RS	51	5.950257	1.257914	961.137814	0.002129	0.002074
RS	52	6.457081	1.232038	700.910862	0.001552	0.001513
RS	53	7.006361	1.232038	481.115152	0.001066	0.001038
RS	54	7.601654	1.184850	327.403138	0.000725	0.000706
RS	55	8.246815	1.184850	203.122433	0.000450	0.000437
RS	56	8.946019	1.184850	120.280195	0.000266	0.000258
RS	57	9.703796	1.184850	67.718301	0.000150	0.000145
RS	58	10.525050	1.125976	37.337550	0.000083	0.000080
RS	59	11.415101	1.125976	18.013422	0.000040	0.000038
RS	60	12.379710	1.125976	8.123171	0.000018	0.000017
RS	61	13.425123	1.125976	3.404859	0.000008	0.000007
RS	62	14.558109	1.125976	1.318505	0.000003	0.000003
RS	63	15.786005	1.125976	0.679954	0.000002	0.000001
PA	4+25*2+4+6 0.167635939 0.024199510 15.786005204 0.191990140 0.395012082 0.640386077 1.208488937 1.430911119 1.524801493 1.650585356 1.846326338 2.077942574 2.246080783 2.211457980 1.983433297 1.698540190 1.451649507 1.272062583 1.149153855 1.073210823 1.036058655 1.030496937 1.053809528 1.101939120 1.163659734 1.221586503 1.256384728 1.257914348 1.232038176 1.184850287 1.125976474
//
IT	3642
RD	24
LK	-5909881.494873
QD	-624.067742 -> -616.264966
RI	0.0861379401
TR	0.167473	0.024042
MT	15.827225
MM	C_pi: 1.092612, n_recomb: 448587.635419
RS	0	0.000000	0.191852	18927.678475	0.042194	0.161841
RS	1	0.008381	0.191852	19603.591696	0.043701	0.029493
RS	2	0.017465	0.191852	20226.558355	0.045089	0.023371
RS	3	0.027310	0.191852	20783.468040	0.046331	0.026596
RS	4	0.037981	0.394069	10510.803399	0.023431	0.014896
RS	5	0.049545	0.394069	11050.369824	0.024634	0.017590
RS	6	0.062079	0.635724	7230.133153	0.016118	0.011812
RS	7	0.075664	0.635724	7664.909421	0.017087	0.012672
RS	8	0.090387	1.212782	4276.955864	0.009534	0.007268
RS	9	0.106344	1.212782	4573.229125	0.010195	0.008116
RS	10	0.123638	1.434042	4135.776936	0.009220	0.007941
RS	11	0.142382	1.434042	4422.823377	0.009859	0.009079
RS	12	0.162697	1.524374	4446.540708	0.009912	0.009304
RS	13	0.184715	1.524374	4748.553328	0.010586	0.010174
RS	14	0.208578	1.647059	4690.494713	0.010456	0.010208
RS	15	0.234441	1.647059	5002.752058	0.011152	0.010983
RS	16	0.262471	1.841340	4771.031971	0.010636	0.010531
RS	17	0.292851	1.841340	5084.716879	0.011335	0.011217
RS	18	0.325778	2.074673	4808.012592	0.010718	0.010575
RS	19	0.361464	2.074673	5120.720948	0.011415	0.011217
RS	20	0.400141	2.248296	5029.148742	0.011211	0.010971
RS	21	0.442059	2.248296	5348.602853	0.011923	0.011562
RS	22	0.487491	2.217802	5756.568743	0.012833	0.012360
RS	23	0.536731	2.217802	6100.137002	0.013599	0.013009
RS	24	0.590098	1.989469	7181.816689	0.016010	0.015230
RS	25	0.647937	1.989469	7556.981108	0.016846	0.015939
RS	26	0.710625	1.702415	9243.045359	0.020605	0.019399
RS	27	0.778566	1.702415	9617.941551	0.021440	0.020128
RS	28	0.852202	1.453649	11634.433104	0.025936	0.024279
RS	29	0.932009	1.453649	11920.533912	0.026573	0.024842
RS	30	1.018506	1.273099	13817.676128	0.030803	0.028758
RS	31	1.112252	1.273099	13886.394781	0.030956	0.028908
RS	32	1.213855	1.149526	15287.975130	0.034080	0.031854
RS	33	1.323974	1.149526	15016.740049	0.033476	0.031365
RS	34	1.443322	1.073041	15610.475701	0.034799	0.032694
RS	35	1.572673	1.073041	14947.184058	0.033321	0.031425
RS	36	1.712866	1.035468	14641.506303	0.032639	0.030898
RS	37	1.864809	1.035468	13646.358820	0.030421	0.028925
RS	38	2.029487	1.029665	12623.969507	0.028142	0.026868
RS	39	2.207967	1.029665	11448.655059	0.025522	0.024465
RS	40	2.401406	1.053229	10022.177994	0.022342	0.021495
RS	41	2.611058	1.053229	8852.635135	0.019734	0.019036
RS	42	2.838282	1.102356	7381.132018	0.016454	0.015914
RS	43	3.084550	1.102356	6359.674780	0.014177	0.013727
RS	44	3.351458	1.165714	5118.023469	0.011409	0.011068
RS	45	3.640737	1.165714	4299.958947	0.009586	0.009300
RS	46	3.954262	1.225432	3386.973628	0.007550	0.007335
RS	47	4.294065	1.225432	2762.402315	0.006158	0.005983
RS	48	4.662347	1.261408	2146.698391	0.004785	0.004655
RS	49	5.061497	1.261408	1682.269466	0.003750	0.003650
RS	50	5.494100	1.263073	1281.624051	0.002857	0.002783
RS	51	5.962962	1.263073	949.616162	0.002117	0.002064
RS	52	6.471121	1.236564	693.177422	0.001545	0.001506
RS	53	7.021870	1.236564	476.030199	0.001061	0.001034
RS	54	7.618780	1.188428	324.261524	0.000723	0.000703
RS	55	8.265719	1.188428	201.204096	0.000449	0.000436
RS	56	8.966880	1.188428	119.160658	0.000266	0.000257
RS	57	9.726808	1.188428	67.096018	0.000150	0.000145
RS	58	10.550429	1.128869	37.009003	0.000083	0.000079
RS	59	11.443080	1.128869	17.849723	0.000040	0.000038
RS	60	12.410547	1.128869	8.046507	0.000018	0.000017
RS	61	13.459101	1.128869	3.371296	0.000008	0.000007
RS	62	14.595539	1.128869	1.304851	0.000003	0.000003
RS	63	15.827225	1.128869	0.672304	0.000001	0.000001
PA	4+25*2+4+6 0.167473182 0.024042161 15.827224994 0.191852452 0.394068793 0.635723842 1.212782018 1.434041565 1.524373969 1.647059326 1.841339769 2.074672801 2.248295642 2.217801884 1.989469232 1.702414881 1.453648582 1.273098599 1.149526467 1.073040923 1.035467793 1.029665400 1.053228643 1.102356324 1.165713886 1.225432153 1.261407506 1.263072652 1.236564134 1.188427745 1.128869398
//
IT	3324
RD	25
LK	-5909866.341134
QD	-624.976510 -> -618.025495
RI	0.0862158203
TR	0.167303	0.023892
MT	15.868492
MM	C_pi: 1.092665, n_recomb: 445844.837535
RS	0	0.000000	0.191735	18834.494016	0.042245	0.161780
RS	1	0.008386	0.191735	19506.835936	0.043753	0.029501
RS	2	0.017475	0.191735	20126.345488	0.045142	0.023338
RS	3	0.027326	0.191735	20679.953686	0.046384	0.026565
RS	4	0.038003	0.393250	10473.440238	0.023491	0.014894
RS	5	0.049576	0.393250	11010.589882	0.024696	0.017587
RS	6	0.062119	0.631139	7240.715625	0.016240	0.011872
RS	7	0.075714	0.631139	7675.057775	0.017215	0.012741
RS	8	0.090449	1.216964	4236.961054	0.009503	0.007230
RS	9	0.106420	1.216964	4530.803908	0.010162	0.008076
RS	10	0.123730	1.437154	4102.905767	0.009203	0.007914
RS	11	0.142492	1.437154	4387.917519	0.009842	0.009054
RS	12	0.162827	1.524234	4421.605153	0.009917	0.009299
RS	13	0.184867	1.524234	4722.030526	0.010591	0.010167
RS	14	0.208755	1.644081	4672.352959	0.010480	0.010220
RS	15	0.234647	1.644081	4983.359264	0.011177	0.010996
RS	16	0.262710	1.836904	4755.325344	0.010666	0.010551
RS	17	0.293126	1.836904	5067.860096	0.011367	0.011242
RS	18	0.326093	2.071675	4787.364682	0.010738	0.010590
RS	19	0.361824	2.071675	5098.677919	0.011436	0.011238
RS	20	0.400552	2.250401	4995.631684	0.011205	0.010968
RS	21	0.442527	2.250401	5313.116377	0.011917	0.011563
RS	22	0.488022	2.223864	5708.403376	0.012804	0.012343
RS	23	0.537333	2.223864	6049.505867	0.013569	0.012995
RS	24	0.590778	1.995248	7121.509019	0.015973	0.015212
RS	25	0.648706	1.995248	7494.114700	0.016809	0.015924
RS	26	0.711491	1.706156	9173.271608	0.020575	0.019396
RS	27	0.779541	1.706156	9545.920918	0.021411	0.020125
RS	28	0.853297	1.455648	11557.256958	0.025922	0.024297
RS	29	0.933239	1.455648	11841.672041	0.026560	0.024859
RS	30	1.019885	1.274242	13732.732369	0.030802	0.028792
RS	31	1.113796	1.274242	13800.587136	0.030954	0.028939
RS	32	1.215583	1.150075	15198.911019	0.034090	0.031899
RS	33	1.325905	1.150075	14927.712720	0.033482	0.031404
RS	34	1.445479	1.073076	15522.469256	0.034816	0.032746
RS	35	1.575080	1.073076	14859.854137	0.033330	0.031467
RS	36	1.715549	1.035074	14558.093222	0.032653	0.030946
RS	37	1.867797	1.035074	13564.071493	0.030423	0.028960
RS	38	2.032813	1.028993	12546.285884	0.028140	0.026898
RS	39	2.211667	1.028993	11372.894871	0.025509	0.024482
RS	40	2.405519	1.052746	9949.021007	0.022315	0.021495
RS	41	2.615627	1.052746	8783.460577	0.019701	0.019028
RS	42	2.843355	1.102790	7313.786681	0.016404	0.015886
RS	43	3.090179	1.102790	6299.080287	0.014128	0.013697
RS	44	3.357701	1.167699	5061.179153	0.011352	0.011025
RS	45	3.647658	1.167699	4251.600445	0.009536	0.009263
RS	46	3.961929	1.229132	3344.523446	0.007502	0.007296
RS	47	4.302555	1.229132	2728.303280	0.006119	0.005952
RS	48	4.671745	1.266231	2119.157167	0.004753	0.004628
RS	49	5.071895	1.266231	1661.432753	0.003726	0.003630
RS	50	5.505601	1.268004	1266.259405	0.002840	0.002768
RS	51	5.975676	1.268004	938.719358	0.002105	0.002053
RS	52	6.485171	1.240867	685.828831	0.001538	0.001500
RS	53	7.037391	1.240867	471.164325	0.001057	0.001030
RS	54	7.635919	1.191818	321.226093	0.000720	0.000701
RS	55	8.284639	1.191818	199.333195	0.000447	0.000434
RS	56	8.987759	1.191818	118.057445	0.000265	0.000256
RS	57	9.749842	1.191818	66.475789	0.000149	0.000144
RS	58	10.575831	1.131628	36.676063	0.000082	0.000079
RS	59	11.471086	1.131628	17.682298	0.000040	0.000038
RS	60	12.441416	1.131628	7.967386	0.000018	0.000017
RS	61	13.493116	1.131628	3.336355	0.000007	0.000007
RS	62	14.633009	1.131628	1.290520	0.000003	0.000003
RS	63	15.868492	1.131628	0.664188	0.000001	0.000001
PA	4+25*2+4+6 0.167303445 0.023892095 15.868492039 0.191735171 0.393250271 0.631138596 1.216964280 1.437154242 1.524234408 1.644081168 1.836904016 2.071675279 2.250401189 2.223863648 1.995248425 1.706155538 1.455648330 1.274242301 1.150074604 1.073075716 1.035073658 1.028992754 1.052745509 1.102789718 1.167699124 1.229132433 1.266231123 1.268004271 1.240867472 1.191817522 1.131628186
//
