# Supplementary material for: African bushpigs exhibit porous species boundaries and appeared in Madagascar concurrently with human arrival
Source: Nat Commun. 2024 Jan 3;15:172. doi: 10.1038/s41467-023-44105-1 (PMC10764920; doi:10.1038/s41467-023-44105-1)
Supplement: Supplementary file 9 — Source Data [file 41467_2023_44105_MOESM9_ESM.zip › sourceData/Fig3a.psmc/GForUga00157.psmc]

CC
CC	Brief Description of the file format:
CC	  CC  comments
CC	  MM  useful-messages
CC	  RD  round-of-iterations
CC	  LL  \log[P(sequence)]
CC	  QD  Q-before-opt Q-after-opt
CC	  TR  \theta_0 \rho_0
CC	  RS  k t_k \lambda_k \pi_k \sum_{l\not=k}A_{kl} A_{kk}
CC	  DC  begin end best-k t_k+\Delta_k max-prob
CC
MM	Version: 0.6.5-r67
MM	pattern:4+25*2+4+6, n:63, n_free_lambdas:28
MM	n_iterations:25, skip:1, max_t:15, theta/rho:5
MM	is_decoding:0
MM	n_seqs:16, sum_L:16777339, sum_n:2617465
RD	0
LK	0.000000
QD	0.000000 -> 0.000000
RI	inf
TR	0.169617	0.033923
MT	15.000000
MM	C_pi: 1.000000, n_recomb: 559651.467344
RS	0	0.000000	1.000000	4543.397330	0.008118	0.000000
RS	1	0.008290	1.000000	4878.452499	0.008717	0.000000
RS	2	0.017266	1.000000	5234.532853	0.009353	0.000000
RS	3	0.026987	1.000000	5612.326672	0.010028	0.000000
RS	4	0.037514	1.000000	6012.425285	0.010743	0.000000
RS	5	0.048914	1.000000	6435.295378	0.011499	0.000000
RS	6	0.061258	1.000000	6881.247256	0.012296	0.000000
RS	7	0.074626	1.000000	7350.398781	0.013134	0.000000
RS	8	0.089102	1.000000	7842.634778	0.014013	0.000000
RS	9	0.104778	1.000000	8357.561795	0.014934	0.000000
RS	10	0.121753	1.000000	8894.458194	0.015893	0.000000
RS	11	0.140135	1.000000	9452.219795	0.016889	0.000000
RS	12	0.160042	1.000000	10029.301431	0.017921	0.000000
RS	13	0.181598	1.000000	10623.655152	0.018983	0.000000
RS	14	0.204942	1.000000	11232.666113	0.020071	0.000000
RS	15	0.230221	1.000000	11853.087656	0.021179	0.000000
RS	16	0.257595	1.000000	12480.977617	0.022301	0.000000
RS	17	0.287238	1.000000	13111.638492	0.023428	0.000000
RS	18	0.319339	1.000000	13739.564809	0.024550	0.000000
RS	19	0.354100	1.000000	14358.401785	0.025656	0.000000
RS	20	0.391744	1.000000	14960.920175	0.026733	0.000000
RS	21	0.432507	1.000000	15539.013007	0.027766	0.000000
RS	22	0.476650	1.000000	16083.720640	0.028739	0.000000
RS	23	0.524453	1.000000	16585.291174	0.029635	0.000000
RS	24	0.576218	1.000000	17033.283597	0.030436	0.000000
RS	25	0.632274	1.000000	17416.720986	0.031121	0.000000
RS	26	0.692977	1.000000	17724.300494	0.031670	0.000000
RS	27	0.758711	1.000000	17944.665505	0.032064	0.000000
RS	28	0.829896	1.000000	18066.743105	0.032282	0.000000
RS	29	0.906981	1.000000	18080.146623	0.032306	0.000000
RS	30	0.990456	1.000000	17975.638447	0.032119	0.000000
RS	31	1.080851	1.000000	17745.642425	0.031708	0.000000
RS	32	1.178739	1.000000	17384.788130	0.031064	0.000000
RS	33	1.284742	1.000000	16890.461278	0.030180	0.000000
RS	34	1.399532	1.000000	16263.326248	0.029060	0.000000
RS	35	1.523838	1.000000	15507.778779	0.027710	0.000000
RS	36	1.658449	1.000000	14632.280534	0.026145	0.000000
RS	37	1.804218	1.000000	13649.524003	0.024389	0.000000
RS	38	1.962071	1.000000	12576.377400	0.022472	0.000000
RS	39	2.133009	1.000000	11433.566756	0.020430	0.000000
RS	40	2.318118	1.000000	10245.067203	0.018306	0.000000
RS	41	2.518571	1.000000	9037.198267	0.016148	0.000000
RS	42	2.735641	1.000000	7837.448059	0.014004	0.000000
RS	43	2.970706	1.000000	6673.086370	0.011924	0.000000
RS	44	3.225257	1.000000	5569.662962	0.009952	0.000000
RS	45	3.500909	1.000000	4549.519023	0.008129	0.000000
RS	46	3.799411	1.000000	3630.460182	0.006487	0.000000
RS	47	4.122659	1.000000	2824.741991	0.005047	0.000000
RS	48	4.472702	1.000000	2138.498399	0.003821	0.000000
RS	49	4.851763	1.000000	1571.699036	0.002808	0.000000
RS	50	5.262247	1.000000	1118.655777	0.001999	0.000000
RS	51	5.706758	1.000000	769.022249	0.001374	0.000000
RS	52	6.188118	1.000000	509.155785	0.000910	0.000000
RS	53	6.709380	1.000000	323.655754	0.000578	0.000000
RS	54	7.273854	1.000000	196.869114	0.000352	0.000000
RS	55	7.885120	1.000000	114.170622	0.000204	0.000000
RS	56	8.547059	1.000000	62.878920	0.000112	0.000000
RS	57	9.263869	1.000000	32.747720	0.000059	0.000000
RS	58	10.040101	1.000000	16.053969	0.000029	0.000000
RS	59	10.880679	1.000000	7.371325	0.000013	0.000000
RS	60	11.790939	1.000000	3.153045	0.000006	0.000000
RS	61	12.776655	1.000000	1.249123	0.000002	0.000000
RS	62	13.844085	1.000000	0.455441	0.000001	0.000000
RS	63	15.000000	1.000000	0.214029	0.000000	0.000000
PA	4+25*2+4+6 0.169616917 0.033923383 15.000000000 1.000000000 1.000000000 1.000000000 1.000000000 1.000000000 1.000000000 1.000000000 1.000000000 1.000000000 1.000000000 1.000000000 1.000000000 1.000000000 1.000000000 1.000000000 1.000000000 1.000000000 1.000000000 1.000000000 1.000000000 1.000000000 1.000000000 1.000000000 1.000000000 1.000000000 1.000000000 1.000000000 1.000000000
//
IT	4973
RD	1
LK	-6182655.738654
QD	-7330.158270 -> -2317.045322
RI	0.1485399524
TR	0.181787	0.034666
MT	13.935528
MM	C_pi: 1.122614, n_recomb: 640449.992409
RS	0	0.000000	0.730977	6977.922548	0.010895	0.163115
RS	1	0.008164	0.730977	7461.479763	0.011650	0.024183
RS	2	0.016995	0.730977	7971.075036	0.012446	0.010897
RS	3	0.026546	0.730977	8506.849033	0.013283	0.008328
RS	4	0.036877	1.296741	5129.092471	0.008009	0.006575
RS	5	0.048052	1.296741	5499.407277	0.008587	0.005811
RS	6	0.060139	1.493347	5119.890034	0.007994	0.005665
RS	7	0.073213	1.493347	5488.944148	0.008570	0.005687
RS	8	0.087354	1.555924	5645.000687	0.008814	0.005841
RS	9	0.102650	1.555924	6045.374782	0.009439	0.006248
RS	10	0.119195	1.527133	6590.127649	0.010290	0.006883
RS	11	0.137090	1.527133	7044.014228	0.010999	0.007687
RS	12	0.156446	1.469321	7815.722388	0.012203	0.008606
RS	13	0.177382	1.469321	8332.500624	0.013010	0.009575
RS	14	0.200028	1.414841	9211.687514	0.014383	0.010539
RS	15	0.224523	1.414841	9790.132669	0.015286	0.011481
RS	16	0.251017	1.368028	10741.804215	0.016772	0.012417
RS	17	0.279674	1.368028	11374.074225	0.017760	0.013372
RS	18	0.310671	1.324556	12412.258567	0.019381	0.014356
RS	19	0.344198	1.324556	13084.439649	0.020430	0.015368
RS	20	0.380463	1.281532	14219.129608	0.022202	0.016419
RS	21	0.419688	1.281532	14908.305935	0.023278	0.017529
RS	22	0.462116	1.236767	16145.108095	0.025209	0.018713
RS	23	0.508007	1.236767	16815.572458	0.026256	0.019986
RS	24	0.557646	1.189777	18134.057050	0.028315	0.021354
RS	25	0.611336	1.189777	18732.769243	0.029249	0.022814
RS	26	0.669410	1.142496	20054.827198	0.031314	0.024336
RS	27	0.732225	1.142496	20508.993616	0.032023	0.025872
RS	28	0.800169	1.098273	21690.496218	0.033868	0.027351
RS	29	0.873659	1.098273	21912.204623	0.034214	0.028700
RS	30	0.953149	1.059766	22780.943294	0.035570	0.029844
RS	31	1.039129	1.059766	22681.037508	0.035414	0.030719
RS	32	1.132128	1.028025	23088.533318	0.036050	0.031271
RS	33	1.232720	1.028025	22596.916665	0.035283	0.031460
RS	34	1.341524	1.002952	22452.837233	0.035058	0.031262
RS	35	1.459211	1.002952	21540.403230	0.033633	0.030662
RS	36	1.586506	0.984060	20829.720250	0.032524	0.029662
RS	37	1.724193	0.984060	19526.577454	0.030489	0.028280
RS	38	1.873122	0.970750	18320.524468	0.028606	0.026552
RS	39	2.034208	0.970750	16722.953609	0.026111	0.024531
RS	40	2.208447	0.962150	15176.577506	0.023697	0.022288
RS	41	2.396910	0.962150	13435.314644	0.020978	0.019899
RS	42	2.600759	0.957047	11756.490047	0.018357	0.017447
RS	43	2.821251	0.957047	10046.740435	0.015687	0.015012
RS	44	3.059743	0.953995	8445.648741	0.013187	0.012665
RS	45	3.317707	0.953995	6928.135085	0.010818	0.010467
RS	46	3.596731	0.951592	5568.461591	0.008695	0.008463
RS	47	3.898534	0.951592	4354.824582	0.006800	0.006683
RS	48	4.224977	0.948854	3324.710678	0.005191	0.005143
RS	49	4.578071	0.948854	2458.116335	0.003838	0.003849
RS	50	4.959992	0.945427	1766.989388	0.002759	0.002793
RS	51	5.373093	0.945427	1222.745735	0.001909	0.001959
RS	52	5.819919	0.941418	818.543170	0.001278	0.001324
RS	53	6.303225	0.941418	523.916663	0.000818	0.000859
RS	54	6.825989	0.935997	322.660470	0.000504	0.000533
RS	55	7.391431	0.935997	188.265271	0.000294	0.000315
RS	56	8.003036	0.935997	104.463731	0.000163	0.000176
RS	57	8.664573	0.935997	54.898382	0.000086	0.000093
RS	58	9.380119	0.928127	27.351876	0.000043	0.000046
RS	59	10.154081	0.928127	12.628284	0.000020	0.000022
RS	60	10.991231	0.928127	5.440351	0.000008	0.000009
RS	61	11.896726	0.928127	2.174698	0.000003	0.000004
RS	62	12.876147	0.928127	0.801732	0.000001	0.000001
RS	63	13.935528	0.928127	0.384434	0.000001	0.000001
PA	4+25*2+4+6 0.181787201 0.034665794 13.935527802 0.730977058 1.296741009 1.493347168 1.555923939 1.527133465 1.469320774 1.414840698 1.368028164 1.324556351 1.281531811 1.236766815 1.189777374 1.142496109 1.098272800 1.059765816 1.028024673 1.002951622 0.984060287 0.970750332 0.962150097 0.957046509 0.953994751 0.951591969 0.948854446 0.945426941 0.941417694 0.935997009 0.928127348
//
IT	3913
RD	2
LK	-6176052.420935
QD	-1575.775838 -> -960.198662
RI	0.1338028826
TR	0.186572	0.034717
MT	13.565682
MM	C_pi: 1.135750, n_recomb: 648745.240780
RS	0	0.000000	0.543320	9436.068435	0.014545	0.165575
RS	1	0.008118	0.543320	10046.198390	0.015486	0.022866
RS	2	0.016896	0.543320	10682.416341	0.016466	0.012149
RS	3	0.026385	0.543320	11343.583313	0.017485	0.010521
RS	4	0.036646	1.324407	4964.082515	0.007652	0.005456
RS	5	0.047739	1.324407	5321.569780	0.008203	0.005533
RS	6	0.059733	1.654190	4568.772778	0.007042	0.005119
RS	7	0.072700	1.654190	4900.693596	0.007554	0.005383
RS	8	0.086720	1.785185	4869.495786	0.007506	0.005478
RS	9	0.101879	1.785185	5219.927198	0.008046	0.006005
RS	10	0.118268	1.741323	5731.823219	0.008835	0.006832
RS	11	0.135987	1.741323	6133.833305	0.009455	0.007670
RS	12	0.155145	1.646910	6932.194681	0.010686	0.008913
RS	13	0.175858	1.646910	7400.281874	0.011407	0.009816
RS	14	0.198253	1.569119	8280.060705	0.012763	0.011028
RS	15	0.222466	1.569119	8813.507437	0.013585	0.011771
RS	16	0.248644	1.510143	9731.924881	0.015001	0.012885
RS	17	0.276948	1.510143	10324.036178	0.015914	0.013569
RS	18	0.307550	1.456664	11332.227283	0.017468	0.014698
RS	19	0.340635	1.456664	11973.165875	0.018456	0.015367
RS	20	0.376407	1.401039	13121.145756	0.020225	0.016581
RS	21	0.415083	1.401039	13794.270602	0.021263	0.017310
RS	22	0.456898	1.338120	15137.873233	0.023334	0.018740
RS	23	0.502109	1.338120	15814.295301	0.024377	0.019608
RS	24	0.550989	1.267629	17372.140303	0.026778	0.021357
RS	25	0.603838	1.267629	18002.236185	0.027749	0.022396
RS	26	0.660977	1.194959	19692.658728	0.030355	0.024434
RS	27	0.722755	1.194959	20198.815036	0.031135	0.025519
RS	28	0.789548	1.127759	21819.922492	0.033634	0.027577
RS	29	0.861764	1.127759	22099.560490	0.034065	0.028445
RS	30	0.939842	1.071030	23397.845836	0.036066	0.030147
RS	31	1.024259	1.071030	23341.241266	0.035979	0.030538
RS	32	1.115528	1.026053	24099.235764	0.037147	0.031564
RS	33	1.214208	1.026053	23616.987044	0.036404	0.031304
RS	34	1.320898	0.992030	23703.109701	0.036537	0.031462
RS	35	1.436250	0.992030	22755.069990	0.035076	0.030478
RS	36	1.560966	0.967758	22140.937452	0.034129	0.029709
RS	37	1.695807	0.967758	20759.261849	0.031999	0.028028
RS	38	1.841595	0.952061	19531.745260	0.030107	0.026424
RS	39	1.999218	0.952061	17827.718756	0.027480	0.024204
RS	40	2.169637	0.943415	16183.493162	0.024946	0.022020
RS	41	2.353891	0.943415	14328.795526	0.022087	0.019531
RS	42	2.553104	0.939776	12525.708852	0.019308	0.017122
RS	43	2.768488	0.939776	10712.572268	0.016513	0.014666
RS	44	3.001359	0.938706	8998.258365	0.013870	0.012371
RS	45	3.253134	0.938706	7394.813880	0.011399	0.010199
RS	46	3.525349	0.937845	5948.041245	0.009169	0.008255
RS	47	3.819663	0.937845	4665.598601	0.007192	0.006515
RS	48	4.137870	0.935585	3572.785803	0.005507	0.005030
RS	49	4.481910	0.935585	2652.320452	0.004088	0.003768
RS	50	4.853880	0.931482	1916.616748	0.002954	0.002749
RS	51	5.256047	0.931482	1332.782492	0.002054	0.001932
RS	52	5.690863	0.925905	898.363747	0.001385	0.001315
RS	53	6.160978	0.925905	578.079520	0.000891	0.000855
RS	54	6.669259	0.917840	358.957062	0.000553	0.000535
RS	55	7.218802	0.917840	210.498723	0.000324	0.000317
RS	56	7.812959	0.917840	117.473929	0.000181	0.000179
RS	57	8.455351	0.917840	62.141494	0.000096	0.000095
RS	58	9.149894	0.905911	31.285946	0.000048	0.000048
RS	59	9.900821	0.905911	14.510772	0.000022	0.000022
RS	60	10.712710	0.905911	6.284952	0.000010	0.000010
RS	61	11.590511	0.905911	2.528070	0.000004	0.000004
RS	62	12.539573	0.905911	0.938786	0.000001	0.000001
RS	63	13.565682	0.905911	0.455770	0.000001	0.000001
PA	4+25*2+4+6 0.186571533 0.034717400 13.565681645 0.543319534 1.324406522 1.654189722 1.785185364 1.741322986 1.646910036 1.569119344 1.510142746 1.456663849 1.401038671 1.338120088 1.267628675 1.194959411 1.127758790 1.071029749 1.026053333 0.992030428 0.967758073 0.952060692 0.943415451 0.939776197 0.938706467 0.937844798 0.935585473 0.931482115 0.925904619 0.917840340 0.905911163
//
IT	3884
RD	3
LK	-6175155.347872
QD	-996.543226 -> -832.871122
RI	0.1267501595
TR	0.188795	0.034491
MT	13.412498
MM	C_pi: 1.127760, n_recomb: 640152.266776
RS	0	0.000000	0.455221	11073.722839	0.017299	0.166038
RS	1	0.008099	0.455221	11752.748413	0.018359	0.022788
RS	2	0.016854	0.455221	12454.875287	0.019456	0.012839
RS	3	0.026318	0.455221	13177.747653	0.020585	0.011879
RS	4	0.036548	1.325130	4819.537653	0.007529	0.004891
RS	5	0.047607	1.325130	5165.849244	0.008070	0.005342
RS	6	0.059561	1.709650	4293.451084	0.006707	0.004790
RS	7	0.072484	1.709650	4605.882432	0.007195	0.005195
RS	8	0.086453	1.875976	4501.947811	0.007033	0.005226
RS	9	0.101554	1.875976	4827.273569	0.007541	0.005829
RS	10	0.117877	1.811266	5356.615162	0.008368	0.006745
RS	11	0.135523	1.811266	5733.856471	0.008957	0.007624
RS	12	0.154598	1.689116	6573.585237	0.010269	0.009046
RS	13	0.175217	1.689116	7018.880969	0.010964	0.009954
RS	14	0.197507	1.603517	7883.528308	0.012315	0.011263
RS	15	0.221601	1.603517	8393.430412	0.013112	0.011968
RS	16	0.247648	1.549480	9233.758990	0.014424	0.013095
RS	17	0.275803	1.549480	9799.590875	0.015308	0.013707
RS	18	0.306239	1.503143	10701.238743	0.016717	0.014804
RS	19	0.339140	1.503143	11314.119591	0.017674	0.015367
RS	20	0.374705	1.451082	12363.374673	0.019313	0.016556
RS	21	0.413151	1.451082	13010.241359	0.020324	0.017156
RS	22	0.454711	1.384336	14309.226631	0.022353	0.018629
RS	23	0.499636	1.384336	14966.588077	0.023380	0.019350
RS	24	0.548200	1.302639	16571.989170	0.025888	0.021254
RS	25	0.600697	1.302639	17194.694824	0.026860	0.022138
RS	26	0.657445	1.215294	19027.682088	0.029724	0.024439
RS	27	0.718790	1.215294	19537.863527	0.030521	0.025357
RS	28	0.785103	1.134601	21354.838246	0.033359	0.027729
RS	29	0.856786	1.134601	21643.630391	0.033810	0.028418
RS	30	0.934275	1.067835	23133.791172	0.036138	0.030409
RS	31	1.018040	1.067835	23082.373716	0.036058	0.030616
RS	32	1.108588	1.016382	23985.697308	0.037469	0.031856
RS	33	1.206471	1.016382	23497.946463	0.036707	0.031420
RS	34	1.312280	0.978776	23664.593331	0.036967	0.031699
RS	35	1.426659	0.978776	22699.903965	0.035460	0.030555
RS	36	1.550301	0.953259	22102.639019	0.034527	0.029818
RS	37	1.683957	0.953259	20700.341726	0.032337	0.028009
RS	38	1.828438	0.938291	19444.197527	0.030374	0.026374
RS	39	1.984620	0.938291	17727.709802	0.027693	0.024071
RS	40	2.153451	0.931918	16040.178557	0.025057	0.021836
RS	41	2.335955	0.931918	14191.087504	0.022168	0.019316
RS	42	2.533240	0.931477	12358.412799	0.019305	0.016873
RS	43	2.746503	0.931477	10569.800084	0.016511	0.014431
RS	44	2.977038	0.933725	8851.708181	0.013828	0.012138
RS	45	3.226243	0.933725	7282.726639	0.011377	0.010005
RS	46	3.495632	0.935459	5851.704416	0.009141	0.008089
RS	47	3.786838	0.935459	4600.982954	0.007187	0.006392
RS	48	4.101628	0.934542	3528.486166	0.005512	0.004942
RS	49	4.441913	0.934542	2628.606546	0.004106	0.003711
RS	50	4.809757	0.930494	1906.768381	0.002979	0.002716
RS	51	5.207393	0.930494	1331.667660	0.002080	0.001915
RS	52	5.637232	0.924004	902.599505	0.001410	0.001310
RS	53	6.101884	0.924004	583.582988	0.000912	0.000856
RS	54	6.604167	0.914052	364.852945	0.000570	0.000539
RS	55	7.147130	0.914052	214.942061	0.000336	0.000321
RS	56	7.734066	0.914052	120.567096	0.000188	0.000181
RS	57	8.368538	0.914052	64.139397	0.000100	0.000097
RS	58	9.054395	0.899146	32.566146	0.000051	0.000049
RS	59	9.795799	0.899146	15.167817	0.000024	0.000023
RS	60	10.597248	0.899146	6.600456	0.000010	0.000010
RS	61	11.463605	0.899146	2.668998	0.000004	0.000004
RS	62	12.400128	0.899146	0.996980	0.000002	0.000002
RS	63	13.412498	0.899146	0.488741	0.000001	0.000001
PA	4+25*2+4+6 0.188795384 0.034491265 13.412498229 0.455220582 1.325130251 1.709650360 1.875976358 1.811266454 1.689115624 1.603516631 1.549479941 1.503143131 1.451082256 1.384336439 1.302638561 1.215294470 1.134601214 1.067834767 1.016381634 0.978775696 0.953258905 0.938290634 0.931917819 0.931477459 0.933724902 0.935458990 0.934541771 0.930494292 0.924004378 0.914051515 0.899145778
//
IT	4257
RD	4
LK	-6174873.364783
QD	-904.799817 -> -806.888241
RI	0.1229932002
TR	0.190100	0.034171
MT	13.334357
MM	C_pi: 1.117916, n_recomb: 628888.854019
RS	0	0.000000	0.413033	11968.706054	0.019032	0.166097
RS	1	0.008089	0.413033	12677.765242	0.020159	0.022865
RS	2	0.016832	0.413033	13406.877161	0.021318	0.013214
RS	3	0.026283	0.413033	14152.869820	0.022505	0.012659
RS	4	0.036498	1.339622	4640.210598	0.007378	0.004564
RS	5	0.047539	1.339622	4973.705256	0.007909	0.005172
RS	6	0.059473	1.740406	4105.259210	0.006528	0.004604
RS	7	0.072373	1.740406	4404.253447	0.007003	0.005070
RS	8	0.086316	1.921759	4278.287611	0.006803	0.005072
RS	9	0.101387	1.921759	4588.005367	0.007295	0.005699
RS	10	0.117677	1.830891	5159.865493	0.008205	0.006693
RS	11	0.135285	1.830891	5523.443849	0.008783	0.007587
RS	12	0.154317	1.683342	6422.698965	0.010213	0.009147
RS	13	0.174888	1.683342	6857.022213	0.010903	0.010068
RS	14	0.197124	1.594189	7719.324923	0.012275	0.011432
RS	15	0.221158	1.594189	8217.387734	0.013067	0.012146
RS	16	0.247136	1.549687	8985.423363	0.014288	0.013231
RS	17	0.275215	1.549687	9535.621455	0.015163	0.013838
RS	18	0.305566	1.515855	10327.580128	0.016422	0.014842
RS	19	0.338372	1.515855	10920.785225	0.017365	0.015383
RS	20	0.373832	1.473379	11855.619786	0.018852	0.016482
RS	21	0.412160	1.473379	12480.924775	0.019846	0.017042
RS	22	0.453588	1.408808	13702.635580	0.021789	0.018482
RS	23	0.498368	1.408808	14340.640902	0.022803	0.019150
RS	24	0.546769	1.321298	15941.142833	0.025348	0.021122
RS	25	0.599086	1.321298	16550.598019	0.026317	0.021945
RS	26	0.655634	1.223992	18455.396210	0.029346	0.024415
RS	27	0.716757	1.223992	18958.913204	0.030147	0.025265
RS	28	0.782824	1.133874	20889.753619	0.033217	0.027852
RS	29	0.854235	1.133874	21174.422268	0.033670	0.028464
RS	30	0.931423	1.060417	22773.414309	0.036212	0.030648
RS	31	1.014854	1.060417	22714.828472	0.036119	0.030771
RS	32	1.105033	1.005070	23690.079770	0.037670	0.032137
RS	33	1.202508	1.005070	23189.441217	0.036874	0.031611
RS	34	1.307867	0.965762	23381.694731	0.037179	0.031935
RS	35	1.421748	0.965762	22401.332530	0.035620	0.030704
RS	36	1.544841	0.940303	21789.474976	0.034648	0.029940
RS	37	1.677891	0.940303	20377.404221	0.032402	0.028057
RS	38	1.821703	0.926932	19084.624991	0.030347	0.026348
RS	39	1.977149	0.926932	17375.307262	0.027629	0.023998
RS	40	2.145168	0.923409	15654.999128	0.024893	0.021682
RS	41	2.326778	0.923409	13836.559920	0.022002	0.019152
RS	42	2.523078	0.926576	11995.423558	0.019074	0.016656
RS	43	2.735257	0.926576	10257.559384	0.016311	0.014238
RS	44	2.964599	0.932460	8559.537008	0.013611	0.011932
RS	45	3.212493	0.932460	7049.008135	0.011209	0.009841
RS	46	3.480438	0.937058	5655.098818	0.008992	0.007943
RS	47	3.770057	0.937058	4456.012215	0.007086	0.006287
RS	48	4.083103	0.937706	3420.678247	0.005439	0.004864
RS	49	4.421472	0.937706	2556.550297	0.004065	0.003662
RS	50	4.787210	0.933912	1860.663597	0.002959	0.002688
RS	51	5.182533	0.933912	1304.698330	0.002075	0.001902
RS	52	5.609834	0.926698	888.741709	0.001413	0.001307
RS	53	6.071698	0.926698	577.183441	0.000918	0.000857
RS	54	6.570923	0.915105	363.087926	0.000577	0.000543
RS	55	7.110529	0.915105	214.825514	0.000342	0.000324
RS	56	7.693784	0.915105	121.072082	0.000193	0.000184
RS	57	8.324217	0.915105	64.742233	0.000103	0.000099
RS	58	9.005646	0.897606	33.121580	0.000053	0.000051
RS	59	9.742196	0.897606	15.486772	0.000025	0.000024
RS	60	10.538324	0.897606	6.768324	0.000011	0.000010
RS	61	11.398851	0.897606	2.749908	0.000004	0.000004
RS	62	12.328985	0.897606	1.032598	0.000002	0.000002
RS	63	13.334357	0.897606	0.510508	0.000001	0.000001
PA	4+25*2+4+6 0.190100403 0.034171064 13.334357063 0.413033353 1.339621588 1.740405532 1.921758672 1.830890971 1.683342279 1.594189077 1.549686819 1.515855488 1.473379006 1.408807780 1.321297801 1.223991570 1.133874083 1.060416985 1.005069937 0.965761770 0.940303342 0.926932190 0.923408963 0.926575676 0.932459990 0.937057675 0.937706371 0.933912069 0.926698204 0.915104973 0.897605669
//
IT	3777
RD	5
LK	-6174687.629392
QD	-863.933796 -> -782.638575
RI	0.1208572628
TR	0.191039	0.033822
MT	13.286237
MM	C_pi: 1.109471, n_recomb: 617971.647811
RS	0	0.000000	0.390770	12418.831150	0.020096	0.166085
RS	1	0.008083	0.390770	13138.753366	0.021261	0.022935
RS	2	0.016819	0.390770	13876.417981	0.022455	0.013427
RS	3	0.026261	0.390770	14628.161236	0.023671	0.013114
RS	4	0.036466	1.363547	4454.884954	0.007209	0.004346
RS	5	0.047497	1.363547	4775.537084	0.007728	0.005021
RS	6	0.059419	1.763135	3960.666337	0.006409	0.004493
RS	7	0.072304	1.763135	4249.335568	0.006876	0.004980
RS	8	0.086231	1.952067	4117.037947	0.006662	0.004969
RS	9	0.101284	1.952067	4415.420885	0.007145	0.005596
RS	10	0.117553	1.834188	5035.151644	0.008148	0.006665
RS	11	0.135137	1.834188	5389.786027	0.008722	0.007556
RS	12	0.154143	1.662716	6355.746867	0.010285	0.009242
RS	13	0.174685	1.662716	6784.186025	0.010978	0.010174
RS	14	0.196887	1.570784	7654.359871	0.012386	0.011583
RS	15	0.220883	1.570784	8146.028336	0.013182	0.012314
RS	16	0.246820	1.535960	8852.966164	0.014326	0.013346
RS	17	0.274852	1.535960	9393.184766	0.015200	0.013970
RS	18	0.305151	1.515438	10084.793808	0.016319	0.014868
RS	19	0.337898	1.515438	10663.741844	0.017256	0.015413
RS	20	0.373293	1.484350	11488.691690	0.018591	0.016402
RS	21	0.411548	1.484350	12096.901547	0.019575	0.016955
RS	22	0.452895	1.424371	13237.295266	0.021421	0.018335
RS	23	0.497584	1.424371	13858.642052	0.022426	0.018984
RS	24	0.545886	1.333488	15438.989767	0.024983	0.020988
RS	25	0.598091	1.333488	16035.597859	0.025949	0.021784
RS	26	0.654516	1.228422	17986.745520	0.029106	0.024382
RS	27	0.715502	1.228422	18481.809673	0.029907	0.025199
RS	28	0.781417	1.130791	20495.095859	0.033165	0.027959
RS	29	0.852660	1.130791	20772.422017	0.033614	0.028531
RS	30	0.929662	1.052173	22448.316546	0.036326	0.030868
RS	31	1.012887	1.052173	22379.147953	0.036214	0.030941
RS	32	1.102839	0.994028	23399.160595	0.037864	0.032399
RS	33	1.200062	0.994028	22883.338148	0.037030	0.031815
RS	34	1.305143	0.953714	23082.359816	0.037352	0.032158
RS	35	1.418717	0.953714	22086.007360	0.035740	0.030867
RS	36	1.541472	0.928695	21450.086504	0.034710	0.030058
RS	37	1.674148	0.928695	20029.926436	0.032412	0.028121
RS	38	1.817549	0.917080	18699.020344	0.030259	0.026327
RS	39	1.972540	0.917080	16999.706211	0.027509	0.023944
RS	40	2.140059	0.916442	15249.940276	0.024677	0.021542
RS	41	2.321117	0.916442	13464.837770	0.021789	0.019009
RS	42	2.516811	0.923212	11619.786097	0.018803	0.016457
RS	43	2.728322	0.923212	9934.248512	0.016076	0.014064
RS	44	2.956929	0.932737	8259.611605	0.013366	0.011742
RS	45	3.204013	0.932737	6807.986988	0.011017	0.009692
RS	46	3.471069	0.940217	5452.715782	0.008824	0.007808
RS	47	3.759711	0.940217	4305.332680	0.006967	0.006191
RS	48	4.071683	0.942459	3307.745995	0.005353	0.004792
RS	49	4.408870	0.942459	2479.731775	0.004013	0.003618
RS	50	4.773312	0.938950	1810.327129	0.002929	0.002663
RS	51	5.167211	0.938950	1274.225672	0.002062	0.001890
RS	52	5.592948	0.931064	872.046732	0.001411	0.001304
RS	53	6.053096	0.931064	568.715753	0.000920	0.000858
RS	54	6.550437	0.917930	359.832326	0.000582	0.000547
RS	55	7.087976	0.917930	213.763291	0.000346	0.000327
RS	56	7.668964	0.917930	121.006864	0.000196	0.000187
RS	57	8.296912	0.917930	65.019907	0.000105	0.000101
RS	58	8.975616	0.898030	33.496700	0.000054	0.000052
RS	59	9.709177	0.898030	15.719464	0.000025	0.000025
RS	60	10.502031	0.898030	6.897572	0.000011	0.000011
RS	61	11.358969	0.898030	2.814737	0.000005	0.000004
RS	62	12.285172	0.898030	1.062031	0.000002	0.000002
RS	63	13.286237	0.898030	0.529129	0.000001	0.000001
PA	4+25*2+4+6 0.191038996 0.033822258 13.286237320 0.390769968 1.363547144 1.763135390 1.952067475 1.834187559 1.662715807 1.570784246 1.535960116 1.515437701 1.484350212 1.424371391 1.333487890 1.228422016 1.130790623 1.052172929 0.994027909 0.953714339 0.928694553 0.917079663 0.916442288 0.923212498 0.932736551 0.940217167 0.942458503 0.938950019 0.931064019 0.917929942 0.898030203
//
IT	3840
RD	6
LK	-6174529.837556
QD	-828.665530 -> -756.160072
RI	0.1195206948
TR	0.191814	0.033470
MT	13.251462
MM	C_pi: 1.102353, n_recomb: 607803.431781
RS	0	0.000000	0.377430	12638.582533	0.020794	0.166070
RS	1	0.008078	0.377430	13360.678311	0.021982	0.022980
RS	2	0.016809	0.377430	14098.813281	0.023196	0.013558
RS	3	0.026245	0.377430	14849.021875	0.024431	0.013399
RS	4	0.036444	1.390064	4282.661834	0.007046	0.004185
RS	5	0.047466	1.390064	4591.483300	0.007554	0.004888
RS	6	0.059379	1.780138	3845.304049	0.006327	0.004424
RS	7	0.072254	1.780138	4125.709508	0.006788	0.004915
RS	8	0.086169	1.975778	3987.561862	0.006561	0.004893
RS	9	0.101209	1.975778	4276.814005	0.007037	0.005508
RS	10	0.117463	1.832731	4940.302422	0.008128	0.006645
RS	11	0.135030	1.832731	5288.029671	0.008700	0.007526
RS	12	0.154017	1.638911	6320.499575	0.010399	0.009330
RS	13	0.174537	1.638911	6745.091196	0.011097	0.010268
RS	14	0.196715	1.544077	7629.072427	0.012552	0.011723
RS	15	0.220685	1.544077	8116.661872	0.013354	0.012474
RS	16	0.246591	1.517779	8772.503238	0.014433	0.013455
RS	17	0.274589	1.517779	9305.478917	0.015310	0.014100
RS	18	0.304850	1.509812	9907.376655	0.016300	0.014893
RS	19	0.337555	1.509812	10475.070822	0.017234	0.015454
RS	20	0.372902	1.490297	11198.579486	0.018425	0.016330
RS	21	0.411104	1.490297	11792.553204	0.019402	0.016887
RS	22	0.452393	1.435888	12854.268331	0.021149	0.018199
RS	23	0.497017	1.435888	13461.124541	0.022147	0.018841
RS	24	0.545246	1.342843	15016.230108	0.024706	0.020861
RS	25	0.597371	1.342843	15601.099334	0.025668	0.021644
RS	26	0.653707	1.231200	17586.322435	0.028934	0.024347
RS	27	0.714593	1.231200	18073.028049	0.029735	0.025147
RS	28	0.780399	1.127105	20152.844926	0.033157	0.028056
RS	29	0.851520	1.127105	20422.340457	0.033600	0.028603
RS	30	0.928387	1.044153	22159.522714	0.036458	0.031071
RS	31	1.011463	1.044153	22079.316980	0.036326	0.031110
RS	32	1.101251	0.983754	23132.189593	0.038059	0.032642
RS	33	1.198292	0.983754	22601.257932	0.037185	0.032013
RS	34	1.303172	0.942715	22800.655920	0.037513	0.032366
RS	35	1.416524	0.942715	21788.970023	0.035849	0.031024
RS	36	1.539034	0.918200	21127.985820	0.034761	0.030168
RS	37	1.671440	0.918200	19700.453025	0.032413	0.028185
RS	38	1.814543	0.908270	18333.724940	0.030164	0.026308
RS	39	1.969205	0.908270	16644.359201	0.027384	0.023898
RS	40	2.136362	0.910385	14868.178190	0.024462	0.021411
RS	41	2.317022	0.910385	13114.852084	0.021577	0.018877
RS	42	2.512277	0.920621	11267.552758	0.018538	0.016270
RS	43	2.723305	0.920621	9631.142212	0.015846	0.013902
RS	44	2.951380	0.933684	7979.238560	0.013128	0.011565
RS	45	3.197880	0.933684	6582.431238	0.010830	0.009553
RS	46	3.464293	0.943984	5263.483729	0.008660	0.007682
RS	47	3.752228	0.943984	4164.042689	0.006851	0.006102
RS	48	4.063423	0.947777	3201.654992	0.005268	0.004725
RS	49	4.399757	0.947777	2407.195205	0.003960	0.003576
RS	50	4.763262	0.944538	1762.517170	0.002900	0.002639
RS	51	5.156131	0.944538	1245.031440	0.002048	0.001879
RS	52	5.580738	0.935987	855.845176	0.001408	0.001301
RS	53	6.039646	0.935987	560.352271	0.000922	0.000859
RS	54	6.535625	0.921369	356.474272	0.000586	0.000550
RS	55	7.071672	0.921369	212.574870	0.000350	0.000330
RS	56	7.651022	0.921369	120.833009	0.000199	0.000189
RS	57	8.277174	0.921369	65.219485	0.000107	0.000103
RS	58	8.953908	0.899223	33.818792	0.000056	0.000053
RS	59	9.685311	0.899223	15.925213	0.000026	0.000025
RS	60	10.475799	0.899223	7.014118	0.000012	0.000011
RS	61	11.330145	0.899223	2.874050	0.000005	0.000005
RS	62	12.253508	0.899223	1.089273	0.000002	0.000002
RS	63	13.251462	0.899223	0.546611	0.000001	0.000001
PA	4+25*2+4+6 0.191814062 0.033470190 13.251462465 0.377429970 1.390063840 1.780138282 1.975778210 1.832731335 1.638911439 1.544076857 1.517778948 1.509812127 1.490297092 1.435888470 1.342842612 1.231200263 1.127105171 1.044152511 0.983753714 0.942714903 0.918199781 0.908270302 0.910384681 0.920620911 0.933683897 0.943984039 0.947776694 0.944538090 0.935987157 0.921368975 0.899223261
//
IT	3773
RD	7
LK	-6174388.530022
QD	-795.569451 -> -730.032266
RI	0.1185928241
TR	0.192506	0.033125
MT	13.223104
MM	C_pi: 1.096120, n_recomb: 598313.429365
RS	0	0.000000	0.368320	12743.570817	0.021299	0.166062
RS	1	0.008075	0.368320	13463.918735	0.022503	0.023008
RS	2	0.016801	0.368320	14198.978759	0.023732	0.013647
RS	3	0.026233	0.368320	14944.585328	0.024978	0.013594
RS	4	0.036426	1.415404	4129.685990	0.006902	0.004060
RS	5	0.047441	1.415404	4427.993281	0.007401	0.004774
RS	6	0.059347	1.791577	3752.134555	0.006271	0.004378
RS	7	0.072214	1.791577	4025.813817	0.006729	0.004869
RS	8	0.086119	1.995876	3876.707051	0.006479	0.004831
RS	9	0.101148	1.995876	4158.121261	0.006950	0.005430
RS	10	0.117390	1.830582	4857.780350	0.008119	0.006626
RS	11	0.134943	1.830582	5199.487122	0.008690	0.007493
RS	12	0.153914	1.615940	6294.847924	0.010521	0.009410
RS	13	0.174417	1.615940	6716.296914	0.011225	0.010351
RS	14	0.196575	1.517854	7617.490614	0.012732	0.011852
RS	15	0.220522	1.517854	8101.893429	0.013541	0.012622
RS	16	0.246404	1.498684	8715.028456	0.014566	0.013559
RS	17	0.274374	1.498684	9242.071270	0.015447	0.014226
RS	18	0.304604	1.502022	9764.497677	0.016320	0.014922
RS	19	0.337274	1.502022	10322.635731	0.017253	0.015501
RS	20	0.372583	1.493686	10953.275970	0.018307	0.016268
RS	21	0.410742	1.493686	11534.811407	0.019279	0.016834
RS	22	0.451983	1.445222	12522.074972	0.020929	0.018074
RS	23	0.496554	1.445222	13115.937646	0.021922	0.018715
RS	24	0.544723	1.350711	14643.751080	0.024475	0.020744
RS	25	0.596783	1.350711	15217.800733	0.025434	0.021519
RS	26	0.653046	1.233236	17229.348607	0.028797	0.024315
RS	27	0.713852	1.233236	17708.090297	0.029597	0.025103
RS	28	0.779567	1.123372	19843.781525	0.033166	0.028145
RS	29	0.850589	1.123372	20105.669230	0.033604	0.028674
RS	30	0.927346	1.036624	21894.088201	0.036593	0.031260
RS	31	1.010301	1.036624	21803.340982	0.036441	0.031269
RS	32	1.099954	0.974302	22882.392418	0.038245	0.032866
RS	33	1.196846	0.974302	22337.369375	0.037334	0.032199
RS	34	1.301562	0.932660	22535.190648	0.037665	0.032558
RS	35	1.414734	0.932660	21509.483420	0.035950	0.031172
RS	36	1.537044	0.908615	20825.351179	0.034807	0.030269
RS	37	1.669229	0.908615	19391.393202	0.032410	0.028246
RS	38	1.812089	0.900230	17992.689084	0.030072	0.026289
RS	39	1.966483	0.900230	16313.025354	0.027265	0.023854
RS	40	2.133345	0.904908	14513.899221	0.024258	0.021287
RS	41	2.313680	0.904908	12790.337959	0.021377	0.018754
RS	42	2.508577	0.918435	10942.130303	0.018288	0.016095
RS	43	2.719210	0.918435	9351.190950	0.015629	0.013751
RS	44	2.946852	0.934903	7720.912800	0.012904	0.011399
RS	45	3.192875	0.934903	6374.483689	0.010654	0.009423
RS	46	3.458764	0.947928	5089.211612	0.008506	0.007564
RS	47	3.746122	0.947928	4033.677062	0.006742	0.006018
RS	48	4.056684	0.953211	3103.689730	0.005187	0.004662
RS	49	4.392322	0.953211	2339.989871	0.003911	0.003537
RS	50	4.755062	0.950206	1718.095909	0.002872	0.002616
RS	51	5.147092	0.950206	1217.764664	0.002035	0.001868
RS	52	5.570777	0.940992	840.618690	0.001405	0.001298
RS	53	6.028673	0.940992	552.422596	0.000923	0.000860
RS	54	6.523543	0.924932	353.238513	0.000590	0.000553
RS	55	7.058372	0.924932	211.395560	0.000353	0.000333
RS	56	7.636386	0.924932	120.628115	0.000202	0.000191
RS	57	8.261073	0.924932	65.383148	0.000109	0.000104
RS	58	8.936202	0.900641	34.111000	0.000057	0.000054
RS	59	9.665845	0.900641	16.114118	0.000027	0.000026
RS	60	10.454404	0.900641	7.122054	0.000012	0.000011
RS	61	11.306637	0.900641	2.929373	0.000005	0.000005
RS	62	12.227685	0.900641	1.114845	0.000002	0.000002
RS	63	13.223104	0.900641	0.563172	0.000001	0.000001
PA	4+25*2+4+6 0.192506239 0.033125426 13.223103737 0.368320115 1.415403988 1.791577198 1.995875609 1.830581506 1.615940208 1.517853750 1.498683966 1.502022436 1.493685549 1.445222096 1.350710830 1.233236264 1.123372074 1.036624403 0.974301544 0.932659950 0.908614768 0.900230126 0.904908009 0.918434760 0.934902785 0.947927993 0.953210649 0.950205809 0.940992172 0.924932047 0.900640764
//
IT	3955
RD	8
LK	-6174260.718908
QD	-765.029628 -> -705.647130
RI	0.1178923439
TR	0.193153	0.032793
MT	13.197719
MM	C_pi: 1.090448, n_recomb: 589403.465361
RS	0	0.000000	0.361393	12790.083224	0.021700	0.166061
RS	1	0.008071	0.361393	13506.858948	0.022916	0.023025
RS	2	0.016794	0.361393	14237.244366	0.024155	0.013711
RS	3	0.026221	0.361393	14976.929432	0.025410	0.013737
RS	4	0.036409	1.437823	3996.549728	0.006781	0.003958
RS	5	0.047419	1.437823	4285.661136	0.007271	0.004677
RS	6	0.059318	1.797634	3676.801825	0.006238	0.004350
RS	7	0.072177	1.797634	3944.974647	0.006693	0.004837
RS	8	0.086074	2.013437	3778.525669	0.006411	0.004776
RS	9	0.101093	2.013437	4052.976681	0.006876	0.005360
RS	10	0.117324	1.829096	4780.508241	0.008111	0.006604
RS	11	0.134865	1.829096	5116.603564	0.008681	0.007458
RS	12	0.153822	1.595127	6269.534699	0.010637	0.009478
RS	13	0.174309	1.595127	6687.979348	0.011347	0.010422
RS	14	0.196449	1.493446	7608.217776	0.012908	0.011971
RS	15	0.220377	1.493446	8089.693917	0.013725	0.012757
RS	16	0.246236	1.480021	8667.543991	0.014706	0.013658
RS	17	0.274182	1.480021	9189.302773	0.015591	0.014347
RS	18	0.304384	1.493330	9641.659701	0.016358	0.014955
RS	19	0.337023	1.493330	10191.287276	0.017291	0.015553
RS	20	0.372297	1.495537	10737.309626	0.018217	0.016216
RS	21	0.410418	1.495537	11307.635376	0.019185	0.016792
RS	22	0.451616	1.453124	12224.976044	0.020741	0.017962
RS	23	0.496139	1.453124	12806.930823	0.021729	0.018603
RS	24	0.544255	1.357604	14306.641125	0.024273	0.020635
RS	25	0.596256	1.357604	14870.585055	0.025230	0.021406
RS	26	0.652453	1.234841	16902.708491	0.028678	0.024284
RS	27	0.713187	1.234841	17373.879641	0.029477	0.025064
RS	28	0.778822	1.119735	19557.192277	0.033181	0.028228
RS	29	0.849755	1.119735	19811.858137	0.033613	0.028742
RS	30	0.926414	1.029601	21643.837099	0.036722	0.031435
RS	31	1.009260	1.029601	21543.308732	0.036551	0.031418
RS	32	1.098792	0.965591	22643.938071	0.038418	0.033074
RS	33	1.195552	0.965591	22086.123800	0.037472	0.032372
RS	34	1.300121	0.923412	22281.911563	0.037804	0.032735
RS	35	1.413130	0.923412	21243.726438	0.036043	0.031308
RS	36	1.535260	0.899767	20539.368124	0.034848	0.030362
RS	37	1.667249	0.899767	19100.057213	0.032406	0.028301
RS	38	1.809890	0.892768	17673.631272	0.029986	0.026270
RS	39	1.964045	0.892768	16003.488457	0.027152	0.023812
RS	40	2.130642	0.899815	14184.843941	0.024066	0.021170
RS	41	2.310686	0.899815	12489.171946	0.021190	0.018638
RS	42	2.505262	0.916445	10641.370046	0.018054	0.015931
RS	43	2.715543	0.916445	9092.499683	0.015427	0.013609
RS	44	2.942797	0.936173	7482.818528	0.012696	0.011243
RS	45	3.188393	0.936173	6182.681524	0.010490	0.009301
RS	46	3.453812	0.951818	4928.657395	0.008362	0.007452
RS	47	3.740654	0.951818	3913.336971	0.006639	0.005939
RS	48	4.050648	0.958518	3013.208492	0.005112	0.004602
RS	49	4.385663	0.958518	2277.704470	0.003864	0.003499
RS	50	4.747719	0.955712	1676.808295	0.002845	0.002594
RS	51	5.138997	0.955712	1192.286761	0.002023	0.001857
RS	52	5.561857	0.945835	826.305206	0.001402	0.001295
RS	53	6.018848	0.945835	544.900447	0.000924	0.000860
RS	54	6.512724	0.928375	350.118565	0.000594	0.000556
RS	55	7.046463	0.928375	210.224253	0.000357	0.000336
RS	56	7.623282	0.928375	120.392858	0.000204	0.000193
RS	57	8.246659	0.928375	65.511769	0.000111	0.000106
RS	58	8.920350	0.902030	34.374035	0.000058	0.000055
RS	59	9.648418	0.902030	16.286348	0.000028	0.000026
RS	60	10.435251	0.902030	7.221372	0.000012	0.000012
RS	61	11.285593	0.902030	2.980662	0.000005	0.000005
RS	62	12.204569	0.902030	1.138712	0.000002	0.000002
RS	63	13.197719	0.902030	0.578777	0.000001	0.000001
PA	4+25*2+4+6 0.193152699 0.032792995 13.197718731 0.361392616 1.437823388 1.797634118 2.013437470 1.829095848 1.595127143 1.493446086 1.480021450 1.493330388 1.495537385 1.453124414 1.357603658 1.234841060 1.119734905 1.029601374 0.965590609 0.923412298 0.899766706 0.892767815 0.899814657 0.916445181 0.936173305 0.951818420 0.958518152 0.955711800 0.945834543 0.928374820 0.902030332
//
IT	3627
RD	9
LK	-6174144.905542
QD	-737.304598 -> -683.483221
RI	0.1173329421
TR	0.193770	0.032475
MT	13.173754
MM	C_pi: 1.085159, n_recomb: 581002.151627
RS	0	0.000000	0.355723	12804.833596	0.022039	0.166065
RS	1	0.008068	0.355723	13517.152194	0.023265	0.023034
RS	2	0.016788	0.355723	14242.121040	0.024513	0.013762
RS	3	0.026210	0.355723	14975.318275	0.025775	0.013849
RS	4	0.036393	1.456905	3881.148398	0.006680	0.003874
RS	5	0.047398	1.456905	4162.235520	0.007164	0.004593
RS	6	0.059291	1.798838	3615.989933	0.006224	0.004333
RS	7	0.072143	1.798838	3879.643314	0.006678	0.004817
RS	8	0.086032	2.029033	3689.875162	0.006351	0.004726
RS	9	0.101041	2.029033	3958.018513	0.006812	0.005297
RS	10	0.117262	1.828691	4705.726737	0.008099	0.006579
RS	11	0.134791	1.828691	5036.428020	0.008669	0.007420
RS	12	0.153735	1.576726	6241.310864	0.010742	0.009537
RS	13	0.174207	1.576726	6656.685829	0.011457	0.010482
RS	14	0.196331	1.471162	7596.949226	0.013076	0.012080
RS	15	0.220239	1.471162	8075.517072	0.013899	0.012881
RS	16	0.246077	1.462257	8624.521652	0.014844	0.013753
RS	17	0.274000	1.462257	9141.357518	0.015734	0.014463
RS	18	0.304175	1.484256	9532.202160	0.016406	0.014991
RS	19	0.336785	1.484256	10074.052943	0.017339	0.015607
RS	20	0.372026	1.496305	10543.066567	0.018146	0.016174
RS	21	0.410111	1.496305	11103.117425	0.019110	0.016760
RS	22	0.451268	1.459918	11954.989180	0.020576	0.017860
RS	23	0.495746	1.459918	12525.897855	0.021559	0.018504
RS	24	0.543813	1.363728	13997.267234	0.024092	0.020535
RS	25	0.595757	1.363728	14551.691439	0.025046	0.021304
RS	26	0.651893	1.236122	16599.789772	0.028571	0.024257
RS	27	0.712558	1.236122	17063.741061	0.029369	0.025029
RS	28	0.778118	1.116216	19287.786400	0.033197	0.028307
RS	29	0.848967	1.116216	19535.626565	0.033624	0.028806
RS	30	0.925532	1.023042	21404.670159	0.036841	0.031597
RS	31	1.008275	1.023042	21295.156297	0.036652	0.031558
RS	32	1.097694	0.957535	22413.695738	0.038578	0.033266
RS	33	1.194328	0.957535	21844.418604	0.037598	0.032531
RS	34	1.298758	0.914863	22038.241510	0.037931	0.032898
RS	35	1.411614	0.914863	20989.128647	0.036126	0.031434
RS	36	1.533576	0.891541	20267.591758	0.034884	0.030447
RS	37	1.665378	0.891541	18824.004327	0.032399	0.028351
RS	38	1.807814	0.885772	17373.987217	0.029903	0.026252
RS	39	1.961742	0.885772	15713.237621	0.027045	0.023772
RS	40	2.128089	0.894996	13878.331823	0.023887	0.021061
RS	41	2.307858	0.894996	12208.837187	0.021013	0.018529
RS	42	2.502131	0.914547	10362.629797	0.017836	0.015776
RS	43	2.712079	0.914547	8852.751578	0.015237	0.013475
RS	44	2.938966	0.937387	7262.759401	0.012500	0.011096
RS	45	3.184159	0.937387	6005.242203	0.010336	0.009185
RS	46	3.449134	0.955546	4780.286074	0.008228	0.007348
RS	47	3.735489	0.955546	3801.885392	0.006544	0.005864
RS	48	4.044948	0.963591	2929.348350	0.005042	0.004546
RS	49	4.379375	0.963591	2219.761609	0.003821	0.003463
RS	50	4.740784	0.960942	1638.286104	0.002820	0.002572
RS	51	5.131353	0.960942	1168.374206	0.002011	0.001847
RS	52	5.553434	0.950402	812.775303	0.001399	0.001292
RS	53	6.009570	0.950402	537.714403	0.000925	0.000860
RS	54	6.502508	0.931591	347.076389	0.000597	0.000558
RS	55	7.035218	0.931591	209.041289	0.000360	0.000338
RS	56	7.610909	0.931591	120.117419	0.000207	0.000195
RS	57	8.233048	0.931591	65.600518	0.000113	0.000107
RS	58	8.905383	0.903313	34.604678	0.000060	0.000056
RS	59	9.631965	0.903313	16.440736	0.000028	0.000027
RS	60	10.417169	0.903313	7.311706	0.000013	0.000012
RS	61	11.265725	0.903313	3.027827	0.000005	0.000005
RS	62	12.182746	0.903313	1.160860	0.000002	0.000002
RS	63	13.173754	0.903313	0.593431	0.000001	0.000001
PA	4+25*2+4+6 0.193769555 0.032474846 13.173754368 0.355723454 1.456905219 1.798837597 2.029033039 1.828691156 1.576726323 1.471162096 1.462256834 1.484255699 1.496304711 1.459917642 1.363727645 1.236122328 1.116216298 1.023042253 0.957534935 0.914863098 0.891541109 0.885771781 0.894995506 0.914546874 0.937386626 0.955545538 0.963590572 0.960941630 0.950402363 0.931590530 0.903312579
//
IT	3624
RD	10
LK	-6174039.938372
QD	-712.336142 -> -663.564164
RI	0.1168717818
TR	0.194364	0.032172
MT	13.150487
MM	C_pi: 1.080157, n_recomb: 573061.892863
RS	0	0.000000	0.350870	12800.893506	0.022338	0.166073
RS	1	0.008065	0.350870	13508.315399	0.023572	0.023037
RS	2	0.016781	0.350870	14227.528457	0.024827	0.013802
RS	3	0.026200	0.350870	14954.020234	0.026095	0.013938
RS	4	0.036378	1.472646	3781.209894	0.006598	0.003803
RS	5	0.047377	1.472646	4055.295067	0.007077	0.004522
RS	6	0.059264	1.795689	3567.434208	0.006225	0.004325
RS	7	0.072109	1.795689	3827.398370	0.006679	0.004808
RS	8	0.085990	2.042915	3609.094388	0.006298	0.004679
RS	9	0.100991	2.042915	3871.470345	0.006756	0.005239
RS	10	0.117201	1.829410	4632.518588	0.008084	0.006551
RS	11	0.134719	1.829410	4957.974703	0.008652	0.007379
RS	12	0.153650	1.560655	6209.254922	0.010835	0.009585
RS	13	0.174107	1.560655	6621.433410	0.011554	0.010530
RS	14	0.196215	1.450998	7582.080074	0.013231	0.012178
RS	15	0.220106	1.450998	8057.668464	0.014061	0.012993
RS	16	0.245923	1.445541	8583.511974	0.014978	0.013843
RS	17	0.273823	1.445541	9095.656767	0.015872	0.014572
RS	18	0.303973	1.475047	9432.750545	0.016460	0.015030
RS	19	0.336554	1.475047	9967.396623	0.017393	0.015663
RS	20	0.371764	1.496226	10366.375358	0.018089	0.016139
RS	21	0.409813	1.496226	10916.922766	0.019050	0.016736
RS	22	0.450931	1.465781	11707.500183	0.020430	0.017769
RS	23	0.495365	1.465781	12268.096314	0.021408	0.018415
RS	24	0.543383	1.369187	13711.297320	0.023926	0.020444
RS	25	0.595273	1.369187	14256.714936	0.024878	0.021210
RS	26	0.651349	1.237123	16317.056915	0.028473	0.024232
RS	27	0.711947	1.237123	16774.105574	0.029271	0.024998
RS	28	0.777433	1.112811	19032.907330	0.033213	0.028380
RS	29	0.848201	1.112811	19274.296646	0.033634	0.028867
RS	30	0.924676	1.016898	21174.797452	0.036950	0.031748
RS	31	1.007319	1.016898	21057.053010	0.036745	0.031687
RS	32	1.096628	0.950065	22190.248490	0.038722	0.033444
RS	33	1.193139	0.950065	21610.781695	0.037711	0.032678
RS	34	1.297435	0.906933	21802.888196	0.038046	0.033049
RS	35	1.410142	0.906933	20744.322867	0.036199	0.031549
RS	36	1.531939	0.883859	20008.562081	0.034915	0.030527
RS	37	1.663560	0.883859	18561.703510	0.032390	0.028397
RS	38	1.805796	0.879172	17091.921156	0.029826	0.026235
RS	39	1.959504	0.879172	15440.434246	0.026944	0.023734
RS	40	2.125609	0.890392	13592.193763	0.023719	0.020958
RS	41	2.305110	0.890392	11947.298861	0.020848	0.018426
RS	42	2.499089	0.912686	10103.736757	0.017631	0.015630
RS	43	2.708714	0.912686	8630.048007	0.015060	0.013350
RS	44	2.935244	0.938492	7058.889749	0.012318	0.010958
RS	45	3.180046	0.938492	5840.682272	0.010192	0.009077
RS	46	3.444591	0.959057	4642.830213	0.008102	0.007249
RS	47	3.730472	0.959057	3698.392641	0.006454	0.005793
RS	48	4.039411	0.968374	2851.414510	0.004976	0.004492
RS	49	4.373266	0.968374	2165.700943	0.003779	0.003429
RS	50	4.734048	0.965849	1602.221495	0.002796	0.002552
RS	51	5.123928	0.965849	1145.846966	0.002000	0.001836
RS	52	5.545253	0.954647	799.932569	0.001396	0.001289
RS	53	6.000559	0.954647	530.814626	0.000926	0.000860
RS	54	6.492587	0.934531	344.088892	0.000600	0.000560
RS	55	7.024298	0.934531	207.835541	0.000363	0.000340
RS	56	7.598893	0.934531	119.796587	0.000209	0.000197
RS	57	8.219831	0.934531	65.646913	0.000115	0.000108
RS	58	8.890850	0.904423	34.801887	0.000061	0.000057
RS	59	9.615988	0.904423	16.576461	0.000029	0.000027
RS	60	10.399610	0.904423	7.392519	0.000013	0.000012
RS	61	11.246434	0.904423	3.070559	0.000005	0.000005
RS	62	12.161557	0.904423	1.181131	0.000002	0.000002
RS	63	13.150487	0.904423	0.607018	0.000001	0.000001
PA	4+25*2+4+6 0.194364219 0.032171599 13.150486819 0.350869970 1.472645880 1.795688787 2.042914992 1.829409674 1.560654955 1.450998043 1.445541459 1.475047187 1.496226226 1.465780558 1.369187362 1.237122589 1.112811207 1.016898102 0.950065152 0.906932896 0.883859192 0.879172056 0.890391755 0.912686078 0.938491562 0.959056697 0.968373944 0.965848630 0.954647367 0.934530802 0.904423385
//
IT	4974
RD	11
LK	-6173944.824827
QD	-689.950686 -> -645.768113
RI	0.1164855695
TR	0.194941	0.031883
MT	13.127517
MM	C_pi: 1.075392, n_recomb: 565549.914093
RS	0	0.000000	0.346609	12784.830638	0.022606	0.166086
RS	1	0.008062	0.346609	13487.137304	0.023848	0.023036
RS	2	0.016775	0.346609	14200.454444	0.025109	0.013835
RS	3	0.026189	0.346609	14920.194418	0.026382	0.014011
RS	4	0.036363	1.485334	3694.385900	0.006532	0.003743
RS	5	0.047357	1.485334	3962.339580	0.007006	0.004461
RS	6	0.059238	1.788769	3529.277734	0.006240	0.004325
RS	7	0.072076	1.788769	3786.255906	0.006695	0.004808
RS	8	0.085949	2.055262	3535.109040	0.006251	0.004636
RS	9	0.100941	2.055262	3792.184252	0.006705	0.005186
RS	10	0.117141	1.831155	4560.737954	0.008064	0.006520
RS	11	0.134648	1.831155	4881.081351	0.008631	0.007336
RS	12	0.153566	1.546687	6173.570624	0.010916	0.009625
RS	13	0.174009	1.546687	6582.431470	0.011639	0.010570
RS	14	0.196101	1.432812	7563.354344	0.013373	0.012267
RS	15	0.219973	1.432812	8035.876006	0.014209	0.013093
RS	16	0.245771	1.429890	8543.517684	0.015107	0.013928
RS	17	0.273648	1.429890	9051.148287	0.016004	0.014675
RS	18	0.303772	1.465832	9341.488689	0.016518	0.015072
RS	19	0.336326	1.465832	9869.412902	0.017451	0.015721
RS	20	0.371504	1.495456	10204.651459	0.018044	0.016112
RS	21	0.409518	1.495456	10746.366225	0.019002	0.016719
RS	22	0.450597	1.470827	11479.572050	0.020298	0.017687
RS	23	0.494988	1.470827	12030.510252	0.021272	0.018336
RS	24	0.542957	1.374048	13445.984704	0.023775	0.020360
RS	25	0.594795	1.374048	13982.866718	0.024724	0.021124
RS	26	0.650811	1.237864	16052.414500	0.028384	0.024210
RS	27	0.711344	1.237864	16502.857824	0.029180	0.024971
RS	28	0.776757	1.109501	18791.310155	0.033227	0.028449
RS	29	0.847444	1.109501	19026.592403	0.033643	0.028925
RS	30	0.923830	1.011127	20953.494140	0.037050	0.031889
RS	31	1.006374	1.011127	20828.219447	0.036828	0.031806
RS	32	1.095574	0.943118	21973.281540	0.038853	0.033607
RS	33	1.191964	0.943118	21384.794712	0.037812	0.032813
RS	34	1.296127	0.899555	21575.444901	0.038149	0.033188
RS	35	1.408687	0.899555	20508.776561	0.036263	0.031654
RS	36	1.530322	0.876661	19761.476473	0.034942	0.030600
RS	37	1.661763	0.876661	18312.247734	0.032380	0.028438
RS	38	1.803802	0.872920	16826.152521	0.029752	0.026218
RS	39	1.957293	0.872920	15183.766950	0.026848	0.023698
RS	40	2.123158	0.885963	13324.811083	0.023561	0.020861
RS	41	2.302396	0.885963	11703.021763	0.020693	0.018329
RS	42	2.496085	0.910831	9862.960713	0.017440	0.015494
RS	43	2.705389	0.910831	8422.881174	0.014893	0.013231
RS	44	2.931569	0.939462	6869.711046	0.012147	0.010828
RS	45	3.175983	0.939462	5687.808300	0.010057	0.008974
RS	46	3.440103	0.962326	4515.265942	0.007984	0.007156
RS	47	3.725517	0.962326	3602.118980	0.006369	0.005726
RS	48	4.033943	0.972844	2778.853633	0.004914	0.004441
RS	49	4.367234	0.972844	2115.166719	0.003740	0.003397
RS	50	4.727396	0.970409	1568.392737	0.002773	0.002533
RS	51	5.116596	0.970409	1124.581677	0.001988	0.001826
RS	52	5.537175	0.958557	787.708283	0.001393	0.001285
RS	53	5.991661	0.958557	524.171444	0.000927	0.000860
RS	54	6.482790	0.937191	341.144984	0.000603	0.000562
RS	55	7.013515	0.937191	206.605553	0.000365	0.000342
RS	56	7.587029	0.937191	119.432287	0.000211	0.000198
RS	57	8.206781	0.937191	65.653329	0.000116	0.000109
RS	58	8.876500	0.905366	34.967164	0.000062	0.000058
RS	59	9.600214	0.905366	16.694588	0.000030	0.000028
RS	60	10.382275	0.905366	7.464434	0.000013	0.000012
RS	61	11.227389	0.905366	3.109174	0.000005	0.000005
RS	62	12.140639	0.905366	1.199667	0.000002	0.000002
RS	63	13.127517	0.905366	0.619621	0.000001	0.000001
PA	4+25*2+4+6 0.194940805 0.031883315 13.127517462 0.346609141 1.485334329 1.788768993 2.055262189 1.831154989 1.546687473 1.432811720 1.429890488 1.465831799 1.495455693 1.470827244 1.374048376 1.237864175 1.109500873 1.011126824 0.943117766 0.899554708 0.876660919 0.872919781 0.885963471 0.910831245 0.939461703 0.962325576 0.972843749 0.970408906 0.958556949 0.937191370 0.905366287
//
IT	4615
RD	12
LK	-6173858.663295
QD	-669.925886 -> -629.915615
RI	0.1161591858
TR	0.195502	0.031610
MT	13.104638
MM	C_pi: 1.070828, n_recomb: 558438.319346
RS	0	0.000000	0.342804	12760.656234	0.022851	0.166101
RS	1	0.008059	0.342804	13457.760560	0.024099	0.023032
RS	2	0.016768	0.342804	14165.158870	0.025366	0.013862
RS	3	0.026179	0.342804	14878.200052	0.026643	0.014070
RS	4	0.036348	1.495407	3618.424865	0.006480	0.003691
RS	5	0.047337	1.495407	3880.971917	0.006950	0.004408
RS	6	0.059211	1.778611	3500.054089	0.006268	0.004331
RS	7	0.072043	1.778611	3754.649277	0.006723	0.004816
RS	8	0.085908	2.066224	3467.101313	0.006209	0.004595
RS	9	0.100891	2.066224	3719.286932	0.006660	0.005138
RS	10	0.117082	1.833754	4490.566929	0.008041	0.006486
RS	11	0.134577	1.833754	4805.935761	0.008606	0.007293
RS	12	0.153482	1.534588	6134.737240	0.010986	0.009658
RS	13	0.173911	1.534588	6540.181591	0.011712	0.010601
RS	14	0.195987	1.416404	7541.096328	0.013504	0.012348
RS	15	0.219842	1.416404	8010.477316	0.014344	0.013184
RS	16	0.245619	1.415245	8504.224967	0.015229	0.014010
RS	17	0.273473	1.415245	9007.495999	0.016130	0.014772
RS	18	0.303573	1.456674	9257.283385	0.016577	0.015115
RS	19	0.336098	1.456674	9778.909938	0.017511	0.015779
RS	20	0.371245	1.494081	10056.164090	0.018008	0.016092
RS	21	0.409224	1.494081	10589.646248	0.018963	0.016707
RS	22	0.450264	1.475132	11269.059281	0.020180	0.017614
RS	23	0.494612	1.475132	11810.934353	0.021150	0.018265
RS	24	0.542534	1.378358	13199.224289	0.023636	0.020282
RS	25	0.594318	1.378358	13728.007760	0.024583	0.021046
RS	26	0.650275	1.238368	15804.192684	0.028301	0.024190
RS	27	0.710742	1.238368	16248.311244	0.029096	0.024947
RS	28	0.776083	1.106272	18562.029411	0.033239	0.028515
RS	29	0.846689	1.106272	18791.520072	0.033650	0.028980
RS	30	0.922986	1.005690	20740.335212	0.037140	0.032019
RS	31	1.005432	1.005690	20608.168526	0.036903	0.031917
RS	32	1.094523	0.936645	21762.502000	0.038970	0.033758
RS	33	1.190793	0.936645	21166.077112	0.037902	0.032936
RS	34	1.294823	0.892679	21355.514316	0.038241	0.033315
RS	35	1.407236	0.892679	20281.989370	0.036319	0.031750
RS	36	1.528710	0.869901	19525.626297	0.034965	0.030667
RS	37	1.659973	0.869901	18074.839200	0.032367	0.028476
RS	38	1.801815	0.866979	16575.575578	0.029682	0.026203
RS	39	1.955089	0.866979	14942.100699	0.026757	0.023664
RS	40	2.120716	0.881687	13074.712418	0.023413	0.020771
RS	41	2.299691	0.881687	11474.627243	0.020548	0.018239
RS	42	2.493090	0.908968	9638.760706	0.017260	0.015365
RS	43	2.702077	0.908968	8229.921294	0.014737	0.013120
RS	44	2.927906	0.940284	6693.934679	0.011987	0.010706
RS	45	3.171935	0.940284	5545.598306	0.009931	0.008878
RS	46	3.435631	0.965343	4396.706061	0.007873	0.007068
RS	47	3.720580	0.965343	3512.429120	0.006290	0.005663
RS	48	4.028494	0.976988	2711.204860	0.004855	0.004393
RS	49	4.361223	0.976988	2067.865302	0.003703	0.003366
RS	50	4.720769	0.974610	1536.620435	0.002752	0.002514
RS	51	5.109291	0.974610	1104.480343	0.001978	0.001816
RS	52	5.529125	0.962112	776.060297	0.001390	0.001282
RS	53	5.982796	0.962112	517.765834	0.000927	0.000860
RS	54	6.473029	0.939544	338.240458	0.000606	0.000563
RS	55	7.002773	0.939544	205.348885	0.000368	0.000343
RS	56	7.575209	0.939544	119.022724	0.000213	0.000200
RS	57	8.193781	0.939544	65.618269	0.000118	0.000110
RS	58	8.862205	0.906086	35.099805	0.000063	0.000059
RS	59	9.584500	0.906086	16.794049	0.000030	0.000028
RS	60	10.365007	0.906086	7.526601	0.000013	0.000013
RS	61	11.208418	0.906086	3.143142	0.000006	0.000005
RS	62	12.119802	0.906086	1.216186	0.000002	0.000002
RS	63	13.104638	0.906086	0.631025	0.000001	0.000001
PA	4+25*2+4+6 0.195501603 0.031609757 13.104638302 0.342803824 1.495406531 1.778611194 2.066224385 1.833753522 1.534587752 1.416403560 1.415244889 1.456673635 1.494080858 1.475131925 1.378358264 1.238367666 1.106271544 1.005689940 0.936645207 0.892678943 0.869901462 0.866978883 0.881687327 0.908967857 0.940284456 0.965342893 0.976988357 0.974610236 0.962111512 0.939543787 0.906086437
//
IT	3959
RD	13
LK	-6173780.643999
QD	-652.033878 -> -615.815966
RI	0.1158828623
TR	0.196046	0.031350
MT	13.081918
MM	C_pi: 1.066455, n_recomb: 551704.880963
RS	0	0.000000	0.339373	12730.707265	0.023075	0.166120
RS	1	0.008056	0.339373	13422.601461	0.024329	0.023024
RS	2	0.016762	0.339373	14124.129145	0.025601	0.013885
RS	3	0.026169	0.339373	14830.585250	0.026881	0.014119
RS	4	0.036333	1.503252	3551.573779	0.006437	0.003647
RS	5	0.047317	1.503252	3809.326270	0.006905	0.004363
RS	6	0.059185	1.765784	3478.443301	0.006305	0.004343
RS	7	0.072010	1.765784	3731.169605	0.006763	0.004830
RS	8	0.085868	2.075915	3404.480187	0.006171	0.004558
RS	9	0.100842	2.075915	3652.148254	0.006620	0.005094
RS	10	0.117022	1.837055	4422.236075	0.008016	0.006452
RS	11	0.134507	1.837055	4732.779780	0.008578	0.007248
RS	12	0.153399	1.524086	6093.579769	0.011045	0.009684
RS	13	0.173814	1.524086	6495.551499	0.011774	0.010625
RS	14	0.195874	1.401610	7515.709262	0.013623	0.012420
RS	15	0.219710	1.401610	7981.895958	0.014468	0.013265
RS	16	0.245468	1.401565	8465.461572	0.015344	0.014087
RS	17	0.273300	1.401565	8964.517079	0.016249	0.014864
RS	18	0.303374	1.447638	9179.286764	0.016638	0.015159
RS	19	0.335872	1.447638	9694.999194	0.017573	0.015838
RS	20	0.370987	1.492211	9919.438754	0.017980	0.016077
RS	21	0.408932	1.492211	10445.233654	0.018933	0.016702
RS	22	0.449933	1.478784	11074.208391	0.020073	0.017547
RS	23	0.494238	1.478784	11607.571695	0.021039	0.018202
RS	24	0.542112	1.382176	12969.359707	0.023508	0.020211
RS	25	0.593843	1.382176	13490.461461	0.024452	0.020975
RS	26	0.649742	1.238653	15571.288022	0.028224	0.024173
RS	27	0.710144	1.238653	16009.353231	0.029018	0.024925
RS	28	0.775412	1.103123	18344.447080	0.033250	0.028577
RS	29	0.845939	1.103123	18568.443223	0.033656	0.029032
RS	30	0.922148	1.000565	20535.213662	0.037221	0.032140
RS	31	1.004496	1.000565	20396.738160	0.036970	0.032020
RS	32	1.093478	0.930612	21558.018653	0.039075	0.033897
RS	33	1.189630	0.930612	20954.639065	0.037982	0.033049
RS	34	1.293527	0.886270	21143.039264	0.038323	0.033432
RS	35	1.405795	0.886270	20063.788023	0.036367	0.031837
RS	36	1.527108	0.863552	19300.584146	0.034984	0.030729
RS	37	1.658194	0.863552	17848.952097	0.032352	0.028510
RS	38	1.799841	0.861333	16339.277541	0.029616	0.026188
RS	39	1.952900	0.861333	14714.502437	0.026671	0.023631
RS	40	2.118289	0.877558	12840.686817	0.023275	0.020686
RS	41	2.297003	0.877558	11260.982189	0.020411	0.018153
RS	42	2.490115	0.907098	9429.864040	0.017092	0.015245
RS	43	2.698785	0.907098	8050.071234	0.014591	0.013015
RS	44	2.924266	0.940968	6530.466194	0.011837	0.010591
RS	45	3.167913	0.940968	5413.191167	0.009812	0.008787
RS	46	3.431188	0.968119	4286.407962	0.007769	0.006986
RS	47	3.715675	0.968119	3428.796206	0.006215	0.005603
RS	48	4.023080	0.980823	2648.073469	0.004800	0.004348
RS	49	4.355252	0.980823	2023.552242	0.003668	0.003336
RS	50	4.714184	0.978476	1506.751300	0.002731	0.002496
RS	51	5.102034	0.978476	1085.467315	0.001967	0.001807
RS	52	5.521130	0.965339	764.957394	0.001387	0.001278
RS	53	5.973990	0.965339	511.592063	0.000927	0.000859
RS	54	6.463334	0.941619	335.380520	0.000608	0.000565
RS	55	6.992102	0.941619	204.073682	0.000370	0.000345
RS	56	7.563469	0.941619	118.575304	0.000215	0.000201
RS	57	8.180868	0.941619	65.547143	0.000119	0.000111
RS	58	8.848007	0.906643	35.202465	0.000064	0.000060
RS	59	9.568894	0.906643	16.876809	0.000031	0.000029
RS	60	10.347857	0.906643	7.580216	0.000014	0.000013
RS	61	11.189578	0.906643	3.173095	0.000006	0.000005
RS	62	12.099110	0.906643	1.230982	0.000002	0.000002
RS	63	13.081918	0.906643	0.641421	0.000001	0.000001
PA	4+25*2+4+6 0.196046464 0.031350265 13.081917743 0.339373092 1.503251677 1.765784410 2.075915329 1.837055263 1.524085698 1.401609733 1.401564505 1.447638329 1.492211433 1.478783966 1.382175586 1.238653468 1.103123356 1.000564506 0.930612166 0.886270168 0.863551684 0.861333387 0.877557950 0.907098041 0.940967761 0.968119491 0.980823352 0.978475863 0.965338504 0.941618966 0.906642871
//
IT	4245
RD	14
LK	-6173710.023852
QD	-636.063819 -> -603.292308
RI	0.1156492825
TR	0.196578	0.031105
MT	13.059137
MM	C_pi: 1.062250, n_recomb: 545328.426767
RS	0	0.000000	0.336260	12696.501553	0.023282	0.166141
RS	1	0.008053	0.336260	13383.223195	0.024542	0.023013
RS	2	0.016755	0.336260	14078.967725	0.025817	0.013904
RS	3	0.026158	0.336260	14778.984161	0.027101	0.014159
RS	4	0.036318	1.509184	3492.460009	0.006404	0.003609
RS	5	0.047297	1.509184	3745.939812	0.006869	0.004322
RS	6	0.059159	1.750741	3463.426822	0.006351	0.004360
RS	7	0.071977	1.750741	3714.727959	0.006812	0.004850
RS	8	0.085827	2.084404	3346.768219	0.006137	0.004522
RS	9	0.100792	2.084404	3590.257794	0.006584	0.005053
RS	10	0.116963	1.840903	4355.957455	0.007988	0.006416
RS	11	0.134436	1.840903	4661.834337	0.008549	0.007204
RS	12	0.153316	1.514959	6050.729110	0.011096	0.009704
RS	13	0.173716	1.514959	6449.201859	0.011826	0.010643
RS	14	0.195760	1.388230	7487.807427	0.013731	0.012485
RS	15	0.219579	1.388230	7950.772007	0.014580	0.013338
RS	16	0.245316	1.388774	8427.223546	0.015453	0.014159
RS	17	0.273126	1.388774	8922.200691	0.016361	0.014950
RS	18	0.303175	1.438741	9106.919181	0.016700	0.015204
RS	19	0.335644	1.438741	9617.067228	0.017635	0.015896
RS	20	0.370729	1.489910	9793.306251	0.017959	0.016067
RS	21	0.408638	1.489910	10311.910026	0.018910	0.016700
RS	22	0.449601	1.481837	10893.539805	0.019976	0.017487
RS	23	0.493863	1.481837	11418.899582	0.020939	0.018145
RS	24	0.541689	1.385524	12755.015122	0.023390	0.020146
RS	25	0.593367	1.385524	13268.826794	0.024332	0.020909
RS	26	0.649207	1.238729	15352.594208	0.028153	0.024158
RS	27	0.709544	1.238729	15784.863481	0.028946	0.024906
RS	28	0.774740	1.100036	18138.030361	0.033261	0.028636
RS	29	0.845186	1.100036	18356.800698	0.033662	0.029081
RS	30	0.921306	0.995715	20337.946332	0.037295	0.032253
RS	31	1.003556	0.995715	20193.688903	0.037030	0.032116
RS	32	1.092430	0.924977	21359.744525	0.039169	0.034024
RS	33	1.188462	0.924977	20750.311483	0.038051	0.033152
RS	34	1.292227	0.880283	20937.883568	0.038395	0.033539
RS	35	1.404349	0.880283	19853.929274	0.036407	0.031917
RS	36	1.525500	0.857572	19085.885015	0.034999	0.030787
RS	37	1.656409	0.857572	17634.035101	0.032337	0.028540
RS	38	1.797860	0.855951	16116.446001	0.029554	0.026175
RS	39	1.950703	0.855951	14500.127330	0.026590	0.023601
RS	40	2.115854	0.873554	12621.617512	0.023145	0.020607
RS	41	2.294306	0.873554	11061.037986	0.020283	0.018073
RS	42	2.487130	0.905209	9235.081515	0.016935	0.015132
RS	43	2.695483	0.905209	7882.308027	0.014454	0.012917
RS	44	2.920615	0.941503	6378.298114	0.011696	0.010484
RS	45	3.163878	0.941503	5289.794493	0.009700	0.008702
RS	46	3.426731	0.970646	4183.706693	0.007672	0.006908
RS	47	3.710754	0.970646	3350.745758	0.006144	0.005547
RS	48	4.017650	0.984344	2589.103149	0.004748	0.004305
RS	49	4.349262	0.984344	1982.004942	0.003635	0.003308
RS	50	4.707580	0.981994	1478.661905	0.002712	0.002479
RS	51	5.094755	0.981994	1067.478344	0.001957	0.001797
RS	52	5.513110	0.968232	754.368568	0.001383	0.001275
RS	53	5.965158	0.968232	505.640232	0.000927	0.000858
RS	54	6.453611	0.943416	332.564811	0.000610	0.000566
RS	55	6.981401	0.943416	202.783185	0.000372	0.000346
RS	56	7.551696	0.943416	118.093743	0.000217	0.000202
RS	57	8.167919	0.943416	65.442885	0.000120	0.000112
RS	58	8.833770	0.906980	35.278396	0.000065	0.000060
RS	59	9.553244	0.906980	16.943740	0.000031	0.000029
RS	60	10.330661	0.906980	7.625324	0.000014	0.000013
RS	61	11.170686	0.906980	3.198887	0.000006	0.000005
RS	62	12.078362	0.906980	1.243929	0.000002	0.000002
RS	63	13.059137	0.906980	0.650677	0.000001	0.000001
PA	4+25*2+4+6 0.196577794 0.031104594 13.059136770 0.336260051 1.509183966 1.750741387 2.084404485 1.840902550 1.514959288 1.388229574 1.388774234 1.438740520 1.489909595 1.481837219 1.385523675 1.238729070 1.100035677 0.995715197 0.924976979 0.880283101 0.857571908 0.855950957 0.873553571 0.905208715 0.941503495 0.970646021 0.984343677 0.981994295 0.968232468 0.943416084 0.906980352
//
IT	4069
RD	15
LK	-6173646.125132
QD	-621.820611 -> -592.180084
RI	0.1154537159
TR	0.197095	0.030872
MT	13.036371
MM	C_pi: 1.058212, n_recomb: 539293.570429
RS	0	0.000000	0.333437	12658.726251	0.023473	0.166164
RS	1	0.008050	0.333437	13340.339086	0.024737	0.023001
RS	2	0.016749	0.333437	14030.411878	0.026016	0.013919
RS	3	0.026148	0.333437	14724.155053	0.027303	0.014191
RS	4	0.036303	1.513648	3439.638851	0.006378	0.003575
RS	5	0.047276	1.513648	3689.274372	0.006841	0.004287
RS	6	0.059133	1.733936	3454.112276	0.006405	0.004382
RS	7	0.071944	1.733936	3704.371781	0.006869	0.004875
RS	8	0.085786	2.091803	3293.544629	0.006107	0.004489
RS	9	0.100743	2.091803	3533.167178	0.006551	0.005016
RS	10	0.116903	1.845183	4291.930387	0.007958	0.006379
RS	11	0.134365	1.845183	4593.309457	0.008517	0.007160
RS	12	0.153232	1.507032	6006.812417	0.011138	0.009719
RS	13	0.173619	1.507032	6401.792419	0.011871	0.010656
RS	14	0.195646	1.376130	7457.891489	0.013829	0.012543
RS	15	0.219447	1.376130	7917.630881	0.014681	0.013402
RS	16	0.245164	1.376823	8389.622270	0.015557	0.014228
RS	17	0.272951	1.376823	8880.661872	0.016467	0.015030
RS	18	0.302976	1.430015	9039.760494	0.016762	0.015250
RS	19	0.335417	1.430015	9544.673581	0.017698	0.015954
RS	20	0.370470	1.487244	9676.922030	0.017944	0.016061
RS	21	0.408345	1.487244	10188.799409	0.018893	0.016703
RS	22	0.449269	1.484362	10725.901145	0.019889	0.017434
RS	23	0.493488	1.484362	11243.738350	0.020849	0.018094
RS	24	0.541266	1.388446	12555.125065	0.023281	0.020086
RS	25	0.592891	1.388446	13062.027415	0.024221	0.020849
RS	26	0.648672	1.238608	15147.481290	0.028088	0.024145
RS	27	0.708943	1.238608	15574.208116	0.028879	0.024890
RS	28	0.774067	1.097008	17942.513895	0.033270	0.028693
RS	29	0.844433	1.097008	18156.313926	0.033667	0.029128
RS	30	0.920464	0.991123	20148.709308	0.037361	0.032358
RS	31	1.002616	0.991123	19999.146623	0.037084	0.032204
RS	32	1.091382	0.919709	21168.077641	0.039251	0.034140
RS	33	1.187294	0.919709	20553.392043	0.038112	0.033246
RS	34	1.290926	0.874687	20740.280042	0.038458	0.033637
RS	35	1.402902	0.874687	19652.523949	0.036441	0.031988
RS	36	1.523893	0.851940	18881.352772	0.035011	0.030840
RS	37	1.654624	0.851940	17429.817444	0.032320	0.028568
RS	38	1.795879	0.850820	15906.491119	0.029495	0.026163
RS	39	1.948506	0.850820	14298.354985	0.026513	0.023572
RS	40	2.113420	0.869671	12416.654956	0.023024	0.020534
RS	41	2.291610	0.869671	10873.993401	0.020163	0.017999
RS	42	2.484145	0.903304	9053.479360	0.016788	0.015026
RS	43	2.692181	0.903304	7725.828654	0.014326	0.012825
RS	44	2.916964	0.941902	6236.616920	0.011564	0.010382
RS	45	3.159843	0.941902	5174.772419	0.009595	0.008621
RS	46	3.422275	0.972938	4088.043310	0.007580	0.006835
RS	47	3.705834	0.972938	3277.887224	0.006078	0.005493
RS	48	4.012221	0.987561	2534.025814	0.004699	0.004264
RS	49	4.343274	0.987561	1943.059616	0.003603	0.003281
RS	50	4.700978	0.985187	1452.245954	0.002693	0.002462
RS	51	5.087478	0.985187	1050.463840	0.001948	0.001788
RS	52	5.505094	0.970810	744.281235	0.001380	0.001271
RS	53	5.956329	0.970810	499.912005	0.000927	0.000857
RS	54	6.443891	0.944942	329.803837	0.000612	0.000567
RS	55	6.970704	0.944942	201.485349	0.000374	0.000347
RS	56	7.539927	0.944942	117.583332	0.000218	0.000203
RS	57	8.154976	0.944942	65.308617	0.000121	0.000113
RS	58	8.819539	0.907178	35.327339	0.000066	0.000061
RS	59	9.537603	0.907178	16.995759	0.000032	0.000029
RS	60	10.313473	0.907178	7.662825	0.000014	0.000013
RS	61	11.151805	0.907178	3.221110	0.000006	0.000006
RS	62	12.057627	0.907178	1.255341	0.000002	0.000002
RS	63	13.036371	0.907178	0.659027	0.000001	0.000001
PA	4+25*2+4+6 0.197095402 0.030872090 13.036370560 0.333436782 1.513647951 1.733936490 2.091803237 1.845182756 1.507031792 1.376130362 1.376823165 1.430015401 1.487244008 1.484361883 1.388446475 1.238607982 1.097008306 0.991122752 0.919708807 0.874687129 0.851939568 0.850819500 0.869670611 0.903303954 0.941901989 0.972938353 0.987560516 0.985186657 0.970810310 0.944941995 0.907178158
//
IT	4003
RD	16
LK	-6173588.333298
QD	-609.125770 -> -582.328592
RI	0.1152911479
TR	0.197599	0.030652
MT	13.013719
MM	C_pi: 1.054336, n_recomb: 533581.035310
RS	0	0.000000	0.330862	12618.509714	0.023649	0.166189
RS	1	0.008047	0.330862	13295.110590	0.024917	0.022986
RS	2	0.016743	0.330862	13979.651087	0.026200	0.013932
RS	3	0.026137	0.330862	14667.309162	0.027488	0.014216
RS	4	0.036288	1.516842	3392.296728	0.006358	0.003546
RS	5	0.047256	1.516842	3638.463029	0.006819	0.004255
RS	6	0.059107	1.715742	3449.737918	0.006465	0.004406
RS	7	0.071911	1.715742	3699.287522	0.006933	0.004904
RS	8	0.085745	2.098209	3244.393434	0.006080	0.004457
RS	9	0.100693	2.098209	3480.432729	0.006523	0.004981
RS	10	0.116844	1.849743	4230.360321	0.007928	0.006342
RS	11	0.134294	1.849743	4527.421100	0.008485	0.007116
RS	12	0.153149	1.500127	5962.359326	0.011174	0.009730
RS	13	0.173521	1.500127	6353.878369	0.011908	0.010665
RS	14	0.195533	1.365177	7426.380630	0.013918	0.012596
RS	15	0.219316	1.365177	7882.909547	0.014774	0.013460
RS	16	0.245013	1.365652	8352.686399	0.015654	0.014293
RS	17	0.272778	1.365652	8839.926400	0.016567	0.015106
RS	18	0.302777	1.421495	8977.263338	0.016825	0.015296
RS	19	0.335190	1.421495	9477.243353	0.017762	0.016012
RS	20	0.370212	1.484284	9569.316110	0.017934	0.016059
RS	21	0.408053	1.484284	10074.893141	0.018882	0.016708
RS	22	0.448938	1.486412	10570.153877	0.019810	0.017385
RS	23	0.493114	1.486412	11080.916059	0.020767	0.018049
RS	24	0.540845	1.390987	12368.479366	0.023180	0.020031
RS	25	0.592416	1.390987	12868.832613	0.024118	0.020794
RS	26	0.648139	1.238317	14954.922315	0.028027	0.024134
RS	27	0.708345	1.238317	15376.351585	0.028817	0.024876
RS	28	0.773397	1.094040	17757.347644	0.033280	0.028747
RS	29	0.843683	1.094040	17966.414389	0.033671	0.029174
RS	30	0.919626	0.986771	19967.246142	0.037421	0.032456
RS	31	1.001680	0.986771	19812.812824	0.037132	0.032286
RS	32	1.090338	0.914786	20982.850950	0.039325	0.034247
RS	33	1.186130	0.914786	20363.647363	0.038164	0.033332
RS	34	1.289632	0.869461	20549.933661	0.038513	0.033726
RS	35	1.401462	0.869461	19459.205093	0.036469	0.032053
RS	36	1.522292	0.846636	18686.488952	0.035021	0.030889
RS	37	1.652846	0.846636	17235.739781	0.032302	0.028593
RS	38	1.793906	0.845928	15708.612220	0.029440	0.026152
RS	39	1.946318	0.845928	14108.380850	0.026441	0.023545
RS	40	2.110995	0.865911	12224.758909	0.022911	0.020465
RS	41	2.288925	0.865911	10698.895978	0.020051	0.017928
RS	42	2.481174	0.901395	8884.019838	0.016650	0.014927
RS	43	2.688894	0.901395	7579.753438	0.014205	0.012738
RS	44	2.913330	0.942177	6104.598134	0.011441	0.010287
RS	45	3.155827	0.942177	5067.478046	0.009497	0.008545
RS	46	3.417840	0.975013	3998.868101	0.007494	0.006766
RS	47	3.700937	0.975013	3209.829716	0.006016	0.005443
RS	48	4.006818	0.990497	2482.544190	0.004653	0.004226
RS	49	4.337314	0.990497	1906.532354	0.003573	0.003256
RS	50	4.694406	0.988072	1427.402601	0.002675	0.002447
RS	51	5.080236	0.988072	1034.373693	0.001939	0.001779
RS	52	5.497115	0.973097	734.672965	0.001377	0.001268
RS	53	5.947542	0.973097	494.403200	0.000927	0.000856
RS	54	6.434218	0.946231	327.099979	0.000613	0.000567
RS	55	6.960058	0.946231	200.186176	0.000375	0.000348
RS	56	7.528216	0.946231	117.050155	0.000219	0.000204
RS	57	8.142096	0.946231	65.149087	0.000122	0.000114
RS	58	8.805378	0.907236	35.353345	0.000066	0.000062
RS	59	9.522038	0.907236	17.034616	0.000032	0.000030
RS	60	10.296371	0.907236	7.693401	0.000014	0.000013
RS	61	11.133018	0.907236	3.239995	0.000006	0.000006
RS	62	12.036995	0.907236	1.265284	0.000002	0.000002
RS	63	13.013719	0.907236	0.666479	0.000001	0.000001
PA	4+25*2+4+6 0.197598878 0.030652085 13.013718633 0.330862175 1.516842477 1.715741811 2.098208858 1.849743027 1.500127400 1.365176581 1.365651813 1.421494572 1.484283920 1.486411668 1.390987142 1.238316809 1.094039746 0.986771486 0.914785630 0.869460658 0.846635542 0.845928353 0.865911020 0.901394964 0.942176858 0.975013062 0.990497436 0.988072124 0.973097416 0.946230664 0.907235528
//
IT	3730
RD	17
LK	-6173536.089635
QD	-597.824903 -> -573.608663
RI	0.1151557018
TR	0.198088	0.030444
MT	12.991249
MM	C_pi: 1.050608, n_recomb: 528171.026285
RS	0	0.000000	0.328491	12577.147660	0.023813	0.166216
RS	1	0.008045	0.328491	13248.866728	0.025084	0.022970
RS	2	0.016736	0.328491	13928.041236	0.026370	0.013943
RS	3	0.026127	0.328491	14609.821391	0.027661	0.014236
RS	4	0.036274	1.519090	3349.398459	0.006342	0.003520
RS	5	0.047236	1.519090	3592.402599	0.006802	0.004227
RS	6	0.059081	1.696460	3449.673813	0.006531	0.004434
RS	7	0.071878	1.696460	3698.801984	0.007003	0.004937
RS	8	0.085705	2.103713	3198.924256	0.006057	0.004428
RS	9	0.100644	2.103713	3431.637775	0.006497	0.004950
RS	10	0.116785	1.854516	4171.223491	0.007897	0.006306
RS	11	0.134224	1.854516	4464.142098	0.008452	0.007073
RS	12	0.153066	1.494096	5917.777167	0.011204	0.009738
RS	13	0.173424	1.494096	6305.885373	0.011939	0.010669
RS	14	0.195420	1.355238	7393.663845	0.013999	0.012642
RS	15	0.219185	1.355238	7847.011798	0.014857	0.013511
RS	16	0.244863	1.355213	8316.346037	0.015746	0.014354
RS	17	0.272605	1.355213	8799.916795	0.016661	0.015176
RS	18	0.302580	1.413183	8919.021991	0.016887	0.015342
RS	19	0.334965	1.413183	9414.347318	0.017824	0.016069
RS	20	0.369956	1.481082	9469.625819	0.017929	0.016060
RS	21	0.407762	1.481082	9969.291989	0.018875	0.016717
RS	22	0.448609	1.488050	10425.111379	0.019738	0.017341
RS	23	0.492743	1.488050	10929.210484	0.020693	0.018008
RS	24	0.540426	1.393187	12193.901099	0.023087	0.019980
RS	25	0.591945	1.393187	12688.043035	0.024023	0.020743
RS	26	0.647609	1.237869	14774.025860	0.027972	0.024125
RS	27	0.707751	1.237869	15190.388400	0.028760	0.024864
RS	28	0.772731	1.091129	17581.888889	0.033288	0.028798
RS	29	0.842938	1.091129	17786.441988	0.033676	0.029217
RS	30	0.918794	0.982646	19793.187923	0.037475	0.032547
RS	31	1.000751	0.982646	19634.280668	0.037174	0.032362
RS	32	1.089302	0.910185	20803.806532	0.039388	0.034344
RS	33	1.184976	0.910185	20180.756748	0.038209	0.033409
RS	34	1.288346	0.864580	20366.489408	0.038560	0.033807
RS	35	1.400032	0.864580	19273.546995	0.036491	0.032112
RS	36	1.520703	0.841641	18500.695650	0.035028	0.030934
RS	37	1.651081	0.841641	17051.158383	0.032283	0.028615
RS	38	1.791948	0.841267	15521.947518	0.029388	0.026143
RS	39	1.944147	0.841267	13929.355451	0.026373	0.023520
RS	40	2.108589	0.862272	12044.942374	0.022805	0.020401
RS	41	2.286260	0.862272	10534.835132	0.019946	0.017863
RS	42	2.478224	0.899487	8725.725837	0.016521	0.014834
RS	43	2.685631	0.899487	7443.245152	0.014092	0.012657
RS	44	2.909723	0.942340	5981.427997	0.011325	0.010197
RS	45	3.151841	0.942340	4967.269954	0.009405	0.008474
RS	46	3.413437	0.976885	3915.641369	0.007414	0.006701
RS	47	3.696078	0.976885	3146.185031	0.005957	0.005395
RS	48	4.001455	0.993172	2434.372965	0.004609	0.004189
RS	49	4.331399	0.993172	1872.240562	0.003545	0.003232
RS	50	4.687885	0.990673	1404.015129	0.002658	0.002432
RS	51	5.073049	0.990673	1019.146037	0.001930	0.001771
RS	52	5.489198	0.975111	725.519635	0.001374	0.001264
RS	53	5.938823	0.975111	489.106222	0.000926	0.000855
RS	54	6.424620	0.947295	324.455225	0.000614	0.000568
RS	55	6.949496	0.947295	198.889020	0.000377	0.000349
RS	56	7.516597	0.947295	116.497293	0.000221	0.000205
RS	57	8.129318	0.947295	64.966533	0.000123	0.000114
RS	58	8.791330	0.907148	35.358246	0.000067	0.000062
RS	59	9.506597	0.907148	17.060986	0.000032	0.000030
RS	60	10.279405	0.907148	7.717245	0.000015	0.000014
RS	61	11.114382	0.907148	3.255566	0.000006	0.000006
RS	62	12.016528	0.907148	1.273741	0.000002	0.000002
RS	63	12.991249	0.907148	0.672999	0.000001	0.000001
PA	4+25*2+4+6 0.198088057 0.030443953 12.991248790 0.328490931 1.519090453 1.696459932 2.103712630 1.854515671 1.494095851 1.355237618 1.355213181 1.413183126 1.481082005 1.488050359 1.393187223 1.237868638 1.091128778 0.982645885 0.910184553 0.864580091 0.841640875 0.841267008 0.862271732 0.899486569 0.942340391 0.976885304 0.993171633 0.990672869 0.975111215 0.947295491 0.907147656
//
IT	3481
RD	18
LK	-6173488.879822
QD	-587.774236 -> -565.899775
RI	0.1150439585
TR	0.198564	0.030247
MT	12.968948
MM	C_pi: 1.047028, n_recomb: 523050.174860
RS	0	0.000000	0.326309	12534.918094	0.023965	0.166244
RS	1	0.008042	0.326309	13201.892097	0.025240	0.022953
RS	2	0.016730	0.326309	13875.871876	0.026529	0.013952
RS	3	0.026117	0.326309	14551.984241	0.027821	0.014251
RS	4	0.036259	1.520648	3310.185847	0.006329	0.003496
RS	5	0.047216	1.520648	3550.284919	0.006788	0.004201
RS	6	0.059055	1.676478	3453.176100	0.006602	0.004465
RS	7	0.071845	1.676478	3702.121388	0.007078	0.004973
RS	8	0.085665	2.108421	3156.810253	0.006035	0.004400
RS	9	0.100595	2.108421	3386.433490	0.006474	0.004921
RS	10	0.116726	1.859443	4114.547522	0.007866	0.006270
RS	11	0.134154	1.859443	4403.500324	0.008419	0.007031
RS	12	0.152984	1.488810	5873.490876	0.011229	0.009742
RS	13	0.173328	1.488810	6258.258513	0.011965	0.010671
RS	14	0.195308	1.346212	7360.131244	0.014072	0.012684
RS	15	0.219056	1.346212	7810.344055	0.014932	0.013557
RS	16	0.244713	1.345458	8280.713898	0.015832	0.014411
RS	17	0.272434	1.345458	8760.747752	0.016749	0.015242
RS	18	0.302384	1.405108	8864.673641	0.016948	0.015387
RS	19	0.334742	1.405108	9355.605046	0.017887	0.016125
RS	20	0.369702	1.477681	9377.274730	0.017928	0.016064
RS	21	0.407474	1.477681	9871.395852	0.018873	0.016728
RS	22	0.448283	1.489318	10290.022613	0.019673	0.017301
RS	23	0.492374	1.489318	10787.848808	0.020625	0.017971
RS	24	0.540010	1.395075	12030.620930	0.023001	0.019933
RS	25	0.591477	1.395075	12518.876872	0.023934	0.020697
RS	26	0.647084	1.237274	14604.233153	0.027921	0.024118
RS	27	0.707161	1.237274	15015.753928	0.028708	0.024855
RS	28	0.772070	1.088268	17415.913470	0.033297	0.028848
RS	29	0.842199	1.088268	17616.157294	0.033680	0.029259
RS	30	0.917967	0.978728	19626.564886	0.037523	0.032631
RS	31	0.999828	0.978728	19463.540853	0.037212	0.032432
RS	32	1.088272	0.905879	20631.129336	0.039444	0.034433
RS	33	1.183828	0.905879	20004.828540	0.038246	0.033479
RS	34	1.287069	0.860019	20190.019125	0.038601	0.033881
RS	35	1.398612	0.860019	19095.529132	0.036508	0.032164
RS	36	1.519125	0.836934	18323.758914	0.035033	0.030975
RS	37	1.649329	0.836934	16875.789054	0.032264	0.028635
RS	38	1.790003	0.836821	15345.999118	0.029339	0.026134
RS	39	1.941991	0.836821	13760.760009	0.026309	0.023497
RS	40	2.106200	0.858746	11876.512522	0.022706	0.020342
RS	41	2.283614	0.858746	10381.163774	0.019847	0.017802
RS	42	2.475296	0.897580	8577.865393	0.016400	0.014747
RS	43	2.682391	0.897580	7315.677288	0.013987	0.012580
RS	44	2.906141	0.942399	5866.486097	0.011216	0.010113
RS	45	3.147884	0.942399	4873.662646	0.009318	0.008406
RS	46	3.409066	0.978567	3837.941481	0.007338	0.006639
RS	47	3.691252	0.978567	3086.656483	0.005901	0.005350
RS	48	3.996131	0.995594	2389.304517	0.004568	0.004155
RS	49	4.325526	0.995594	1840.056540	0.003518	0.003209
RS	50	4.681411	0.993000	1382.009660	0.002642	0.002417
RS	51	5.065914	0.993000	1004.745804	0.001921	0.001763
RS	52	5.481338	0.976865	716.809186	0.001370	0.001260
RS	53	5.930168	0.976865	484.021362	0.000925	0.000853
RS	54	6.415092	0.948149	321.875862	0.000615	0.000568
RS	55	6.939011	0.948149	197.600421	0.000378	0.000349
RS	56	7.505062	0.948149	115.930079	0.000222	0.000205
RS	57	8.116633	0.948149	64.764710	0.000124	0.000115
RS	58	8.777384	0.906926	35.344454	0.000068	0.000063
RS	59	9.491271	0.906926	17.076176	0.000033	0.000030
RS	60	10.262565	0.906926	7.735006	0.000015	0.000014
RS	61	11.095884	0.906926	3.268121	0.000006	0.000006
RS	62	11.996215	0.906926	1.280834	0.000002	0.000002
RS	63	12.968948	0.906926	0.678655	0.000001	0.000001
PA	4+25*2+4+6 0.198563536 0.030247206 12.968947833 0.326308669 1.520647824 1.676477616 2.108421314 1.859443001 1.488810255 1.346211756 1.345457904 1.405107609 1.477680778 1.489317629 1.395074566 1.237273654 1.088268220 0.978727769 0.905879175 0.860018803 0.836934128 0.836821092 0.858746419 0.897579642 0.942399255 0.978566897 0.995593527 0.993000333 0.976865079 0.948149215 0.906925698
//
IT	3209
RD	19
LK	-6173446.237610
QD	-578.842473 -> -559.091767
RI	0.1149532976
TR	0.199026	0.030061
MT	12.946784
MM	C_pi: 1.043585, n_recomb: 518203.995057
RS	0	0.000000	0.324298	12492.196120	0.024107	0.166273
RS	1	0.008039	0.324298	13154.568608	0.025385	0.022935
RS	2	0.016724	0.324298	13823.529291	0.026676	0.013959
RS	3	0.026107	0.324298	14494.185445	0.027970	0.014263
RS	4	0.036244	1.521698	3274.084896	0.006318	0.003474
RS	5	0.047196	1.521698	3511.497723	0.006776	0.004176
RS	6	0.059029	1.655987	3459.862416	0.006677	0.004498
RS	7	0.071813	1.655987	3708.836656	0.007157	0.005012
RS	8	0.085625	2.112411	3117.770039	0.006016	0.004375
RS	9	0.100546	2.112411	3344.519212	0.006454	0.004894
RS	10	0.116668	1.864430	4060.406263	0.007836	0.006234
RS	11	0.134085	1.864430	4345.572314	0.008386	0.006991
RS	12	0.152902	1.484153	5829.837954	0.011250	0.009745
RS	13	0.173233	1.484153	6211.349957	0.011986	0.010671
RS	14	0.195197	1.338005	7326.083187	0.014137	0.012721
RS	15	0.218927	1.338005	7773.217343	0.015000	0.013597
RS	16	0.244565	1.336339	8245.831271	0.015912	0.014464
RS	17	0.272263	1.336339	8722.458160	0.016832	0.015303
RS	18	0.302188	1.397266	8813.968917	0.017009	0.015432
RS	19	0.334519	1.397266	9300.751518	0.017948	0.016179
RS	20	0.369449	1.474130	9291.582035	0.017930	0.016070
RS	21	0.407187	1.474130	9780.495837	0.018874	0.016740
RS	22	0.447958	1.490261	10164.043866	0.019614	0.017265
RS	23	0.492007	1.490261	10655.961423	0.020563	0.017938
RS	24	0.539597	1.396679	11877.799642	0.022921	0.019889
RS	25	0.591012	1.396679	12360.478677	0.023853	0.020654
RS	26	0.646560	1.236547	14444.838796	0.027875	0.024112
RS	27	0.706574	1.236547	14851.735234	0.028660	0.024847
RS	28	0.771412	1.085455	17259.003614	0.033305	0.028896
RS	29	0.841463	1.085455	17455.130776	0.033684	0.029299
RS	30	0.917144	0.975000	19467.240046	0.037567	0.032710
RS	31	0.998910	0.975000	19300.422250	0.037245	0.032497
RS	32	1.087248	0.901846	20464.789739	0.039492	0.034513
RS	33	1.182688	0.901846	19835.772525	0.038278	0.033542
RS	34	1.285799	0.855752	20020.430107	0.038634	0.033948
RS	35	1.397200	0.855752	18924.983414	0.036520	0.032211
RS	36	1.517555	0.832495	18155.357482	0.035035	0.031013
RS	37	1.647586	0.832495	16709.255486	0.032245	0.028653
RS	38	1.788069	0.832575	15180.225850	0.029294	0.026126
RS	39	1.939846	0.832575	13602.040318	0.026248	0.023475
RS	40	2.103824	0.855330	11718.738368	0.022614	0.020287
RS	41	2.280983	0.855330	10237.209368	0.019755	0.017744
RS	42	2.472383	0.895675	8439.714282	0.016286	0.014665
RS	43	2.679170	0.895675	7196.432183	0.013887	0.012508
RS	44	2.902579	0.942360	5759.173937	0.011114	0.010034
RS	45	3.143948	0.942360	4786.186886	0.009236	0.008343
RS	46	3.404720	0.980064	3765.383093	0.007266	0.006582
RS	47	3.686455	0.980064	3030.967742	0.005849	0.005307
RS	48	3.990837	0.997777	2347.123040	0.004529	0.004123
RS	49	4.319688	0.997777	1809.845716	0.003493	0.003187
RS	50	4.674974	0.995066	1361.311214	0.002627	0.002404
RS	51	5.058821	0.995066	991.135798	0.001913	0.001755
RS	52	5.473524	0.978375	708.525772	0.001367	0.001257
RS	53	5.921564	0.978375	479.146586	0.000925	0.000852
RS	54	6.405620	0.948800	319.368684	0.000616	0.000568
RS	55	6.928588	0.948800	196.326725	0.000379	0.000350
RS	56	7.493597	0.948800	115.353455	0.000223	0.000206
RS	57	8.104025	0.948800	64.547005	0.000125	0.000115
RS	58	8.763523	0.906595	35.313652	0.000068	0.000063
RS	59	9.476037	0.906595	17.081383	0.000033	0.000030
RS	60	10.245827	0.906595	7.747408	0.000015	0.000014
RS	61	11.077499	0.906595	3.278041	0.000006	0.000006
RS	62	11.976026	0.906595	1.286745	0.000002	0.000002
RS	63	12.946784	0.906595	0.683566	0.000001	0.000001
PA	4+25*2+4+6 0.199026071 0.030061395 12.946784104 0.324297745 1.521698496 1.655987221 2.112410637 1.864429530 1.484153180 1.338005402 1.336338709 1.397265841 1.474130233 1.490260724 1.396679084 1.236546801 1.085455118 0.975000286 0.901846426 0.855752238 0.832494748 0.832575441 0.855329699 0.895675045 0.942359823 0.980063805 0.997776837 0.995065738 0.978374755 0.948799805 0.906594599
//
IT	3440
RD	20
LK	-6173407.736749
QD	-570.915666 -> -553.090054
RI	0.1148809289
TR	0.199474	0.029886
MT	12.924979
MM	C_pi: 1.040284, n_recomb: 513617.337940
RS	0	0.000000	0.322440	12449.428110	0.024239	0.166303
RS	1	0.008036	0.322440	13107.353468	0.025520	0.022916
RS	2	0.016717	0.322440	13771.478756	0.026813	0.013966
RS	3	0.026097	0.322440	14436.894967	0.028108	0.014271
RS	4	0.036230	1.522420	3240.571197	0.006309	0.003454
RS	5	0.047177	1.522420	3475.482560	0.006767	0.004153
RS	6	0.059004	1.635210	3469.287725	0.006755	0.004532
RS	7	0.071781	1.635210	3718.473385	0.007240	0.005052
RS	8	0.085585	2.115814	3081.466487	0.006000	0.004350
RS	9	0.100498	2.115814	3305.535876	0.006436	0.004870
RS	10	0.116610	1.869422	4008.791725	0.007805	0.006199
RS	11	0.134017	1.869422	4290.349168	0.008353	0.006952
RS	12	0.152822	1.480032	5787.087088	0.011267	0.009745
RS	13	0.173138	1.480032	6165.441074	0.012004	0.010669
RS	14	0.195087	1.330537	7291.808476	0.014197	0.012754
RS	15	0.218800	1.330537	7735.932106	0.015062	0.013633
RS	16	0.244418	1.327815	8211.755329	0.015988	0.014515
RS	17	0.272095	1.327815	8685.105248	0.016910	0.015361
RS	18	0.301996	1.389678	8766.580160	0.017068	0.015477
RS	19	0.334300	1.389678	9249.443615	0.018008	0.016232
RS	20	0.369200	1.470470	9212.025643	0.017936	0.016078
RS	21	0.406904	1.470470	9696.048465	0.018878	0.016755
RS	22	0.447638	1.490933	10046.411117	0.019560	0.017232
RS	23	0.491645	1.490933	10532.762039	0.020507	0.017908
RS	24	0.539189	1.398037	11734.679434	0.022847	0.019849
RS	25	0.590553	1.398037	12212.076582	0.023777	0.020614
RS	26	0.646045	1.235711	14295.186718	0.027832	0.024108
RS	27	0.705996	1.235711	14697.669323	0.028616	0.024841
RS	28	0.770765	1.082694	17110.757777	0.033314	0.028942
RS	29	0.840738	1.082694	17302.948402	0.033688	0.029338
RS	30	0.916335	0.971458	19315.002594	0.037606	0.032783
RS	31	0.998006	0.971458	19144.683434	0.037274	0.032558
RS	32	1.086240	0.898077	20304.611797	0.039533	0.034586
RS	33	1.181564	0.898077	19673.364818	0.038304	0.033599
RS	34	1.284549	0.851770	19857.481438	0.038662	0.034008
RS	35	1.395809	0.851770	18761.611185	0.036528	0.032252
RS	36	1.516010	0.828314	17995.097344	0.035036	0.031048
RS	37	1.645870	0.828314	16551.116421	0.032225	0.028669
RS	38	1.786166	0.828531	15023.958208	0.029251	0.026120
RS	39	1.937735	0.828531	13452.542566	0.026192	0.023454
RS	40	2.101484	0.852029	11570.875880	0.022528	0.020236
RS	41	2.278392	0.852029	10102.289290	0.019669	0.017691
RS	42	2.469516	0.893788	8310.539368	0.016180	0.014589
RS	43	2.675999	0.893788	7084.885320	0.013794	0.012441
RS	44	2.899074	0.942243	5658.899547	0.011018	0.009959
RS	45	3.140075	0.942243	4704.375120	0.009159	0.008283
RS	46	3.400442	0.981405	3697.560542	0.007199	0.006527
RS	47	3.681733	0.981405	2978.827449	0.005800	0.005267
RS	48	3.985627	0.999748	2307.625833	0.004493	0.004092
RS	49	4.313942	0.999748	1781.476736	0.003468	0.003167
RS	50	4.668639	0.996902	1341.831216	0.002613	0.002391
RS	51	5.051840	0.996902	978.268401	0.001905	0.001747
RS	52	5.465834	0.979668	700.650837	0.001364	0.001254
RS	53	5.913096	0.979668	474.475846	0.000924	0.000850
RS	54	6.396299	0.949283	316.932253	0.000617	0.000568
RS	55	6.918332	0.949283	195.070121	0.000380	0.000350
RS	56	7.482315	0.949283	114.770493	0.000223	0.000206
RS	57	8.091618	0.949283	64.316113	0.000125	0.000116
RS	58	8.749884	0.906163	35.268466	0.000069	0.000063
RS	59	9.461048	0.906163	17.077718	0.000033	0.000031
RS	60	10.229359	0.906163	7.754867	0.000015	0.000014
RS	61	11.059411	0.906163	3.285461	0.000006	0.000006
RS	62	11.956164	0.906163	1.291506	0.000003	0.000002
RS	63	12.924979	0.906163	0.687730	0.000001	0.000001
PA	4+25*2+4+6 0.199474049 0.029885727 12.924979275 0.322439624 1.522420470 1.635209522 2.115814222 1.869422318 1.480031539 1.330536849 1.327815308 1.389678378 1.470470128 1.490932963 1.398037035 1.235710704 1.082694318 0.971457623 0.898076749 0.851769626 0.828313522 0.828530775 0.852028537 0.893788156 0.942243440 0.981404577 0.999747506 0.996901992 0.979668430 0.949282993 0.906162787
//
IT	3638
RD	21
LK	-6173372.990253
QD	-563.888255 -> -547.806766
RI	0.1148238869
TR	0.199908	0.029720
MT	12.903482
MM	C_pi: 1.037117, n_recomb: 509278.058104
RS	0	0.000000	0.320720	12406.924847	0.024362	0.166334
RS	1	0.008033	0.320720	13060.561318	0.025645	0.022896
RS	2	0.016711	0.320720	13720.036499	0.026940	0.013971
RS	3	0.026087	0.320720	14380.427947	0.028237	0.014277
RS	4	0.036215	1.523014	3209.099957	0.006301	0.003435
RS	5	0.047158	1.523014	3441.658343	0.006758	0.004132
RS	6	0.058979	1.614360	3481.000245	0.006835	0.004569
RS	7	0.071750	1.614360	3730.549344	0.007325	0.005095
RS	8	0.085546	2.118655	3047.739916	0.005984	0.004327
RS	9	0.100451	2.118655	3269.312445	0.006420	0.004847
RS	10	0.116553	1.874371	3959.681820	0.007775	0.006165
RS	11	0.133949	1.874371	4237.805936	0.008321	0.006914
RS	12	0.152742	1.476373	5745.411931	0.011281	0.009744
RS	13	0.173045	1.476373	6120.711856	0.012018	0.010665
RS	14	0.194979	1.323729	7257.562787	0.014251	0.012784
RS	15	0.218675	1.323729	7698.752318	0.015117	0.013664
RS	16	0.244274	1.319853	8178.497269	0.016059	0.014561
RS	17	0.271929	1.319853	8648.697035	0.016982	0.015414
RS	18	0.301807	1.382352	8722.248138	0.017127	0.015521
RS	19	0.334084	1.382352	9201.407774	0.018068	0.016284
RS	20	0.368954	1.466740	9138.077685	0.017943	0.016088
RS	21	0.406625	1.466740	9617.503752	0.018885	0.016770
RS	22	0.447322	1.491365	9936.519040	0.019511	0.017202
RS	23	0.491289	1.491365	10417.625254	0.020456	0.017881
RS	24	0.538787	1.399175	11600.575041	0.022778	0.019812
RS	25	0.590101	1.399175	12072.971633	0.023706	0.020578
RS	26	0.645537	1.234773	14154.765464	0.027794	0.024106
RS	27	0.705426	1.234773	14553.036995	0.028576	0.024837
RS	28	0.770126	1.079981	16970.861510	0.033323	0.028986
RS	29	0.840023	1.079981	17159.284465	0.033693	0.029376
RS	30	0.915535	0.968085	19169.728468	0.037641	0.032851
RS	31	0.997114	0.968085	18996.172800	0.037300	0.032615
RS	32	1.085245	0.894548	20150.615014	0.039567	0.034652
RS	33	1.180456	0.894548	19517.567658	0.038324	0.033650
RS	34	1.283315	0.848048	19701.115737	0.038684	0.034061
RS	35	1.394437	0.848048	18605.286855	0.036533	0.032289
RS	36	1.514485	0.824373	17842.682792	0.035035	0.031080
RS	37	1.644177	0.824373	16401.036062	0.032204	0.028684
RS	38	1.784287	0.824673	14876.753207	0.029211	0.026114
RS	39	1.935652	0.824673	13311.813590	0.026139	0.023435
RS	40	2.099177	0.848837	11432.338601	0.022448	0.020188
RS	41	2.275837	0.848837	9975.863343	0.019588	0.017641
RS	42	2.466688	0.891920	8189.748869	0.016081	0.014517
RS	43	2.672871	0.891920	6980.534211	0.013707	0.012378
RS	44	2.895616	0.942054	5565.191776	0.010928	0.009889
RS	45	3.136254	0.942054	4627.856648	0.009087	0.008227
RS	46	3.396223	0.982596	3634.158185	0.007136	0.006476
RS	47	3.677075	0.982596	2930.009972	0.005753	0.005229
RS	48	3.980488	1.001518	2270.640264	0.004459	0.004063
RS	49	4.308275	1.001518	1754.842329	0.003446	0.003147
RS	50	4.662392	0.998519	1323.511228	0.002599	0.002379
RS	51	5.044956	0.998519	966.115323	0.001897	0.001740
RS	52	5.458251	0.980757	693.174908	0.001361	0.001250
RS	53	5.904746	0.980757	470.009451	0.000923	0.000849
RS	54	6.387108	0.949602	314.573665	0.000618	0.000569
RS	55	6.908219	0.949602	193.836505	0.000381	0.000351
RS	56	7.471190	0.949602	114.185525	0.000224	0.000207
RS	57	8.079385	0.949602	64.074908	0.000126	0.000116
RS	58	8.736436	0.905643	35.210430	0.000069	0.000064
RS	59	9.446269	0.905643	17.066154	0.000034	0.000031
RS	60	10.213122	0.905643	7.757931	0.000015	0.000014
RS	61	11.041577	0.905643	3.290658	0.000006	0.000006
RS	62	11.936582	0.905643	1.295244	0.000003	0.000002
RS	63	12.903482	0.905643	0.691227	0.000001	0.000001
PA	4+25*2+4+6 0.199908399 0.029719821 12.903482346 0.320719763 1.523014295 1.614359578 2.118655281 1.874371426 1.476373013 1.323729207 1.319852793 1.382352116 1.466739878 1.491365210 1.399175483 1.234772645 1.079980808 0.968085330 0.894548081 0.848048430 0.824373294 0.824673270 0.848836811 0.891919733 0.942053725 0.982596029 1.001518032 0.998519166 0.980756872 0.949601661 0.905642602
//
IT	3905
RD	22
LK	-6173341.646377
QD	-557.666698 -> -543.164462
RI	0.1147797479
TR	0.200330	0.029563
MT	12.882212
MM	C_pi: 1.034068, n_recomb: 505169.867277
RS	0	0.000000	0.319113	12365.293633	0.024477	0.166365
RS	1	0.008030	0.319113	13014.806421	0.025763	0.022876
RS	2	0.016705	0.319113	13669.819396	0.027060	0.013975
RS	3	0.026077	0.319113	14325.398767	0.028358	0.014281
RS	4	0.036201	1.523515	3179.451169	0.006294	0.003417
RS	5	0.047138	1.523515	3409.789308	0.006750	0.004111
RS	6	0.058954	1.593530	3494.738065	0.006918	0.004606
RS	7	0.071718	1.593530	3744.783862	0.007413	0.005138
RS	8	0.085508	2.121009	3016.317137	0.005971	0.004306
RS	9	0.100404	2.121009	3235.556569	0.006405	0.004826
RS	10	0.116497	1.879234	3912.977189	0.007746	0.006132
RS	11	0.133882	1.879234	4187.835086	0.008290	0.006877
RS	12	0.152664	1.473080	5704.990492	0.011293	0.009742
RS	13	0.172953	1.473080	6077.345280	0.012030	0.010661
RS	14	0.194872	1.317504	7223.494729	0.014299	0.012810
RS	15	0.218550	1.317504	7661.827650	0.015167	0.013691
RS	16	0.244131	1.312401	8146.032827	0.016125	0.014605
RS	17	0.271765	1.312401	8613.201443	0.017050	0.015463
RS	18	0.301619	1.375273	8680.698779	0.017184	0.015563
RS	19	0.333870	1.375273	9156.351491	0.018125	0.016335
RS	20	0.368710	1.462953	9069.223898	0.017953	0.016099
RS	21	0.406349	1.462953	9544.321424	0.018893	0.016787
RS	22	0.447009	1.491587	9833.613860	0.019466	0.017175
RS	23	0.490935	1.491587	10309.769135	0.020409	0.017856
RS	24	0.538389	1.400110	11474.713783	0.022715	0.019777
RS	25	0.589653	1.400110	11942.369111	0.023640	0.020544
RS	26	0.645033	1.233738	14022.834875	0.027759	0.024105
RS	27	0.704861	1.233738	14417.082644	0.028539	0.024835
RS	28	0.769493	1.077308	16838.706613	0.033333	0.029029
RS	29	0.839315	1.077308	17023.515635	0.033699	0.029413
RS	30	0.914744	0.964865	19030.991389	0.037672	0.032915
RS	31	0.996230	0.964865	18854.435209	0.037323	0.032667
RS	32	1.084260	0.891239	20002.392266	0.039595	0.034712
RS	33	1.179358	0.891239	19367.935607	0.038339	0.033696
RS	34	1.282093	0.844566	19550.885820	0.038702	0.034110
RS	35	1.393078	0.844566	18455.521475	0.036533	0.032321
RS	36	1.512976	0.820653	17697.549638	0.035033	0.031109
RS	37	1.642501	0.820653	16258.426322	0.032184	0.028696
RS	38	1.782428	0.820987	14737.920014	0.029174	0.026109
RS	39	1.933590	0.820987	13179.177861	0.026089	0.023418
RS	40	2.096892	0.845744	11302.373873	0.022373	0.020144
RS	41	2.273307	0.845744	9857.242488	0.019513	0.017594
RS	42	2.463888	0.890065	8076.642916	0.015988	0.014450
RS	43	2.669774	0.890065	6882.778049	0.013625	0.012318
RS	44	2.892193	0.941792	5477.487968	0.010843	0.009823
RS	45	3.132472	0.941792	4556.181974	0.009019	0.008174
RS	46	3.392046	0.983641	3574.805361	0.007076	0.006428
RS	47	3.672465	0.983641	2884.240642	0.005709	0.005193
RS	48	3.975402	1.003094	2235.958146	0.004426	0.004036
RS	49	4.302665	1.003094	1729.802699	0.003424	0.003129
RS	50	4.656208	0.999923	1306.261776	0.002586	0.002367
RS	51	5.038142	0.999923	954.623681	0.001890	0.001733
RS	52	5.450745	0.981641	686.072453	0.001358	0.001247
RS	53	5.896482	0.981641	465.734776	0.000922	0.000848
RS	54	6.378012	0.949759	312.287614	0.000618	0.000568
RS	55	6.898210	0.949759	192.624346	0.000381	0.000351
RS	56	7.460181	0.949759	113.598658	0.000225	0.000207
RS	57	8.067279	0.949759	63.824002	0.000126	0.000116
RS	58	8.723129	0.905016	35.140695	0.000070	0.000064
RS	59	9.431644	0.905016	17.047055	0.000034	0.000031
RS	60	10.197055	0.905016	7.756667	0.000015	0.000014
RS	61	11.023930	0.905016	3.293613	0.000007	0.000006
RS	62	11.917205	0.905016	1.297930	0.000003	0.000002
RS	63	12.882212	0.905016	0.694022	0.000001	0.000001
PA	4+25*2+4+6 0.200330278 0.029563339 12.882211909 0.319113069 1.523514667 1.593529921 2.121009172 1.879233535 1.473079751 1.317504280 1.312400602 1.375272771 1.462952648 1.491587085 1.400109533 1.233737560 1.077307573 0.964865075 0.891239304 0.844566305 0.820653466 0.820986693 0.845744468 0.890065423 0.941791838 0.983640870 1.003094461 0.999923277 0.981641453 0.949758728 0.905015942
//
IT	4137
RD	23
LK	-6173313.381106
QD	-552.166764 -> -539.093794
RI	0.1147470113
TR	0.200739	0.029416
MT	12.861324
MM	C_pi: 1.031147, n_recomb: 501285.034321
RS	0	0.000000	0.317620	12324.402913	0.024586	0.166396
RS	1	0.008027	0.317620	12969.954424	0.025873	0.022856
RS	2	0.016699	0.317620	13620.690591	0.027172	0.013978
RS	3	0.026067	0.317620	14271.668392	0.028470	0.014283
RS	4	0.036187	1.524104	3151.200779	0.006286	0.003400
RS	5	0.047120	1.524104	3379.424164	0.006742	0.004090
RS	6	0.058930	1.572915	3510.110442	0.007002	0.004645
RS	7	0.071688	1.572915	3760.761490	0.007502	0.005183
RS	8	0.085470	2.122985	2986.988878	0.005959	0.004285
RS	9	0.100358	2.122985	3204.045557	0.006392	0.004806
RS	10	0.116442	1.884022	3868.595068	0.007717	0.006101
RS	11	0.133817	1.884022	4140.349034	0.008259	0.006842
RS	12	0.152586	1.470127	5665.915259	0.011303	0.009740
RS	13	0.172862	1.470127	6035.438646	0.012040	0.010655
RS	14	0.194766	1.311825	7189.796426	0.014343	0.012832
RS	15	0.218428	1.311825	7625.359114	0.015212	0.013715
RS	16	0.243990	1.305449	8114.401614	0.016187	0.014646
RS	17	0.271604	1.305449	8578.660355	0.017113	0.015509
RS	18	0.301434	1.368458	8641.803286	0.017239	0.015605
RS	19	0.333659	1.368458	9114.141402	0.018182	0.016384
RS	20	0.368471	1.459154	9005.134945	0.017964	0.016111
RS	21	0.406077	1.459154	9476.161717	0.018904	0.016804
RS	22	0.446702	1.491644	9737.279133	0.019425	0.017150
RS	23	0.490588	1.491644	10208.767855	0.020365	0.017833
RS	24	0.537997	1.400879	11356.643545	0.022655	0.019745
RS	25	0.589212	1.400879	11819.813441	0.023579	0.020513
RS	26	0.644538	1.232628	13899.087634	0.027727	0.024105
RS	27	0.704306	1.232628	14289.501467	0.028506	0.024834
RS	28	0.768871	1.074684	16714.194470	0.033343	0.029071
RS	29	0.838619	1.074684	16895.542183	0.033704	0.029449
RS	30	0.913966	0.961795	18898.903157	0.037701	0.032975
RS	31	0.995362	0.961795	18719.562635	0.037343	0.032716
RS	32	1.083291	0.888142	19860.193685	0.039619	0.034766
RS	33	1.178280	0.888142	19224.667597	0.038351	0.033737
RS	34	1.280893	0.841314	19406.982216	0.038714	0.034153
RS	35	1.391743	0.841314	18312.437485	0.036531	0.032350
RS	36	1.511492	0.817147	17559.702714	0.035029	0.031136
RS	37	1.640854	0.817147	16123.234485	0.032164	0.028707
RS	38	1.780600	0.817471	14607.231867	0.029140	0.026105
RS	39	1.931564	0.817471	13054.392493	0.026042	0.023402
RS	40	2.094647	0.842759	11180.615499	0.022304	0.020104
RS	41	2.270821	0.842759	9746.089585	0.019442	0.017551
RS	42	2.461138	0.888239	7970.831274	0.015901	0.014387
RS	43	2.666732	0.888239	6791.288719	0.013548	0.012262
RS	44	2.888829	0.941477	5395.458923	0.010763	0.009761
RS	45	3.128756	0.941477	4489.098793	0.008955	0.008124
RS	46	3.387943	0.984564	3519.283551	0.007021	0.006382
RS	47	3.667936	0.984564	2841.370107	0.005668	0.005160
RS	48	3.970405	1.004501	2203.480357	0.004396	0.004010
RS	49	4.297154	1.004501	1706.300771	0.003404	0.003111
RS	50	4.650134	1.001142	1290.050579	0.002573	0.002356
RS	51	5.031448	1.001142	943.782688	0.001883	0.001726
RS	52	5.443373	0.982355	679.342931	0.001355	0.001244
RS	53	5.888364	0.982355	461.658640	0.000921	0.000846
RS	54	6.369077	0.949787	310.083689	0.000619	0.000568
RS	55	6.888379	0.949787	191.442537	0.000382	0.000351
RS	56	7.449367	0.949787	113.016938	0.000225	0.000207
RS	57	8.055388	0.949787	63.568381	0.000127	0.000116
RS	58	8.710058	0.904341	35.061885	0.000070	0.000064
RS	59	9.417281	0.904341	17.022384	0.000034	0.000031
RS	60	10.181276	0.904341	7.752302	0.000015	0.000014
RS	61	11.006600	0.904341	3.294995	0.000007	0.000006
RS	62	11.898176	0.904341	1.299890	0.000003	0.000002
RS	63	12.861324	0.904341	0.696342	0.000001	0.000001
PA	4+25*2+4+6 0.200738719 0.029415625 12.861323599 0.317620331 1.524104196 1.572915075 2.122985401 1.884022231 1.470126780 1.311825036 1.305448575 1.368457894 1.459153572 1.491643985 1.400878636 1.232628042 1.074683592 0.961795398 0.888141866 0.841313733 0.817147256 0.817470838 0.842758514 0.888238735 0.941477424 0.984563816 1.004500700 1.001141920 0.982354519 0.949786863 0.904340952
//
IT	3636
RD	24
LK	-6173287.902674
QD	-547.313238 -> -535.533120
RI	0.1147237798
TR	0.201135	0.029276
MT	12.840767
MM	C_pi: 1.028342, n_recomb: 497609.198270
RS	0	0.000000	0.316225	12284.579346	0.024687	0.166427
RS	1	0.008025	0.316225	12926.332268	0.025977	0.022836
RS	2	0.016693	0.316225	13572.974325	0.027276	0.013981
RS	3	0.026058	0.316225	14219.554899	0.028576	0.014283
RS	4	0.036174	1.524836	3124.129939	0.006278	0.003384
RS	5	0.047101	1.524836	3350.328733	0.006733	0.004070
RS	6	0.058906	1.552561	3526.944833	0.007088	0.004684
RS	7	0.071657	1.552561	3778.297313	0.007593	0.005229
RS	8	0.085432	2.124605	2959.597672	0.005948	0.004266
RS	9	0.100313	2.124605	3174.610568	0.006380	0.004788
RS	10	0.116387	1.888679	3826.492207	0.007690	0.006070
RS	11	0.133752	1.888679	4095.300160	0.008230	0.006809
RS	12	0.152510	1.467423	5628.362116	0.011311	0.009736
RS	13	0.172773	1.467423	5995.173244	0.012048	0.010649
RS	14	0.194662	1.306626	7156.593723	0.014382	0.012853
RS	15	0.218308	1.306626	7589.473129	0.015252	0.013736
RS	16	0.243851	1.298956	8083.571189	0.016245	0.014684
RS	17	0.271445	1.298956	8545.034167	0.017172	0.015551
RS	18	0.301252	1.361896	8605.325630	0.017293	0.015646
RS	19	0.333451	1.361896	9074.525957	0.018236	0.016431
RS	20	0.368235	1.455355	8945.381716	0.017977	0.016124
RS	21	0.405809	1.455355	9412.573911	0.018916	0.016822
RS	22	0.446399	1.491552	9646.957228	0.019387	0.017127
RS	23	0.490246	1.491552	10114.041239	0.020325	0.017813
RS	24	0.537612	1.401493	11245.748490	0.022600	0.019715
RS	25	0.588778	1.401493	11704.669818	0.023522	0.020484
RS	26	0.644051	1.231448	13782.908292	0.027698	0.024107
RS	27	0.703759	1.231448	14169.664077	0.028475	0.024834
RS	28	0.768258	1.072101	16596.833058	0.033353	0.029112
RS	29	0.837934	1.072101	16774.856666	0.033711	0.029484
RS	30	0.913200	0.958862	18773.055050	0.037727	0.033030
RS	31	0.994507	0.958862	18591.123546	0.037361	0.032762
RS	32	1.082338	0.885238	19723.658406	0.039637	0.034814
RS	33	1.177217	0.885238	19087.367959	0.038358	0.033773
RS	34	1.279710	0.838273	19268.974040	0.038723	0.034191
RS	35	1.390428	0.838273	18175.572223	0.036526	0.032374
RS	36	1.510031	0.813839	17428.610037	0.035025	0.031161
RS	37	1.639232	0.813839	15994.915710	0.032144	0.028717
RS	38	1.778800	0.814113	14484.074752	0.029107	0.026102
RS	39	1.929569	0.814113	12936.861884	0.025998	0.023387
RS	40	2.092436	0.839871	11066.424389	0.022239	0.020066
RS	41	2.268373	0.839871	9641.819425	0.019376	0.017510
RS	42	2.458429	0.886436	7871.728727	0.015819	0.014328
RS	43	2.663736	0.886436	6705.561864	0.013476	0.012210
RS	44	2.885518	0.941113	5318.628876	0.010688	0.009702
RS	45	3.125098	0.941113	4426.225624	0.008895	0.008077
RS	46	3.383903	0.985370	3467.274449	0.006968	0.006339
RS	47	3.663477	0.985370	2801.161617	0.005629	0.005128
RS	48	3.965485	1.005744	2173.030174	0.004367	0.003986
RS	49	4.291729	1.005744	1684.216520	0.003385	0.003095
RS	50	4.644154	1.002184	1274.798282	0.002562	0.002346
RS	51	5.024859	1.002184	933.544816	0.001876	0.001720
RS	52	5.436115	0.982904	672.960883	0.001352	0.001241
RS	53	5.880373	0.982904	457.768641	0.000920	0.000845
RS	54	6.360281	0.949685	307.959619	0.000619	0.000568
RS	55	6.878701	0.949685	190.290465	0.000382	0.000351
RS	56	7.438723	0.949685	112.440443	0.000226	0.000207
RS	57	8.043685	0.949685	63.308313	0.000127	0.000117
RS	58	8.697193	0.903587	34.974994	0.000070	0.000064
RS	59	9.403144	0.903587	16.992215	0.000034	0.000031
RS	60	10.165745	0.903587	7.744665	0.000016	0.000014
RS	61	10.989543	0.903587	3.294639	0.000007	0.000006
RS	62	11.879449	0.903587	1.301018	0.000003	0.000002
RS	63	12.840767	0.903587	0.698092	0.000001	0.000001
PA	4+25*2+4+6 0.201134532 0.029276328 12.840766598 0.316224993 1.524836033 1.552560914 2.124605110 1.888679391 1.467422981 1.306625734 1.298956042 1.361896036 1.455354621 1.491552320 1.401493188 1.231447814 1.072100849 0.958862066 0.885237510 0.838272867 0.813838771 0.814113097 0.839870759 0.886436021 0.941112892 0.985370377 1.005743901 1.002183805 0.982904214 0.949684509 0.903587227
//
IT	4378
RD	25
LK	-6173264.944171
QD	-543.036362 -> -532.425064
RI	0.1147080233
TR	0.201518	0.029145
MT	12.820549
MM	C_pi: 1.025645, n_recomb: 494130.624371
RS	0	0.000000	0.314912	12246.174302	0.024783	0.166458
RS	1	0.008022	0.314912	12884.294143	0.026075	0.022816
RS	2	0.016688	0.314912	13527.024784	0.027375	0.013984
RS	3	0.026048	0.314912	14169.409179	0.028675	0.014283
RS	4	0.036160	1.525787	3097.996759	0.006270	0.003367
RS	5	0.047083	1.525787	3322.244714	0.006723	0.004050
RS	6	0.058882	1.532587	3544.911657	0.007174	0.004724
RS	7	0.071627	1.532587	3797.040221	0.007684	0.005275
RS	8	0.085395	2.125971	2933.902154	0.005938	0.004248
RS	9	0.100268	2.125971	3146.993829	0.006369	0.004770
RS	10	0.116334	1.893190	3786.570424	0.007663	0.006040
RS	11	0.133688	1.893190	4052.583223	0.008201	0.006777
RS	12	0.152435	1.464940	5592.311222	0.011317	0.009732
RS	13	0.172685	1.464940	5956.525908	0.012055	0.010643
RS	14	0.194560	1.301858	7123.989471	0.014417	0.012870
RS	15	0.218190	1.301858	7554.273697	0.015288	0.013755
RS	16	0.243715	1.292891	8053.542566	0.016298	0.014719
RS	17	0.271288	1.292891	8512.319923	0.017227	0.015590
RS	18	0.301073	1.355584	8571.072925	0.017346	0.015686
RS	19	0.333247	1.355584	9037.300702	0.018289	0.016477
RS	20	0.368002	1.451575	8889.600895	0.017990	0.016138
RS	21	0.405546	1.451575	9353.177871	0.018929	0.016841
RS	22	0.446101	1.491333	9562.188348	0.019352	0.017106
RS	23	0.489909	1.491333	10025.112316	0.020288	0.017794
RS	24	0.537232	1.401971	11141.505537	0.022548	0.019687
RS	25	0.588351	1.401971	11596.401475	0.023468	0.020457
RS	26	0.643571	1.230203	13673.834717	0.027673	0.024109
RS	27	0.703220	1.230203	14057.098866	0.028448	0.024835
RS	28	0.767655	1.069557	16486.248908	0.033364	0.029152
RS	29	0.837259	1.069557	16661.075687	0.033718	0.029519
RS	30	0.912446	0.956055	18653.190504	0.037750	0.033083
RS	31	0.993665	0.956055	18468.841352	0.037376	0.032804
RS	32	1.081399	0.882512	19592.584391	0.039651	0.034857
RS	33	1.176172	0.882512	18955.800325	0.038362	0.033804
RS	34	1.278547	0.835429	19136.621199	0.038728	0.034224
RS	35	1.389134	0.835429	18044.645577	0.036518	0.032395
RS	36	1.508593	0.810715	17303.914259	0.035019	0.031183
RS	37	1.637635	0.810715	15873.088655	0.032123	0.028726
RS	38	1.777029	0.810905	14367.970747	0.029077	0.026099
RS	39	1.927605	0.810905	12826.118512	0.025957	0.023373
RS	40	2.090261	0.837078	10959.270900	0.022179	0.020031
RS	41	2.265965	0.837078	9543.949611	0.019315	0.017473
RS	42	2.455763	0.884661	7778.833447	0.015742	0.014272
RS	43	2.660788	0.884661	6625.171659	0.013408	0.012160
RS	44	2.882259	0.940704	5246.619201	0.010618	0.009647
RS	45	3.121498	0.940704	4367.259747	0.008838	0.008032
RS	46	3.379928	0.986070	3418.520639	0.006918	0.006299
RS	47	3.659089	0.986070	2763.425506	0.005592	0.005097
RS	48	3.960645	1.006835	2144.466103	0.004340	0.003963
RS	49	4.286392	1.006835	1663.455581	0.003366	0.003079
RS	50	4.638270	1.003060	1260.445993	0.002551	0.002336
RS	51	5.018376	1.003060	923.875763	0.001870	0.001714
RS	52	5.428975	0.983298	666.910232	0.001350	0.001238
RS	53	5.872511	0.983298	454.057386	0.000919	0.000843
RS	54	6.351629	0.949465	305.911681	0.000619	0.000568
RS	55	6.869182	0.949465	189.167775	0.000383	0.000351
RS	56	7.428253	0.949465	111.870146	0.000226	0.000207
RS	57	8.032172	0.949465	63.045027	0.000128	0.000117
RS	58	8.684539	0.902794	34.880403	0.000071	0.000064
RS	59	9.389239	0.902794	16.957323	0.000034	0.000031
RS	60	10.150470	0.902794	7.734396	0.000016	0.000014
RS	61	10.972767	0.902794	3.292945	0.000007	0.000006
RS	62	11.861029	0.902794	1.301527	0.000003	0.000002
RS	63	12.820549	0.902794	0.699434	0.000001	0.000001
PA	4+25*2+4+6 0.201518070 0.029145036 12.820548601 0.314911725 1.525787078 1.532587207 2.125970756 1.893189558 1.464940368 1.301858173 1.292890970 1.355583843 1.451574581 1.491333261 1.401971011 1.230202950 1.069557031 0.956055186 0.882512341 0.835428861 0.810715207 0.810905018 0.837078201 0.884660794 0.940703625 0.986069883 1.006835416 1.003059697 0.983298378 0.949465332 0.902794491
//
