# Supplementary material for: African bushpigs exhibit porous species boundaries and appeared in Madagascar concurrently with human arrival
Source: Nat Commun. 2024 Jan 3;15:172. doi: 10.1038/s41467-023-44105-1 (PMC10764920; doi:10.1038/s41467-023-44105-1)
Supplement: Supplementary file 9 — Source Data [file 41467_2023_44105_MOESM9_ESM.zip › sourceData/Fig3a.psmc/BPigGha00038.psmc]

CC
CC	Brief Description of the file format:
CC	  CC  comments
CC	  MM  useful-messages
CC	  RD  round-of-iterations
CC	  LL  \log[P(sequence)]
CC	  QD  Q-before-opt Q-after-opt
CC	  TR  \theta_0 \rho_0
CC	  RS  k t_k \lambda_k \pi_k \sum_{l\not=k}A_{kl} A_{kk}
CC	  DC  begin end best-k t_k+\Delta_k max-prob
CC
MM	Version: 0.6.5-r67
MM	pattern:4+25*2+4+6, n:63, n_free_lambdas:28
MM	n_iterations:25, skip:1, max_t:15, theta/rho:5
MM	is_decoding:0
MM	n_seqs:16, sum_L:17199948, sum_n:2241604
RD	0
LK	0.000000
QD	0.000000 -> 0.000000
RI	inf
TR	0.139637	0.027927
MT	15.000000
MM	C_pi: 1.000000, n_recomb: 473735.036893
RS	0	0.000000	1.000000	3857.228537	0.008142	0.000000
RS	1	0.008290	1.000000	4141.574681	0.008742	0.000000
RS	2	0.017266	1.000000	4443.745537	0.009380	0.000000
RS	3	0.026987	1.000000	4764.321115	0.010057	0.000000
RS	4	0.037514	1.000000	5103.798508	0.010774	0.000000
RS	5	0.048914	1.000000	5462.568328	0.011531	0.000000
RS	6	0.061258	1.000000	5840.887692	0.012329	0.000000
RS	7	0.074626	1.000000	6238.849554	0.013169	0.000000
RS	8	0.089102	1.000000	6656.348191	0.014051	0.000000
RS	9	0.104778	1.000000	7093.040744	0.014973	0.000000
RS	10	0.121753	1.000000	7548.304829	0.015934	0.000000
RS	11	0.140135	1.000000	8021.192369	0.016932	0.000000
RS	12	0.160042	1.000000	8510.380005	0.017964	0.000000
RS	13	0.181598	1.000000	9014.116686	0.019028	0.000000
RS	14	0.204942	1.000000	9530.169341	0.020117	0.000000
RS	15	0.230221	1.000000	10055.767928	0.021227	0.000000
RS	16	0.257595	1.000000	10587.551601	0.022349	0.000000
RS	17	0.287238	1.000000	11121.518237	0.023476	0.000000
RS	18	0.319339	1.000000	11652.980177	0.024598	0.000000
RS	19	0.354100	1.000000	12176.529684	0.025703	0.000000
RS	20	0.391744	1.000000	12686.018267	0.026779	0.000000
RS	21	0.432507	1.000000	13174.554734	0.027810	0.000000
RS	22	0.476650	1.000000	13634.527440	0.028781	0.000000
RS	23	0.524453	1.000000	14057.656698	0.029674	0.000000
RS	24	0.576218	1.000000	14435.083602	0.030471	0.000000
RS	25	0.632274	1.000000	14757.501452	0.031151	0.000000
RS	26	0.692977	1.000000	15015.335440	0.031696	0.000000
RS	27	0.758711	1.000000	15198.975101	0.032083	0.000000
RS	28	0.829896	1.000000	15299.062095	0.032295	0.000000
RS	29	0.906981	1.000000	15306.832981	0.032311	0.000000
RS	30	0.990456	1.000000	15214.512753	0.032116	0.000000
RS	31	1.080851	1.000000	15015.749888	0.031697	0.000000
RS	32	1.178739	1.000000	14706.077637	0.031043	0.000000
RS	33	1.284742	1.000000	14283.379556	0.030151	0.000000
RS	34	1.399532	1.000000	13748.330182	0.029021	0.000000
RS	35	1.523838	1.000000	13104.775127	0.027663	0.000000
RS	36	1.658449	1.000000	12360.009580	0.026091	0.000000
RS	37	1.804218	1.000000	11524.911541	0.024328	0.000000
RS	38	1.962071	1.000000	10613.887363	0.022405	0.000000
RS	39	2.133009	1.000000	9644.593728	0.020359	0.000000
RS	40	2.318118	1.000000	8637.412996	0.018233	0.000000
RS	41	2.518571	1.000000	7614.678413	0.016074	0.000000
RS	42	2.735641	1.000000	6599.671284	0.013931	0.000000
RS	43	2.970706	1.000000	5615.442089	0.011854	0.000000
RS	44	3.225257	1.000000	4683.538097	0.009886	0.000000
RS	45	3.500909	1.000000	3822.746598	0.008069	0.000000
RS	46	3.799411	1.000000	3047.979681	0.006434	0.000000
RS	47	4.122659	1.000000	2369.427901	0.005002	0.000000
RS	48	4.472702	1.000000	1792.092190	0.003783	0.000000
RS	49	4.851763	1.000000	1315.764827	0.002777	0.000000
RS	50	5.262247	1.000000	935.474442	0.001975	0.000000
RS	51	5.706758	1.000000	642.344997	0.001356	0.000000
RS	52	6.188118	1.000000	424.756281	0.000897	0.000000
RS	53	6.709380	1.000000	269.647334	0.000569	0.000000
RS	54	7.273854	1.000000	163.785831	0.000346	0.000000
RS	55	7.885120	1.000000	94.841767	0.000200	0.000000
RS	56	8.547059	1.000000	52.150179	0.000110	0.000000
RS	57	9.263869	1.000000	27.114065	0.000057	0.000000
RS	58	10.040101	1.000000	13.268280	0.000028	0.000000
RS	59	10.880679	1.000000	6.080662	0.000013	0.000000
RS	60	11.790939	1.000000	2.595744	0.000005	0.000000
RS	61	12.776655	1.000000	1.026160	0.000002	0.000000
RS	62	13.844085	1.000000	0.373312	0.000001	0.000000
RS	63	15.000000	1.000000	0.174852	0.000000	0.000000
PA	4+25*2+4+6 0.139637089 0.027927418 15.000000000 1.000000000 1.000000000 1.000000000 1.000000000 1.000000000 1.000000000 1.000000000 1.000000000 1.000000000 1.000000000 1.000000000 1.000000000 1.000000000 1.000000000 1.000000000 1.000000000 1.000000000 1.000000000 1.000000000 1.000000000 1.000000000 1.000000000 1.000000000 1.000000000 1.000000000 1.000000000 1.000000000 1.000000000
//
IT	4566
RD	1
LK	-5203777.937800
QD	-28121.973311 -> -8093.324921
RI	0.1038351846
TR	0.146841	0.026094
MT	15.181721
MM	C_pi: 1.113741, n_recomb: 492707.302907
RS	0	0.000000	0.198071	19955.307975	0.040501	0.167120
RS	1	0.008310	0.198071	20692.080657	0.041997	0.056352
RS	2	0.017311	0.198071	21378.527106	0.043390	0.044729
RS	3	0.027060	0.198071	22001.319508	0.044654	0.036435
RS	4	0.037619	0.413283	10968.121313	0.022261	0.027623
RS	5	0.049055	0.413283	11543.946013	0.023430	0.021556
RS	6	0.061442	0.698206	7222.221094	0.014658	0.016645
RS	7	0.074858	0.698206	7668.821264	0.015565	0.013174
RS	8	0.089389	1.032050	5519.909817	0.011203	0.011034
RS	9	0.105128	1.032050	5885.681029	0.011946	0.009532
RS	10	0.122174	1.334793	4855.810837	0.009855	0.008388
RS	11	0.140638	1.334793	5185.416390	0.010524	0.007783
RS	12	0.160635	1.555763	4750.773631	0.009642	0.007496
RS	13	0.182294	1.555763	5072.994278	0.010296	0.007370
RS	14	0.205754	1.700729	4952.922654	0.010052	0.007340
RS	15	0.231162	1.700729	5283.518039	0.010723	0.007353
RS	16	0.258683	1.787331	5358.582575	0.010876	0.007395
RS	17	0.288490	1.787331	5706.262506	0.011581	0.007479
RS	18	0.320774	1.823480	5948.796541	0.012074	0.007616
RS	19	0.355742	1.823480	6318.746202	0.012825	0.007819
RS	20	0.393615	1.812173	6742.176483	0.013684	0.008110
RS	21	0.434635	1.812173	7136.291570	0.014484	0.008521
RS	22	0.479064	1.759771	7760.448659	0.015751	0.009078
RS	23	0.527186	1.759771	8174.687315	0.016591	0.009801
RS	24	0.579306	1.679260	8996.157312	0.018259	0.010699
RS	25	0.635758	1.679260	9415.728150	0.019110	0.011775
RS	26	0.696901	1.585344	10396.935026	0.021102	0.013026
RS	27	0.763125	1.585344	10791.243149	0.021902	0.014437
RS	28	0.834853	1.490397	11853.577808	0.024058	0.015977
RS	29	0.912541	1.490397	12173.109208	0.024707	0.017600
RS	30	0.996685	1.403029	13196.225160	0.026783	0.019248
RS	31	1.087822	1.403029	13374.557915	0.027145	0.020852
RS	32	1.186533	1.327606	14216.156575	0.028853	0.022342
RS	33	1.293446	1.327606	14179.609948	0.028779	0.023647
RS	34	1.409245	1.265103	14706.826584	0.029849	0.024703
RS	35	1.534666	1.265103	14391.271785	0.029209	0.025454
RS	36	1.670510	1.214518	14511.342461	0.029452	0.025859
RS	37	1.817643	1.214518	13882.602038	0.028176	0.025884
RS	38	1.977004	1.174222	13563.635842	0.027529	0.025514
RS	39	2.149607	1.174222	12636.036595	0.025646	0.024745
RS	40	2.336554	1.142740	11918.239516	0.024189	0.023592
RS	41	2.539037	1.142740	10764.237710	0.021847	0.022089
RS	42	2.758346	1.118867	9759.828602	0.019809	0.020288
RS	43	2.995881	1.118867	8502.886994	0.017257	0.018257
RS	44	3.253155	1.101369	7376.719466	0.014972	0.016079
RS	45	3.531809	1.101369	6163.881748	0.012510	0.013842
RS	46	3.833620	1.088640	5091.249450	0.010333	0.011634
RS	47	4.160513	1.088640	4052.952045	0.008226	0.009534
RS	48	4.514570	1.078770	3168.971815	0.006432	0.007606
RS	49	4.898051	1.078770	2383.977229	0.004839	0.005895
RS	50	5.313399	1.070058	1751.417788	0.003555	0.004429
RS	51	5.763264	1.070058	1232.813165	0.002502	0.003217
RS	52	6.250514	1.061524	842.499964	0.001710	0.002250
RS	53	6.778255	1.061524	548.239006	0.001113	0.001511
RS	54	7.349852	1.050915	344.536043	0.000699	0.000969
RS	55	7.968951	1.050915	204.076431	0.000414	0.000592
RS	56	8.639498	1.050915	114.983316	0.000233	0.000342
RS	57	9.365768	1.050915	61.371614	0.000125	0.000187
RS	58	10.152394	1.037226	31.155215	0.000063	0.000096
RS	59	11.004389	1.037226	14.557229	0.000030	0.000046
RS	60	11.927187	1.037226	6.344750	0.000013	0.000020
RS	61	12.926672	1.037226	2.564779	0.000005	0.000008
RS	62	14.009216	1.037226	0.955639	0.000002	0.000003
RS	63	15.181721	1.037226	0.464382	0.000001	0.000002
PA	4+25*2+4+6 0.146840579 0.026094136 15.181721449 0.198071480 0.413283348 0.698205948 1.032050371 1.334793091 1.555763245 1.700729370 1.787330627 1.823480129 1.812172651 1.759770632 1.679260254 1.585344315 1.490396738 1.403028607 1.327606201 1.265103340 1.214517593 1.174222469 1.142740250 1.118866920 1.101368666 1.088640213 1.078769684 1.070057631 1.061524332 1.050915003 1.037225544
//
IT	4311
RD	2
LK	-5176980.377501
QD	-4221.703153 -> -1613.355130
RI	0.0522011130
TR	0.151055	0.025654
MT	15.013526
MM	C_pi: 1.064668, n_recomb: 463461.060462
RS	0	0.000000	0.123298	29736.186627	0.064161	0.167908
RS	1	0.008291	0.123298	30027.952706	0.064791	0.058072
RS	2	0.017270	0.123298	30147.467516	0.065049	0.050308
RS	3	0.026993	0.123298	30078.230134	0.064899	0.049024
RS	4	0.037522	0.311625	12123.682886	0.026159	0.023106
RS	5	0.048924	0.311625	12640.042263	0.027273	0.022933
RS	6	0.061272	0.623343	6637.978487	0.014323	0.013090
RS	7	0.074643	0.623343	7030.813740	0.015170	0.012750
RS	8	0.089123	1.065510	4371.259082	0.009432	0.008710
RS	9	0.104804	1.065510	4662.672586	0.010061	0.008759
RS	10	0.121784	1.522208	3485.972925	0.007522	0.006803
RS	11	0.140173	1.522208	3728.723656	0.008045	0.007185
RS	12	0.160086	1.880561	3229.414542	0.006968	0.006600
RS	13	0.181650	1.880561	3456.651898	0.007458	0.007090
RS	14	0.205003	2.138617	3252.923649	0.007019	0.006911
RS	15	0.230291	2.138617	3480.690569	0.007510	0.007227
RS	16	0.257676	2.319707	3432.101894	0.007405	0.007102
RS	17	0.287332	2.319707	3668.959441	0.007916	0.007294
RS	18	0.319446	2.413549	3766.722886	0.008127	0.007300
RS	19	0.354223	2.413549	4020.138651	0.008674	0.007452
RS	20	0.391883	2.399955	4309.501572	0.009299	0.007698
RS	21	0.432666	2.399955	4587.438899	0.009898	0.007995
RS	22	0.476831	2.283342	5122.802772	0.011053	0.008675
RS	23	0.524657	2.283342	5431.302102	0.011719	0.009254
RS	24	0.576448	2.103153	6234.227123	0.013451	0.010441
RS	25	0.632534	2.103153	6571.113781	0.014178	0.011316
RS	26	0.693270	1.903385	7623.555347	0.016449	0.013036
RS	27	0.759041	1.903385	7970.818999	0.017198	0.014178
RS	28	0.830266	1.716195	9195.831155	0.019842	0.016339
RS	29	0.907396	1.716195	9512.727324	0.020525	0.017581
RS	30	0.990921	1.558187	10768.816984	0.023236	0.019910
RS	31	1.081371	1.558187	10990.908342	0.023715	0.021001
RS	32	1.179321	1.432950	12102.578634	0.026113	0.023136
RS	33	1.285392	1.432950	12151.014856	0.026218	0.023824
RS	34	1.400257	1.336996	12953.625500	0.027950	0.025422
RS	35	1.524646	1.336996	12753.759935	0.027519	0.025519
RS	36	1.659349	1.264512	13132.035825	0.028335	0.026335
RS	37	1.805219	1.264512	12636.202673	0.027265	0.025739
RS	38	1.963185	1.210140	12544.302788	0.027067	0.025656
RS	39	2.134247	1.210140	11752.501814	0.025358	0.024360
RS	40	2.319493	1.169965	11221.790743	0.024213	0.023398
RS	41	2.520097	1.169965	10193.416093	0.021994	0.021508
RS	42	2.737334	1.141238	9332.263608	0.020136	0.019839
RS	43	2.972583	1.141238	8180.680026	0.017651	0.017580
RS	44	3.227337	1.121481	7156.244992	0.015441	0.015516
RS	45	3.503212	1.121481	6021.875492	0.012993	0.013198
RS	46	3.801961	1.107767	5015.463346	0.010822	0.011110
RS	47	4.125480	1.107767	4025.814900	0.008686	0.009028
RS	48	4.475823	1.096859	3178.546330	0.006858	0.007220
RS	49	4.855212	1.096859	2414.418629	0.005210	0.005567
RS	50	5.266058	1.086101	1795.210896	0.003873	0.004200
RS	51	5.710968	1.086101	1277.449518	0.002756	0.003042
RS	52	6.192766	1.074250	885.498252	0.001911	0.002141
RS	53	6.714511	1.074250	582.921269	0.001258	0.001436
RS	54	7.279515	1.058310	372.355035	0.000803	0.000930
RS	55	7.891364	1.058310	222.995702	0.000481	0.000567
RS	56	8.553943	1.058310	127.165634	0.000274	0.000329
RS	57	9.271458	1.058310	68.774111	0.000148	0.000180
RS	58	10.048462	1.036792	35.593774	0.000077	0.000094
RS	59	10.889890	1.036792	16.794564	0.000036	0.000045
RS	60	11.801082	1.036792	7.399063	0.000016	0.000020
RS	61	12.787823	1.036792	3.026567	0.000007	0.000008
RS	62	13.856377	1.036792	1.142464	0.000002	0.000003
RS	63	15.013526	1.036792	0.566894	0.000001	0.000002
PA	4+25*2+4+6 0.151054684 0.025654450 15.013525669 0.123298068 0.311624590 0.623342854 1.065509608 1.522208135 1.880561107 2.138617195 2.319706893 2.413549267 2.399954954 2.283342069 2.103153454 1.903385028 1.716195022 1.558186838 1.432949847 1.336996057 1.264512479 1.210139762 1.169964594 1.141238369 1.121480710 1.107766604 1.096858985 1.086100698 1.074249552 1.058310463 1.036792347
//
IT	4950
RD	3
LK	-5173341.995725
QD	-1472.101974 -> -992.867155
RI	0.0452431689
TR	0.153275	0.025320
MT	14.891651
MM	C_pi: 1.030988, n_recomb: 443221.046314
RS	0	0.000000	0.105653	32969.833378	0.074387	0.168442
RS	1	0.008277	0.105653	32906.971089	0.074245	0.058377
RS	2	0.017240	0.105653	32623.715557	0.073606	0.052024
RS	3	0.026944	0.105653	32107.864340	0.072442	0.052856
RS	4	0.037451	0.279042	12269.326802	0.027682	0.021987
RS	5	0.048829	0.279042	12734.685115	0.028732	0.023429
RS	6	0.061148	0.592136	6285.511494	0.014181	0.012119
RS	7	0.074486	0.592136	6649.176402	0.015002	0.012672
RS	8	0.088929	1.075480	3888.176182	0.008773	0.008012
RS	9	0.104567	1.075480	4147.601556	0.009358	0.008473
RS	10	0.121500	1.596909	2984.278193	0.006733	0.006290
RS	11	0.139834	1.596909	3193.664505	0.007206	0.006991
RS	12	0.159685	2.007639	2719.628469	0.006136	0.006323
RS	13	0.181180	2.007639	2912.914770	0.006572	0.007061
RS	14	0.204454	2.322280	2697.087138	0.006085	0.006812
RS	15	0.229655	2.322280	2888.475227	0.006517	0.007254
RS	16	0.256941	2.581352	2782.223662	0.006277	0.007001
RS	17	0.286486	2.581352	2977.980257	0.006719	0.007254
RS	18	0.318477	2.748798	2991.704623	0.006750	0.007125
RS	19	0.353115	2.748798	3198.561782	0.007217	0.007247
RS	20	0.390621	2.759515	3402.967923	0.007678	0.007430
RS	21	0.431231	2.759515	3630.540592	0.008191	0.007660
RS	22	0.475202	2.600320	4103.269884	0.009258	0.008416
RS	23	0.522813	2.600320	4361.725024	0.009841	0.008892
RS	24	0.574365	2.340176	5137.898724	0.011592	0.010277
RS	25	0.630184	2.340176	5430.675527	0.012253	0.011005
RS	26	0.690623	2.057014	6504.812986	0.014676	0.013061
RS	27	0.756065	2.057014	6819.581954	0.015386	0.014022
RS	28	0.826924	1.803771	8110.483898	0.018299	0.016620
RS	29	0.903648	1.803771	8409.814093	0.018974	0.017631
RS	30	0.986723	1.602069	9752.565129	0.022004	0.020404
RS	31	1.076674	1.602069	9971.954642	0.022499	0.021213
RS	32	1.174070	1.451414	11163.641292	0.025188	0.023711
RS	33	1.279528	1.451414	11222.558621	0.025320	0.024089
RS	34	1.393716	1.342314	12082.705941	0.027261	0.025921
RS	35	1.517355	1.342314	11905.942868	0.026862	0.025712
RS	36	1.651227	1.264067	12320.684302	0.027798	0.026639
RS	37	1.796181	1.264067	11862.073557	0.026763	0.025772
RS	38	1.953133	1.208151	11797.619104	0.026618	0.025713
RS	39	2.123077	1.208151	11059.136475	0.024952	0.024207
RS	40	2.307087	1.168909	10559.419356	0.023824	0.023226
RS	41	2.506328	1.168909	9600.231314	0.021660	0.021203
RS	42	2.722060	1.142650	8781.105573	0.019812	0.019513
RS	43	2.955650	1.142650	7709.853641	0.017395	0.017202
RS	44	3.208574	1.126148	6739.068597	0.015205	0.015144
RS	45	3.482434	1.126148	5686.362223	0.012830	0.012839
RS	46	3.778962	1.115565	4738.661990	0.010691	0.010791
RS	47	4.100034	1.115565	3819.653835	0.008618	0.008758
RS	48	4.447682	1.106694	3024.898263	0.006825	0.007008
RS	49	4.824106	1.106694	2310.991877	0.005214	0.005408
RS	50	5.231687	1.096232	1728.717244	0.003900	0.004094
RS	51	5.673005	1.096232	1238.902531	0.002795	0.002972
RS	52	6.150852	1.082932	866.334208	0.001955	0.002105
RS	53	6.668252	1.082932	574.861250	0.001297	0.001416
RS	54	7.228479	1.063607	371.274494	0.000838	0.000925
RS	55	7.835076	1.063607	224.098449	0.000506	0.000566
RS	56	8.491884	1.063607	128.895328	0.000291	0.000330
RS	57	9.203057	1.063607	70.366706	0.000159	0.000182
RS	58	9.973096	1.036589	36.921369	0.000083	0.000096
RS	59	10.806874	1.036589	17.546289	0.000040	0.000046
RS	60	11.709665	1.036589	7.791423	0.000018	0.000021
RS	61	12.687183	1.036589	3.214801	0.000007	0.000009
RS	62	13.745612	1.036589	1.225131	0.000003	0.000003
RS	63	14.891651	1.036589	0.617344	0.000001	0.000002
PA	4+25*2+4+6 0.153274611 0.025320453 14.891650735 0.105652554 0.279042195 0.592135763 1.075480063 1.596909240 2.007639086 2.322280198 2.581352414 2.748797691 2.759514703 2.600320361 2.340175809 2.057014369 1.803771090 1.602068500 1.451413540 1.342314328 1.264067490 1.208150707 1.168908801 1.142650256 1.126148128 1.115565307 1.106693912 1.096231725 1.082932056 1.063607183 1.036588601
//
IT	4196
RD	4
LK	-5172604.163916
QD	-1155.459332 -> -981.533090
RI	0.0447708489
TR	0.154481	0.024965
MT	14.829561
MM	C_pi: 1.014367, n_recomb: 430112.559814
RS	0	0.000000	0.100332	33607.721467	0.078137	0.168714
RS	1	0.008270	0.100332	33399.288249	0.077652	0.058456
RS	2	0.017224	0.100332	32957.926235	0.076626	0.052498
RS	3	0.026919	0.100332	32274.018524	0.075036	0.053825
RS	4	0.037415	0.264727	12298.634852	0.028594	0.021817
RS	5	0.048780	0.264727	12735.637956	0.029610	0.023763
RS	6	0.061084	0.573443	6148.084666	0.014294	0.011863
RS	7	0.074406	0.573443	6498.585948	0.015109	0.012722
RS	8	0.088829	1.072112	3690.002351	0.008579	0.007767
RS	9	0.104446	1.072112	3935.831253	0.009151	0.008361
RS	10	0.121354	1.614813	2791.707760	0.006491	0.006106
RS	11	0.139660	1.614813	2987.825558	0.006947	0.006923
RS	12	0.159480	2.030140	2544.547277	0.005916	0.006264
RS	13	0.180940	2.030140	2725.586176	0.006337	0.007113
RS	14	0.204174	2.362862	2508.358968	0.005832	0.006837
RS	15	0.229329	2.362862	2686.739230	0.006247	0.007348
RS	16	0.256565	2.679907	2536.959780	0.005898	0.006981
RS	17	0.286054	2.679907	2716.515042	0.006316	0.007281
RS	18	0.317981	2.924750	2664.267201	0.006194	0.007005
RS	19	0.352548	2.924750	2850.598009	0.006628	0.007123
RS	20	0.389975	2.979339	2991.520708	0.006955	0.007215
RS	21	0.430496	2.979339	3195.050502	0.007428	0.007416
RS	22	0.474369	2.799554	3625.623943	0.008429	0.008194
RS	23	0.521870	2.799554	3859.092074	0.008972	0.008608
RS	24	0.573300	2.480710	4623.113675	0.010749	0.010113
RS	25	0.628982	2.480710	4893.337879	0.011377	0.010751
RS	26	0.689270	2.134440	5995.585145	0.013940	0.013043
RS	27	0.754544	2.134440	6293.288185	0.014632	0.013900
RS	28	0.825216	1.834157	7645.240881	0.017775	0.016812
RS	29	0.901733	1.834157	7933.508019	0.018445	0.017700
RS	30	0.984577	1.604898	9343.289958	0.021723	0.020783
RS	31	1.074273	1.604898	9555.239496	0.022216	0.021451
RS	32	1.171387	1.441193	10791.031177	0.025089	0.024171
RS	33	1.276533	1.441193	10843.681428	0.025211	0.024398
RS	34	1.390374	1.327851	11711.771137	0.027230	0.026327
RS	35	1.513630	1.327851	11530.825071	0.026809	0.025971
RS	36	1.647079	1.250073	11924.969346	0.027725	0.026888
RS	37	1.791565	1.250073	11469.166059	0.026665	0.025893
RS	38	1.948000	1.196960	11374.561635	0.026446	0.025761
RS	39	2.117372	1.196960	10652.232915	0.024766	0.024161
RS	40	2.300752	1.161714	10131.110063	0.023555	0.023089
RS	41	2.499298	1.161714	9205.507140	0.021403	0.021017
RS	42	2.714263	1.140142	8384.802772	0.019494	0.019255
RS	43	2.947006	1.140142	7363.328078	0.017120	0.016943
RS	44	3.198998	1.128555	6413.077811	0.014910	0.014854
RS	45	3.471830	1.128555	5418.697937	0.012598	0.012586
RS	46	3.767225	1.122389	4506.976306	0.010479	0.010549
RS	47	4.087050	1.122389	3643.244740	0.008470	0.008570
RS	48	4.433324	1.116566	2887.433381	0.006713	0.006855
RS	49	4.808236	1.116566	2215.668771	0.005151	0.005302
RS	50	5.214154	1.107207	1663.921806	0.003869	0.004024
RS	51	5.653642	1.107207	1199.283496	0.002788	0.002932
RS	52	6.129476	1.093121	844.273192	0.001963	0.002087
RS	53	6.644662	1.093121	563.902302	0.001311	0.001411
RS	54	7.202455	1.071145	367.451598	0.000854	0.000928
RS	55	7.806378	1.071145	223.250387	0.000519	0.000571
RS	56	8.460246	1.071145	129.328333	0.000301	0.000334
RS	57	9.168190	1.071145	71.154763	0.000165	0.000185
RS	58	9.934682	1.039592	37.758769	0.000088	0.000099
RS	59	10.764564	1.039592	18.053220	0.000042	0.000048
RS	60	11.663078	1.039592	8.069740	0.000019	0.000021
RS	61	12.635901	1.039592	3.353794	0.000008	0.000009
RS	62	13.689177	1.039592	1.288233	0.000003	0.000003
RS	63	14.829561	1.039592	0.657448	0.000002	0.000002
PA	4+25*2+4+6 0.154481378 0.024964568 14.829560532 0.100331517 0.264726784 0.573442909 1.072111803 1.614812821 2.030139862 2.362862342 2.679906894 2.924749936 2.979338792 2.799554382 2.480710087 2.134439604 1.834156882 1.604898081 1.441192786 1.327851411 1.250072739 1.196959560 1.161714151 1.140141730 1.128554914 1.122389072 1.116566363 1.107206838 1.093121310 1.071144705 1.039591808
//
IT	4748
RD	5
LK	-5172295.440799
QD	-1118.774122 -> -1002.482864
RI	0.0451589803
TR	0.155205	0.024593
MT	14.804316
MM	C_pi: 1.004947, n_recomb: 419907.792412
RS	0	0.000000	0.098581	33367.775278	0.079465	0.168846
RS	1	0.008267	0.098581	33110.480840	0.078852	0.058459
RS	2	0.017218	0.098581	32619.387512	0.077682	0.052549
RS	3	0.026909	0.098581	31885.992408	0.075936	0.053887
RS	4	0.037400	0.256703	12292.115556	0.029273	0.021932
RS	5	0.048760	0.256703	12711.030563	0.030271	0.024016
RS	6	0.061058	0.560092	6085.848979	0.014493	0.011830
RS	7	0.074373	0.560092	6428.988910	0.015310	0.012800
RS	8	0.088789	1.064881	3588.379203	0.008546	0.007665
RS	9	0.104396	1.064881	3826.962967	0.009114	0.008305
RS	10	0.121294	1.611037	2702.256531	0.006435	0.006030
RS	11	0.139589	1.611037	2891.943760	0.006887	0.006892
RS	12	0.159397	2.009397	2482.269179	0.005911	0.006282
RS	13	0.180841	2.009397	2658.512497	0.006331	0.007188
RS	14	0.204059	2.339172	2445.823203	0.005825	0.006914
RS	15	0.229197	2.339172	2619.400291	0.006238	0.007474
RS	16	0.256412	2.697428	2432.559105	0.005793	0.007003
RS	17	0.285877	2.697428	2604.857260	0.006203	0.007346
RS	18	0.317779	3.015743	2494.353342	0.005940	0.006919
RS	19	0.352317	3.015743	2669.728648	0.006358	0.007049
RS	20	0.389712	3.124115	2756.335061	0.006564	0.007037
RS	21	0.430197	3.124115	2945.728945	0.007015	0.007228
RS	22	0.474030	2.938612	3341.678686	0.007958	0.007996
RS	23	0.521486	2.938612	3559.764337	0.008477	0.008374
RS	24	0.572866	2.575734	4314.788684	0.010276	0.009951
RS	25	0.628493	2.575734	4570.859319	0.010885	0.010534
RS	26	0.688719	2.179346	5699.458370	0.013573	0.012999
RS	27	0.753924	2.179346	5986.341325	0.014256	0.013795
RS	28	0.824520	1.842976	7393.085783	0.017606	0.016953
RS	29	0.900953	1.842976	7673.484567	0.018274	0.017773
RS	30	0.983704	1.594442	9139.526078	0.021766	0.021096
RS	31	1.073296	1.594442	9343.508796	0.022251	0.021688
RS	32	1.170295	1.423248	10608.756895	0.025264	0.024563
RS	33	1.275313	1.423248	10650.810765	0.025365	0.024708
RS	34	1.389013	1.309098	11510.296806	0.027411	0.026679
RS	35	1.512113	1.309098	11317.632823	0.026953	0.026241
RS	36	1.645390	1.233793	11675.199100	0.027804	0.027104
RS	37	1.789686	1.233793	11212.342079	0.026702	0.026039
RS	38	1.945911	1.184603	11073.570402	0.026371	0.025803
RS	39	2.115051	1.184603	10355.961953	0.024662	0.024155
RS	40	2.298174	1.153975	9801.169829	0.023341	0.022974
RS	41	2.496436	1.153975	8896.809983	0.021188	0.020883
RS	42	2.711090	1.137467	8063.286281	0.019203	0.019037
RS	43	2.943489	1.137467	7079.180500	0.016859	0.016739
RS	44	3.195101	1.131099	6138.929994	0.014620	0.014608
RS	45	3.467515	1.131099	5191.579548	0.012364	0.012381
RS	46	3.762449	1.129645	4306.557437	0.010256	0.010344
RS	47	4.081767	1.129645	3489.179966	0.008309	0.008415
RS	48	4.427483	1.127162	2765.207442	0.006585	0.006726
RS	49	4.801780	1.127162	2129.837350	0.005072	0.005216
RS	50	5.207021	1.119168	1604.299686	0.003821	0.003967
RS	51	5.645765	1.119168	1162.082243	0.002767	0.002901
RS	52	6.120780	1.104543	822.769058	0.001959	0.002074
RS	53	6.635066	1.104543	552.719960	0.001316	0.001408
RS	54	7.191870	1.080225	362.976802	0.000864	0.000933
RS	55	7.794705	1.080225	221.816883	0.000528	0.000576
RS	56	8.447378	1.080225	129.311035	0.000308	0.000339
RS	57	9.154010	1.080225	71.634060	0.000171	0.000189
RS	58	9.919060	1.044626	38.390889	0.000091	0.000102
RS	59	10.747358	1.044626	18.454251	0.000044	0.000049
RS	60	11.644134	1.044626	8.297280	0.000020	0.000022
RS	61	12.615048	1.044626	3.470304	0.000008	0.000009
RS	62	13.666230	1.044626	1.342208	0.000003	0.000004
RS	63	14.804316	1.044626	0.692619	0.000002	0.000002
PA	4+25*2+4+6 0.155205038 0.024593340 14.804316043 0.098580531 0.256703001 0.560091845 1.064880813 1.611037497 2.009396570 2.339172336 2.697427895 3.015742882 3.124115354 2.938611532 2.575734388 2.179346099 1.842976071 1.594442128 1.423248333 1.309098215 1.233792572 1.184603290 1.153974937 1.137466845 1.131099225 1.129644735 1.127161927 1.119168306 1.104543131 1.080225280 1.044625742
//
IT	4929
RD	6
LK	-5172075.060619
QD	-1106.839902 -> -1010.621347
RI	0.0456021662
TR	0.155704	0.024223
MT	14.798002
MM	C_pi: 0.998271, n_recomb: 410938.194622
RS	0	0.000000	0.097957	32860.184749	0.079964	0.168895
RS	1	0.008266	0.097957	32588.687173	0.079303	0.058437
RS	2	0.017216	0.097957	32086.060446	0.078080	0.052467
RS	3	0.026906	0.097957	31344.313487	0.076275	0.053693
RS	4	0.037397	0.251326	12253.703058	0.029819	0.022114
RS	5	0.048755	0.251326	12658.789338	0.030805	0.024217
RS	6	0.061051	0.549907	6039.323159	0.014696	0.011862
RS	7	0.074365	0.549907	6376.878114	0.015518	0.012870
RS	8	0.088779	1.058326	3515.188413	0.008554	0.007607
RS	9	0.104384	1.058326	3748.523389	0.009122	0.008262
RS	10	0.121279	1.601804	2645.504566	0.006438	0.005989
RS	11	0.139571	1.601804	2830.991316	0.006889	0.006865
RS	12	0.159376	1.974675	2458.166464	0.005982	0.006325
RS	13	0.180817	1.974675	2632.160589	0.006405	0.007263
RS	14	0.204031	2.290651	2429.599192	0.005912	0.007012
RS	15	0.229163	2.290651	2601.383575	0.006330	0.007610
RS	16	0.256374	2.677316	2383.071314	0.005799	0.007049
RS	17	0.285833	2.677316	2551.620301	0.006209	0.007430
RS	18	0.317728	3.062100	2388.518559	0.005812	0.006859
RS	19	0.352260	3.062100	2556.886324	0.006222	0.007007
RS	20	0.389646	3.227979	2594.919941	0.006315	0.006888
RS	21	0.430122	3.227979	2774.394605	0.006751	0.007079
RS	22	0.473945	3.045949	3138.915872	0.007638	0.007820
RS	23	0.521390	3.045949	3345.710255	0.008142	0.008178
RS	24	0.572757	2.648648	4090.171570	0.009953	0.009800
RS	25	0.628371	2.648648	4335.542615	0.010550	0.010346
RS	26	0.688581	2.210204	5484.307220	0.013346	0.012947
RS	27	0.753769	2.210204	5762.801714	0.014024	0.013702
RS	28	0.824346	1.844090	7215.082982	0.017558	0.017066
RS	29	0.900757	1.844090	7488.855877	0.018224	0.017843
RS	30	0.983485	1.580642	9000.800359	0.021903	0.021366
RS	31	1.073051	1.580642	9196.930212	0.022380	0.021912
RS	32	1.170021	1.404509	10482.104389	0.025508	0.024909
RS	33	1.275008	1.404509	10512.853299	0.025583	0.025002
RS	34	1.388673	1.290792	11357.021837	0.027637	0.026989
RS	35	1.511734	1.290792	11151.464377	0.027137	0.026497
RS	36	1.644968	1.218383	11469.669483	0.027911	0.027294
RS	37	1.789216	1.218383	10998.112429	0.026763	0.026182
RS	38	1.945388	1.173092	10815.439447	0.026319	0.025840
RS	39	2.114470	1.173092	10099.978831	0.024578	0.024162
RS	40	2.297529	1.146858	9512.586567	0.023148	0.022873
RS	41	2.495720	1.146858	8625.478156	0.020990	0.020775
RS	42	2.710296	1.135166	7778.919975	0.018930	0.018845
RS	43	2.942609	1.135166	6826.789326	0.016613	0.016565
RS	44	3.194126	1.133848	5894.253840	0.014343	0.014391
RS	45	3.466435	1.133848	4987.884306	0.012138	0.012202
RS	46	3.761254	1.137050	4125.798935	0.010040	0.010161
RS	47	4.080445	1.137050	3349.295549	0.008150	0.008278
RS	48	4.426021	1.137938	2653.319309	0.006457	0.006610
RS	49	4.800165	1.137938	2050.471790	0.004990	0.005139
RS	50	5.205237	1.131385	1548.414684	0.003768	0.003915
RS	51	5.643794	1.131385	1126.630932	0.002742	0.002873
RS	52	6.118605	1.116318	801.726699	0.001951	0.002063
RS	53	6.632666	1.116318	541.391426	0.001317	0.001406
RS	54	7.189222	1.089829	358.034216	0.000871	0.000937
RS	55	7.791785	1.089829	219.945223	0.000535	0.000581
RS	56	8.444159	1.089829	128.949304	0.000314	0.000343
RS	57	9.150462	1.089829	71.873915	0.000175	0.000193
RS	58	9.915152	1.050493	38.863080	0.000095	0.000105
RS	59	10.743054	1.050493	18.771476	0.000046	0.000051
RS	60	11.639395	1.050493	8.484099	0.000021	0.000023
RS	61	12.609832	1.050493	3.568576	0.000009	0.000010
RS	62	13.660491	1.050493	1.388705	0.000003	0.000004
RS	63	14.798002	1.050493	0.723695	0.000002	0.000002
PA	4+25*2+4+6 0.155703886 0.024222567 14.798001545 0.097956727 0.251326460 0.549907031 1.058326457 1.601803703 1.974675430 2.290650576 2.677316343 3.062099558 3.227979074 3.045949256 2.648648057 2.210203902 1.844089950 1.580641738 1.404508897 1.290791519 1.218382754 1.173092232 1.146857898 1.135166042 1.133847753 1.137049647 1.137937985 1.131384875 1.116318013 1.089829420 1.050492619
//
IT	4446
RD	7
LK	-5171889.816832
QD	-1095.552396 -> -1012.005743
RI	0.0459922725
TR	0.156101	0.023863
MT	14.799893
MM	C_pi: 0.992636, n_recomb: 402644.818120
RS	0	0.000000	0.097672	32295.721739	0.080209	0.168900
RS	1	0.008267	0.097672	32020.622782	0.079526	0.058409
RS	2	0.017217	0.097672	31517.939142	0.078277	0.052356
RS	3	0.026907	0.097672	30779.991248	0.076445	0.053457
RS	4	0.037398	0.247253	12189.266066	0.030273	0.022294
RS	5	0.048756	0.247253	12582.446705	0.031249	0.024381
RS	6	0.061053	0.541845	5989.952192	0.014877	0.011907
RS	7	0.074367	0.541845	6322.367225	0.015702	0.012928
RS	8	0.088782	1.053801	3448.006580	0.008563	0.007559
RS	9	0.104388	1.053801	3676.633925	0.009131	0.008216
RS	10	0.121284	1.593333	2597.236439	0.006450	0.005956
RS	11	0.139577	1.593333	2779.157793	0.006902	0.006833
RS	12	0.159382	1.938066	2445.403675	0.006073	0.006375
RS	13	0.180824	1.938066	2617.928579	0.006502	0.007330
RS	14	0.204039	2.234737	2430.391093	0.006036	0.007118
RS	15	0.229173	2.234737	2601.479212	0.006461	0.007749
RS	16	0.256385	2.640192	2357.138505	0.005854	0.007110
RS	17	0.285846	2.640192	2523.436335	0.006267	0.007527
RS	18	0.317743	3.083645	2312.992446	0.005744	0.006818
RS	19	0.352277	3.083645	2476.226807	0.006150	0.006987
RS	20	0.389665	3.307495	2470.364040	0.006135	0.006762
RS	21	0.430145	3.307495	2642.036364	0.006562	0.006958
RS	22	0.473970	3.134669	2977.235435	0.007394	0.007665
RS	23	0.521419	3.134669	3174.810112	0.007885	0.008010
RS	24	0.572790	2.709503	3906.400161	0.009702	0.009660
RS	25	0.628407	2.709503	4142.739394	0.010289	0.010180
RS	26	0.688623	2.234397	5304.919146	0.013175	0.012893
RS	27	0.753816	2.234397	5576.088810	0.013849	0.013619
RS	28	0.824398	1.842570	7064.565982	0.017545	0.017160
RS	29	0.900816	1.842570	7332.252934	0.018210	0.017909
RS	30	0.983550	1.566789	8880.649315	0.022056	0.021605
RS	31	1.073124	1.566789	9069.255212	0.022524	0.022118
RS	32	1.170103	1.387008	10367.381893	0.025748	0.025218
RS	33	1.275099	1.387008	10387.346236	0.025798	0.025272
RS	34	1.388775	1.274126	11213.562686	0.027850	0.027265
RS	35	1.511848	1.274126	10996.005514	0.027309	0.026732
RS	36	1.645094	1.204498	11276.782239	0.028007	0.027462
RS	37	1.789356	1.204498	10797.433306	0.026816	0.026314
RS	38	1.945544	1.162715	10575.724600	0.026266	0.025873
RS	39	2.114644	1.162715	9862.496695	0.024494	0.024171
RS	40	2.297722	1.140391	9247.499504	0.022967	0.022784
RS	41	2.495935	1.140391	8376.142396	0.020803	0.020681
RS	42	2.710533	1.133069	7519.440657	0.018675	0.018675
RS	43	2.942872	1.133069	6596.065884	0.016382	0.016412
RS	44	3.194418	1.136475	5671.308458	0.014085	0.014195
RS	45	3.466758	1.136475	4801.636165	0.011925	0.012042
RS	46	3.761612	1.144157	3960.435186	0.009836	0.009995
RS	47	4.080841	1.144157	3220.596860	0.007999	0.008154
RS	48	4.426459	1.148352	2549.907108	0.006333	0.006503
RS	49	4.800648	1.148352	1976.454789	0.004909	0.005068
RS	50	5.205771	1.143245	1495.751097	0.003715	0.003866
RS	51	5.644384	1.143245	1092.724808	0.002714	0.002846
RS	52	6.119256	1.127785	781.160317	0.001940	0.002051
RS	53	6.633385	1.127785	529.990419	0.001316	0.001403
RS	54	7.190015	1.099251	352.728607	0.000876	0.000940
RS	55	7.792660	1.099251	217.713295	0.000541	0.000585
RS	56	8.445124	1.099251	128.295722	0.000319	0.000347
RS	57	9.151525	1.099251	71.906718	0.000179	0.000196
RS	58	9.916322	1.056439	39.194413	0.000097	0.000107
RS	59	10.744343	1.056439	19.013810	0.000047	0.000052
RS	60	11.640815	1.056439	8.634048	0.000021	0.000024
RS	61	12.611395	1.056439	3.650131	0.000009	0.000010
RS	62	13.662210	1.056439	1.428265	0.000004	0.000004
RS	63	14.799893	1.056439	0.750902	0.000002	0.000002
PA	4+25*2+4+6 0.156100635 0.023862639 14.799892617 0.097671706 0.247253038 0.541845459 1.053800761 1.593332784 1.938066076 2.234737412 2.640191538 3.083645131 3.307495199 3.134668988 2.709503187 2.234397399 1.842570466 1.566788572 1.387007721 1.274126313 1.204497567 1.162714726 1.140390679 1.133069087 1.136475364 1.144156641 1.148351778 1.143245482 1.127784861 1.099251058 1.056439407
//
IT	4131
RD	8
LK	-5171728.341619
QD	-1085.405705 -> -1011.980998
RI	0.0463287179
TR	0.156453	0.023519
MT	14.804127
MM	C_pi: 0.987428, n_recomb: 394855.155001
RS	0	0.000000	0.097469	31743.131202	0.080392	0.168886
RS	1	0.008267	0.097469	31466.898150	0.079692	0.058381
RS	2	0.017218	0.097469	30966.659540	0.078425	0.052250
RS	3	0.026909	0.097469	30234.989973	0.076572	0.053239
RS	4	0.037400	0.243913	12107.005864	0.030662	0.022453
RS	5	0.048759	0.243913	12489.336738	0.031630	0.024518
RS	6	0.061058	0.535226	5934.901066	0.015031	0.011949
RS	7	0.074373	0.535226	6262.278775	0.015860	0.012974
RS	8	0.088788	1.051354	3380.749361	0.008562	0.007513
RS	9	0.104396	1.051354	3604.788560	0.009129	0.008166
RS	10	0.121294	1.587577	2549.680972	0.006457	0.005923
RS	11	0.139589	1.587577	2728.153089	0.006909	0.006792
RS	12	0.159396	1.904063	2434.270351	0.006165	0.006421
RS	13	0.180841	1.904063	2605.472104	0.006599	0.007387
RS	14	0.204058	2.178753	2436.837311	0.006171	0.007226
RS	15	0.229196	2.178753	2607.590769	0.006604	0.007883
RS	16	0.256411	2.595813	2342.272808	0.005932	0.007178
RS	17	0.285876	2.595813	2507.018177	0.006349	0.007629
RS	18	0.317777	3.090396	2254.170321	0.005709	0.006792
RS	19	0.352316	3.090396	2413.307148	0.006112	0.006982
RS	20	0.389710	3.370760	2367.871078	0.005997	0.006656
RS	21	0.430195	3.370760	2533.015271	0.006415	0.006859
RS	22	0.474027	3.210810	2840.844468	0.007195	0.007528
RS	23	0.521483	3.210810	3030.481380	0.007675	0.007865
RS	24	0.572862	2.762639	3747.364433	0.009490	0.009533
RS	25	0.628489	2.762639	3975.680945	0.010069	0.010033
RS	26	0.688715	2.254848	5145.483767	0.013031	0.012840
RS	27	0.753920	2.254848	5409.927704	0.013701	0.013545
RS	28	0.824515	1.840197	6926.414591	0.017542	0.017242
RS	29	0.900947	1.840197	7188.345820	0.018205	0.017969
RS	30	0.983697	1.553825	8765.185233	0.022198	0.021820
RS	31	1.073288	1.553825	8946.694368	0.022658	0.022308
RS	32	1.170287	1.371165	10252.474854	0.025965	0.025495
RS	33	1.275304	1.371165	10262.569798	0.025991	0.025518
RS	34	1.389003	1.259224	11070.010594	0.028036	0.027511
RS	35	1.512102	1.259224	10841.927040	0.027458	0.026944
RS	36	1.645378	1.192092	11088.845466	0.028083	0.027610
RS	37	1.789672	1.192092	10603.227166	0.026853	0.026432
RS	38	1.945895	1.153337	10348.447063	0.026208	0.025902
RS	39	2.115033	1.153337	9638.123237	0.024409	0.024181
RS	40	2.298155	1.134386	9001.151115	0.022796	0.022706
RS	41	2.496415	1.134386	8144.629841	0.020627	0.020599
RS	42	2.711066	1.130945	7281.098576	0.018440	0.018523
RS	43	2.943463	1.130945	6383.882029	0.016168	0.016275
RS	44	3.195072	1.138709	5467.368845	0.013847	0.014019
RS	45	3.467482	1.138709	4630.746885	0.011728	0.011897
RS	46	3.762413	1.150650	3808.830784	0.009646	0.009843
RS	47	4.081727	1.150650	3101.992958	0.007856	0.008040
RS	48	4.427439	1.158056	2454.274950	0.006216	0.006403
RS	49	4.801732	1.158056	1907.441792	0.004831	0.005001
RS	50	5.206968	1.154376	1446.214642	0.003663	0.003819
RS	51	5.645706	1.154376	1060.406061	0.002686	0.002819
RS	52	6.120715	1.138558	761.188795	0.001928	0.002038
RS	53	6.634995	1.138558	518.641813	0.001313	0.001399
RS	54	7.191790	1.108093	347.176202	0.000879	0.000942
RS	55	7.794618	1.108093	215.202580	0.000545	0.000588
RS	56	8.447282	1.108093	127.402866	0.000323	0.000350
RS	57	9.153903	1.108093	71.763651	0.000182	0.000198
RS	58	9.918943	1.062043	39.402373	0.000100	0.000109
RS	59	10.747229	1.062043	19.189272	0.000049	0.000053
RS	60	11.643992	1.062043	8.750490	0.000022	0.000024
RS	61	12.614892	1.062043	3.716238	0.000009	0.000010
RS	62	13.666058	1.062043	1.461307	0.000004	0.000004
RS	63	14.804127	1.062043	0.774380	0.000002	0.000002
PA	4+25*2+4+6 0.156453157 0.023519006 14.804126900 0.097468832 0.243912711 0.535225968 1.051353628 1.587576840 1.904063198 2.178752613 2.595812593 3.090395722 3.370760457 3.210810364 2.762638934 2.254847525 1.840197351 1.553824840 1.371165101 1.259224307 1.192091625 1.153337172 1.134386253 1.130944669 1.138708591 1.150650091 1.158055934 1.154375577 1.138558002 1.108093176 1.062043306
//
IT	3715
RD	9
LK	-5171586.229408
QD	-1077.647503 -> -1012.824938
RI	0.0466266562
TR	0.156789	0.023194
MT	14.807685
MM	C_pi: 0.982409, n_recomb: 387503.532422
RS	0	0.000000	0.097266	31222.542668	0.080574	0.168865
RS	1	0.008268	0.097266	30945.082231	0.079858	0.058357
RS	2	0.017219	0.097266	30446.985814	0.078572	0.052156
RS	3	0.026910	0.097266	29721.071470	0.076699	0.053053
RS	4	0.037402	0.241022	12014.189482	0.031004	0.022590
RS	5	0.048762	0.241022	12386.369092	0.031965	0.024637
RS	6	0.061061	0.529572	5875.725805	0.015163	0.011985
RS	7	0.074377	0.529572	6198.122930	0.015995	0.013012
RS	8	0.088794	1.050600	3312.645484	0.008549	0.007464
RS	9	0.104403	1.050600	3532.131981	0.009115	0.008112
RS	10	0.121302	1.584771	2500.878043	0.006454	0.005885
RS	11	0.139599	1.584771	2675.876281	0.006905	0.006745
RS	12	0.159408	1.874043	2421.338278	0.006249	0.006462
RS	13	0.180855	1.874043	2591.141275	0.006687	0.007432
RS	14	0.204075	2.125633	2444.238336	0.006308	0.007331
RS	15	0.229214	2.125633	2614.720925	0.006748	0.008011
RS	16	0.256432	2.548908	2332.968231	0.006021	0.007252
RS	17	0.285901	2.548908	2496.509978	0.006443	0.007733
RS	18	0.317806	3.087631	2205.867595	0.005693	0.006777
RS	19	0.352348	3.087631	2361.561891	0.006094	0.006988
RS	20	0.389747	3.422066	2280.503013	0.005885	0.006565
RS	21	0.430237	3.422066	2440.000272	0.006297	0.006777
RS	22	0.474075	3.277343	2722.437166	0.007026	0.007408
RS	23	0.521537	3.277343	2905.059600	0.007497	0.007740
RS	24	0.572924	2.810034	3606.038181	0.009306	0.009418
RS	25	0.628558	2.810034	3827.065050	0.009876	0.009902
RS	26	0.688793	2.272732	4999.906270	0.012903	0.012790
RS	27	0.754007	2.272732	5258.053838	0.013569	0.013477
RS	28	0.824613	1.837540	6795.723217	0.017537	0.017316
RS	29	0.901057	1.837540	7052.161705	0.018199	0.018024
RS	30	0.983820	1.541911	8650.711020	0.022324	0.022015
RS	31	1.073426	1.541911	8825.573752	0.022775	0.022480
RS	32	1.170441	1.356910	10134.822714	0.026154	0.025746
RS	33	1.275476	1.356910	10136.039275	0.026157	0.025741
RS	34	1.389195	1.245914	10924.677047	0.028192	0.027731
RS	35	1.512316	1.245914	10687.603799	0.027581	0.027133
RS	36	1.645616	1.180971	10904.514881	0.028140	0.027742
RS	37	1.789937	1.180971	10414.171206	0.026875	0.026537
RS	38	1.946189	1.144775	10132.125312	0.026147	0.025929
RS	39	2.115361	1.144775	9425.399006	0.024323	0.024190
RS	40	2.298518	1.128674	8771.724048	0.022637	0.022637
RS	41	2.496818	1.128674	7929.233812	0.020462	0.020527
RS	42	2.711513	1.128634	7061.863608	0.018224	0.018388
RS	43	2.943958	1.128634	6188.479203	0.015970	0.016153
RS	44	3.195621	1.140389	5280.599559	0.013627	0.013860
RS	45	3.468090	1.140389	4473.781550	0.011545	0.011764
RS	46	3.763086	1.156361	3669.716321	0.009470	0.009703
RS	47	4.082472	1.156361	2992.620696	0.007723	0.007933
RS	48	4.428262	1.166866	2365.816341	0.006105	0.006310
RS	49	4.802642	1.166866	1843.111765	0.004756	0.004937
RS	50	5.207973	1.164585	1399.665002	0.003612	0.003774
RS	51	5.646816	1.164585	1029.664567	0.002657	0.002793
RS	52	6.121941	1.148442	741.875172	0.001914	0.002025
RS	53	6.636347	1.148442	507.426642	0.001309	0.001394
RS	54	7.193282	1.116160	341.457208	0.000881	0.000943
RS	55	7.796263	1.116160	212.472324	0.000548	0.000590
RS	56	8.449096	1.116160	126.310351	0.000326	0.000353
RS	57	9.155902	1.116160	71.468801	0.000184	0.000200
RS	58	9.921145	1.067109	39.500235	0.000102	0.000111
RS	59	10.749654	1.067109	19.304280	0.000050	0.000054
RS	60	11.646662	1.067109	8.836266	0.000023	0.000025
RS	61	12.617831	1.067109	3.768034	0.000010	0.000011
RS	62	13.669292	1.067109	1.488236	0.000004	0.000004
RS	63	14.807685	1.067109	0.794291	0.000002	0.000002
PA	4+25*2+4+6 0.156788571 0.023194025 14.807684716 0.097266100 0.241021560 0.529571920 1.050599636 1.584771340 1.874043464 2.125633134 2.548908162 3.087631219 3.422065595 3.277342964 2.810033629 2.272732320 1.837540359 1.541910824 1.356910463 1.245913644 1.180970790 1.144774937 1.128674164 1.128633869 1.140388566 1.156360677 1.166865798 1.164585308 1.148442163 1.116160482 1.067109105
//
IT	4382
RD	10
LK	-5171460.664341
QD	-1072.637454 -> -1015.263396
RI	0.0468996947
TR	0.157119	0.022888
MT	14.809160
MM	C_pi: 0.977499, n_recomb: 380562.634149
RS	0	0.000000	0.097045	30736.985126	0.080767	0.168845
RS	1	0.008268	0.097045	30457.662420	0.080033	0.058336
RS	2	0.017219	0.097045	29960.824967	0.078728	0.052076
RS	3	0.026911	0.097045	29239.534256	0.076832	0.052896
RS	4	0.037403	0.238433	11916.189440	0.031312	0.022709
RS	5	0.048763	0.238433	12278.773544	0.032265	0.024742
RS	6	0.061063	0.524540	5815.070119	0.015280	0.012016
RS	7	0.074379	0.524540	6132.590874	0.016115	0.013045
RS	8	0.088797	1.051055	3244.653226	0.008526	0.007414
RS	9	0.104406	1.051055	3459.653021	0.009091	0.008055
RS	10	0.121306	1.584616	2450.866802	0.006440	0.005843
RS	11	0.139603	1.584616	2622.357784	0.006891	0.006691
RS	12	0.159413	1.848130	2405.746460	0.006322	0.006496
RS	13	0.180860	1.848130	2574.020035	0.006764	0.007467
RS	14	0.204081	2.076442	2450.677654	0.006440	0.007432
RS	15	0.229222	2.076442	2620.837011	0.006887	0.008130
RS	16	0.256441	2.501874	2326.640034	0.006114	0.007328
RS	17	0.285911	2.501874	2489.165756	0.006541	0.007837
RS	18	0.317817	3.078475	2164.914940	0.005689	0.006771
RS	19	0.352362	3.078475	2317.628131	0.006090	0.007001
RS	20	0.389762	3.464011	2204.527023	0.005793	0.006487
RS	21	0.430255	3.464011	2359.049640	0.006199	0.006709
RS	22	0.474095	3.335926	2618.108878	0.006880	0.007302
RS	23	0.521560	3.335926	2794.454061	0.007343	0.007631
RS	24	0.572949	2.852654	3478.963826	0.009142	0.009314
RS	25	0.628587	2.852654	3693.308335	0.009705	0.009785
RS	26	0.688825	2.288563	4865.676307	0.012785	0.012744
RS	27	0.754043	2.288563	5117.897490	0.013448	0.013416
RS	28	0.824654	1.834751	6671.210957	0.017530	0.017382
RS	29	0.901102	1.834751	6922.404526	0.018190	0.018074
RS	30	0.983871	1.530973	8537.049960	0.022433	0.022193
RS	31	1.073483	1.530973	8705.710439	0.022876	0.022637
RS	32	1.170505	1.344056	10015.080868	0.026317	0.025971
RS	33	1.275547	1.344056	10008.368143	0.026299	0.025941
RS	34	1.389274	1.233987	10778.464669	0.028322	0.027927
RS	35	1.512404	1.233987	10533.832529	0.027680	0.027302
RS	36	1.645715	1.170945	10724.437480	0.028180	0.027858
RS	37	1.790047	1.170945	10230.745995	0.026883	0.026630
RS	38	1.946312	1.136877	9926.673347	0.026084	0.025953
RS	39	2.115496	1.136877	9224.094926	0.024238	0.024198
RS	40	2.298669	1.123146	8558.295254	0.022489	0.022578
RS	41	2.496986	1.123146	7729.021904	0.020309	0.020463
RS	42	2.711699	1.126059	6860.305449	0.018027	0.018268
RS	43	2.944164	1.126059	6008.600312	0.015789	0.016043
RS	44	3.195849	1.141452	5109.557369	0.013426	0.013716
RS	45	3.468343	1.141452	4329.610546	0.011377	0.011643
RS	46	3.763366	1.161227	3542.040228	0.009307	0.009575
RS	47	4.082781	1.161227	2891.767019	0.007599	0.007835
RS	48	4.428604	1.174717	2284.006022	0.006002	0.006222
RS	49	4.803019	1.174717	1783.188596	0.004686	0.004876
RS	50	5.208390	1.173806	1355.981627	0.003563	0.003730
RS	51	5.647277	1.173806	1000.494710	0.002629	0.002767
RS	52	6.122449	1.157368	723.275407	0.001901	0.002011
RS	53	6.636908	1.157368	496.419511	0.001304	0.001388
RS	54	7.193901	1.123380	335.647552	0.000882	0.000943
RS	55	7.796945	1.123380	209.579551	0.000551	0.000592
RS	56	8.449848	1.123380	125.056959	0.000329	0.000355
RS	57	9.156731	1.123380	71.046209	0.000187	0.000202
RS	58	9.922058	1.071552	39.501952	0.000104	0.000112
RS	59	10.750660	1.071552	19.365586	0.000051	0.000055
RS	60	11.647770	1.071552	8.894372	0.000023	0.000025
RS	61	12.619050	1.071552	3.806721	0.000010	0.000011
RS	62	13.670634	1.071552	1.509483	0.000004	0.000004
RS	63	14.809160	1.071552	0.810810	0.000002	0.000002
PA	4+25*2+4+6 0.157119022 0.022888318 14.809160434 0.097045296 0.238433094 0.524540468 1.051055389 1.584615765 1.848130458 2.076442028 2.501874066 3.078475002 3.464011008 3.335926107 2.852654073 2.288563078 1.834751390 1.530973388 1.344055687 1.233986534 1.170944810 1.136877068 1.123146376 1.126058704 1.141451656 1.161226744 1.174716950 1.173805800 1.157368367 1.123380404 1.071552336
//
IT	3313
RD	11
LK	-5171349.463689
QD	-1070.252144 -> -1019.381572
RI	0.0471577037
TR	0.157448	0.022601
MT	14.808257
MM	C_pi: 0.972686, n_recomb: 374012.710723
RS	0	0.000000	0.096807	30284.563701	0.080972	0.168830
RS	1	0.008268	0.096807	30002.783374	0.080219	0.058318
RS	2	0.017219	0.096807	29506.377339	0.078891	0.052007
RS	3	0.026910	0.096807	28788.650580	0.076972	0.052760
RS	4	0.037403	0.236066	11816.622699	0.031594	0.022814
RS	5	0.048763	0.236066	12170.101800	0.032539	0.024836
RS	6	0.061062	0.519914	5754.993738	0.015387	0.012043
RS	7	0.074378	0.519914	6067.792129	0.016223	0.013075
RS	8	0.088795	1.052306	3177.898333	0.008497	0.007362
RS	9	0.104404	1.052306	3388.526978	0.009060	0.007997
RS	10	0.121304	1.586647	2400.293682	0.006418	0.005798
RS	11	0.139600	1.586647	2568.276726	0.006867	0.006634
RS	12	0.159410	1.826067	2387.500015	0.006383	0.006523
RS	13	0.180857	1.826067	2554.114557	0.006829	0.007492
RS	14	0.204077	2.031435	2455.402790	0.006565	0.007528
RS	15	0.229217	2.031435	2625.145488	0.007019	0.008240
RS	16	0.256436	2.456006	2321.928059	0.006208	0.007405
RS	17	0.285905	2.456006	2483.543333	0.006640	0.007938
RS	18	0.317810	3.064941	2129.469527	0.005694	0.006771
RS	19	0.352353	3.064941	2279.551708	0.006095	0.007020
RS	20	0.389753	3.498315	2137.658984	0.005715	0.006420
RS	21	0.430244	3.498315	2287.752567	0.006117	0.006651
RS	22	0.474083	3.387669	2525.374625	0.006752	0.007208
RS	23	0.521546	3.387669	2696.063375	0.007208	0.007536
RS	24	0.572933	2.891100	3364.011352	0.008994	0.009219
RS	25	0.628569	2.891100	3572.207693	0.009551	0.009680
RS	26	0.688805	2.302610	4741.500287	0.012677	0.012701
RS	27	0.754021	2.302610	4988.140078	0.013337	0.013361
RS	28	0.824629	1.831861	6552.643819	0.017520	0.017443
RS	29	0.901074	1.831861	6798.836677	0.018178	0.018121
RS	30	0.983840	1.520893	8424.921562	0.022526	0.022355
RS	31	1.073448	1.520893	8587.800831	0.022961	0.022781
RS	32	1.170465	1.332430	9894.472386	0.026455	0.026175
RS	33	1.275503	1.332430	9880.704116	0.026418	0.026122
RS	34	1.389226	1.223267	10632.675129	0.028429	0.028101
RS	35	1.512350	1.223267	10381.762488	0.027758	0.027451
RS	36	1.645654	1.161877	10549.361580	0.028206	0.027961
RS	37	1.789979	1.161877	10053.513909	0.026880	0.026711
RS	38	1.946237	1.129554	9731.993764	0.026020	0.025975
RS	39	2.115413	1.129554	9033.975011	0.024154	0.024205
RS	40	2.298576	1.117761	8359.944037	0.022352	0.022527
RS	41	2.496883	1.117761	7543.073151	0.020168	0.020406
RS	42	2.711585	1.123213	6675.034985	0.017847	0.018162
RS	43	2.944038	1.123213	5843.027893	0.015623	0.015944
RS	44	3.195709	1.141913	4952.857580	0.013242	0.013585
RS	45	3.468188	1.141913	4197.145738	0.011222	0.011533
RS	46	3.763195	1.165271	3424.793531	0.009157	0.009456
RS	47	4.082591	1.165271	2798.736875	0.007483	0.007743
RS	48	4.428395	1.181631	2208.327033	0.005904	0.006140
RS	49	4.802788	1.181631	1727.386220	0.004619	0.004819
RS	50	5.208135	1.182058	1315.021947	0.003516	0.003688
RS	51	5.646995	1.182058	972.866437	0.002601	0.002741
RS	52	6.122138	1.165356	705.422759	0.001886	0.001997
RS	53	6.636564	1.165356	485.677018	0.001299	0.001382
RS	54	7.193522	1.129772	329.808851	0.000882	0.000942
RS	55	7.796527	1.129772	206.572966	0.000552	0.000592
RS	56	8.449387	1.129772	123.677121	0.000331	0.000356
RS	57	9.156223	1.129772	70.517943	0.000189	0.000203
RS	58	9.921498	1.075380	39.420815	0.000105	0.000114
RS	59	10.750044	1.075380	19.379855	0.000052	0.000056
RS	60	11.647091	1.075380	8.927881	0.000024	0.000026
RS	61	12.618303	1.075380	3.833594	0.000010	0.000011
RS	62	13.669812	1.075380	1.525537	0.000004	0.000004
RS	63	14.808257	1.075380	0.824161	0.000002	0.000002
PA	4+25*2+4+6 0.157447809 0.022601345 14.808256555 0.096807258 0.236065535 0.519913741 1.052306340 1.586646828 1.826067301 2.031434919 2.456006120 3.064940676 3.498314950 3.387668981 2.891100220 2.302609930 1.831860794 1.520893203 1.332429840 1.223267457 1.161877067 1.129554310 1.117760538 1.123212887 1.141913211 1.165271087 1.181631426 1.182058227 1.165356224 1.129772013 1.075380354
//
IT	3208
RD	12
LK	-5171250.825850
QD	-1070.190976 -> -1025.027844
RI	0.0474069652
TR	0.157775	0.022332
MT	14.805093
MM	C_pi: 0.967981, n_recomb: 367837.210031
RS	0	0.000000	0.096559	29862.061710	0.081183	0.168820
RS	1	0.008267	0.096559	29577.438495	0.080409	0.058303
RS	2	0.017218	0.096559	29080.877143	0.079059	0.051947
RS	3	0.026909	0.096559	28365.923015	0.077115	0.052640
RS	4	0.037401	0.233871	11717.920747	0.031856	0.022907
RS	5	0.048760	0.233871	12062.753146	0.032794	0.024921
RS	6	0.061059	0.515541	5697.092063	0.015488	0.012069
RS	7	0.074374	0.515541	6005.364350	0.016326	0.013106
RS	8	0.088790	1.054033	3113.297677	0.008464	0.007311
RS	9	0.104398	1.054033	3319.713900	0.009025	0.007940
RS	10	0.121296	1.590424	2349.867485	0.006388	0.005751
RS	11	0.139591	1.590424	2514.380630	0.006836	0.006575
RS	12	0.159399	1.807426	2367.006398	0.006435	0.006543
RS	13	0.180844	1.807426	2531.857956	0.006883	0.007508
RS	14	0.204063	1.990546	2458.159916	0.006683	0.007617
RS	15	0.229201	1.990546	2627.382787	0.007143	0.008341
RS	16	0.256417	2.412019	2318.071248	0.006302	0.007480
RS	17	0.285883	2.412019	2478.837803	0.006739	0.008036
RS	18	0.317785	3.048455	2098.329651	0.005705	0.006775
RS	19	0.352325	3.048455	2246.058972	0.006106	0.007042
RS	20	0.389720	3.526306	2078.304390	0.005650	0.006362
RS	21	0.430206	3.526306	2224.426129	0.006047	0.006603
RS	22	0.474040	3.433397	2442.482354	0.006640	0.007125
RS	23	0.521498	3.433397	2608.053505	0.007090	0.007452
RS	24	0.572879	2.925818	3259.660623	0.008862	0.009133
RS	25	0.628508	2.925818	3462.191874	0.009412	0.009586
RS	26	0.688736	2.315049	4626.554558	0.012578	0.012662
RS	27	0.753944	2.315049	4867.944694	0.013234	0.013311
RS	28	0.824542	1.828866	6440.082900	0.017508	0.017499
RS	29	0.900977	1.828866	6681.518828	0.018164	0.018166
RS	30	0.983730	1.511564	8315.159587	0.022606	0.022503
RS	31	1.073326	1.511564	8472.653583	0.023034	0.022913
RS	32	1.170328	1.321880	9774.314100	0.026572	0.026360
RS	33	1.275351	1.321880	9754.277229	0.026518	0.026284
RS	34	1.389055	1.213615	10488.545109	0.028514	0.028256
RS	35	1.512160	1.213615	10232.477643	0.027818	0.027583
RS	36	1.645442	1.153660	10379.992323	0.028219	0.028051
RS	37	1.789744	1.153660	9882.997971	0.026868	0.026781
RS	38	1.945975	1.122747	9547.954074	0.025957	0.025995
RS	39	2.115122	1.122747	8854.783786	0.024073	0.024211
RS	40	2.298253	1.112503	8175.791147	0.022227	0.022484
RS	41	2.496524	1.112503	7370.517371	0.020037	0.020357
RS	42	2.711187	1.120123	6504.757710	0.017684	0.018068
RS	43	2.943597	1.120123	5690.634330	0.015471	0.015856
RS	44	3.195221	1.141821	4809.248329	0.013074	0.013467
RS	45	3.467647	1.141821	4075.402744	0.011079	0.011432
RS	46	3.762596	1.168551	3317.068382	0.009018	0.009347
RS	47	4.081929	1.168551	2712.900989	0.007375	0.007658
RS	48	4.427663	1.187670	2138.303746	0.005813	0.006063
RS	49	4.801979	1.187670	1675.437148	0.004555	0.004764
RS	50	5.207241	1.189400	1276.651857	0.003471	0.003647
RS	51	5.646007	1.189400	946.747435	0.002574	0.002716
RS	52	6.121048	1.172463	688.342433	0.001871	0.001983
RS	53	6.635362	1.172463	475.247917	0.001292	0.001375
RS	54	7.192196	1.135388	323.997214	0.000881	0.000940
RS	55	7.795065	1.135388	203.497593	0.000553	0.000593
RS	56	8.447775	1.135388	122.203155	0.000332	0.000357
RS	57	9.154446	1.135388	69.905074	0.000190	0.000205
RS	58	9.919541	1.078631	39.269922	0.000107	0.000115
RS	59	10.747888	1.078631	19.353750	0.000053	0.000057
RS	60	11.644717	1.078631	8.939921	0.000024	0.000026
RS	61	12.615690	1.078631	3.849994	0.000010	0.000011
RS	62	13.666937	1.078631	1.536920	0.000004	0.000005
RS	63	14.805093	1.078631	0.834601	0.000002	0.000002
PA	4+25*2+4+6 0.157774975 0.022332153 14.805093170 0.096558818 0.233870746 0.515541031 1.054033462 1.590423636 1.807425698 1.990545688 2.412019042 3.048455209 3.526306114 3.433396774 2.925818480 2.315048832 1.828866439 1.511563994 1.321880454 1.213615019 1.153659751 1.122747111 1.112503127 1.120122534 1.141820644 1.168550570 1.187670438 1.189400322 1.172463437 1.135388208 1.078631195
//
IT	3964
RD	13
LK	-5171163.224741
QD	-1072.119603 -> -1031.984081
RI	0.0476506647
TR	0.158101	0.022080
MT	14.799671
MM	C_pi: 0.963390, n_recomb: 362019.917208
RS	0	0.000000	0.096306	29466.594057	0.081395	0.168816
RS	1	0.008267	0.096306	29178.920354	0.080600	0.058290
RS	2	0.017217	0.096306	28681.822022	0.079227	0.051895
RS	3	0.026907	0.096306	27969.079045	0.077258	0.052532
RS	4	0.037398	0.231824	11621.297222	0.032101	0.022992
RS	5	0.048756	0.231824	11957.924426	0.033031	0.024999
RS	6	0.061053	0.511329	5642.339990	0.015586	0.012094
RS	7	0.074367	0.511329	5946.306015	0.016425	0.013137
RS	8	0.088781	1.055997	3051.483123	0.008429	0.007261
RS	9	0.104387	1.055997	3253.874965	0.008988	0.007885
RS	10	0.121283	1.595545	2300.209455	0.006354	0.005702
RS	11	0.139576	1.595545	2461.324519	0.006799	0.006514
RS	12	0.159381	1.791794	2344.710690	0.006477	0.006558
RS	13	0.180823	1.791794	2507.722190	0.006927	0.007517
RS	14	0.204038	1.953534	2458.951221	0.006792	0.007700
RS	15	0.229172	1.953534	2627.555621	0.007258	0.008434
RS	16	0.256384	2.370267	2314.629217	0.006394	0.007554
RS	17	0.285845	2.370267	2474.584096	0.006835	0.008131
RS	18	0.317742	3.030018	2070.665968	0.005720	0.006784
RS	19	0.352275	3.030018	2216.270447	0.006122	0.007067
RS	20	0.389663	3.548992	2025.289367	0.005594	0.006312
RS	21	0.430142	3.548992	2167.830231	0.005988	0.006562
RS	22	0.473967	3.473760	2368.078072	0.006541	0.007051
RS	23	0.521415	3.473760	2529.005301	0.006986	0.007378
RS	24	0.572786	2.957134	3164.720828	0.008742	0.009056
RS	25	0.628403	2.957134	3362.028096	0.009287	0.009501
RS	26	0.688618	2.325990	4520.187184	0.012486	0.012626
RS	27	0.753810	2.325990	4756.647007	0.013139	0.013267
RS	28	0.824392	1.825736	6333.610063	0.017495	0.017553
RS	29	0.900809	1.825736	6570.529209	0.018150	0.018208
RS	30	0.983543	1.502863	8208.550348	0.022674	0.022640
RS	31	1.073116	1.502863	8361.023398	0.023095	0.023034
RS	32	1.170094	1.312261	9655.721781	0.026672	0.026527
RS	33	1.275088	1.312261	9630.116015	0.026601	0.026431
RS	34	1.388763	1.204893	10347.105919	0.028582	0.028394
RS	35	1.511834	1.204893	10086.861268	0.027863	0.027700
RS	36	1.645080	1.146191	10216.814982	0.028222	0.028130
RS	37	1.789340	1.146191	9719.522457	0.026848	0.026842
RS	38	1.945526	1.116396	9374.312651	0.025894	0.026014
RS	39	2.114623	1.116396	8686.176910	0.023994	0.024216
RS	40	2.297699	1.107357	8004.950395	0.022112	0.022448
RS	41	2.495910	1.107357	7210.488533	0.019917	0.020314
RS	42	2.710506	1.116805	6348.268585	0.017536	0.017986
RS	43	2.942841	1.116805	5550.368014	0.015332	0.015776
RS	44	3.194384	1.141217	4677.563852	0.012921	0.013360
RS	45	3.466720	1.141217	3963.462001	0.010948	0.011340
RS	46	3.761570	1.171120	3218.023232	0.008889	0.009246
RS	47	4.080794	1.171120	2633.670740	0.007275	0.007578
RS	48	4.426408	1.192887	2073.500696	0.005728	0.005991
RS	49	4.800592	1.192887	1627.089998	0.004494	0.004713
RS	50	5.205709	1.195881	1240.740020	0.003427	0.003609
RS	51	5.644315	1.195881	922.098749	0.002547	0.002691
RS	52	6.119180	1.178738	672.050078	0.001856	0.001969
RS	53	6.633301	1.178738	465.170986	0.001285	0.001367
RS	54	7.189922	1.140268	318.260906	0.000879	0.000938
RS	55	7.792557	1.140268	200.392685	0.000554	0.000592
RS	56	8.445011	1.140268	120.663611	0.000333	0.000357
RS	57	9.151400	1.140268	69.226476	0.000191	0.000205
RS	58	9.916185	1.081332	39.061241	0.000108	0.000116
RS	59	10.744192	1.081332	19.293461	0.000053	0.000057
RS	60	11.640648	1.081332	8.933448	0.000025	0.000027
RS	61	12.611212	1.081332	3.857219	0.000011	0.000011
RS	62	13.662009	1.081332	1.544153	0.000004	0.000005
RS	63	14.799671	1.081332	0.842400	0.000002	0.000003
PA	4+25*2+4+6 0.158101251 0.022079931 14.799671383 0.096305928 0.231824274 0.511329117 1.055997130 1.595545309 1.791794365 1.953533904 2.370267224 3.030017534 3.548991718 3.473760411 2.957133944 2.325989598 1.825736138 1.502863220 1.312261429 1.204892613 1.146191487 1.116395511 1.107356913 1.116805140 1.141217380 1.171119858 1.192887144 1.195881432 1.178737506 1.140268345 1.081332014
//
IT	3598
RD	14
LK	-5171085.352440
QD	-1075.714776 -> -1040.020877
RI	0.0478909927
TR	0.158424	0.021843
MT	14.792459
MM	C_pi: 0.958934, n_recomb: 356543.674464
RS	0	0.000000	0.096054	29095.578226	0.081605	0.168816
RS	1	0.008266	0.096054	28804.802049	0.080789	0.058279
RS	2	0.017215	0.096054	28306.962266	0.079393	0.051848
RS	3	0.026904	0.096054	27596.065271	0.077399	0.052433
RS	4	0.037393	0.229912	11527.467194	0.032331	0.023068
RS	5	0.048750	0.229912	11856.321246	0.033253	0.025070
RS	6	0.061046	0.507220	5591.344528	0.015682	0.012121
RS	7	0.074358	0.507220	5891.238642	0.016523	0.013170
RS	8	0.088770	1.058001	2992.925656	0.008394	0.007213
RS	9	0.104373	1.058001	3191.504049	0.008951	0.007832
RS	10	0.121266	1.601681	2251.808695	0.006316	0.005652
RS	11	0.139556	1.601681	2409.624952	0.006758	0.006452
RS	12	0.159357	1.778743	2321.130439	0.006510	0.006567
RS	13	0.180795	1.778743	2482.256032	0.006962	0.007520
RS	14	0.204005	1.920085	2457.931805	0.006894	0.007777
RS	15	0.229134	1.920085	2625.832654	0.007365	0.008518
RS	16	0.256340	2.330958	2311.304609	0.006483	0.007625
RS	17	0.285794	2.330958	2470.469844	0.006929	0.008221
RS	18	0.317684	3.010391	2045.867163	0.005738	0.006795
RS	19	0.352209	3.010391	2189.538531	0.006141	0.007093
RS	20	0.389588	3.567272	1977.673345	0.005547	0.006268
RS	21	0.430056	3.567272	2116.971286	0.005937	0.006527
RS	22	0.473870	3.509367	2301.058238	0.006454	0.006985
RS	23	0.521306	3.509367	2457.761639	0.006893	0.007313
RS	24	0.572662	2.985380	3078.170902	0.008633	0.008985
RS	25	0.628263	2.985380	3270.658541	0.009173	0.009424
RS	26	0.688460	2.335566	4421.788598	0.012402	0.012594
RS	27	0.753633	2.335566	4653.625285	0.013052	0.013227
RS	28	0.824193	1.822473	6233.209489	0.017482	0.017603
RS	29	0.900586	1.822473	6465.847849	0.018135	0.018248
RS	30	0.983293	1.494720	8105.626703	0.022734	0.022767
RS	31	1.072836	1.494720	8253.416295	0.023148	0.023146
RS	32	1.169781	1.303471	9539.549272	0.026756	0.026678
RS	33	1.274740	1.303471	9508.995746	0.026670	0.026563
RS	34	1.388374	1.197008	10209.093944	0.028634	0.028515
RS	35	1.511401	1.197008	9945.522072	0.027894	0.027802
RS	36	1.644597	1.139409	10060.089752	0.028216	0.028199
RS	37	1.788803	1.139409	9563.212223	0.026822	0.026894
RS	38	1.944929	1.110475	9210.680245	0.025833	0.026031
RS	39	2.113960	1.110475	8527.691285	0.023918	0.024220
RS	40	2.296962	1.102340	7846.481160	0.022007	0.022418
RS	41	2.495092	1.102340	7062.087779	0.019807	0.020276
RS	42	2.709599	1.113313	6204.391762	0.017401	0.017914
RS	43	2.941836	1.113313	5421.209725	0.015205	0.015706
RS	44	3.193270	1.140178	4556.722853	0.012780	0.013263
RS	45	3.465487	1.140178	3860.466971	0.010827	0.011256
RS	46	3.760205	1.173067	3126.880185	0.008770	0.009153
RS	47	4.079284	1.173067	2560.494943	0.007181	0.007504
RS	48	4.424738	1.197371	2013.503369	0.005647	0.005923
RS	49	4.798747	1.197371	1582.097430	0.004437	0.004664
RS	50	5.203670	1.201593	1207.145155	0.003386	0.003572
RS	51	5.642064	1.201593	898.868089	0.002521	0.002667
RS	52	6.116695	1.184263	656.549864	0.001841	0.001954
RS	53	6.630559	1.184263	455.474106	0.001277	0.001360
RS	54	7.186897	1.144493	312.637698	0.000877	0.000935
RS	55	7.789222	1.144493	197.290795	0.000553	0.000591
RS	56	8.441334	1.144493	119.083098	0.000334	0.000358
RS	57	9.147349	1.144493	68.498915	0.000192	0.000206
RS	58	9.911722	1.083565	38.805402	0.000109	0.000117
RS	59	10.739276	1.083565	19.204825	0.000054	0.000058
RS	60	11.635236	1.083565	8.911422	0.000025	0.000027
RS	61	12.605254	1.083565	3.856646	0.000011	0.000012
RS	62	13.655453	1.083565	1.547818	0.000004	0.000005
RS	63	14.792459	1.083565	0.847893	0.000002	0.000003
PA	4+25*2+4+6 0.158424197 0.021843471 14.792459095 0.096054091 0.229911669 0.507219519 1.058001214 1.601680523 1.778742641 1.920084971 2.330957772 3.010391032 3.567271846 3.509366773 2.985380493 2.335565725 1.822473209 1.494719539 1.303470791 1.197008234 1.139408979 1.110475104 1.102339582 1.113313047 1.140178278 1.173066557 1.197371096 1.201593248 1.184262614 1.144492932 1.083564710
//
IT	4013
RD	15
LK	-5171016.083396
QD	-1080.682952 -> -1048.922064
RI	0.0481285123
TR	0.158741	0.021622
MT	14.783938
MM	C_pi: 0.954630, n_recomb: 351390.695038
RS	0	0.000000	0.095807	28747.013566	0.081809	0.168821
RS	1	0.008265	0.095807	28453.175425	0.080973	0.058269
RS	2	0.017213	0.095807	27954.496809	0.079554	0.051806
RS	3	0.026900	0.095807	27245.200951	0.077535	0.052340
RS	4	0.037388	0.228124	11436.723545	0.032547	0.023138
RS	5	0.048743	0.228124	11758.227251	0.033462	0.025134
RS	6	0.061037	0.503183	5544.333460	0.015778	0.012149
RS	7	0.074346	0.503183	5840.392602	0.016621	0.013204
RS	8	0.088756	1.059926	2937.820597	0.008361	0.007168
RS	9	0.104356	1.059926	3132.805406	0.008915	0.007782
RS	10	0.121246	1.608554	2205.020007	0.006275	0.005602
RS	11	0.139532	1.608554	2359.656477	0.006715	0.006391
RS	12	0.159329	1.767923	2296.677923	0.006536	0.006571
RS	13	0.180762	1.767923	2455.896202	0.006989	0.007518
RS	14	0.203967	1.889901	2455.266691	0.006987	0.007847
RS	15	0.229089	1.889901	2622.392252	0.007463	0.008594
RS	16	0.256288	2.294154	2307.921891	0.006568	0.007694
RS	17	0.285735	2.294154	2466.311494	0.007019	0.008306
RS	18	0.317615	2.990154	2023.460594	0.005758	0.006808
RS	19	0.352131	2.990154	2165.362449	0.006162	0.007120
RS	20	0.389499	3.581873	1934.713158	0.005506	0.006230
RS	21	0.429955	3.581873	2071.063654	0.005894	0.006497
RS	22	0.473756	3.540773	2240.490992	0.006376	0.006926
RS	23	0.521176	3.540773	2393.344145	0.006811	0.007256
RS	24	0.572515	3.010856	2999.130158	0.008535	0.008921
RS	25	0.628098	3.010856	3187.169097	0.009070	0.009355
RS	26	0.688274	2.343914	4330.757893	0.012325	0.012566
RS	27	0.753424	2.343914	4558.264471	0.012972	0.013192
RS	28	0.823958	1.819084	6138.788275	0.017470	0.017651
RS	29	0.900322	1.819084	6367.375286	0.018121	0.018287
RS	30	0.982998	1.487073	8006.754296	0.022786	0.022884
RS	31	1.072506	1.487073	8150.171367	0.023194	0.023250
RS	32	1.169412	1.295428	9426.385375	0.026826	0.026815
RS	33	1.274328	1.295428	9391.436785	0.026726	0.026683
RS	34	1.387914	1.189888	10074.999382	0.028672	0.028623
RS	35	1.510888	1.189888	9808.840696	0.027914	0.027892
RS	36	1.644026	1.133262	9909.897496	0.028202	0.028258
RS	37	1.788168	1.133262	9414.035980	0.026791	0.026939
RS	38	1.944223	1.104971	9056.576809	0.025774	0.026047
RS	39	2.113175	1.104971	8378.795529	0.023845	0.024224
RS	40	2.296092	1.097471	7699.472374	0.021911	0.022394
RS	41	2.494126	1.097471	6924.450231	0.019706	0.020243
RS	42	2.708527	1.109699	6072.034731	0.017280	0.017851
RS	43	2.940648	1.109699	5302.212494	0.015089	0.015643
RS	44	3.191954	1.138780	4445.730049	0.012652	0.013176
RS	45	3.464030	1.138780	3765.626917	0.010716	0.011179
RS	46	3.758592	1.174478	3042.931856	0.008660	0.009066
RS	47	4.077500	1.174478	2492.867178	0.007094	0.007435
RS	48	4.422766	1.201217	1957.922467	0.005572	0.005859
RS	49	4.796567	1.201217	1540.222256	0.004383	0.004617
RS	50	5.201262	1.206627	1175.732757	0.003346	0.003536
RS	51	5.639405	1.206627	877.000819	0.002496	0.002644
RS	52	6.113759	1.189127	641.837040	0.001827	0.001940
RS	53	6.627319	1.189127	446.176742	0.001270	0.001352
RS	54	7.183323	1.148142	307.159237	0.000874	0.000932
RS	55	7.785281	1.148142	194.219861	0.000553	0.000590
RS	56	8.436990	1.148142	117.483107	0.000334	0.000357
RS	57	9.142562	1.148142	67.737263	0.000193	0.000206
RS	58	9.906448	1.085383	38.512672	0.000110	0.000117
RS	59	10.733468	1.085383	19.093131	0.000054	0.000058
RS	60	11.628841	1.085383	8.876366	0.000025	0.000027
RS	61	12.598215	1.085383	3.849383	0.000011	0.000012
RS	62	13.647707	1.085383	1.548362	0.000004	0.000005
RS	63	14.783938	1.085383	0.851314	0.000002	0.000003
PA	4+25*2+4+6 0.158741221 0.021621573 14.783938353 0.095806759 0.228124255 0.503183341 1.059926364 1.608554190 1.767923377 1.889900530 2.294154206 2.990153828 3.581873297 3.540773078 3.010856171 2.343913904 1.819084019 1.487073287 1.295428021 1.189887778 1.133261941 1.104970788 1.097471137 1.109698890 1.138779935 1.174478386 1.201217022 1.206627313 1.189126943 1.148141728 1.085382727
//
IT	3448
RD	16
LK	-5170954.436293
QD	-1086.767694 -> -1058.495910
RI	0.0483628018
TR	0.159050	0.021413
MT	14.774499
MM	C_pi: 0.950492, n_recomb: 346545.241519
RS	0	0.000000	0.095567	28419.106843	0.082007	0.168830
RS	1	0.008264	0.095567	28122.331189	0.081151	0.058261
RS	2	0.017210	0.095567	27622.813582	0.079709	0.051767
RS	3	0.026896	0.095567	26914.983279	0.077667	0.052254
RS	4	0.037383	0.226457	11349.177091	0.032749	0.023201
RS	5	0.048736	0.226457	11663.748044	0.033657	0.025192
RS	6	0.061027	0.499208	5501.372946	0.015875	0.012179
RS	7	0.074334	0.499208	5793.832566	0.016719	0.013241
RS	8	0.088741	1.061697	2886.238039	0.008329	0.007125
RS	9	0.104338	1.061697	3077.851899	0.008882	0.007735
RS	10	0.121224	1.615951	2160.093418	0.006233	0.005552
RS	11	0.139505	1.615951	2311.682974	0.006671	0.006332
RS	12	0.159298	1.759015	2271.751935	0.006555	0.006571
RS	13	0.180725	1.759015	2429.064643	0.007009	0.007511
RS	14	0.203924	1.862687	2451.164859	0.007073	0.007912
RS	15	0.229040	1.862687	2617.458474	0.007553	0.008662
RS	16	0.256231	2.259815	2304.420832	0.006650	0.007760
RS	17	0.285669	2.259815	2462.047262	0.007105	0.008387
RS	18	0.317540	2.969760	2003.080379	0.005780	0.006822
RS	19	0.352044	2.969760	2143.354554	0.006185	0.007148
RS	20	0.389400	3.593443	1895.797984	0.005471	0.006196
RS	21	0.429843	3.593443	2029.461226	0.005856	0.006471
RS	22	0.473628	3.568456	2185.623622	0.006307	0.006873
RS	23	0.521032	3.568456	2334.961870	0.006738	0.007205
RS	24	0.572353	3.033853	2926.834592	0.008446	0.008862
RS	25	0.627914	3.033853	3110.765828	0.008977	0.009293
RS	26	0.688068	2.351152	4246.585302	0.012254	0.012540
RS	27	0.753192	2.351152	4470.042258	0.012899	0.013161
RS	28	0.823698	1.815583	6050.228711	0.017459	0.017697
RS	29	0.900030	1.815583	6274.988162	0.018107	0.018325
RS	30	0.982671	1.479872	7912.246566	0.022832	0.022994
RS	31	1.072140	1.479872	8051.578480	0.023234	0.023347
RS	32	1.169003	1.288055	9316.796760	0.026885	0.026939
RS	33	1.273871	1.288055	9277.939547	0.026773	0.026791
RS	34	1.387405	1.183459	9945.294954	0.028698	0.028717
RS	35	1.510321	1.183459	9677.184859	0.027925	0.027970
RS	36	1.643394	1.127699	9766.339684	0.028182	0.028309
RS	37	1.787465	1.127699	9271.987825	0.026755	0.026977
RS	38	1.943441	1.099861	8911.612434	0.025716	0.026061
RS	39	2.112306	1.099861	8239.044813	0.023775	0.024227
RS	40	2.295127	1.092765	7563.122900	0.021824	0.022374
RS	41	2.493055	1.092765	6796.813208	0.019613	0.020215
RS	42	2.707339	1.106007	5950.238074	0.017170	0.017796
RS	43	2.939332	1.106007	5192.542672	0.014984	0.015587
RS	44	3.190496	1.137088	4343.714627	0.012534	0.013096
RS	45	3.462415	1.137088	3678.246577	0.010614	0.011108
RS	46	3.756806	1.175434	2965.550520	0.008557	0.008986
RS	47	4.075524	1.175434	2430.334868	0.007013	0.007371
RS	48	4.420580	1.204506	1906.415535	0.005501	0.005800
RS	49	4.794151	1.204506	1501.251736	0.004332	0.004573
RS	50	5.198593	1.211066	1146.374773	0.003308	0.003502
RS	51	5.636458	1.211066	856.440734	0.002471	0.002622
RS	52	6.110506	1.193407	627.902439	0.001812	0.001926
RS	53	6.623729	1.193407	437.292119	0.001262	0.001344
RS	54	7.179364	1.151285	301.850269	0.000871	0.000928
RS	55	7.780915	1.151285	191.202747	0.000552	0.000589
RS	56	8.432177	1.151285	115.881740	0.000334	0.000357
RS	57	9.137258	1.151285	66.954319	0.000193	0.000206
RS	58	9.900605	1.086848	38.191738	0.000110	0.000117
RS	59	10.727034	1.086848	18.963153	0.000055	0.000058
RS	60	11.621757	1.086848	8.830706	0.000025	0.000027
RS	61	12.590418	1.086848	3.836565	0.000011	0.000012
RS	62	13.639127	1.086848	1.546269	0.000004	0.000005
RS	63	14.774499	1.086848	0.852946	0.000002	0.000003
PA	4+25*2+4+6 0.159050345 0.021413198 14.774499031 0.095567145 0.226457448 0.499208313 1.061697328 1.615951220 1.759015273 1.862686853 2.259815493 2.969760375 3.593443088 3.568455628 3.033853023 2.351151904 1.815583165 1.479872460 1.288055055 1.183459332 1.127699255 1.099860997 1.092764965 1.106006512 1.137088247 1.175434365 1.204505953 1.211066252 1.193406880 1.151285338 1.086848496
//
IT	3655
RD	17
LK	-5170899.555263
QD	-1093.742817 -> -1068.570922
RI	0.0485935583
TR	0.159349	0.021217
MT	14.764555
MM	C_pi: 0.946531, n_recomb: 341989.541414
RS	0	0.000000	0.095336	28110.468119	0.082197	0.168841
RS	1	0.008263	0.095336	27810.906869	0.081321	0.058253
RS	2	0.017208	0.095336	27310.585469	0.079858	0.051732
RS	3	0.026892	0.095336	26604.128187	0.077792	0.052172
RS	4	0.037377	0.224908	11264.694910	0.032939	0.023258
RS	5	0.048728	0.224908	11572.741510	0.033839	0.025244
RS	6	0.061017	0.495281	5462.456917	0.015973	0.012210
RS	7	0.074321	0.495281	5751.546733	0.016818	0.013280
RS	8	0.088725	1.063255	2838.155153	0.008299	0.007084
RS	9	0.104318	1.063255	3026.618203	0.008850	0.007691
RS	10	0.121200	1.623679	2117.190495	0.006191	0.005504
RS	11	0.139477	1.623679	2265.874536	0.006626	0.006274
RS	12	0.159265	1.751746	2246.655448	0.006569	0.006568
RS	13	0.180687	1.751746	2402.081296	0.007024	0.007501
RS	14	0.203879	1.838157	2445.822467	0.007152	0.007971
RS	15	0.228987	1.838157	2611.240715	0.007635	0.008724
RS	16	0.256170	2.227881	2300.730905	0.006727	0.007822
RS	17	0.285599	2.227881	2457.604064	0.007186	0.008463
RS	18	0.317460	2.949544	1984.421782	0.005803	0.006837
RS	19	0.351953	2.949544	2123.191713	0.006208	0.007175
RS	20	0.389296	3.602520	1860.406532	0.005440	0.006167
RS	21	0.429725	3.602520	1991.612013	0.005824	0.006449
RS	22	0.473494	3.592899	2135.757911	0.006245	0.006826
RS	23	0.520880	3.592899	2281.879926	0.006672	0.007160
RS	24	0.572181	3.054633	2860.588843	0.008365	0.008809
RS	25	0.627721	3.054633	3040.724331	0.008891	0.009236
RS	26	0.687850	2.357399	4168.729558	0.012190	0.012518
RS	27	0.752947	2.357399	4388.401509	0.012832	0.013134
RS	28	0.823423	1.811989	5967.300604	0.017449	0.017742
RS	29	0.899722	1.811989	6188.446825	0.018095	0.018363
RS	30	0.982326	1.473080	7822.185323	0.022873	0.023096
RS	31	1.071755	1.473080	7957.696768	0.023269	0.023438
RS	32	1.168572	1.281296	9211.022431	0.026934	0.027052
RS	33	1.273390	1.281296	9168.690051	0.026810	0.026888
RS	34	1.386868	1.177665	9820.180624	0.028715	0.028799
RS	35	1.509723	1.177665	9550.667831	0.027927	0.028038
RS	36	1.642728	1.122683	9629.284779	0.028157	0.028353
RS	37	1.786724	1.122683	9136.855399	0.026717	0.027008
RS	38	1.942617	1.095133	8775.254508	0.025659	0.026074
RS	39	2.111391	1.095133	8107.876286	0.023708	0.024230
RS	40	2.294110	1.088238	7436.595981	0.021745	0.022359
RS	41	2.491926	1.088238	6678.388578	0.019528	0.020191
RS	42	2.706088	1.102280	5838.066039	0.017071	0.017749
RS	43	2.937945	1.102280	5091.386552	0.014888	0.015537
RS	44	3.188959	1.135169	4249.843610	0.012427	0.013024
RS	45	3.460714	1.135169	3597.656789	0.010520	0.011043
RS	46	3.754923	1.176013	2894.139030	0.008463	0.008912
RS	47	4.073441	1.176013	2372.461148	0.006937	0.007311
RS	48	4.418277	1.207322	1858.645434	0.005435	0.005743
RS	49	4.791606	1.207322	1464.970185	0.004284	0.004532
RS	50	5.195782	1.214991	1118.940452	0.003272	0.003470
RS	51	5.633353	1.214991	837.123783	0.002448	0.002600
RS	52	6.107079	1.197185	614.723436	0.001797	0.001913
RS	53	6.619948	1.197185	428.822756	0.001254	0.001336
RS	54	7.175193	1.153996	296.728175	0.000868	0.000925
RS	55	7.776315	1.153996	188.257142	0.000550	0.000587
RS	56	8.427107	1.153996	114.293732	0.000334	0.000356
RS	57	9.131671	1.153996	66.160867	0.000193	0.000206
RS	58	9.894450	1.088014	37.850437	0.000111	0.000118
RS	59	10.720255	1.088014	18.819094	0.000055	0.000059
RS	60	11.614294	1.088014	8.776534	0.000026	0.000027
RS	61	12.582203	1.088014	3.819153	0.000011	0.000012
RS	62	13.630088	1.088014	1.541945	0.000005	0.000005
RS	63	14.764555	1.088014	0.853023	0.000002	0.000003
PA	4+25*2+4+6 0.159349396 0.021217297 14.764554971 0.095336493 0.224908049 0.495281468 1.063254574 1.623678636 1.751745707 1.838157037 2.227880806 2.949543536 3.602520286 3.592898714 3.054632759 2.357399186 1.811988623 1.473080412 1.281296481 1.177665485 1.122682782 1.095133301 1.088237640 1.102279746 1.135168973 1.176013072 1.207322151 1.214991248 1.197185444 1.153996386 1.088014493
//
IT	3385
RD	18
LK	-5170850.686228
QD	-1101.418131 -> -1079.003562
RI	0.0488198909
TR	0.159638	0.021033
MT	14.754213
MM	C_pi: 0.942742, n_recomb: 337706.947017
RS	0	0.000000	0.095115	27820.031501	0.082379	0.168853
RS	1	0.008261	0.095115	27517.829440	0.081484	0.058246
RS	2	0.017205	0.095115	27016.738148	0.080001	0.051700
RS	3	0.026888	0.095115	26311.566408	0.077912	0.052095
RS	4	0.037371	0.223473	11183.062654	0.033115	0.023309
RS	5	0.048720	0.223473	11484.980935	0.034009	0.025289
RS	6	0.061006	0.491406	5427.359726	0.016071	0.012244
RS	7	0.074308	0.491406	5713.296525	0.016918	0.013322
RS	8	0.088708	1.064559	2793.478186	0.008272	0.007047
RS	9	0.104298	1.064559	2979.003626	0.008821	0.007652
RS	10	0.121176	1.631594	2076.373726	0.006148	0.005456
RS	11	0.139448	1.631594	2222.295896	0.006581	0.006217
RS	12	0.159230	1.745863	2221.648369	0.006579	0.006563
RS	13	0.180646	1.745863	2375.219627	0.007033	0.007488
RS	14	0.203832	1.816027	2439.441876	0.007224	0.008024
RS	15	0.228933	1.816027	2603.953496	0.007711	0.008779
RS	16	0.256107	2.198252	2296.806791	0.006801	0.007881
RS	17	0.285527	2.198252	2452.934613	0.007264	0.008534
RS	18	0.317377	2.929738	1967.235394	0.005825	0.006853
RS	19	0.351858	2.929738	2104.608825	0.006232	0.007202
RS	20	0.389188	3.609556	1828.092511	0.005413	0.006140
RS	21	0.429602	3.609556	1957.042635	0.005795	0.006430
RS	22	0.473355	3.614470	2090.320862	0.006190	0.006784
RS	23	0.520722	3.614470	2233.494073	0.006614	0.007119
RS	24	0.572003	3.073434	2799.759104	0.008290	0.008760
RS	25	0.627520	3.073434	2976.382692	0.008814	0.009184
RS	26	0.687624	2.362761	4096.664626	0.012131	0.012498
RS	27	0.752693	2.362761	4312.799094	0.012771	0.013110
RS	28	0.823138	1.808309	5889.736574	0.017440	0.017786
RS	29	0.899402	1.808309	6107.473315	0.018085	0.018400
RS	30	0.981967	1.466650	7736.601410	0.022909	0.023192
RS	31	1.071353	1.466650	7868.534723	0.023300	0.023523
RS	32	1.168124	1.275082	9109.280879	0.026974	0.027154
RS	33	1.272889	1.275082	9063.852943	0.026839	0.026977
RS	34	1.386310	1.172441	9699.784819	0.028722	0.028871
RS	35	1.509100	1.172441	9429.339416	0.027922	0.028097
RS	36	1.642035	1.118160	9498.601347	0.028127	0.028389
RS	37	1.785952	1.118160	9008.430233	0.026675	0.027034
RS	38	1.941759	1.090758	8647.018076	0.025605	0.026086
RS	39	2.110438	1.090758	7984.773906	0.023644	0.024232
RS	40	2.293052	1.083885	7319.139326	0.021673	0.022348
RS	41	2.490753	1.083885	6568.464025	0.019450	0.020171
RS	42	2.704786	1.098537	5734.688138	0.016981	0.017708
RS	43	2.936502	1.098537	4998.016686	0.014800	0.015493
RS	44	3.187361	1.133058	4163.381356	0.012328	0.012959
RS	45	3.458944	1.133058	3523.259966	0.010433	0.010984
RS	46	3.752964	1.176261	2828.163115	0.008375	0.008843
RS	47	4.071275	1.176261	2318.848592	0.006866	0.007255
RS	48	4.415882	1.209716	1814.302657	0.005372	0.005690
RS	49	4.788959	1.209716	1431.173265	0.004238	0.004492
RS	50	5.192857	1.218450	1093.300355	0.003237	0.003439
RS	51	5.630124	1.218450	818.980433	0.002425	0.002580
RS	52	6.103514	1.200503	602.272547	0.001783	0.001899
RS	53	6.616014	1.200503	420.763148	0.001246	0.001328
RS	54	7.170854	1.156314	291.799942	0.000864	0.000921
RS	55	7.771531	1.156314	185.392906	0.000549	0.000585
RS	56	8.421833	1.156314	112.728364	0.000334	0.000356
RS	57	9.125859	1.156314	65.364159	0.000194	0.000206
RS	58	9.888048	1.088918	37.494026	0.000111	0.000118
RS	59	10.713205	1.088918	18.664028	0.000055	0.000059
RS	60	11.606531	1.088918	8.715499	0.000026	0.000027
RS	61	12.573659	1.088918	3.797957	0.000011	0.000012
RS	62	13.620686	1.088918	1.535754	0.000005	0.000005
RS	63	14.754213	1.088918	0.851771	0.000003	0.000003
PA	4+25*2+4+6 0.159638276 0.021033164 14.754212787 0.095114739 0.223472795 0.491406414 1.064558576 1.631594367 1.745862707 1.816027125 2.198252245 2.929737880 3.609556458 3.614469962 3.073434066 2.362761122 1.808308747 1.466649674 1.275081696 1.172440781 1.118160256 1.090757785 1.083885005 1.098537417 1.133058481 1.176261492 1.209716471 1.218450058 1.200503368 1.156314116 1.088918317
//
IT	4055
RD	19
LK	-5170807.166680
QD	-1109.629042 -> -1089.669172
RI	0.0490405940
TR	0.159916	0.020860
MT	14.743737
MM	C_pi: 0.939137, n_recomb: 333685.078939
RS	0	0.000000	0.094904	27546.464056	0.082552	0.168867
RS	1	0.008260	0.094904	27241.823007	0.081639	0.058240
RS	2	0.017203	0.094904	26740.062453	0.080136	0.051670
RS	3	0.026884	0.094904	26036.164381	0.078026	0.052022
RS	4	0.037365	0.222151	11104.170145	0.033277	0.023354
RS	5	0.048712	0.222151	11400.354583	0.034165	0.025328
RS	6	0.060995	0.487596	5395.888132	0.016171	0.012280
RS	7	0.074294	0.487596	5678.881146	0.017019	0.013365
RS	8	0.088691	1.065598	2752.114413	0.008248	0.007013
RS	9	0.104277	1.065598	2934.910107	0.008795	0.007615
RS	10	0.121151	1.639577	2037.721308	0.006107	0.005410
RS	11	0.139419	1.639577	2181.029466	0.006536	0.006163
RS	12	0.159195	1.741167	2196.978145	0.006584	0.006554
RS	13	0.180606	1.741167	2348.740824	0.007039	0.007472
RS	14	0.203784	1.796055	2432.258018	0.007289	0.008073
RS	15	0.228877	1.796055	2595.846299	0.007779	0.008829
RS	16	0.256043	2.170793	2292.712771	0.006871	0.007937
RS	17	0.285453	2.170793	2448.108113	0.007337	0.008601
RS	18	0.317293	2.910498	1951.382454	0.005848	0.006869
RS	19	0.351762	2.910498	2087.458791	0.006256	0.007229
RS	20	0.389079	3.614913	1798.539946	0.005390	0.006117
RS	21	0.429478	3.614913	1925.418353	0.005770	0.006413
RS	22	0.473214	3.633539	2048.853218	0.006140	0.006746
RS	23	0.520563	3.633539	2189.320570	0.006561	0.007083
RS	24	0.571823	3.090469	2743.870114	0.008223	0.008716
RS	25	0.627317	3.090469	2917.245483	0.008743	0.009137
RS	26	0.687395	2.367335	4030.020785	0.012077	0.012480
RS	27	0.752435	2.367335	4242.854751	0.012715	0.013089
RS	28	0.822848	1.804560	5817.403492	0.017434	0.017828
RS	29	0.899078	1.804560	6031.929198	0.018077	0.018437
RS	30	0.981604	1.460551	7655.625874	0.022943	0.023283
RS	31	1.070947	1.460551	7784.206802	0.023328	0.023603
RS	32	1.167670	1.269363	9011.863851	0.027007	0.027247
RS	33	1.272382	1.269363	8963.674984	0.026863	0.027057
RS	34	1.385744	1.167738	9584.354619	0.028723	0.028933
RS	35	1.508470	1.167738	9313.374511	0.027911	0.028147
RS	36	1.641333	1.114095	9374.309067	0.028093	0.028419
RS	37	1.785171	1.114095	8886.657954	0.026632	0.027054
RS	38	1.940891	1.086719	8526.597539	0.025553	0.026097
RS	39	2.109473	1.086719	7869.397568	0.023583	0.024233
RS	40	2.291980	1.079713	7210.208804	0.021608	0.022340
RS	41	2.489563	1.079713	6466.519068	0.019379	0.020154
RS	42	2.703467	1.094812	5639.445813	0.016901	0.017673
RS	43	2.935040	1.094812	4911.860813	0.014720	0.015453
RS	44	3.185741	1.130808	4083.738493	0.012238	0.012900
RS	45	3.457151	1.130808	3454.583285	0.010353	0.010930
RS	46	3.750980	1.176240	2767.201921	0.008293	0.008779
RS	47	4.069080	1.176240	2269.189265	0.006800	0.007203
RS	48	4.413455	1.211754	1773.148792	0.005314	0.005640
RS	49	4.786277	1.211754	1399.708573	0.004195	0.004455
RS	50	5.189895	1.221507	1069.360263	0.003205	0.003410
RS	51	5.626852	1.221507	801.965360	0.002403	0.002560
RS	52	6.099903	1.203425	590.535546	0.001770	0.001886
RS	53	6.612029	1.203425	413.117316	0.001238	0.001321
RS	54	7.166458	1.158287	287.081936	0.000860	0.000917
RS	55	7.766684	1.158287	182.625197	0.000547	0.000583
RS	56	8.416491	1.158287	111.197757	0.000333	0.000355
RS	57	9.119972	1.158287	64.572895	0.000194	0.000206
RS	58	9.881563	1.089593	37.128809	0.000111	0.000118
RS	59	10.706063	1.089593	18.501321	0.000055	0.000059
RS	60	11.598668	1.089593	8.649273	0.000026	0.000027
RS	61	12.565005	1.089593	3.773747	0.000011	0.000012
RS	62	13.611164	1.089593	1.528021	0.000005	0.000005
RS	63	14.743737	1.089593	0.849381	0.000003	0.000003
PA	4+25*2+4+6 0.159915796 0.020859977 14.743737141 0.094904159 0.222151450 0.487595888 1.065598184 1.639576697 1.741166619 1.796054872 2.170793379 2.910498287 3.614912741 3.633538917 3.090469359 2.367335330 1.804559602 1.460550616 1.269362789 1.167737940 1.114095289 1.086718581 1.079713100 1.094811985 1.130807656 1.176240178 1.211753862 1.221507292 1.203425125 1.158287482 1.089593260
//
IT	3521
RD	20
LK	-5170768.412057
QD	-1118.226428 -> -1100.453183
RI	0.0492564421
TR	0.160181	0.020697
MT	14.733388
MM	C_pi: 0.935699, n_recomb: 329901.367259
RS	0	0.000000	0.094701	27289.388986	0.082720	0.168881
RS	1	0.008259	0.094701	26982.389132	0.081789	0.058234
RS	2	0.017200	0.094701	26479.933806	0.080266	0.051643
RS	3	0.026880	0.094701	25777.169626	0.078136	0.051954
RS	4	0.037359	0.220935	11027.685039	0.033427	0.023394
RS	5	0.048703	0.220935	11318.498145	0.034309	0.025361
RS	6	0.060985	0.483840	5367.751765	0.016271	0.012317
RS	7	0.074281	0.483840	5647.990495	0.017120	0.013409
RS	8	0.088674	1.066353	2713.821482	0.008226	0.006981
RS	9	0.104257	1.066353	2894.079529	0.008773	0.007582
RS	10	0.121127	1.647525	2001.142432	0.006066	0.005365
RS	11	0.139390	1.647525	2141.977281	0.006493	0.006112
RS	12	0.159161	1.737455	2172.744953	0.006586	0.006545
RS	13	0.180565	1.737455	2322.748517	0.007041	0.007456
RS	14	0.203737	1.778031	2424.318346	0.007349	0.008117
RS	15	0.228823	1.778031	2586.968424	0.007842	0.008873
RS	16	0.255980	2.145375	2288.361661	0.006937	0.007990
RS	17	0.285381	2.145375	2443.031862	0.007405	0.008664
RS	18	0.317210	2.891957	1936.613178	0.005870	0.006885
RS	19	0.351667	2.891957	2071.475620	0.006279	0.007254
RS	20	0.388970	3.618926	1771.352833	0.005369	0.006096
RS	21	0.429355	3.618926	1896.318247	0.005748	0.006399
RS	22	0.473074	3.650413	2010.843221	0.006095	0.006712
RS	23	0.520405	3.650413	2148.818084	0.006514	0.007051
RS	24	0.571644	3.105960	2692.304366	0.008161	0.008675
RS	25	0.627115	3.105960	2862.664841	0.008677	0.009094
RS	26	0.687168	2.371229	3968.174215	0.012028	0.012465
RS	27	0.752180	2.371229	4177.920202	0.012664	0.013070
RS	28	0.822562	1.800770	5749.747975	0.017429	0.017870
RS	29	0.898757	1.800770	5961.242186	0.018070	0.018473
RS	30	0.981245	1.454762	7578.837958	0.022973	0.023368
RS	31	1.070545	1.454762	7704.269581	0.023353	0.023679
RS	32	1.167221	1.264100	8918.405959	0.027034	0.027332
RS	33	1.271881	1.264100	8867.754874	0.026880	0.027130
RS	34	1.385185	1.163513	9473.486853	0.028716	0.028987
RS	35	1.507847	1.163513	9202.319870	0.027894	0.028190
RS	36	1.640639	1.110457	9255.779772	0.028056	0.028444
RS	37	1.784399	1.110457	8770.878781	0.026586	0.027070
RS	38	1.940032	1.083003	8413.145014	0.025502	0.026106
RS	39	2.108519	1.083003	7760.913501	0.023525	0.024234
RS	40	2.290921	1.075729	7108.835332	0.021548	0.022335
RS	41	2.488388	1.075729	6371.656887	0.019314	0.020140
RS	42	2.702164	1.091129	5551.405675	0.016827	0.017644
RS	43	2.933596	1.091129	4832.102381	0.014647	0.015419
RS	44	3.184141	1.128461	4010.129372	0.012156	0.012847
RS	45	3.455380	1.128461	3390.981382	0.010279	0.010880
RS	46	3.749020	1.176006	2710.693500	0.008217	0.008720
RS	47	4.066911	1.176006	2223.053483	0.006739	0.007153
RS	48	4.411058	1.213496	1734.848108	0.005259	0.005593
RS	49	4.783627	1.213496	1370.341526	0.004154	0.004420
RS	50	5.186968	1.224226	1046.958399	0.003174	0.003382
RS	51	5.623620	1.224226	785.979427	0.002382	0.002540
RS	52	6.096335	1.206006	579.459252	0.001756	0.001874
RS	53	6.608092	1.206006	405.859376	0.001230	0.001313
RS	54	7.162116	1.159968	282.565614	0.000857	0.000913
RS	55	7.761896	1.159968	179.953191	0.000545	0.000581
RS	56	8.411213	1.159968	109.704262	0.000333	0.000354
RS	57	9.114156	1.159968	63.790108	0.000193	0.000205
RS	58	9.875156	1.090082	36.757691	0.000111	0.000118
RS	59	10.699007	1.090082	18.332780	0.000056	0.000059
RS	60	11.590901	1.090082	8.578872	0.000026	0.000027
RS	61	12.556456	1.090082	3.747040	0.000011	0.000012
RS	62	13.601756	1.090082	1.518984	0.000005	0.000005
RS	63	14.733388	1.090082	0.846006	0.000003	0.000003
PA	4+25*2+4+6 0.160180768 0.020696939 14.733388448 0.094700517 0.220934949 0.483840486 1.066353246 1.647524588 1.737455388 1.778030537 2.145375097 2.891956829 3.618925573 3.650412770 3.105960374 2.371228677 1.800770044 1.454761767 1.264100490 1.163512784 1.110457343 1.083002657 1.075729211 1.091129465 1.128461009 1.176005732 1.213495957 1.224226215 1.206006248 1.159967623 1.090082230
//
IT	3672
RD	21
LK	-5170733.901545
QD	-1127.099868 -> -1111.275378
RI	0.0494651543
TR	0.160433	0.020543
MT	14.723272
MM	C_pi: 0.932441, n_recomb: 326348.658505
RS	0	0.000000	0.094507	27047.451759	0.082879	0.168896
RS	1	0.008258	0.094507	26738.266651	0.081932	0.058230
RS	2	0.017198	0.094507	26235.196785	0.080390	0.051617
RS	3	0.026876	0.094507	25533.543275	0.078240	0.051891
RS	4	0.037353	0.219825	10953.572148	0.033564	0.023428
RS	5	0.048695	0.219825	11239.381769	0.034440	0.025387
RS	6	0.060974	0.480162	5342.751758	0.016371	0.012357
RS	7	0.074267	0.480162	5620.420975	0.017222	0.013455
RS	8	0.088658	1.066850	2678.479582	0.008207	0.006953
RS	9	0.104237	1.066850	2856.385935	0.008753	0.007552
RS	10	0.121103	1.655384	1966.657991	0.006026	0.005322
RS	11	0.139361	1.655384	2105.161487	0.006451	0.006062
RS	12	0.159127	1.734595	2149.144072	0.006585	0.006533
RS	13	0.180526	1.734595	2297.448927	0.007040	0.007438
RS	14	0.203691	1.761742	2415.894245	0.007403	0.008157
RS	15	0.228769	1.761742	2577.607229	0.007898	0.008913
RS	16	0.255919	2.121850	2283.886353	0.006998	0.008040
RS	17	0.285310	2.121850	2437.847355	0.007470	0.008722
RS	18	0.317128	2.874184	1922.884808	0.005892	0.006900
RS	19	0.351574	2.874184	2056.614107	0.006302	0.007279
RS	20	0.388865	3.621880	1746.332378	0.005351	0.006078
RS	21	0.429234	3.621880	1869.531751	0.005729	0.006386
RS	22	0.472938	3.665382	1975.996998	0.006055	0.006681
RS	23	0.520250	3.665382	2111.677059	0.006471	0.007022
RS	24	0.571470	3.120084	2644.753319	0.008104	0.008637
RS	25	0.626919	3.120084	2812.319365	0.008618	0.009055
RS	26	0.686946	2.374530	3910.889724	0.011984	0.012452
RS	27	0.751931	2.374530	4117.754702	0.012618	0.013055
RS	28	0.822283	1.796958	5686.736967	0.017425	0.017911
RS	29	0.898443	1.796958	5895.378675	0.018065	0.018509
RS	30	0.980893	1.449262	7506.435712	0.023001	0.023449
RS	31	1.070152	1.449262	7628.911741	0.023377	0.023751
RS	32	1.166782	1.259252	8829.301234	0.027055	0.027409
RS	33	1.271391	1.259252	8776.449177	0.026893	0.027196
RS	34	1.384638	1.159722	9367.553803	0.028704	0.029033
RS	35	1.507237	1.159722	9096.484401	0.027874	0.028227
RS	36	1.639961	1.107209	9143.225676	0.028017	0.028463
RS	37	1.783644	1.107209	8661.233138	0.026540	0.027082
RS	38	1.939193	1.079587	8306.616668	0.025453	0.026115
RS	39	2.107587	1.079587	7659.230935	0.023469	0.024235
RS	40	2.289886	1.071930	7014.746855	0.021495	0.022333
RS	41	2.487239	1.071930	6283.606076	0.019254	0.020129
RS	42	2.700890	1.087506	5470.184395	0.016762	0.017619
RS	43	2.932183	1.087506	4758.404792	0.014581	0.015388
RS	44	3.182577	1.126048	3942.193361	0.012080	0.012798
RS	45	3.453647	1.126048	3332.163644	0.010210	0.010834
RS	46	3.747103	1.175597	2658.366899	0.008146	0.008664
RS	47	4.064791	1.175597	2180.243656	0.006681	0.007107
RS	48	4.408713	1.214985	1699.246022	0.005207	0.005549
RS	49	4.781037	1.214985	1342.974391	0.004115	0.004386
RS	50	5.184106	1.226649	1026.034829	0.003144	0.003355
RS	51	5.620460	1.226649	770.995325	0.002362	0.002522
RS	52	6.092847	1.208286	569.038035	0.001744	0.001862
RS	53	6.604243	1.208286	398.995037	0.001223	0.001305
RS	54	7.157870	1.161394	278.262483	0.000853	0.000909
RS	55	7.757215	1.161394	177.388506	0.000544	0.000579
RS	56	8.406053	1.161394	108.257656	0.000332	0.000353
RS	57	9.108470	1.161394	63.023086	0.000193	0.000205
RS	58	9.868893	1.090409	36.386193	0.000111	0.000118
RS	59	10.692110	1.090409	18.161426	0.000056	0.000059
RS	60	11.583307	1.090409	8.505836	0.000026	0.000028
RS	61	12.548098	1.090409	3.718564	0.000011	0.000012
RS	62	13.592560	1.090409	1.508963	0.000005	0.000005
RS	63	14.723272	1.090409	0.841843	0.000003	0.000003
PA	4+25*2+4+6 0.160433033 0.020543435 14.723271833 0.094507336 0.219825192 0.480161996 1.066849519 1.655383740 1.734595464 1.761742007 2.121850314 2.874184374 3.621879865 3.665382381 3.120083546 2.374530292 1.796957531 1.449262236 1.259251808 1.159722348 1.107209345 1.079587082 1.071929808 1.087506158 1.126048204 1.175597497 1.214985087 1.226648805 1.208285820 1.161393555 1.090408724
//
IT	4078
RD	22
LK	-5170703.175443
QD	-1136.136220 -> -1122.048892
RI	0.0496669162
TR	0.160672	0.020399
MT	14.713527
MM	C_pi: 0.929357, n_recomb: 323011.413918
RS	0	0.000000	0.094324	26819.870354	0.083031	0.168910
RS	1	0.008257	0.094324	26508.643394	0.082067	0.058225
RS	2	0.017195	0.094324	26005.012038	0.080508	0.051595
RS	3	0.026872	0.094324	25304.422684	0.078339	0.051832
RS	4	0.037347	0.218816	10881.707789	0.033688	0.023456
RS	5	0.048688	0.218816	11162.861580	0.034559	0.025408
RS	6	0.060964	0.476562	5320.649552	0.016472	0.012397
RS	7	0.074255	0.476562	5595.920881	0.017324	0.013503
RS	8	0.088642	1.067079	2645.923502	0.008191	0.006926
RS	9	0.104218	1.067079	2821.653525	0.008735	0.007526
RS	10	0.121080	1.663075	1934.212044	0.005988	0.005281
RS	11	0.139334	1.663075	2070.521757	0.006410	0.006015
RS	12	0.159095	1.732432	2126.277949	0.006583	0.006521
RS	13	0.180488	1.732432	2272.948740	0.007037	0.007419
RS	14	0.203647	1.746997	2407.112640	0.007452	0.008193
RS	15	0.228718	1.746997	2567.895833	0.007950	0.008948
RS	16	0.255859	2.100095	2279.281119	0.007056	0.008086
RS	17	0.285242	2.100095	2432.548232	0.007531	0.008777
RS	18	0.317050	2.857250	1910.054858	0.005913	0.006916
RS	19	0.351485	2.857250	2042.722454	0.006324	0.007302
RS	20	0.388763	3.624008	1723.227943	0.005335	0.006061
RS	21	0.429118	3.624008	1844.792345	0.005711	0.006375
RS	22	0.472806	3.678694	1943.968638	0.006018	0.006653
RS	23	0.520101	3.678694	2077.531477	0.006432	0.006996
RS	24	0.571301	3.133018	2600.795142	0.008052	0.008603
RS	25	0.626729	3.133018	2765.766451	0.008562	0.009019
RS	26	0.686733	2.377325	3857.750131	0.011943	0.012441
RS	27	0.751691	2.377325	4061.925016	0.012575	0.013041
RS	28	0.822013	1.793139	5628.037343	0.017424	0.017951
RS	29	0.898141	1.793139	5833.993747	0.018061	0.018545
RS	30	0.980555	1.444030	7438.217588	0.023028	0.023525
RS	31	1.069774	1.444030	7557.914969	0.023398	0.023819
RS	32	1.166359	1.254781	8744.409233	0.027072	0.027480
RS	33	1.270918	1.254781	8689.586621	0.026902	0.027257
RS	34	1.384111	1.156331	9266.357084	0.028687	0.029072
RS	35	1.506650	1.156331	8995.628799	0.027849	0.028257
RS	36	1.639307	1.104322	9036.308592	0.027975	0.028478
RS	37	1.782917	1.104322	8557.348626	0.026492	0.027090
RS	38	1.938384	1.076455	8206.504577	0.025406	0.026123
RS	39	2.106688	1.076455	7563.838369	0.023417	0.024235
RS	40	2.288888	1.068315	6927.315444	0.021446	0.022334
RS	41	2.486132	1.068315	6201.780399	0.019200	0.020120
RS	42	2.699662	1.083958	5395.154181	0.016703	0.017598
RS	43	2.930823	1.083958	4690.217485	0.014520	0.015361
RS	44	3.181070	1.123599	3879.398542	0.012010	0.012754
RS	45	3.451979	1.123599	3277.691980	0.010147	0.010792
RS	46	3.745256	1.175056	2609.833766	0.008080	0.008613
RS	47	4.062748	1.175056	2140.462866	0.006627	0.007064
RS	48	4.406455	1.216263	1666.112321	0.005158	0.005507
RS	49	4.778541	1.216263	1317.445995	0.004079	0.004355
RS	50	5.181348	1.228817	1006.478205	0.003116	0.003330
RS	51	5.617415	1.228817	756.944752	0.002343	0.002505
RS	52	6.089486	1.210308	559.232433	0.001731	0.001850
RS	53	6.600536	1.210308	392.505737	0.001215	0.001298
RS	54	7.153781	1.162598	274.168874	0.000849	0.000906
RS	55	7.752705	1.162598	174.932018	0.000542	0.000577
RS	56	8.401082	1.162598	106.860486	0.000331	0.000352
RS	57	9.102993	1.162598	62.274506	0.000193	0.000205
RS	58	9.862859	1.090600	36.016713	0.000112	0.000118
RS	59	10.685466	1.090600	17.988724	0.000056	0.000059
RS	60	11.575992	1.090600	8.430980	0.000026	0.000028
RS	61	12.540047	1.090600	3.688732	0.000011	0.000012
RS	62	13.583701	1.090600	1.498147	0.000005	0.000005
RS	63	14.713527	1.090600	0.837015	0.000003	0.000003
PA	4+25*2+4+6 0.160672173 0.020398832 14.713527236 0.094323597 0.218815755 0.476561843 1.067079458 1.663075250 1.732431719 1.746997203 2.100095083 2.857250254 3.624007587 3.678693554 3.133018234 2.377324720 1.793139380 1.444029514 1.254780797 1.156331360 1.104322468 1.076455116 1.068315054 1.083958148 1.123598676 1.175055988 1.216263133 1.228817438 1.210308054 1.162597507 1.090599609
//
IT	3696
RD	23
LK	-5170675.822338
QD	-1145.251159 -> -1132.712603
RI	0.0498612971
TR	0.160897	0.020262
MT	14.704357
MM	C_pi: 0.926446, n_recomb: 319876.636367
RS	0	0.000000	0.094148	26606.080353	0.083176	0.168924
RS	1	0.008256	0.094148	26292.922256	0.082197	0.058221
RS	2	0.017193	0.094148	25788.750929	0.080621	0.051574
RS	3	0.026868	0.094148	25089.149746	0.078434	0.051777
RS	4	0.037342	0.217904	10811.870874	0.033800	0.023479
RS	5	0.048680	0.217904	11088.703323	0.034666	0.025424
RS	6	0.060955	0.473044	5301.223968	0.016573	0.012439
RS	7	0.074243	0.473044	5574.258131	0.017426	0.013551
RS	8	0.088628	1.067080	2615.911346	0.008178	0.006903
RS	9	0.104200	1.067080	2789.626558	0.008721	0.007502
RS	10	0.121058	1.670598	1903.680555	0.005951	0.005242
RS	11	0.139308	1.670598	2037.926116	0.006371	0.005971
RS	12	0.159064	1.730883	2104.179374	0.006578	0.006508
RS	13	0.180452	1.730883	2249.281579	0.007032	0.007399
RS	14	0.203605	1.733677	2398.038998	0.007497	0.008226
RS	15	0.228670	1.733677	2557.903072	0.007997	0.008980
RS	16	0.255803	2.080017	2274.542590	0.007111	0.008130
RS	17	0.285177	2.080017	2427.131070	0.007588	0.008828
RS	18	0.316976	2.841203	1898.022703	0.005934	0.006931
RS	19	0.351400	2.841203	2029.693592	0.006345	0.007325
RS	20	0.388666	3.625525	1701.834426	0.005320	0.006046
RS	21	0.429009	3.625525	1821.882114	0.005696	0.006365
RS	22	0.472682	3.690636	1914.443410	0.005985	0.006627
RS	23	0.519961	3.690636	2046.048593	0.006396	0.006972
RS	24	0.571143	3.144943	2560.077349	0.008003	0.008570
RS	25	0.626550	3.144943	2722.636564	0.008512	0.008985
RS	26	0.686532	2.379703	3808.405623	0.011906	0.012431
RS	27	0.751465	2.379703	4010.068586	0.012536	0.013029
RS	28	0.821759	1.789341	5573.380868	0.017424	0.017990
RS	29	0.897857	1.789341	5776.810693	0.018059	0.018581
RS	30	0.980236	1.439055	7374.022584	0.023053	0.023598
RS	31	1.069417	1.439055	7491.106427	0.023419	0.023885
RS	32	1.165960	1.250663	8663.651999	0.027084	0.027544
RS	33	1.270474	1.250663	8607.063562	0.026907	0.027312
RS	34	1.383615	1.153308	9169.825278	0.028667	0.029105
RS	35	1.506098	1.153308	8899.638818	0.027822	0.028283
RS	36	1.638692	1.101773	8934.804584	0.027932	0.028488
RS	37	1.782232	1.101773	8458.965469	0.026444	0.027096
RS	38	1.937623	1.073596	8112.412332	0.025361	0.026130
RS	39	2.105842	1.073596	7474.332668	0.023366	0.024235
RS	40	2.287949	1.064888	6846.040981	0.021402	0.022336
RS	41	2.485090	1.064888	6125.709884	0.019150	0.020113
RS	42	2.698507	1.080503	5325.804180	0.016650	0.017581
RS	43	2.929542	1.080503	4627.090673	0.014465	0.015338
RS	44	3.179651	1.121146	3821.294228	0.011946	0.012714
RS	45	3.450408	1.121146	3227.196567	0.010089	0.010753
RS	46	3.743518	1.174422	2564.773210	0.008018	0.008564
RS	47	4.060826	1.174422	2103.465349	0.006576	0.007024
RS	48	4.404329	1.217380	1635.246608	0.005112	0.005468
RS	49	4.776192	1.217380	1293.617483	0.004044	0.004325
RS	50	5.178754	1.230783	988.193569	0.003089	0.003306
RS	51	5.614550	1.230783	743.770805	0.002325	0.002488
RS	52	6.086324	1.212116	550.014372	0.001719	0.001839
RS	53	6.597046	1.212116	386.379106	0.001208	0.001291
RS	54	7.149932	1.163620	270.282210	0.000845	0.000902
RS	55	7.748462	1.163620	172.585293	0.000540	0.000575
RS	56	8.396404	1.163620	105.515741	0.000330	0.000351
RS	57	9.097839	1.163620	61.547329	0.000192	0.000204
RS	58	9.857181	1.090699	35.651627	0.000111	0.000118
RS	59	10.679213	1.090699	17.816276	0.000056	0.000059
RS	60	11.569108	1.090699	8.355259	0.000026	0.000027
RS	61	12.532471	1.090699	3.658058	0.000011	0.000012
RS	62	13.575365	1.090699	1.486785	0.000005	0.000005
RS	63	14.704357	1.090699	0.831697	0.000003	0.000003
PA	4+25*2+4+6 0.160897314 0.020262470 14.704357381 0.094148231 0.217903827 0.473044131 1.067080475 1.670597801 1.730882804 1.733677002 2.080016945 2.841203400 3.625524825 3.690635724 3.144942859 2.379703006 1.789341312 1.439055220 1.250662518 1.153308134 1.101773285 1.073596070 1.064888174 1.080502861 1.121145905 1.174421716 1.217379627 1.230782701 1.212115521 1.163619903 1.090699002
//
IT	3635
RD	24
LK	-5170651.476546
QD	-1154.376807 -> -1143.219088
RI	0.0500478275
TR	0.161109	0.020134
MT	14.695821
MM	C_pi: 0.923701, n_recomb: 316931.369543
RS	0	0.000000	0.093982	26405.065924	0.083315	0.168937
RS	1	0.008255	0.093982	26090.098284	0.082321	0.058218
RS	2	0.017191	0.093982	25585.426207	0.080729	0.051555
RS	3	0.026864	0.093982	24886.761875	0.078524	0.051726
RS	4	0.037337	0.217082	10744.107462	0.033900	0.023498
RS	5	0.048673	0.217082	11016.933182	0.034761	0.025434
RS	6	0.060946	0.469618	5284.206571	0.016673	0.012482
RS	7	0.074231	0.469618	5555.152487	0.017528	0.013600
RS	8	0.088614	1.066845	2588.323828	0.008167	0.006882
RS	9	0.104183	1.066845	2760.177867	0.008709	0.007480
RS	10	0.121038	1.677863	1875.042225	0.005916	0.005205
RS	11	0.139284	1.677863	2007.351103	0.006334	0.005928
RS	12	0.159036	1.729812	2082.942056	0.006572	0.006494
RS	13	0.180418	1.729812	2226.545062	0.007025	0.007380
RS	14	0.203566	1.721576	2388.856101	0.007537	0.008256
RS	15	0.228624	1.721576	2547.820455	0.008039	0.009008
RS	16	0.255751	2.061415	2269.779613	0.007162	0.008171
RS	17	0.285117	2.061415	2421.709886	0.007641	0.008876
RS	18	0.316908	2.825977	1886.753052	0.005953	0.006945
RS	19	0.351322	2.825977	2017.489121	0.006366	0.007347
RS	20	0.388577	3.626524	1682.001726	0.005307	0.006032
RS	21	0.428907	3.626524	1800.641037	0.005681	0.006356
RS	22	0.472567	3.701313	1887.207207	0.005955	0.006604
RS	23	0.519831	3.701313	2017.001321	0.006364	0.006951
RS	24	0.570996	3.155971	2522.298332	0.007959	0.008540
RS	25	0.626384	3.155971	2682.612560	0.008464	0.008954
RS	26	0.686345	2.381724	3762.533342	0.011872	0.012422
RS	27	0.751255	2.381724	3961.849338	0.012501	0.013019
RS	28	0.821523	1.785580	5522.468184	0.017425	0.018029
RS	29	0.897592	1.785580	5723.520090	0.018059	0.018616
RS	30	0.979940	1.434325	7313.631962	0.023076	0.023667
RS	31	1.069085	1.434325	7428.255173	0.023438	0.023947
RS	32	1.165589	1.246869	8586.870197	0.027094	0.027603
RS	33	1.270060	1.246869	8528.698070	0.026910	0.027363
RS	34	1.383154	1.150624	9077.758126	0.028643	0.029132
RS	35	1.505583	1.150624	8808.284891	0.027792	0.028304
RS	36	1.638119	1.099535	8838.433630	0.027888	0.028496
RS	37	1.781595	1.099535	8365.776792	0.026396	0.027098
RS	38	1.936914	1.070992	8023.935479	0.025318	0.026136
RS	39	2.105055	1.070992	7390.306085	0.023318	0.024234
RS	40	2.287075	1.061645	6770.432644	0.021362	0.022341
RS	41	2.484120	1.061645	6054.934940	0.019105	0.020108
RS	42	2.697431	1.077149	5261.641383	0.016602	0.017568
RS	43	2.928350	1.077149	4568.591502	0.014415	0.015317
RS	44	3.178330	1.118708	3767.470833	0.011887	0.012678
RS	45	3.448945	1.118708	3180.337778	0.010035	0.010717
RS	46	3.741899	1.173720	2522.886661	0.007960	0.008519
RS	47	4.059036	1.173720	2069.019834	0.006528	0.006986
RS	48	4.402350	1.218363	1606.465345	0.005069	0.005430
RS	49	4.774005	1.218363	1271.358114	0.004011	0.004296
RS	50	5.176338	1.232574	971.088742	0.003064	0.003283
RS	51	5.611882	1.232574	731.415091	0.002308	0.002472
RS	52	6.083379	1.213737	541.349312	0.001708	0.001829
RS	53	6.593797	1.213737	380.597237	0.001201	0.001284
RS	54	7.146348	1.164490	266.594961	0.000841	0.000898
RS	55	7.744510	1.164490	170.346510	0.000537	0.000573
RS	56	8.392049	1.164490	104.224220	0.000329	0.000350
RS	57	9.093040	1.164490	60.843183	0.000192	0.000204
RS	58	9.851895	1.090709	35.293194	0.000111	0.000118
RS	59	10.673392	1.090709	17.645235	0.000056	0.000059
RS	60	11.562700	1.090709	8.279223	0.000026	0.000027
RS	61	12.525418	1.090709	3.626783	0.000011	0.000012
RS	62	13.567605	1.090709	1.474976	0.000005	0.000005
RS	63	14.695821	1.090709	0.825942	0.000003	0.000003
PA	4+25*2+4+6 0.161108549 0.020133837 14.695820778 0.093981587 0.217081838 0.469617573 1.066845399 1.677862821 1.729811501 1.721576037 2.061414690 2.825976900 3.626523630 3.701312626 3.155971106 2.381723961 1.785580299 1.434325278 1.246868759 1.150624151 1.099535223 1.070992391 1.061644550 1.077149398 1.118708111 1.173720306 1.218363271 1.232573867 1.213736615 1.164489503 1.090709338
//
IT	3717
RD	25
LK	-5170629.811464
QD	-1163.440158 -> -1153.513449
RI	0.0502259308
TR	0.161307	0.020013
MT	14.687818
MM	C_pi: 0.921117, n_recomb: 314167.369337
RS	0	0.000000	0.093824	26216.238357	0.083447	0.168949
RS	1	0.008254	0.093824	25899.580613	0.082439	0.058215
RS	2	0.017189	0.093824	25394.449046	0.080831	0.051537
RS	3	0.026861	0.093824	24696.676778	0.078610	0.051680
RS	4	0.037332	0.216348	10678.277944	0.033989	0.023511
RS	5	0.048667	0.216348	10947.403375	0.034846	0.025439
RS	6	0.060938	0.466287	5269.442438	0.016773	0.012526
RS	7	0.074221	0.466287	5538.441611	0.017629	0.013649
RS	8	0.088601	1.066399	2563.003177	0.008158	0.006863
RS	9	0.104167	1.066399	2733.140145	0.008700	0.007462
RS	10	0.121019	1.684907	1848.162813	0.005883	0.005170
RS	11	0.139261	1.684907	1978.653832	0.006298	0.005888
RS	12	0.159009	1.729202	2062.541512	0.006565	0.006480
RS	13	0.180387	1.729202	2204.712297	0.007018	0.007360
RS	14	0.203530	1.710591	2379.650731	0.007574	0.008282
RS	15	0.228582	1.710591	2537.738788	0.008078	0.009033
RS	16	0.255702	2.044231	2264.989961	0.007210	0.008209
RS	17	0.285061	2.044231	2416.282183	0.007691	0.008921
RS	18	0.316843	2.811642	1876.156214	0.005972	0.006959
RS	19	0.351248	2.811642	2006.013533	0.006385	0.007367
RS	20	0.388493	3.627191	1663.577613	0.005295	0.006019
RS	21	0.428812	3.627191	1780.907133	0.005669	0.006348
RS	22	0.472459	3.710953	1862.036965	0.005927	0.006583
RS	23	0.519708	3.710953	1990.153517	0.006335	0.006931
RS	24	0.570857	3.166228	2487.220830	0.007917	0.008512
RS	25	0.626228	3.166228	2645.445382	0.008420	0.008925
RS	26	0.686169	2.383439	3719.918017	0.011841	0.012414
RS	27	0.751057	2.383439	3917.043919	0.012468	0.013010
RS	28	0.821302	1.781860	5475.167359	0.017428	0.018067
RS	29	0.897343	1.781860	5673.984980	0.018060	0.018651
RS	30	0.979662	1.429817	7257.027689	0.023099	0.023733
RS	31	1.068774	1.429817	7369.333779	0.023457	0.024007
RS	32	1.165242	1.243364	8514.130326	0.027101	0.027657
RS	33	1.269672	1.243364	8454.533280	0.026911	0.027409
RS	34	1.382721	1.148239	8990.239517	0.028616	0.029154
RS	35	1.505101	1.148239	8721.610156	0.027761	0.028320
RS	36	1.637582	1.097574	8747.153878	0.027842	0.028500
RS	37	1.780997	1.097574	8277.703258	0.026348	0.027098
RS	38	1.936250	1.068618	7940.901255	0.025276	0.026141
RS	39	2.104317	1.068618	7311.565911	0.023273	0.024234
RS	40	2.286255	1.058569	6700.217367	0.021327	0.022347
RS	41	2.483211	1.058569	5989.189939	0.019064	0.020105
RS	42	2.696422	1.073892	5202.361625	0.016559	0.017557
RS	43	2.927232	1.073892	4514.446923	0.014370	0.015300
RS	44	3.177092	1.116291	3717.643853	0.011833	0.012645
RS	45	3.447574	1.116291	3136.879557	0.009985	0.010684
RS	46	3.740382	1.172964	2483.959886	0.007906	0.008477
RS	47	4.057357	1.172964	2036.961847	0.006484	0.006950
RS	48	4.400495	1.219230	1579.634962	0.005028	0.005395
RS	49	4.771954	1.219230	1250.575074	0.003981	0.004269
RS	50	5.174073	1.234207	955.100257	0.003040	0.003261
RS	51	5.609381	1.234207	719.839579	0.002291	0.002457
RS	52	6.080619	1.215187	533.216651	0.001697	0.001818
RS	53	6.590751	1.215187	375.151490	0.001194	0.001278
RS	54	7.142989	1.165210	263.107894	0.000837	0.000894
RS	55	7.740806	1.165210	168.218026	0.000535	0.000571
RS	56	8.387966	1.165210	102.988563	0.000328	0.000348
RS	57	9.088541	1.165210	60.164339	0.000192	0.000203
RS	58	9.846940	1.090654	34.942805	0.000111	0.000117
RS	59	10.667935	1.090654	17.476746	0.000056	0.000059
RS	60	11.556692	1.090654	8.203634	0.000026	0.000027
RS	61	12.518806	1.090654	3.595348	0.000011	0.000012
RS	62	13.560330	1.090654	1.462944	0.000005	0.000005
RS	63	14.687818	1.090654	0.819917	0.000003	0.000003
PA	4+25*2+4+6 0.161307049 0.020012601 14.687818197 0.093823618 0.216348347 0.466286822 1.066399386 1.684906614 1.729201945 1.710590600 2.044230598 2.811641867 3.627191125 3.710952638 3.166228397 2.383438860 1.781859545 1.429816748 1.243364462 1.148238576 1.097574344 1.068618198 1.058568687 1.073891989 1.116290553 1.172963628 1.219230064 1.234206601 1.215186974 1.165210246 1.090654144
//
