# Supplementary material for: African bushpigs exhibit porous species boundaries and appeared in Madagascar concurrently with human arrival
Source: Nat Commun. 2024 Jan 3;15:172. doi: 10.1038/s41467-023-44105-1 (PMC10764920; doi:10.1038/s41467-023-44105-1)
Supplement: Supplementary file 9 — Source Data [file 41467_2023_44105_MOESM9_ESM.zip › sourceData/Fig3a.psmc/BPigTan00039.psmc]

CC
CC	Brief Description of the file format:
CC	  CC  comments
CC	  MM  useful-messages
CC	  RD  round-of-iterations
CC	  LL  \log[P(sequence)]
CC	  QD  Q-before-opt Q-after-opt
CC	  TR  \theta_0 \rho_0
CC	  RS  k t_k \lambda_k \pi_k \sum_{l\not=k}A_{kl} A_{kk}
CC	  DC  begin end best-k t_k+\Delta_k max-prob
CC
MM	Version: 0.6.5-r67
MM	pattern:4+25*2+4+6, n:63, n_free_lambdas:28
MM	n_iterations:25, skip:1, max_t:15, theta/rho:5
MM	is_decoding:0
MM	n_seqs:16, sum_L:17160996, sum_n:2628755
RD	0
LK	0.000000
QD	0.000000 -> 0.000000
RI	inf
TR	0.166269	0.033254
MT	15.000000
MM	C_pi: 1.000000, n_recomb: 561336.514726
RS	0	0.000000	1.000000	4558.571195	0.008121	0.000000
RS	1	0.008290	1.000000	4894.731228	0.008720	0.000000
RS	2	0.017266	1.000000	5251.983349	0.009356	0.000000
RS	3	0.026987	1.000000	5631.017566	0.010031	0.000000
RS	4	0.037514	1.000000	6032.426531	0.010747	0.000000
RS	5	0.048914	1.000000	6456.677753	0.011502	0.000000
RS	6	0.061258	1.000000	6904.081737	0.012299	0.000000
RS	7	0.074626	1.000000	7374.755800	0.013138	0.000000
RS	8	0.089102	1.000000	7868.583338	0.014018	0.000000
RS	9	0.104778	1.000000	8385.168415	0.014938	0.000000
RS	10	0.121753	1.000000	8923.785704	0.015897	0.000000
RS	11	0.140135	1.000000	9483.325926	0.016894	0.000000
RS	12	0.160042	1.000000	10062.237233	0.017925	0.000000
RS	13	0.181598	1.000000	10658.463198	0.018988	0.000000
RS	14	0.204942	1.000000	11269.378510	0.020076	0.000000
RS	15	0.230221	1.000000	11891.723859	0.021185	0.000000
RS	16	0.257595	1.000000	12521.542060	0.022307	0.000000
RS	17	0.287238	1.000000	13154.118067	0.023434	0.000000
RS	18	0.319339	1.000000	13783.926218	0.024556	0.000000
RS	19	0.354100	1.000000	14404.588833	0.025661	0.000000
RS	20	0.391744	1.000000	15008.851064	0.026738	0.000000
RS	21	0.432507	1.000000	15588.577732	0.027770	0.000000
RS	22	0.476650	1.000000	16134.778596	0.028744	0.000000
RS	23	0.524453	1.000000	16637.669110	0.029639	0.000000
RS	24	0.576218	1.000000	17086.774086	0.030439	0.000000
RS	25	0.632274	1.000000	17471.081578	0.031124	0.000000
RS	26	0.692977	1.000000	17779.253765	0.031673	0.000000
RS	27	0.758711	1.000000	17999.900196	0.032066	0.000000
RS	28	0.829896	1.000000	18121.916555	0.032284	0.000000
RS	29	0.906981	1.000000	18134.888684	0.032307	0.000000
RS	30	0.990456	1.000000	18029.557025	0.032119	0.000000
RS	31	1.080851	1.000000	17798.330739	0.031707	0.000000
RS	32	1.178739	1.000000	17435.833682	0.031061	0.000000
RS	33	1.284742	1.000000	16939.456433	0.030177	0.000000
RS	34	1.399532	1.000000	16309.880172	0.029055	0.000000
RS	35	1.523838	1.000000	15551.530326	0.027704	0.000000
RS	36	1.658449	1.000000	14672.911528	0.026139	0.000000
RS	37	1.804218	1.000000	13686.772167	0.024382	0.000000
RS	38	1.962071	1.000000	12610.048100	0.022464	0.000000
RS	39	2.133009	1.000000	11463.542601	0.020422	0.000000
RS	40	2.318118	1.000000	10271.314580	0.018298	0.000000
RS	41	2.518571	1.000000	9059.769965	0.016140	0.000000
RS	42	2.735641	1.000000	7856.481359	0.013996	0.000000
RS	43	2.970706	1.000000	6688.796317	0.011916	0.000000
RS	44	3.225257	1.000000	5582.330951	0.009945	0.000000
RS	45	3.500909	1.000000	4559.477336	0.008123	0.000000
RS	46	3.799411	1.000000	3638.073591	0.006481	0.000000
RS	47	4.122659	1.000000	2830.387946	0.005042	0.000000
RS	48	4.472702	1.000000	2142.547570	0.003817	0.000000
RS	49	4.851763	1.000000	1574.497983	0.002805	0.000000
RS	50	5.262247	1.000000	1120.513285	0.001996	0.000000
RS	51	5.706758	1.000000	770.200378	0.001372	0.000000
RS	52	6.188118	1.000000	509.866026	0.000908	0.000000
RS	53	6.709380	1.000000	324.059984	0.000577	0.000000
RS	54	7.273854	1.000000	197.084413	0.000351	0.000000
RS	55	7.885120	1.000000	114.276635	0.000204	0.000000
RS	56	8.547059	1.000000	62.926292	0.000112	0.000000
RS	57	9.263869	1.000000	32.766314	0.000058	0.000000
RS	58	10.040101	1.000000	16.059931	0.000029	0.000000
RS	59	10.880679	1.000000	7.372533	0.000013	0.000000
RS	60	11.790939	1.000000	3.152872	0.000006	0.000000
RS	61	12.776655	1.000000	1.248766	0.000002	0.000000
RS	62	13.844085	1.000000	0.455201	0.000001	0.000000
RS	63	15.000000	1.000000	0.213840	0.000000	0.000000
PA	4+25*2+4+6 0.166269436 0.033253887 15.000000000 1.000000000 1.000000000 1.000000000 1.000000000 1.000000000 1.000000000 1.000000000 1.000000000 1.000000000 1.000000000 1.000000000 1.000000000 1.000000000 1.000000000 1.000000000 1.000000000 1.000000000 1.000000000 1.000000000 1.000000000 1.000000000 1.000000000 1.000000000 1.000000000 1.000000000 1.000000000 1.000000000 1.000000000
//
IT	4153
RD	1
LK	-6620141.851358
QD	-971.458485 -> -527.492998
RI	0.0066837662
TR	0.165441	0.032361
MT	15.367355
MM	C_pi: 1.043470, n_recomb: 569863.577202
RS	0	0.000000	0.826605	5620.041718	0.009862	0.022254
RS	1	0.008331	0.826605	6025.513731	0.010574	0.011572
RS	2	0.017356	0.826605	6454.667940	0.011327	0.010191
RS	3	0.027133	0.826605	6907.927937	0.012122	0.009339
RS	4	0.037724	1.100778	5555.582472	0.009749	0.008738
RS	5	0.049198	1.100778	5954.579882	0.010449	0.008352
RS	6	0.061628	1.175654	5972.770076	0.010481	0.008455
RS	7	0.075093	1.175654	6395.079635	0.011222	0.008958
RS	8	0.089680	1.161565	6922.988463	0.012149	0.009902
RS	9	0.105482	1.161565	7396.187885	0.012979	0.011224
RS	10	0.122601	1.116106	8211.384681	0.014409	0.012752
RS	11	0.141145	1.116106	8745.580616	0.015347	0.014322
RS	12	0.161235	1.074974	9653.661116	0.016940	0.015954
RS	13	0.182999	1.074974	10243.443685	0.017975	0.017617
RS	14	0.206575	1.046948	11137.441006	0.019544	0.019230
RS	15	0.232116	1.046948	11767.657396	0.020650	0.020754
RS	16	0.259784	1.032539	12578.343933	0.022073	0.022187
RS	17	0.289758	1.032539	13227.104113	0.023211	0.023516
RS	18	0.322228	1.029366	13916.965894	0.024422	0.024713
RS	19	0.357404	1.029366	14557.866644	0.025546	0.025756
RS	20	0.395510	1.034049	15116.546064	0.026527	0.026651
RS	21	0.436791	1.034049	15719.914814	0.027585	0.027419
RS	22	0.481511	1.041584	16176.661459	0.028387	0.028095
RS	23	0.529957	1.041584	16709.314314	0.029322	0.028710
RS	24	0.582438	1.047636	17094.527135	0.029998	0.029290
RS	25	0.639292	1.047636	17517.828384	0.030740	0.029848
RS	26	0.700882	1.050251	17825.630133	0.031281	0.030378
RS	27	0.767603	1.050251	18094.753386	0.031753	0.030857
RS	28	0.839883	1.049826	18275.842764	0.032071	0.031249
RS	29	0.918184	1.049826	18343.005328	0.032188	0.031515
RS	30	1.003009	1.047741	18328.535072	0.032163	0.031616
RS	31	1.094900	1.047741	18150.498087	0.031851	0.031520
RS	32	1.194447	1.045106	17882.985441	0.031381	0.031202
RS	33	1.302287	1.045106	17430.842628	0.030588	0.030645
RS	34	1.419111	1.042569	16879.879739	0.029621	0.029836
RS	35	1.545668	1.042569	16149.376577	0.028339	0.028771
RS	36	1.682768	1.040611	15318.192186	0.026880	0.027452
RS	37	1.831290	1.040611	14338.737813	0.025162	0.025891
RS	38	1.992185	1.039682	13270.501393	0.023287	0.024110
RS	39	2.166485	1.039682	12109.245132	0.021249	0.022145
RS	40	2.355305	1.040007	10889.789479	0.019109	0.020040
RS	41	2.559856	1.040007	9646.089468	0.016927	0.017851
RS	42	2.781447	1.041414	8392.342785	0.014727	0.015636
RS	43	3.021500	1.041414	7181.164250	0.012602	0.013454
RS	44	3.281551	1.043341	6015.621907	0.010556	0.011360
RS	45	3.563267	1.043341	4943.724218	0.008675	0.009402
RS	46	3.868453	1.044999	3965.121094	0.006958	0.007616
RS	47	4.199064	1.044999	3107.822448	0.005454	0.006029
RS	48	4.557218	1.045711	2369.826098	0.004159	0.004654
RS	49	4.945209	1.045711	1756.579373	0.003082	0.003495
RS	50	5.365524	1.045162	1262.093154	0.002215	0.002546
RS	51	5.820855	1.045162	875.753536	0.001537	0.001794
RS	52	6.314120	1.043503	586.288148	0.001029	0.001218
RS	53	6.848478	1.043503	376.289964	0.000660	0.000794
RS	54	7.427354	1.040618	231.691422	0.000407	0.000495
RS	55	8.054456	1.040618	135.583348	0.000238	0.000294
RS	56	8.733801	1.040618	75.383650	0.000132	0.000166
RS	57	9.469742	1.040618	39.653467	0.000070	0.000088
RS	58	10.266995	1.036500	19.693757	0.000035	0.000044
RS	59	11.130666	1.036500	9.111329	0.000016	0.000021
RS	60	12.066290	1.036500	3.927931	0.000007	0.000009
RS	61	13.079860	1.036500	1.568701	0.000003	0.000004
RS	62	14.177870	1.036500	0.576724	0.000001	0.000001
RS	63	15.367355	1.036500	0.274278	0.000000	0.000001
PA	4+25*2+4+6 0.165440924 0.032360838 15.367355347 0.826605320 1.100778103 1.175654411 1.161564827 1.116106033 1.074974060 1.046948433 1.032538891 1.029365778 1.034049034 1.041583538 1.047636032 1.050251245 1.049825668 1.047740936 1.045106173 1.042568684 1.040611267 1.039682388 1.040006876 1.041414261 1.043340683 1.044999123 1.045711040 1.045161724 1.043503046 1.040618420 1.036499798
//
IT	3927
RD	2
LK	-6619473.135900
QD	-488.880521 -> -353.377267
RI	0.0051278801
TR	0.164659	0.031701
MT	15.624207
MM	C_pi: 1.058469, n_recomb: 566335.568844
RS	0	0.000000	0.716461	6461.342619	0.011409	0.022176
RS	1	0.008359	0.716461	6917.838033	0.012215	0.011743
RS	2	0.017417	0.716461	7399.149518	0.013065	0.010763
RS	3	0.027233	0.716461	7905.339995	0.013959	0.010596
RS	4	0.037868	1.152342	5261.098062	0.009290	0.008010
RS	5	0.049393	1.152342	5642.875170	0.009964	0.008047
RS	6	0.061881	1.293126	5392.263949	0.009521	0.007829
RS	7	0.075414	1.293126	5780.958709	0.010208	0.008389
RS	8	0.090077	1.268700	6310.610327	0.011143	0.009414
RS	9	0.105966	1.268700	6751.268306	0.011921	0.010653
RS	10	0.123183	1.182134	7739.168189	0.013665	0.012543
RS	11	0.141840	1.182134	8251.903777	0.014571	0.013992
RS	12	0.162056	1.105974	9385.854687	0.016573	0.016069
RS	13	0.183962	1.105974	9966.352131	0.017598	0.017631
RS	14	0.207699	1.055626	11062.615136	0.019534	0.019648
RS	15	0.233421	1.055626	11691.903208	0.020645	0.021102
RS	16	0.261292	1.030840	12623.409216	0.022290	0.022787
RS	17	0.291494	1.030840	13274.106491	0.023439	0.024083
RS	18	0.324220	1.026931	13975.454911	0.024677	0.025330
RS	19	0.359682	1.026931	14617.221845	0.025810	0.026353
RS	20	0.398108	1.037867	15085.890041	0.026638	0.027107
RS	21	0.439746	1.037867	15688.694755	0.027702	0.027857
RS	22	0.484865	1.054182	16013.793583	0.028276	0.028313
RS	23	0.533756	1.054182	16547.453457	0.029218	0.028915
RS	24	0.586733	1.067366	16826.379617	0.029711	0.029317
RS	25	0.644139	1.067366	17255.967206	0.030470	0.029867
RS	26	0.706344	1.073550	17516.938033	0.030930	0.030315
RS	27	0.773749	1.073550	17799.437857	0.031429	0.030785
RS	28	0.846788	1.073675	17987.571590	0.031761	0.031176
RS	29	0.925933	1.073675	18074.364033	0.031915	0.031422
RS	30	1.011694	1.070659	18096.059448	0.031953	0.031559
RS	31	1.104623	1.070659	17941.436114	0.031680	0.031430
RS	32	1.205321	1.066740	17718.120323	0.031286	0.031152
RS	33	1.314437	1.066740	17290.279212	0.030530	0.030552
RS	34	1.432674	1.063161	16778.748484	0.029627	0.029773
RS	35	1.560795	1.063161	16070.989205	0.028377	0.028662
RS	36	1.699626	1.060825	15266.433990	0.026957	0.027352
RS	37	1.850062	1.060825	14307.097696	0.025263	0.025750
RS	38	2.013073	1.060577	13249.232678	0.023395	0.023958
RS	39	2.189711	1.060577	12106.293542	0.021377	0.021968
RS	40	2.381115	1.062808	10884.771800	0.019220	0.019843
RS	41	2.588518	1.062808	9659.103524	0.017055	0.017652
RS	42	2.813259	1.067116	8399.330672	0.014831	0.015425
RS	43	3.056787	1.067116	7205.794627	0.012724	0.013265
RS	44	3.320673	1.072304	6036.846693	0.010659	0.011180
RS	45	3.606617	1.072304	4979.456647	0.008792	0.009258
RS	46	3.916464	1.076749	4000.627872	0.007064	0.007496
RS	47	4.252212	1.076749	3151.128826	0.005564	0.005944
RS	48	4.616026	1.079074	2412.472847	0.004260	0.004596
RS	49	5.010252	1.079074	1799.113432	0.003177	0.003462
RS	50	5.437434	1.078681	1300.875410	0.002297	0.002532
RS	51	5.900324	1.078681	908.953563	0.001605	0.001790
RS	52	6.401909	1.075933	613.474548	0.001083	0.001223
RS	53	6.945422	1.075933	396.638421	0.000700	0.000800
RS	54	7.534370	1.070758	246.499319	0.000435	0.000503
RS	55	8.172550	1.070758	145.262285	0.000256	0.000300
RS	56	8.864076	1.070758	81.363964	0.000144	0.000170
RS	57	9.613410	1.070758	43.134001	0.000076	0.000091
RS	58	10.425383	1.063203	21.642524	0.000038	0.000046
RS	59	11.305230	1.063203	10.073509	0.000018	0.000022
RS	60	12.258627	1.063203	4.370050	0.000008	0.000009
RS	61	13.291721	1.063203	1.756669	0.000003	0.000004
RS	62	14.411175	1.063203	0.650202	0.000001	0.000001
RS	63	15.624207	1.063203	0.312287	0.000001	0.000001
PA	4+25*2+4+6 0.164658805 0.031701447 15.624206800 0.716460754 1.152342434 1.293125560 1.268700200 1.182134061 1.105974331 1.055625943 1.030840273 1.026931212 1.037867391 1.054181713 1.067366330 1.073550410 1.073675058 1.070658671 1.066740346 1.063160533 1.060824557 1.060576717 1.062808006 1.067115515 1.072304348 1.076749321 1.079073512 1.078680664 1.075932516 1.070758068 1.063202746
//
IT	4193
RD	3
LK	-6619244.274300
QD	-369.590589 -> -297.967917
RI	0.0045680038
TR	0.164206	0.031206
MT	15.785958
MM	C_pi: 1.063205, n_recomb: 560088.806415
RS	0	0.000000	0.651707	7036.913613	0.012564	0.022105
RS	1	0.008377	0.651707	7525.969420	0.013437	0.011843
RS	2	0.017456	0.651707	8040.082424	0.014355	0.011131
RS	3	0.027295	0.651707	8578.986600	0.015317	0.011484
RS	4	0.037958	1.187873	5035.723074	0.008991	0.007533
RS	5	0.049515	1.187873	5403.538302	0.009648	0.007837
RS	6	0.062039	1.382649	4981.264325	0.008894	0.007389
RS	7	0.075613	1.382649	5344.783869	0.009543	0.007979
RS	8	0.090324	1.350718	5864.690321	0.010471	0.009032
RS	9	0.106267	1.350718	6279.913742	0.011212	0.010201
RS	10	0.123546	1.228061	7383.610545	0.013183	0.012341
RS	11	0.142272	1.228061	7878.406065	0.014066	0.013692
RS	12	0.162567	1.122411	9177.922088	0.016387	0.016099
RS	13	0.184562	1.122411	9749.225493	0.017407	0.017580
RS	14	0.208400	1.053731	11004.332191	0.019647	0.019912
RS	15	0.234234	1.053731	11630.286355	0.020765	0.021321
RS	16	0.262233	1.020461	12660.006203	0.022604	0.023207
RS	17	0.292576	1.020461	13308.581469	0.023762	0.024496
RS	18	0.325462	1.016002	14014.887231	0.025023	0.025771
RS	19	0.361103	1.016002	14652.357341	0.026161	0.026810
RS	20	0.399729	1.032477	15033.946705	0.026842	0.027418
RS	21	0.441591	1.032477	15630.119131	0.027907	0.028192
RS	22	0.486959	1.056642	15831.689377	0.028266	0.028435
RS	23	0.536128	1.056642	16359.094966	0.029208	0.029064
RS	24	0.589416	1.076116	16540.125136	0.029531	0.029298
RS	25	0.647168	1.076116	16966.980693	0.030293	0.029876
RS	26	0.709757	1.085171	17184.823164	0.030682	0.030251
RS	27	0.777590	1.085171	17469.588821	0.031191	0.030744
RS	28	0.851104	1.085366	17661.055431	0.031533	0.031137
RS	29	0.930777	1.085366	17754.518887	0.031699	0.031395
RS	30	1.017125	1.081202	17801.870665	0.031784	0.031562
RS	31	1.110705	1.081202	17656.764695	0.031525	0.031430
RS	32	1.212125	1.076030	17462.707947	0.031178	0.031179
RS	33	1.322040	1.076030	17045.888458	0.030434	0.030564
RS	34	1.441163	1.071606	16557.968380	0.029563	0.029792
RS	35	1.570264	1.071606	15862.248074	0.028321	0.028658
RS	36	1.710181	1.069209	15070.976580	0.026908	0.027332
RS	37	1.861818	1.069209	14125.628968	0.025220	0.025705
RS	38	2.026157	1.070040	13070.246212	0.023336	0.023876
RS	39	2.204263	1.070040	11945.534021	0.021328	0.021868
RS	40	2.397289	1.074630	10721.300493	0.019142	0.019700
RS	41	2.606485	1.074630	9519.961780	0.016997	0.017510
RS	42	2.833204	1.082321	8260.773069	0.014749	0.015253
RS	43	3.078916	1.082321	7096.525211	0.012670	0.013114
RS	44	3.345210	1.091255	5936.195416	0.010599	0.011022
RS	45	3.633812	1.091255	4908.164265	0.008763	0.009134
RS	46	3.946590	1.098925	3943.664193	0.007041	0.007387
RS	47	4.285568	1.098925	3117.418610	0.005566	0.005869
RS	48	4.652943	1.103231	2392.291601	0.004271	0.004542
RS	49	5.051092	1.103231	1792.483456	0.003200	0.003430
RS	50	5.482594	1.103286	1302.175464	0.002325	0.002517
RS	51	5.950242	1.103286	914.917024	0.001634	0.001786
RS	52	6.457065	1.099693	621.505602	0.001110	0.001225
RS	53	7.006344	1.099693	404.231220	0.000722	0.000806
RS	54	7.601635	1.092489	253.145888	0.000452	0.000509
RS	55	8.246793	1.092489	150.036222	0.000268	0.000305
RS	56	8.945996	1.092489	84.550930	0.000151	0.000173
RS	57	9.703769	1.092489	45.114168	0.000081	0.000093
RS	58	10.525021	1.081766	22.833244	0.000041	0.000047
RS	59	11.415069	1.081766	10.680764	0.000019	0.000022
RS	60	12.379674	1.081766	4.657787	0.000008	0.000010
RS	61	13.425084	1.081766	1.882645	0.000003	0.000004
RS	62	14.558067	1.081766	0.700856	0.000001	0.000001
RS	63	15.785958	1.081766	0.339524	0.000001	0.000001
PA	4+25*2+4+6 0.164205633 0.031206354 15.785958144 0.651707235 1.187872889 1.382649362 1.350717507 1.228061461 1.122410862 1.053731290 1.020460852 1.016001578 1.032477009 1.056641794 1.076115860 1.085170738 1.085366363 1.081202133 1.076029521 1.071606394 1.069209370 1.070039795 1.074630318 1.082321191 1.091254688 1.098924540 1.103231275 1.103286379 1.099692766 1.092489383 1.081766064
//
IT	4478
RD	4
LK	-6619114.098019
QD	-319.174728 -> -268.928277
RI	0.0043873616
TR	0.164017	0.030817
MT	15.884611
MM	C_pi: 1.063960, n_recomb: 553597.481257
RS	0	0.000000	0.611744	7417.402390	0.013399	0.022054
RS	1	0.008388	0.611744	7926.582970	0.014318	0.011907
RS	2	0.017479	0.611744	8460.670658	0.015283	0.011376
RS	3	0.027332	0.611744	9019.136487	0.016292	0.012100
RS	4	0.038012	1.213218	4863.877588	0.008786	0.007222
RS	5	0.049588	1.213218	5220.659702	0.009430	0.007694
RS	6	0.062135	1.452647	4680.497089	0.008455	0.007079
RS	7	0.075734	1.452647	5024.931443	0.009077	0.007682
RS	8	0.090474	1.416667	5526.531688	0.009983	0.008741
RS	9	0.106450	1.416667	5921.621193	0.010697	0.009851
RS	10	0.123766	1.263364	7102.330572	0.012829	0.012173
RS	11	0.142534	1.263364	7582.092733	0.013696	0.013442
RS	12	0.162877	1.133272	9002.959103	0.016263	0.016102
RS	13	0.184926	1.133272	9565.664207	0.017279	0.017514
RS	14	0.208824	1.049483	10946.707417	0.019774	0.020103
RS	15	0.234727	1.049483	11568.476328	0.020897	0.021473
RS	16	0.262803	1.009047	12681.194785	0.022907	0.023529
RS	17	0.293233	1.009047	13326.224188	0.024072	0.024815
RS	18	0.326215	1.003928	14037.754287	0.025357	0.026114
RS	19	0.361964	1.003928	14669.501884	0.026498	0.027171
RS	20	0.400712	1.025059	14974.161988	0.027049	0.027648
RS	21	0.442709	1.025059	15562.462021	0.028112	0.028448
RS	22	0.488229	1.055991	15655.836910	0.028280	0.028501
RS	23	0.537567	1.055991	16175.639977	0.029219	0.029158
RS	24	0.591044	1.080748	16274.566629	0.029398	0.029251
RS	25	0.649005	1.080748	16696.647854	0.030160	0.029858
RS	26	0.711829	1.091811	16883.495726	0.030498	0.030182
RS	27	0.779921	1.091811	17167.277373	0.031010	0.030700
RS	28	0.853725	1.091416	17368.631775	0.031374	0.031111
RS	29	0.933719	1.091416	17464.059768	0.031546	0.031384
RS	30	1.020423	1.085665	17538.331611	0.031681	0.031592
RS	31	1.114399	1.085665	17396.637703	0.031425	0.031463
RS	32	1.216257	1.078978	17229.095315	0.031122	0.031243
RS	33	1.326659	1.078978	16816.180327	0.030376	0.030617
RS	34	1.446321	1.073573	16346.634387	0.029528	0.029853
RS	35	1.576019	1.073573	15655.530243	0.028280	0.028699
RS	36	1.716596	1.071047	14871.472624	0.026863	0.027353
RS	37	1.868964	1.071047	13933.295390	0.025169	0.025704
RS	38	2.034112	1.072937	12874.941009	0.023257	0.023831
RS	39	2.213111	1.072937	11763.165030	0.021249	0.021809
RS	40	2.407125	1.079914	10532.583204	0.019026	0.019588
RS	41	2.617411	1.079914	9352.442494	0.016894	0.017399
RS	42	2.845335	1.091070	8092.512976	0.014618	0.015103
RS	43	3.092377	1.091070	6956.749270	0.012566	0.012984
RS	44	3.360139	1.103874	5805.877668	0.010488	0.010880
RS	45	3.650360	1.103874	4808.449743	0.008686	0.009023
RS	46	3.964923	1.114922	3860.629480	0.006974	0.007285
RS	47	4.305870	1.114922	3060.370985	0.005528	0.005798
RS	48	4.675415	1.121358	2351.956904	0.004248	0.004489
RS	49	5.075955	1.121358	1769.116885	0.003196	0.003400
RS	50	5.510091	1.121992	1290.022072	0.002330	0.002501
RS	51	5.980640	1.121992	910.629974	0.001645	0.001781
RS	52	6.490657	1.117674	621.994178	0.001124	0.001227
RS	53	7.043451	1.117674	406.613924	0.000734	0.000810
RS	54	7.642612	1.108587	256.334171	0.000463	0.000514
RS	55	8.292027	1.108587	152.674740	0.000276	0.000309
RS	56	8.995913	1.108587	86.491151	0.000156	0.000176
RS	57	9.758837	1.108587	46.409307	0.000084	0.000095
RS	58	10.585752	1.094893	23.669819	0.000043	0.000049
RS	59	11.482025	1.094893	11.119928	0.000020	0.000023
RS	60	12.453473	1.094893	4.871532	0.000009	0.000010
RS	61	13.506402	1.094893	1.978612	0.000004	0.000004
RS	62	14.647645	1.094893	0.740379	0.000001	0.000002
RS	63	15.884611	1.094893	0.361485	0.000001	0.000001
PA	4+25*2+4+6 0.164016912 0.030816865 15.884611350 0.611743572 1.213217864 1.452647094 1.416667290 1.263364351 1.133271821 1.049483005 1.009047312 1.003927684 1.025058803 1.055991455 1.080747902 1.091811170 1.091416440 1.085664797 1.078978254 1.073573163 1.071046829 1.072937418 1.079913919 1.091069965 1.103874365 1.114921981 1.121357650 1.121991962 1.117673957 1.108587327 1.094892746
//
IT	3699
RD	5
LK	-6619019.688678
QD	-289.254347 -> -249.516604
RI	0.0043689716
TR	0.163998	0.030495
MT	15.944419
MM	C_pi: 1.063036, n_recomb: 547443.774766
RS	0	0.000000	0.585352	7670.523971	0.014012	0.022018
RS	1	0.008394	0.585352	8192.180920	0.014964	0.011951
RS	2	0.017493	0.585352	8738.447905	0.015962	0.011544
RS	3	0.027355	0.585352	9308.592841	0.017004	0.012530
RS	4	0.038045	1.229631	4737.927121	0.008655	0.007018
RS	5	0.049632	1.229631	5086.386183	0.009291	0.007603
RS	6	0.062193	1.506256	4458.574010	0.008144	0.006858
RS	7	0.075807	1.506256	4788.561272	0.008747	0.007469
RS	8	0.090564	1.469898	5265.423281	0.009618	0.008516
RS	9	0.106560	1.469898	5644.487206	0.010311	0.009580
RS	10	0.123899	1.291331	6875.087319	0.012559	0.012036
RS	11	0.142693	1.291331	7342.220291	0.013412	0.013240
RS	12	0.163064	1.141296	8850.899770	0.016168	0.016096
RS	13	0.185146	1.141296	9405.683198	0.017181	0.017448
RS	14	0.209081	1.045099	10885.774557	0.019885	0.020248
RS	15	0.235025	1.045099	11502.998667	0.021012	0.021584
RS	16	0.263147	0.998574	12685.829244	0.023173	0.023790
RS	17	0.293629	0.998574	13326.698478	0.024344	0.025071
RS	18	0.326670	0.992732	14043.889368	0.025654	0.026396
RS	19	0.362485	0.992732	14669.548334	0.026796	0.027466
RS	20	0.401306	1.017836	14906.517355	0.027229	0.027827
RS	21	0.443385	1.017836	15486.981077	0.028290	0.028648
RS	22	0.488997	1.054690	15485.692581	0.028287	0.028533
RS	23	0.538437	1.054690	15998.092006	0.029223	0.029213
RS	24	0.592028	1.083943	16028.498290	0.029279	0.029186
RS	25	0.650116	1.083943	16445.721995	0.030041	0.029817
RS	26	0.713081	1.096343	16612.121715	0.030345	0.030109
RS	27	0.781331	1.096343	16894.174347	0.030860	0.030647
RS	28	0.855309	1.094839	17111.944415	0.031258	0.031090
RS	29	0.935498	1.094839	17207.696001	0.031433	0.031375
RS	30	1.022417	1.087145	17311.874119	0.031623	0.031634
RS	31	1.116633	1.087145	17170.955217	0.031366	0.031505
RS	32	1.218756	1.078712	17030.281592	0.031109	0.031323
RS	33	1.329452	1.078712	16617.687785	0.030355	0.030687
RS	34	1.449440	1.072150	16165.206240	0.029529	0.029935
RS	35	1.579500	1.072150	15474.390501	0.028267	0.028762
RS	36	1.720477	1.069345	14695.216321	0.026843	0.027398
RS	37	1.873287	1.069345	13759.510806	0.025134	0.025726
RS	38	2.038924	1.072154	12695.502778	0.023191	0.023809
RS	39	2.218465	1.072154	11592.064822	0.021175	0.021771
RS	40	2.413076	1.081395	10352.586169	0.018911	0.019496
RS	41	2.624023	1.081395	9189.606572	0.016786	0.017307
RS	42	2.852677	1.095934	7926.902862	0.014480	0.014970
RS	43	3.100524	1.095934	6816.474171	0.012451	0.012869
RS	44	3.369176	1.112588	5673.615985	0.010364	0.010749
RS	45	3.660377	1.112588	4704.761158	0.008594	0.008921
RS	46	3.976022	1.127036	3772.856875	0.006892	0.007190
RS	47	4.318163	1.127036	2997.766561	0.005476	0.005732
RS	48	4.689022	1.135645	2306.028847	0.004212	0.004439
RS	49	5.091011	1.135645	1740.386893	0.003179	0.003371
RS	50	5.526744	1.136918	1273.078150	0.002325	0.002485
RS	51	5.999051	1.136918	902.367409	0.001648	0.001775
RS	52	6.511004	1.131938	619.340010	0.001131	0.001228
RS	53	7.065930	1.131938	406.704705	0.000743	0.000813
RS	54	7.667436	1.121071	257.920933	0.000471	0.000519
RS	55	8.319433	1.121071	154.290072	0.000282	0.000313
RS	56	9.026158	1.121071	87.815724	0.000160	0.000179
RS	57	9.792205	1.121071	47.357065	0.000087	0.000097
RS	58	10.622555	1.104576	24.321897	0.000044	0.000050
RS	59	11.522603	1.104576	11.470305	0.000021	0.000024
RS	60	12.498202	1.104576	5.045720	0.000009	0.000011
RS	61	13.555692	1.104576	2.058375	0.000004	0.000004
RS	62	14.701947	1.104576	0.773845	0.000001	0.000002
RS	63	15.944419	1.104576	0.380564	0.000001	0.000001
PA	4+25*2+4+6 0.163998162 0.030495229 15.944418598 0.585351536 1.229631274 1.506256069 1.469898235 1.291331054 1.141295745 1.045099217 0.998573611 0.992731614 1.017836499 1.054690318 1.083943015 1.096342613 1.094838774 1.087145377 1.078711744 1.072150026 1.069344871 1.072153621 1.081394895 1.095934421 1.112587866 1.127035579 1.135644967 1.136917600 1.131937790 1.121071378 1.104576193
//
IT	3564
RD	6
LK	-6618943.890722
QD	-268.267137 -> -235.096979
RI	0.0044255147
TR	0.164081	0.030219
MT	15.980608
MM	C_pi: 1.061370, n_recomb: 541728.682318
RS	0	0.000000	0.566950	7839.898933	0.014472	0.021994
RS	1	0.008398	0.566950	8369.243668	0.015449	0.011981
RS	2	0.017501	0.566950	8922.858036	0.016471	0.011661
RS	3	0.027368	0.566950	9499.853941	0.017536	0.012835
RS	4	0.038065	1.238405	4648.988382	0.008582	0.006886
RS	5	0.049659	1.238405	4991.393882	0.009214	0.007549
RS	6	0.062227	1.545966	4294.112175	0.007927	0.006699
RS	7	0.075851	1.545966	4613.170217	0.008516	0.007316
RS	8	0.090619	1.512524	5061.118173	0.009343	0.008341
RS	9	0.106627	1.512524	5427.344560	0.010019	0.009370
RS	10	0.123979	1.313582	6689.172748	0.012348	0.011924
RS	11	0.142788	1.313582	7145.657343	0.013190	0.013076
RS	12	0.163177	1.147482	8716.908866	0.016091	0.016084
RS	13	0.185278	1.147482	9264.436244	0.017102	0.017388
RS	14	0.209236	1.041095	10822.109884	0.019977	0.020361
RS	15	0.235205	1.041095	11434.666658	0.021108	0.021668
RS	16	0.263355	0.989359	12676.732505	0.023401	0.024006
RS	17	0.293869	0.989359	13313.174438	0.024575	0.025283
RS	18	0.326945	0.982769	14036.275228	0.025910	0.026634
RS	19	0.362799	0.982769	14655.844658	0.027054	0.027715
RS	20	0.401665	1.011349	14832.545294	0.027380	0.027972
RS	21	0.443794	1.011349	15405.546183	0.028438	0.028809
RS	22	0.489461	1.053506	15320.262380	0.028280	0.028542
RS	23	0.538963	1.053506	15825.810073	0.029214	0.029240
RS	24	0.592622	1.086694	15797.996409	0.029162	0.029110
RS	25	0.650787	1.086694	16210.767788	0.029924	0.029759
RS	26	0.713837	1.099964	16364.279238	0.030208	0.030033
RS	27	0.782182	1.099964	16644.618973	0.030725	0.030586
RS	28	0.856266	1.097007	16883.276456	0.031166	0.031072
RS	29	0.936572	1.097007	16978.840102	0.031342	0.031364
RS	30	1.023622	1.087156	17114.958305	0.031593	0.031682
RS	31	1.117982	1.087156	16973.700370	0.031332	0.031550
RS	32	1.220266	1.076834	16860.459603	0.031123	0.031411
RS	33	1.331140	1.076834	16446.438599	0.030359	0.030762
RS	34	1.451325	1.068992	16010.821184	0.029555	0.030027
RS	35	1.581603	1.068992	15317.925002	0.028276	0.028833
RS	36	1.722822	1.065765	14543.023612	0.026846	0.027455
RS	37	1.875900	1.065765	13606.884295	0.025118	0.025761
RS	38	2.041833	1.069328	12536.240679	0.023141	0.023801
RS	39	2.221701	1.069328	11437.896050	0.021114	0.021746
RS	40	2.416674	1.080666	10188.249702	0.018807	0.019420
RS	41	2.628021	1.080666	9039.111528	0.016686	0.017229
RS	42	2.857116	1.098449	7772.151119	0.014347	0.014850
RS	43	3.105450	1.098449	6683.956739	0.012338	0.012764
RS	44	3.374639	1.118861	5547.558950	0.010240	0.010627
RS	45	3.666434	1.118861	4604.717605	0.008500	0.008826
RS	46	3.982733	1.136669	3687.326698	0.006807	0.007100
RS	47	4.325595	1.136669	2935.697344	0.005419	0.005669
RS	48	4.697250	1.147450	2259.698835	0.004171	0.004390
RS	49	5.100116	1.147450	1710.503875	0.003157	0.003342
RS	50	5.536814	1.149376	1254.672961	0.002316	0.002469
RS	51	6.010185	1.149376	892.611299	0.001648	0.001769
RS	52	6.523310	1.143777	615.328235	0.001136	0.001228
RS	53	7.079525	1.143777	405.716021	0.000749	0.000816
RS	54	7.682451	1.131207	258.696854	0.000478	0.000524
RS	55	8.336010	1.131207	155.363840	0.000287	0.000317
RS	56	9.044453	1.131207	88.802072	0.000164	0.000182
RS	57	9.812391	1.131207	48.107850	0.000089	0.000099
RS	58	10.644819	1.112023	24.866564	0.000046	0.000051
RS	59	11.547153	1.112023	11.767839	0.000022	0.000024
RS	60	12.525264	1.112023	5.195876	0.000010	0.000011
RS	61	13.585514	1.112023	2.128102	0.000004	0.000004
RS	62	14.734804	1.112023	0.803491	0.000001	0.000002
RS	63	15.980608	1.112023	0.397783	0.000001	0.000001
PA	4+25*2+4+6 0.164081103 0.030219119 15.980608361 0.566950445 1.238405175 1.545966059 1.512524297 1.313581963 1.147482349 1.041094539 0.989359021 0.982768567 1.011349414 1.053506455 1.086693767 1.099964411 1.097007411 1.087155745 1.076833780 1.068991579 1.065765350 1.069328494 1.080665767 1.098448564 1.118860773 1.136669234 1.147450054 1.149375623 1.143777341 1.131206930 1.112023312
//
IT	3475
RD	7
LK	-6618880.142643
QD	-252.194990 -> -223.747138
RI	0.0045168145
TR	0.164222	0.029975
MT	16.002463
MM	C_pi: 1.059397, n_recomb: 536440.628035
RS	0	0.000000	0.553646	7951.948546	0.014824	0.021977
RS	1	0.008400	0.553646	8485.847029	0.015819	0.012002
RS	2	0.017506	0.553646	9043.675577	0.016859	0.011743
RS	3	0.027377	0.553646	9624.426528	0.017941	0.013051
RS	4	0.038077	1.241098	4588.521666	0.008554	0.006804
RS	5	0.049675	1.241098	4926.659224	0.009184	0.007525
RS	6	0.062248	1.574316	4171.588955	0.007776	0.006584
RS	7	0.075877	1.574316	4482.356746	0.008356	0.007208
RS	8	0.090652	1.546393	4899.168338	0.009133	0.008201
RS	9	0.106667	1.546393	5255.021854	0.009796	0.009205
RS	10	0.124027	1.331260	6535.409352	0.012183	0.011831
RS	11	0.142846	1.331260	6982.866944	0.013017	0.012944
RS	12	0.163245	1.152337	8597.918891	0.016028	0.016068
RS	13	0.185358	1.152337	9138.817771	0.017036	0.017334
RS	14	0.209329	1.037564	10757.093812	0.020053	0.020451
RS	15	0.235313	1.037564	11365.000920	0.021186	0.021734
RS	16	0.263480	0.981301	12657.703853	0.023596	0.024189
RS	17	0.294013	0.981301	13289.650819	0.024774	0.025463
RS	18	0.327111	0.973947	14018.928089	0.026133	0.026841
RS	19	0.362989	0.973947	14632.569749	0.027277	0.027931
RS	20	0.401881	1.005620	14755.095934	0.027506	0.028092
RS	21	0.444040	1.005620	15321.092616	0.028561	0.028943
RS	22	0.489740	1.052623	15160.143086	0.028261	0.028536
RS	23	0.539280	1.052623	15659.428213	0.029191	0.029250
RS	24	0.592980	1.089347	15581.042020	0.029045	0.029029
RS	25	0.651192	1.089347	15989.837766	0.029807	0.029692
RS	26	0.714293	1.103178	16135.551290	0.030079	0.029956
RS	27	0.782696	1.103178	16414.394996	0.030599	0.030520
RS	28	0.856844	1.098567	16676.407462	0.031087	0.031054
RS	29	0.937220	1.098567	16771.688056	0.031265	0.031350
RS	30	1.024349	1.086454	16940.535606	0.031580	0.031730
RS	31	1.118796	1.086454	16798.504860	0.031315	0.031593
RS	32	1.221178	1.074187	16712.744643	0.031155	0.031502
RS	33	1.332159	1.074187	16296.491182	0.030379	0.030838
RS	34	1.452463	1.064997	15877.708467	0.029598	0.030123
RS	35	1.582873	1.064997	15181.494182	0.028300	0.028908
RS	36	1.724237	1.061242	14410.896918	0.026864	0.027519
RS	37	1.877477	1.061242	13472.603597	0.025115	0.025801
RS	38	2.043588	1.065406	12395.263822	0.023106	0.023803
RS	39	2.223654	1.065406	11299.828908	0.021064	0.021730
RS	40	2.418845	1.078664	10039.592507	0.018715	0.019354
RS	41	2.630433	1.078664	8901.777644	0.016594	0.017159
RS	42	2.859794	1.099526	7629.698069	0.014223	0.014741
RS	43	3.108423	1.099526	6561.099900	0.012231	0.012668
RS	44	3.377936	1.123577	5429.886280	0.010122	0.010514
RS	45	3.670089	1.123577	4510.633962	0.008408	0.008737
RS	46	3.986784	1.144678	3606.341470	0.006723	0.007015
RS	47	4.330082	1.144678	2876.338823	0.005362	0.005609
RS	48	4.702217	1.157599	2214.943553	0.004129	0.004344
RS	49	5.105612	1.157599	1681.156832	0.003134	0.003314
RS	50	5.542893	1.160176	1236.195815	0.002304	0.002453
RS	51	6.016907	1.160176	882.438612	0.001645	0.001763
RS	52	6.530739	1.153979	610.766525	0.001139	0.001228
RS	53	7.087733	1.153979	404.209274	0.000754	0.000819
RS	54	7.691516	1.139773	259.034680	0.000483	0.000527
RS	55	8.346018	1.139773	156.127063	0.000291	0.000320
RS	56	9.055500	1.139773	89.585275	0.000167	0.000185
RS	57	9.824579	1.139773	48.735831	0.000091	0.000101
RS	58	10.658262	1.118026	25.341580	0.000047	0.000053
RS	59	11.561976	1.118026	12.030646	0.000022	0.000025
RS	60	12.541604	1.118026	5.330048	0.000010	0.000011
RS	61	13.603523	1.118026	2.191083	0.000004	0.000005
RS	62	14.754645	1.118026	0.830547	0.000002	0.000002
RS	63	16.002463	1.118026	0.413730	0.000001	0.000001
PA	4+25*2+4+6 0.164221563 0.029975176 16.002462945 0.553646323 1.241097640 1.574316299 1.546392794 1.331260480 1.152336772 1.037563911 0.981301306 0.973946551 1.005620297 1.052623322 1.089346569 1.103178309 1.098567015 1.086453836 1.074187077 1.064997169 1.061242401 1.065406378 1.078664336 1.099525982 1.123577040 1.144678188 1.157598670 1.160175792 1.153978692 1.139772626 1.118025854
//
IT	4089
RD	8
LK	-6618825.250684
QD	-239.221847 -> -214.470652
RI	0.0046230197
TR	0.164394	0.029756
MT	16.015374
MM	C_pi: 1.057322, n_recomb: 531543.469592
RS	0	0.000000	0.543777	8023.726853	0.015095	0.021965
RS	1	0.008402	0.543777	8560.065874	0.016104	0.012016
RS	2	0.017509	0.543777	9120.014376	0.017158	0.011800
RS	3	0.027382	0.543777	9702.473178	0.018253	0.013203
RS	4	0.038084	1.239239	4549.293712	0.008559	0.006756
RS	5	0.049685	1.239239	4884.514445	0.009189	0.007521
RS	6	0.062261	1.593668	4079.781711	0.007675	0.006501
RS	7	0.075893	1.593668	4384.229898	0.008248	0.007131
RS	8	0.090671	1.573194	4768.915784	0.008972	0.008088
RS	9	0.106690	1.573194	5116.289997	0.009625	0.009074
RS	10	0.124056	1.345308	6406.689014	0.012053	0.011753
RS	11	0.142880	1.345308	6846.429599	0.012880	0.012836
RS	12	0.163285	1.156206	8491.368196	0.015975	0.016049
RS	13	0.185405	1.156206	9026.202712	0.016981	0.017285
RS	14	0.209384	1.034476	10692.038347	0.020115	0.020521
RS	15	0.235377	1.034476	11295.398178	0.021250	0.021785
RS	16	0.263554	0.974224	12631.917671	0.023765	0.024345
RS	17	0.294098	0.974224	13259.418102	0.024945	0.025617
RS	18	0.327209	0.966075	13995.424842	0.026330	0.027023
RS	19	0.363101	0.966075	14603.375640	0.027474	0.028123
RS	20	0.402009	1.000528	14676.899995	0.027612	0.028196
RS	21	0.444185	1.000528	15236.352185	0.028664	0.029059
RS	22	0.489905	1.052016	15006.468480	0.028232	0.028523
RS	23	0.539467	1.052016	15500.027432	0.029160	0.029248
RS	24	0.593192	1.091985	15376.790737	0.028929	0.028945
RS	25	0.651431	1.091985	15782.036540	0.029691	0.029619
RS	26	0.714563	1.106177	15923.238670	0.029957	0.029880
RS	27	0.782999	1.106177	16200.815555	0.030479	0.030452
RS	28	0.857185	1.099812	16487.158845	0.031018	0.031037
RS	29	0.937603	1.099812	16582.195971	0.031196	0.031335
RS	30	1.024778	1.085417	16783.515035	0.031575	0.031778
RS	31	1.119277	1.085417	16640.581111	0.031306	0.031635
RS	32	1.221715	1.071211	16581.794761	0.031196	0.031591
RS	33	1.332760	1.071211	16162.991676	0.030408	0.030913
RS	34	1.453135	1.060653	15760.881147	0.029651	0.030219
RS	35	1.583622	1.060653	15060.761781	0.028334	0.028983
RS	36	1.725073	1.056292	14294.764443	0.026893	0.027586
RS	37	1.878408	1.056292	13353.331545	0.025122	0.025845
RS	38	2.044625	1.060925	12269.668753	0.023083	0.023811
RS	39	2.224807	1.060925	11175.690419	0.021025	0.021721
RS	40	2.420127	1.075933	9904.974029	0.018634	0.019296
RS	41	2.631857	1.075933	8776.587384	0.016512	0.017097
RS	42	2.861376	1.099705	7498.960601	0.014108	0.014640
RS	43	3.110178	1.099705	6447.783538	0.012130	0.012579
RS	44	3.379884	1.127264	5320.772059	0.010010	0.010408
RS	45	3.672248	1.127264	4422.964275	0.008321	0.008653
RS	46	3.989176	1.151571	3530.515193	0.006642	0.006935
RS	47	4.332731	1.151571	2820.400673	0.005306	0.005553
RS	48	4.705150	1.166586	2172.484437	0.004087	0.004300
RS	49	5.108858	1.166586	1653.026461	0.003110	0.003287
RS	50	5.546484	1.169800	1218.252125	0.002292	0.002438
RS	51	6.020877	1.169800	872.344386	0.001641	0.001757
RS	52	6.535126	1.163019	606.039436	0.001140	0.001228
RS	53	7.092581	1.163019	402.462260	0.000757	0.000821
RS	54	7.696871	1.147236	259.126258	0.000487	0.000531
RS	55	8.351930	1.147236	156.701217	0.000295	0.000323
RS	56	9.062025	1.147236	90.237698	0.000170	0.000187
RS	57	9.831778	1.147236	49.281382	0.000093	0.000103
RS	58	10.666203	1.123018	25.768340	0.000048	0.000054
RS	59	11.570733	1.123018	12.268744	0.000023	0.000026
RS	60	12.551258	1.123018	5.452562	0.000010	0.000011
RS	61	13.614162	1.123018	2.249026	0.000004	0.000005
RS	62	14.766366	1.123018	0.855623	0.000002	0.000002
RS	63	16.015374	1.123018	0.428673	0.000001	0.000001
PA	4+25*2+4+6 0.164393506 0.029755531 16.015373867 0.543776979 1.239238791 1.593668402 1.573193518 1.345308482 1.156206189 1.034475687 0.974223534 0.966074677 1.000527825 1.052015987 1.091985069 1.106176717 1.099811719 1.085417195 1.071211123 1.060652682 1.056291813 1.060924578 1.075933280 1.099705291 1.127263895 1.151570867 1.166585969 1.169800072 1.163019462 1.147235775 1.123017755
//
IT	3745
RD	9
LK	-6618777.388043
QD	-228.402239 -> -206.700014
RI	0.0047331023
TR	0.164581	0.029555
MT	16.022697
MM	C_pi: 1.055255, n_recomb: 527002.477512
RS	0	0.000000	0.536336	8066.517898	0.015306	0.021956
RS	1	0.008402	0.536336	8603.836613	0.016326	0.012025
RS	2	0.017511	0.536336	9164.470166	0.017390	0.011838
RS	3	0.027384	0.536336	9747.249645	0.018496	0.013308
RS	4	0.038088	1.234209	4525.429755	0.008587	0.006732
RS	5	0.049690	1.234209	4858.722202	0.009220	0.007531
RS	6	0.062268	1.606134	4010.466264	0.007610	0.006441
RS	7	0.075902	1.606134	4310.059755	0.008178	0.007079
RS	8	0.090682	1.594385	4662.612870	0.008847	0.007995
RS	9	0.106704	1.594385	5002.969068	0.009493	0.008969
RS	10	0.124072	1.356506	6297.612833	0.011950	0.011687
RS	11	0.142899	1.356506	6730.695788	0.012772	0.012747
RS	12	0.163308	1.159355	8395.206840	0.015930	0.016029
RS	13	0.185432	1.159355	8924.479592	0.016934	0.017240
RS	14	0.209415	1.031810	10627.682445	0.020166	0.020575
RS	15	0.235413	1.031810	11226.644811	0.021303	0.021825
RS	16	0.263596	0.967974	12601.786139	0.023912	0.024481
RS	17	0.294147	0.967974	13224.964084	0.025095	0.025752
RS	18	0.327264	0.958977	13968.668718	0.026506	0.027188
RS	19	0.363164	0.958977	14571.207786	0.027649	0.028295
RS	20	0.402081	0.995936	14600.301258	0.027704	0.028289
RS	21	0.444268	0.995936	15153.651147	0.028754	0.029161
RS	22	0.489999	1.051615	14860.351194	0.028198	0.028504
RS	23	0.539573	1.051615	15348.660129	0.029124	0.029240
RS	24	0.593312	1.094614	15184.904640	0.028814	0.028861
RS	25	0.651566	1.094614	15586.961986	0.029577	0.029544
RS	26	0.714716	1.109038	15725.706656	0.029840	0.029805
RS	27	0.783171	1.109038	16002.215077	0.030365	0.030383
RS	28	0.857378	1.100882	16312.967102	0.030954	0.031020
RS	29	0.937820	1.100882	16407.831439	0.031134	0.031319
RS	30	1.025021	1.084243	16640.618083	0.031576	0.031825
RS	31	1.119550	1.084243	16496.783039	0.031303	0.031674
RS	32	1.222021	1.068148	16463.985228	0.031241	0.031677
RS	33	1.333101	1.068148	16042.572389	0.030441	0.030984
RS	34	1.453515	1.056234	15656.780096	0.029709	0.030314
RS	35	1.584047	1.056234	14952.544292	0.028373	0.029056
RS	36	1.725547	1.051217	14191.482124	0.026929	0.027654
RS	37	1.878936	1.051217	13246.382917	0.025135	0.025889
RS	38	2.045213	1.056203	12157.015460	0.023068	0.023824
RS	39	2.225461	1.056203	11063.513951	0.020993	0.021715
RS	40	2.420854	1.072804	9782.714496	0.018563	0.019245
RS	41	2.632665	1.072804	8662.297525	0.016437	0.017042
RS	42	2.862273	1.099323	7378.953769	0.014002	0.014547
RS	43	3.111174	1.099323	6343.388915	0.012037	0.012497
RS	44	3.380988	1.130253	5219.827372	0.009905	0.010309
RS	45	3.673473	1.130253	4341.580980	0.008238	0.008575
RS	46	3.990533	1.157673	3459.870011	0.006565	0.006859
RS	47	4.334234	1.157673	2768.051656	0.005252	0.005499
RS	48	4.706814	1.174724	2132.571615	0.004047	0.004258
RS	49	5.110699	1.174724	1626.396365	0.003086	0.003262
RS	50	5.548520	1.178553	1201.121621	0.002279	0.002423
RS	51	6.023129	1.178553	862.574719	0.001637	0.001750
RS	52	6.537615	1.171196	601.350940	0.001141	0.001227
RS	53	7.095331	1.171196	400.626620	0.000760	0.000822
RS	54	7.699908	1.153888	259.078572	0.000492	0.000534
RS	55	8.355283	1.153888	157.154961	0.000298	0.000326
RS	56	9.065726	1.153888	90.800636	0.000172	0.000189
RS	57	9.835862	1.153888	49.767676	0.000094	0.000104
RS	58	10.670708	1.127340	26.158081	0.000050	0.000055
RS	59	11.575700	1.127340	12.487997	0.000024	0.000026
RS	60	12.556733	1.127340	5.566237	0.000011	0.000012
RS	61	13.620196	1.127340	2.303175	0.000004	0.000005
RS	62	14.773015	1.127340	0.879219	0.000002	0.000002
RS	63	16.022697	1.127340	0.442878	0.000001	0.000001
PA	4+25*2+4+6 0.164580552 0.029555132 16.022697487 0.536335527 1.234208922 1.606134134 1.594384706 1.356505743 1.159355341 1.031810022 0.967974462 0.958976823 0.995936322 1.051614674 1.094613558 1.109037693 1.100881558 1.084243353 1.068148407 1.056234374 1.051216742 1.056203123 1.072803706 1.099323017 1.130253052 1.157672597 1.174723943 1.178553134 1.171196055 1.153887838 1.127339949
//
IT	4615
RD	10
LK	-6618735.372722
QD	-219.195460 -> -200.088627
RI	0.0048421332
TR	0.164773	0.029371
MT	16.026411
MM	C_pi: 1.053247, n_recomb: 522783.571052
RS	0	0.000000	0.530641	8088.526514	0.015472	0.021949
RS	1	0.008403	0.530641	8625.817882	0.016500	0.012031
RS	2	0.017512	0.530641	9186.156358	0.017572	0.011863
RS	3	0.027386	0.530641	9768.320019	0.018685	0.013378
RS	4	0.038090	1.226998	4512.825507	0.008632	0.006725
RS	5	0.049693	1.226998	4844.920106	0.009268	0.007552
RS	6	0.062271	1.613379	3957.818932	0.007571	0.006398
RS	7	0.075907	1.613379	4253.655849	0.008137	0.007043
RS	8	0.090688	1.611169	4574.540043	0.008750	0.007918
RS	9	0.106710	1.611169	4909.009104	0.009390	0.008884
RS	10	0.124080	1.365447	6204.139988	0.011868	0.011631
RS	11	0.142909	1.365447	6631.427038	0.012685	0.012672
RS	12	0.163320	1.161990	8307.620716	0.015891	0.016006
RS	13	0.185446	1.161990	8831.767343	0.016894	0.017199
RS	14	0.209431	1.029549	10564.274132	0.020208	0.020617
RS	15	0.235432	1.029549	11159.003885	0.021345	0.021855
RS	16	0.263617	0.962422	12568.980929	0.024042	0.024599
RS	17	0.294171	0.962422	13187.998762	0.025226	0.025871
RS	18	0.327292	0.952514	13940.502950	0.026666	0.027338
RS	19	0.363197	0.952514	14537.919481	0.027809	0.028453
RS	20	0.402118	0.991734	14526.694491	0.027787	0.028373
RS	21	0.444309	0.991734	15074.351434	0.028835	0.029255
RS	22	0.490046	1.051352	14722.265842	0.028161	0.028483
RS	23	0.539627	1.051352	15205.740276	0.029086	0.029228
RS	24	0.593373	1.097205	15004.957186	0.028702	0.028778
RS	25	0.651635	1.097205	15404.122781	0.029466	0.029469
RS	26	0.714793	1.111779	15541.689640	0.029729	0.029733
RS	27	0.783258	1.111779	15817.281221	0.030256	0.030315
RS	28	0.857476	1.101843	16151.838308	0.030896	0.031003
RS	29	0.937930	1.101843	16246.597015	0.031077	0.031302
RS	30	1.025145	1.083031	16509.443814	0.031580	0.031869
RS	31	1.119688	1.083031	16364.764139	0.031303	0.031711
RS	32	1.222175	1.065127	16356.637541	0.031288	0.031759
RS	33	1.333274	1.065127	15932.693359	0.030477	0.031052
RS	34	1.453709	1.051891	15562.736722	0.029769	0.030404
RS	35	1.584263	1.051891	14854.392818	0.028414	0.029127
RS	36	1.725787	1.046187	14098.567067	0.026968	0.027721
RS	37	1.879203	1.046187	13149.566402	0.025153	0.025934
RS	38	2.045511	1.051428	12055.213596	0.023060	0.023839
RS	39	2.225793	1.051428	10961.534196	0.020968	0.021712
RS	40	2.421223	1.069474	9671.213073	0.018499	0.019200
RS	41	2.633075	1.069474	8557.629475	0.016369	0.016991
RS	42	2.862728	1.098581	7268.596795	0.013904	0.014461
RS	43	3.111679	1.098581	6247.120681	0.011950	0.012420
RS	44	3.381548	1.132746	5126.428195	0.009806	0.010216
RS	45	3.674093	1.132746	4266.090498	0.008160	0.008502
RS	46	3.991221	1.163183	3394.150339	0.006492	0.006788
RS	47	4.334996	1.163183	2719.191890	0.005201	0.005449
RS	48	4.707657	1.182211	2095.193091	0.004008	0.004218
RS	49	5.111632	1.182211	1601.329166	0.003063	0.003237
RS	50	5.549553	1.186626	1184.905884	0.002267	0.002409
RS	51	6.024270	1.186626	853.238587	0.001632	0.001744
RS	52	6.538877	1.178693	596.803426	0.001142	0.001226
RS	53	7.096725	1.178693	398.783671	0.000763	0.000824
RS	54	7.701447	1.159908	258.952417	0.000495	0.000537
RS	55	8.356983	1.159908	157.528324	0.000301	0.000328
RS	56	9.067602	1.159908	91.298643	0.000175	0.000191
RS	57	9.837932	1.159908	50.208694	0.000096	0.000105
RS	58	10.672991	1.131130	26.518676	0.000051	0.000056
RS	59	11.578218	1.131130	12.691851	0.000024	0.000027
RS	60	12.559509	1.131130	5.672435	0.000011	0.000012
RS	61	13.623256	1.131130	2.354003	0.000005	0.000005
RS	62	14.776386	1.131130	0.901476	0.000002	0.000002
RS	63	16.026411	1.131130	0.456377	0.000001	0.000001
PA	4+25*2+4+6 0.164773313 0.029370753 16.026410633 0.530640604 1.226997827 1.613379212 1.611169008 1.365446907 1.161990099 1.029549257 0.962421821 0.952513687 0.991734411 1.051352417 1.097204530 1.111779150 1.101842726 1.083030970 1.065127044 1.051890881 1.046186606 1.051428078 1.069474010 1.098581277 1.132746219 1.163182874 1.182210935 1.186626088 1.178692954 1.159907620 1.131130334
//
IT	3398
RD	11
LK	-6618698.357361
QD	-211.275979 -> -194.419519
RI	0.0049472177
TR	0.164966	0.029200
MT	16.027698
MM	C_pi: 1.051320, n_recomb: 518858.095279
RS	0	0.000000	0.526232	8095.577524	0.015603	0.021944
RS	1	0.008403	0.526232	8632.146280	0.016637	0.012035
RS	2	0.017512	0.526232	9191.519961	0.017715	0.011878
RS	3	0.027386	0.526232	9772.436510	0.018835	0.013423
RS	4	0.038090	1.218439	4508.138454	0.008689	0.006731
RS	5	0.049694	1.218439	4839.553282	0.009327	0.007580
RS	6	0.062273	1.616754	3917.554668	0.007550	0.006368
RS	7	0.075908	1.616754	4210.458686	0.008115	0.007021
RS	8	0.090689	1.624489	4500.575255	0.008674	0.007853
RS	9	0.106713	1.624489	4830.044648	0.009309	0.008813
RS	10	0.124083	1.372641	6123.040598	0.011801	0.011582
RS	11	0.142912	1.372641	6545.229693	0.012615	0.012610
RS	12	0.163324	1.164251	8227.292948	0.015857	0.015983
RS	13	0.185451	1.164251	8746.696991	0.016858	0.017160
RS	14	0.209437	1.027646	10502.238349	0.020241	0.020649
RS	15	0.235438	1.027646	11092.913912	0.021379	0.021877
RS	16	0.263625	0.957466	12534.630796	0.024158	0.024703
RS	17	0.294180	0.957466	13149.671142	0.025343	0.025976
RS	18	0.327302	0.946575	13912.244893	0.026813	0.027476
RS	19	0.363208	0.946575	14504.827419	0.027955	0.028599
RS	20	0.402131	0.987826	14457.110448	0.027863	0.028451
RS	21	0.444324	0.987826	14999.450471	0.028909	0.029341
RS	22	0.490063	1.051157	14592.621362	0.028124	0.028462
RS	23	0.539645	1.051157	15071.622077	0.029048	0.029215
RS	24	0.593394	1.099722	14836.546987	0.028595	0.028698
RS	25	0.651659	1.099722	15233.063335	0.029359	0.029396
RS	26	0.714820	1.114400	15370.149239	0.029623	0.029663
RS	27	0.783288	1.114400	15644.935933	0.030153	0.030249
RS	28	0.857510	1.102719	16002.377839	0.030842	0.030988
RS	29	0.937968	1.102719	16097.077464	0.031024	0.031285
RS	30	1.025188	1.081831	16388.242397	0.031585	0.031910
RS	31	1.119736	1.081831	16242.796279	0.031305	0.031744
RS	32	1.222229	1.062214	16257.851754	0.031334	0.031837
RS	33	1.333334	1.062214	15831.527042	0.030512	0.031115
RS	34	1.453776	1.047705	15476.781209	0.029829	0.030491
RS	35	1.584337	1.047705	14764.474678	0.028456	0.029193
RS	36	1.725870	1.041297	14014.178928	0.027010	0.027786
RS	37	1.879296	1.041297	13061.226700	0.025173	0.025977
RS	38	2.045614	1.046709	11962.642498	0.023056	0.023856
RS	39	2.225907	1.046709	10868.348798	0.020947	0.021712
RS	40	2.421351	1.066067	9569.130132	0.018443	0.019159
RS	41	2.633217	1.066067	8461.479970	0.016308	0.016945
RS	42	2.862886	1.097611	7166.898319	0.013813	0.014380
RS	43	3.111854	1.097611	6158.216307	0.011869	0.012349
RS	44	3.381742	1.134877	5039.942324	0.009714	0.010129
RS	45	3.674309	1.134877	4196.057727	0.008087	0.008433
RS	46	3.991459	1.168226	3333.061185	0.006424	0.006721
RS	47	4.335260	1.168226	2673.659582	0.005153	0.005401
RS	48	4.707950	1.189166	2060.271836	0.003971	0.004181
RS	49	5.111956	1.189166	1577.817396	0.003041	0.003214
RS	50	5.549911	1.194136	1169.635949	0.002254	0.002395
RS	51	6.024666	1.194136	844.385284	0.001627	0.001738
RS	52	6.539315	1.185631	592.447616	0.001142	0.001225
RS	53	7.097208	1.185631	396.978494	0.000765	0.000825
RS	54	7.701981	1.165409	258.784685	0.000499	0.000540
RS	55	8.357573	1.165409	157.846397	0.000304	0.000331
RS	56	9.068253	1.165409	91.747495	0.000177	0.000193
RS	57	9.838650	1.165409	50.613591	0.000098	0.000107
RS	58	10.673783	1.134500	26.854975	0.000052	0.000057
RS	59	11.579092	1.134500	12.882655	0.000025	0.000027
RS	60	12.560472	1.134500	5.772197	0.000011	0.000012
RS	61	13.624317	1.134500	2.401932	0.000005	0.000005
RS	62	14.777555	1.134500	0.922546	0.000002	0.000002
RS	63	16.027698	1.134500	0.469239	0.000001	0.000001
PA	4+25*2+4+6 0.164966439 0.029200256 16.027698308 0.526232077 1.218438719 1.616754215 1.624489191 1.372640864 1.164251300 1.027646177 0.957465501 0.946574648 0.987826400 1.051157402 1.099722110 1.114400415 1.102719092 1.081830788 1.062213775 1.047705442 1.041296773 1.046708526 1.066067444 1.097611379 1.134876513 1.168225741 1.189166420 1.194135749 1.185631114 1.165409177 1.134500085
//
IT	3405
RD	12
LK	-6618665.693260
QD	-204.422548 -> -189.537625
RI	0.0050471943
TR	0.165155	0.029042
MT	16.027637
MM	C_pi: 1.049498, n_recomb: 515202.300423
RS	0	0.000000	0.522790	8091.899832	0.015706	0.021940
RS	1	0.008403	0.522790	8627.273572	0.016745	0.012036
RS	2	0.017512	0.522790	9185.233683	0.017828	0.011885
RS	3	0.027386	0.522790	9764.487904	0.018953	0.013450
RS	4	0.038090	1.209085	4509.157797	0.008752	0.006745
RS	5	0.049694	1.209085	4840.271136	0.009395	0.007611
RS	6	0.062272	1.617276	3886.647713	0.007544	0.006348
RS	7	0.075908	1.617276	4177.247852	0.008108	0.007008
RS	8	0.090689	1.635122	4437.616932	0.008613	0.007798
RS	9	0.106713	1.635122	4762.789145	0.009245	0.008754
RS	10	0.124083	1.378458	6052.030372	0.011747	0.011539
RS	11	0.142912	1.378458	6469.703118	0.012558	0.012558
RS	12	0.163324	1.166262	8153.111899	0.015825	0.015958
RS	13	0.185450	1.166262	8668.112661	0.016825	0.017123
RS	14	0.209436	1.026090	10441.638411	0.020267	0.020671
RS	15	0.235438	1.026090	11028.441084	0.021406	0.021892
RS	16	0.263624	0.953045	12499.413620	0.024261	0.024795
RS	17	0.294179	0.953045	13110.671562	0.025448	0.026070
RS	18	0.327302	0.941088	13884.745502	0.026950	0.027605
RS	19	0.363207	0.941088	14472.780912	0.028091	0.028735
RS	20	0.402130	0.984167	14391.964280	0.027935	0.028525
RS	21	0.444323	0.984167	14929.340348	0.028978	0.029423
RS	22	0.490062	1.051007	14471.333480	0.028089	0.028441
RS	23	0.539644	1.051007	14946.187969	0.029010	0.029201
RS	24	0.593393	1.102160	14679.156666	0.028492	0.028622
RS	25	0.651658	1.102160	15073.235467	0.029257	0.029326
RS	26	0.714819	1.116909	15210.302869	0.029523	0.029596
RS	27	0.783287	1.116909	15484.371782	0.030055	0.030186
RS	28	0.857508	1.103541	15863.501772	0.030791	0.030972
RS	29	0.937967	1.103541	15958.181102	0.030975	0.031268
RS	30	1.025186	1.080683	16275.836870	0.031591	0.031949
RS	31	1.119734	1.080683	16129.711382	0.031308	0.031775
RS	32	1.222226	1.059457	16166.386673	0.031379	0.031910
RS	33	1.333331	1.059457	15737.867549	0.030547	0.031174
RS	34	1.453772	1.043738	15397.586500	0.029886	0.030573
RS	35	1.584334	1.043738	14681.542651	0.028497	0.029256
RS	36	1.725866	1.036619	13937.009292	0.027052	0.027849
RS	37	1.879292	1.036619	12980.176263	0.025194	0.026019
RS	38	2.045609	1.042127	11878.122001	0.023055	0.023873
RS	39	2.225902	1.042127	10782.922574	0.020929	0.021713
RS	40	2.421345	1.062676	9475.465978	0.018392	0.019123
RS	41	2.633210	1.062676	8373.007191	0.016252	0.016903
RS	42	2.862878	1.096514	7073.068196	0.013729	0.014306
RS	43	3.111845	1.096514	6076.049190	0.011794	0.012282
RS	44	3.381733	1.136747	4959.824632	0.009627	0.010047
RS	45	3.674299	1.136747	4131.088210	0.008018	0.008368
RS	46	3.991448	1.172914	3276.273822	0.006359	0.006658
RS	47	4.335247	1.172914	2631.253726	0.005107	0.005356
RS	48	4.707936	1.195699	2027.692493	0.003936	0.004145
RS	49	5.111941	1.195699	1555.816482	0.003020	0.003192
RS	50	5.549894	1.201195	1155.304720	0.002242	0.002382
RS	51	6.024647	1.201195	836.034843	0.001623	0.001732
RS	52	6.539294	1.192115	588.317595	0.001142	0.001224
RS	53	7.097185	1.192115	395.242949	0.000767	0.000826
RS	54	7.701956	1.170506	258.599860	0.000502	0.000543
RS	55	8.357545	1.170506	158.127321	0.000307	0.000333
RS	56	9.068222	1.170506	92.159389	0.000179	0.000195
RS	57	9.838616	1.170506	50.989856	0.000099	0.000108
RS	58	10.673746	1.137561	27.171162	0.000053	0.000058
RS	59	11.579050	1.137561	13.062546	0.000025	0.000028
RS	60	12.560426	1.137561	5.866530	0.000011	0.000013
RS	61	13.624266	1.137561	2.447393	0.000005	0.000005
RS	62	14.777499	1.137561	0.942597	0.000002	0.000002
RS	63	16.027637	1.137561	0.481544	0.000001	0.000001
PA	4+25*2+4+6 0.165154785 0.029041706 16.027637167 0.522790362 1.209084960 1.617276134 1.635121581 1.378457638 1.166262360 1.026089874 0.953044678 0.941088343 0.984167421 1.051006531 1.102159729 1.116908564 1.103540945 1.080683264 1.059456879 1.043738238 1.036618974 1.042126701 1.062676304 1.096513847 1.136747273 1.172913624 1.195698707 1.201194704 1.192115429 1.170506430 1.137560565
//
IT	3843
RD	13
LK	-6618636.846068
QD	-198.481017 -> -185.333122
RI	0.0051420928
TR	0.165337	0.028894
MT	16.026599
MM	C_pi: 1.047776, n_recomb: 511793.082490
RS	0	0.000000	0.520059	8080.941271	0.015789	0.021936
RS	1	0.008403	0.520059	8614.819864	0.016833	0.012036
RS	2	0.017512	0.520059	9171.086791	0.017920	0.011888
RS	3	0.027386	0.520059	9748.426975	0.019048	0.013463
RS	4	0.038090	1.199377	4514.039599	0.008820	0.006765
RS	5	0.049693	1.199377	4845.110872	0.009467	0.007646
RS	6	0.062271	1.615768	3862.715163	0.007547	0.006335
RS	7	0.075907	1.615768	4151.483966	0.008112	0.007002
RS	8	0.090688	1.643658	4383.333340	0.008565	0.007750
RS	9	0.106711	1.643658	4704.767760	0.009193	0.008705
RS	10	0.124080	1.383184	5989.274726	0.011703	0.011502
RS	11	0.142909	1.383184	6402.914152	0.012511	0.012513
RS	12	0.163320	1.168101	8084.173223	0.015796	0.015933
RS	13	0.185446	1.168101	8595.067754	0.016794	0.017088
RS	14	0.209432	1.024857	10382.432929	0.020286	0.020687
RS	15	0.235433	1.024857	10965.535138	0.021426	0.021900
RS	16	0.263618	0.949088	12463.865194	0.024353	0.024876
RS	17	0.294172	0.949088	13071.534192	0.025541	0.026153
RS	18	0.327294	0.935990	13858.444144	0.027078	0.027726
RS	19	0.363198	0.935990	14442.203619	0.028219	0.028863
RS	20	0.402120	0.980699	14331.526137	0.028003	0.028595
RS	21	0.444312	0.980699	14864.258134	0.029043	0.029501
RS	22	0.490049	1.050859	14358.214072	0.028055	0.028421
RS	23	0.539629	1.050859	14829.209618	0.028975	0.029188
RS	24	0.593376	1.104494	14532.150677	0.028395	0.028548
RS	25	0.651639	1.104494	14923.969179	0.029160	0.029258
RS	26	0.714797	1.119296	15061.234341	0.029428	0.029532
RS	27	0.783262	1.119296	15334.648524	0.029963	0.030125
RS	28	0.857481	1.104305	15734.252395	0.030743	0.030958
RS	29	0.937936	1.104305	15828.930363	0.030928	0.031251
RS	30	1.025151	1.079591	16171.215100	0.031597	0.031985
RS	31	1.119695	1.079591	16024.487586	0.031310	0.031803
RS	32	1.222183	1.056867	16081.126080	0.031421	0.031978
RS	33	1.333283	1.056867	15650.615647	0.030580	0.031228
RS	34	1.453718	1.040001	15324.068574	0.029942	0.030649
RS	35	1.584274	1.040001	14604.549366	0.028536	0.029315
RS	36	1.725799	1.032171	13865.978247	0.027093	0.027909
RS	37	1.879217	1.032171	12905.401605	0.025216	0.026058
RS	38	2.045526	1.037712	11800.585161	0.023057	0.023892
RS	39	2.225809	1.037712	10704.292104	0.020915	0.021715
RS	40	2.421242	1.059339	9389.269847	0.018346	0.019090
RS	41	2.633096	1.059339	8291.385623	0.016201	0.016864
RS	42	2.862751	1.095335	6986.313873	0.013651	0.014236
RS	43	3.111704	1.095335	5999.968901	0.011723	0.012220
RS	44	3.381576	1.138412	4885.483015	0.009546	0.009971
RS	45	3.674125	1.138412	4070.735001	0.007954	0.008308
RS	46	3.991256	1.177294	3223.447889	0.006298	0.006598
RS	47	4.335034	1.177294	2591.743628	0.005064	0.005314
RS	48	4.707700	1.201857	1997.293731	0.003903	0.004111
RS	49	5.111680	1.201857	1535.236456	0.003000	0.003171
RS	50	5.549605	1.207842	1141.874991	0.002231	0.002369
RS	51	6.024328	1.207842	828.176653	0.001618	0.001726
RS	52	6.538941	1.198194	584.413642	0.001142	0.001223
RS	53	7.096796	1.198194	393.584734	0.000769	0.000827
RS	54	7.701525	1.175238	258.408998	0.000505	0.000545
RS	55	8.357069	1.175238	158.379257	0.000309	0.000335
RS	56	9.067697	1.175238	92.539684	0.000181	0.000197
RS	57	9.838037	1.175238	51.340648	0.000100	0.000109
RS	58	10.673107	1.140347	27.468884	0.000054	0.000059
RS	59	11.578346	1.140347	13.232272	0.000026	0.000028
RS	60	12.559650	1.140347	5.955733	0.000012	0.000013
RS	61	13.623411	1.140347	2.490489	0.000005	0.000005
RS	62	14.776557	1.140347	0.961658	0.000002	0.000002
RS	63	16.026599	1.140347	0.493298	0.000001	0.000001
PA	4+25*2+4+6 0.165337165 0.028894044 16.026598732 0.520058781 1.199377380 1.615767711 1.643658371 1.383183624 1.168100814 1.024856894 0.949088261 0.935990141 0.980699386 1.050859003 1.104494225 1.119295670 1.104305264 1.079591193 1.056867283 1.040001060 1.032171029 1.037712022 1.059338959 1.095335259 1.138411888 1.177293974 1.201856508 1.207842465 1.198193811 1.175238489 1.140347101
//
IT	3387
RD	14
LK	-6618611.364207
QD	-193.329198 -> -181.716137
RI	0.0052313280
TR	0.165512	0.028756
MT	16.024917
MM	C_pi: 1.046155, n_recomb: 508612.878155
RS	0	0.000000	0.517883	8064.779815	0.015856	0.021933
RS	1	0.008403	0.517883	8596.966485	0.016903	0.012035
RS	2	0.017511	0.517883	9151.361883	0.017993	0.011886
RS	3	0.027385	0.517883	9726.633940	0.019124	0.013466
RS	4	0.038089	1.189624	4521.492267	0.008890	0.006788
RS	5	0.049692	1.189624	4852.698428	0.009541	0.007681
RS	6	0.062270	1.612806	3844.146059	0.007558	0.006327
RS	7	0.075905	1.612806	4131.450239	0.008123	0.007000
RS	8	0.090685	1.650549	4336.048208	0.008525	0.007709
RS	9	0.106708	1.650549	4654.201097	0.009151	0.008663
RS	10	0.124077	1.387016	5933.531592	0.011666	0.011469
RS	11	0.142905	1.387016	6343.554132	0.012472	0.012474
RS	12	0.163315	1.169821	8019.862514	0.015768	0.015907
RS	13	0.185440	1.169821	8526.919571	0.016765	0.017054
RS	14	0.209425	1.023920	10324.734974	0.020300	0.020695
RS	15	0.235424	1.023920	10904.307582	0.021439	0.021903
RS	16	0.263609	0.945547	12428.376342	0.024436	0.024949
RS	17	0.294161	0.945547	13032.649742	0.025624	0.026227
RS	18	0.327281	0.931227	13833.790999	0.027199	0.027840
RS	19	0.363184	0.931227	14413.535555	0.028339	0.028984
RS	20	0.402103	0.977396	14275.796880	0.028068	0.028664
RS	21	0.444293	0.977396	14804.182985	0.029107	0.029577
RS	22	0.490027	1.050699	14252.975723	0.028023	0.028403
RS	23	0.539605	1.050699	14720.374602	0.028942	0.029176
RS	24	0.593348	1.106719	14394.968104	0.028302	0.028479
RS	25	0.651607	1.106719	14784.684444	0.029069	0.029194
RS	26	0.714762	1.121561	14922.268734	0.029339	0.029472
RS	27	0.783223	1.121561	15195.078353	0.029876	0.030067
RS	28	0.857437	1.105016	15613.929234	0.030699	0.030944
RS	29	0.937886	1.105016	15708.615702	0.030885	0.031236
RS	30	1.025095	1.078562	16073.678516	0.031603	0.032019
RS	31	1.119632	1.078562	15926.422198	0.031313	0.031830
RS	32	1.222113	1.054451	16001.409286	0.031461	0.032041
RS	33	1.333205	1.054451	15569.111184	0.030611	0.031279
RS	34	1.453631	1.036504	15255.518921	0.029994	0.030721
RS	35	1.584176	1.036504	14532.807351	0.028573	0.029369
RS	36	1.725690	1.027968	13800.355642	0.027133	0.027966
RS	37	1.879096	1.027968	12836.216854	0.025238	0.026096
RS	38	2.045391	1.033486	11729.324086	0.023061	0.023911
RS	39	2.225659	1.033486	10631.812848	0.020904	0.021718
RS	40	2.421075	1.056085	9309.882228	0.018304	0.019060
RS	41	2.632910	1.056085	8216.038135	0.016154	0.016829
RS	42	2.862545	1.094113	6906.054309	0.013578	0.014172
RS	43	3.111476	1.094113	5929.497191	0.011658	0.012162
RS	44	3.381323	1.139910	4816.485652	0.009470	0.009899
RS	45	3.673844	1.139910	4014.669687	0.007893	0.008250
RS	46	3.990944	1.181409	3174.308474	0.006241	0.006542
RS	47	4.334689	1.181409	2554.944531	0.005023	0.005274
RS	48	4.707318	1.207684	1968.945950	0.003871	0.004080
RS	49	5.111257	1.207684	1516.006939	0.002981	0.003151
RS	50	5.549137	1.214125	1129.312081	0.002220	0.002358
RS	51	6.023811	1.214125	820.802736	0.001614	0.001721
RS	52	6.538370	1.203907	580.743924	0.001142	0.001222
RS	53	7.096164	1.203907	392.015636	0.000771	0.000828
RS	54	7.700828	1.179643	258.224174	0.000508	0.000547
RS	55	8.356300	1.179643	158.611074	0.000312	0.000337
RS	56	9.066847	1.179643	92.894247	0.000183	0.000198
RS	57	9.837100	1.179643	51.669479	0.000102	0.000110
RS	58	10.672073	1.142905	27.749871	0.000055	0.000059
RS	59	11.577206	1.142905	13.392752	0.000026	0.000029
RS	60	12.558393	1.142905	6.040252	0.000012	0.000013
RS	61	13.622025	1.142905	2.531417	0.000005	0.000005
RS	62	14.775030	1.142905	0.979806	0.000002	0.000002
RS	63	16.024917	1.142905	0.504536	0.000001	0.000001
PA	4+25*2+4+6 0.165512463 0.028756294 16.024917475 0.517882975 1.189624066 1.612806070 1.650549166 1.387015629 1.169820812 1.023919587 0.945547427 0.931227068 0.977396020 1.050698654 1.106718854 1.121560785 1.105016138 1.078561615 1.054450826 1.036503894 1.027968326 1.033486262 1.056084898 1.094113477 1.139910119 1.181409012 1.207683685 1.214124864 1.203907244 1.179643212 1.142904880
//
IT	3927
RD	15
LK	-6618588.857436
QD	-188.865331 -> -178.610115
RI	0.0053153266
TR	0.165680	0.028628
MT	16.022870
MM	C_pi: 1.044633, n_recomb: 505644.627844
RS	0	0.000000	0.516134	8045.153334	0.015911	0.021931
RS	1	0.008402	0.516134	8575.535566	0.016960	0.012034
RS	2	0.017511	0.516134	9127.963169	0.018052	0.011882
RS	3	0.027384	0.516134	9701.091519	0.019186	0.013463
RS	4	0.038088	1.179993	4530.727247	0.008960	0.006813
RS	5	0.049690	1.179993	4862.194714	0.009616	0.007717
RS	6	0.062268	1.608844	3829.678542	0.007574	0.006322
RS	7	0.075902	1.608844	4115.801504	0.008140	0.007003
RS	8	0.090682	1.656144	4294.466663	0.008493	0.007673
RS	9	0.106704	1.656144	4609.713775	0.009117	0.008626
RS	10	0.124072	1.390121	5883.739382	0.011636	0.011441
RS	11	0.142899	1.390121	6290.503428	0.012441	0.012441
RS	12	0.163309	1.171442	7959.786160	0.015742	0.015881
RS	13	0.185433	1.171442	8463.254467	0.016738	0.017021
RS	14	0.209416	1.023261	10268.484989	0.020308	0.020699
RS	15	0.235414	1.023261	10844.690544	0.021447	0.021901
RS	16	0.263597	0.942385	12393.122127	0.024510	0.025013
RS	17	0.294148	0.942385	12994.187154	0.025698	0.026293
RS	18	0.327265	0.926767	13810.878021	0.027313	0.027948
RS	19	0.363166	0.926767	14386.855125	0.028453	0.029098
RS	20	0.402083	0.974232	14224.719575	0.028132	0.028730
RS	21	0.444270	0.974232	14749.035355	0.029169	0.029649
RS	22	0.490001	1.050520	14155.156952	0.027994	0.028386
RS	23	0.539575	1.050520	14619.199338	0.028912	0.029165
RS	24	0.593315	1.108832	14266.985556	0.028215	0.028413
RS	25	0.651570	1.108832	14654.741510	0.028982	0.029132
RS	26	0.714719	1.123707	14792.693867	0.029255	0.029415
RS	27	0.783175	1.123707	15064.939827	0.029794	0.030012
RS	28	0.857383	1.105678	15501.844867	0.030658	0.030930
RS	29	0.937825	1.105678	15596.543011	0.030845	0.031220
RS	30	1.025027	1.077597	15982.614665	0.031608	0.032050
RS	31	1.119556	1.077597	15834.894494	0.031316	0.031854
RS	32	1.222028	1.052207	15926.663452	0.031498	0.032099
RS	33	1.333109	1.052207	15492.774473	0.030640	0.031325
RS	34	1.453524	1.033247	15191.347497	0.030044	0.030787
RS	35	1.584057	1.033247	14465.730726	0.028608	0.029420
RS	36	1.725558	1.024015	13739.524621	0.027172	0.028020
RS	37	1.878948	1.024015	12772.026249	0.025259	0.026132
RS	38	2.045227	1.029462	11663.678329	0.023067	0.023930
RS	39	2.225476	1.029462	10564.873408	0.020894	0.021722
RS	40	2.420871	1.052936	9236.656307	0.018267	0.019033
RS	41	2.632684	1.052936	8146.392615	0.016111	0.016797
RS	42	2.862294	1.092875	6831.735007	0.013511	0.014111
RS	43	3.111197	1.092875	5864.167580	0.011597	0.012108
RS	44	3.381014	1.141276	4752.387539	0.009399	0.009831
RS	45	3.673502	1.141276	3962.547510	0.007837	0.008197
RS	46	3.990565	1.185296	3128.564992	0.006187	0.006489
RS	47	4.334269	1.185296	2520.654430	0.004985	0.005236
RS	48	4.706853	1.213215	1942.510657	0.003842	0.004050
RS	49	5.110742	1.213215	1498.045250	0.002963	0.003133
RS	50	5.548568	1.220078	1117.568362	0.002210	0.002346
RS	51	6.023182	1.220078	813.892687	0.001610	0.001716
RS	52	6.537674	1.209292	577.303970	0.001142	0.001221
RS	53	7.095395	1.209292	390.538402	0.000772	0.000829
RS	54	7.699979	1.183755	258.051129	0.000510	0.000549
RS	55	8.355362	1.183755	158.827771	0.000314	0.000339
RS	56	9.065813	1.183755	93.226721	0.000184	0.000200
RS	57	9.835958	1.183755	51.978671	0.000103	0.000112
RS	58	10.670813	1.145264	28.015442	0.000055	0.000060
RS	59	11.575817	1.145264	13.544618	0.000027	0.000029
RS	60	12.556862	1.145264	6.120360	0.000012	0.000013
RS	61	13.620338	1.145264	2.570280	0.000005	0.000006
RS	62	14.773171	1.145264	0.997074	0.000002	0.000002
RS	63	16.022870	1.145264	0.515270	0.000001	0.000001
PA	4+25*2+4+6 0.165679779 0.028627607 16.022869613 0.516134352 1.179992610 1.608843946 1.656143862 1.390121472 1.171441819 1.023261435 0.942385461 0.926767094 0.974232413 1.050520294 1.108831863 1.123706945 1.105678007 1.077596534 1.052207326 1.033247324 1.024014525 1.029461526 1.052935505 1.092874797 1.141275520 1.185296056 1.213214614 1.220078392 1.209292000 1.183754649 1.145263619
//
IT	3181
RD	16
LK	-6618568.983447
QD	-185.006374 -> -175.952857
RI	0.0053952272
TR	0.165839	0.028507
MT	16.020562
MM	C_pi: 1.043199, n_recomb: 502870.461015
RS	0	0.000000	0.514685	8023.790508	0.015956	0.021928
RS	1	0.008402	0.514685	8552.336296	0.017007	0.012032
RS	2	0.017510	0.514685	9102.777629	0.018102	0.011877
RS	3	0.027384	0.514685	9673.760359	0.019237	0.013454
RS	4	0.038086	1.170648	4540.915332	0.009030	0.006839
RS	5	0.049689	1.170648	4872.717004	0.009690	0.007753
RS	6	0.062266	1.604225	3818.314201	0.007593	0.006321
RS	7	0.075899	1.604225	4103.472541	0.008160	0.007008
RS	8	0.090679	1.660677	4257.645438	0.008467	0.007640
RS	9	0.106700	1.660677	4570.302550	0.009088	0.008595
RS	10	0.124067	1.392614	5839.071675	0.011611	0.011416
RS	11	0.142893	1.392614	6242.888401	0.012415	0.012414
RS	12	0.163302	1.172992	7903.420885	0.015717	0.015856
RS	13	0.185424	1.172992	8403.521229	0.016711	0.016990
RS	14	0.209406	1.022843	10213.739589	0.020311	0.020697
RS	15	0.235403	1.022843	10786.732033	0.021450	0.021895
RS	16	0.263584	0.939558	12358.235183	0.024575	0.025070
RS	17	0.294133	0.939558	12956.266565	0.025765	0.026351
RS	18	0.327248	0.922583	13789.561466	0.027422	0.028051
RS	19	0.363146	0.922583	14361.998037	0.028560	0.029206
RS	20	0.402060	0.971194	14177.919346	0.028194	0.028795
RS	21	0.444244	0.971194	14698.414509	0.029229	0.029720
RS	22	0.489972	1.050313	14064.233198	0.027968	0.028371
RS	23	0.539542	1.050313	14525.133129	0.028884	0.029156
RS	24	0.593277	1.110830	14147.459875	0.028133	0.028351
RS	25	0.651527	1.110830	14533.379025	0.028901	0.029074
RS	26	0.714671	1.125732	14671.727508	0.029176	0.029360
RS	27	0.783121	1.125732	14943.439178	0.029716	0.029960
RS	28	0.857322	1.106287	15397.270777	0.030619	0.030918
RS	29	0.937757	1.106287	15491.973943	0.030807	0.031206
RS	30	1.024951	1.076691	15897.342068	0.031613	0.032079
RS	31	1.119470	1.076691	15749.214681	0.031319	0.031876
RS	32	1.221932	1.050130	15856.237532	0.031531	0.032152
RS	33	1.333002	1.050130	15420.950551	0.030666	0.031367
RS	34	1.453404	1.030223	15130.922272	0.030089	0.030849
RS	35	1.583923	1.030223	14402.691313	0.028641	0.029466
RS	36	1.725409	1.020305	13682.826469	0.027209	0.028071
RS	37	1.878782	1.020305	12712.194117	0.025279	0.026166
RS	38	2.045041	1.025636	11603.004307	0.023074	0.023949
RS	39	2.225270	1.025636	10502.869001	0.020886	0.021726
RS	40	2.420642	1.049897	9168.957670	0.018233	0.019009
RS	41	2.632430	1.049897	8081.879066	0.016071	0.016767
RS	42	2.862012	1.091635	6762.775677	0.013448	0.014055
RS	43	3.110884	1.091635	5803.489693	0.011541	0.012057
RS	44	3.380666	1.142526	4692.748871	0.009332	0.009768
RS	45	3.673116	1.142526	3914.020301	0.007783	0.008146
RS	46	3.990138	1.188974	3085.927048	0.006137	0.006440
RS	47	4.333796	1.188974	2488.663255	0.004949	0.005200
RS	48	4.706329	1.218474	1917.825757	0.003814	0.004021
RS	49	5.110162	1.218474	1481.248681	0.002946	0.003115
RS	50	5.547926	1.225725	1106.584249	0.002201	0.002336
RS	51	6.022472	1.225725	807.415275	0.001606	0.001711
RS	52	6.536890	1.214371	574.079665	0.001142	0.001220
RS	53	7.094529	1.214371	389.148698	0.000774	0.000830
RS	54	7.699022	1.187601	257.889389	0.000513	0.000551
RS	55	8.354306	1.187601	159.031029	0.000316	0.000341
RS	56	9.064647	1.187601	93.539169	0.000186	0.000201
RS	57	9.834671	1.187601	52.269911	0.000104	0.000113
RS	58	10.669394	1.147434	28.266966	0.000056	0.000061
RS	59	11.574252	1.147434	13.688480	0.000027	0.000030
RS	60	12.555137	1.147434	6.196298	0.000012	0.000013
RS	61	13.618437	1.147434	2.607161	0.000005	0.000006
RS	62	14.771076	1.147434	1.013486	0.000002	0.000002
RS	63	16.020562	1.147434	0.525501	0.000001	0.000001
PA	4+25*2+4+6 0.165839136 0.028507344 16.020562243 0.514684629 1.170647600 1.604225279 1.660676803 1.392613832 1.172992177 1.022843280 0.939558060 0.922583024 0.971194255 1.050312910 1.110830471 1.125732365 1.106287483 1.076691152 1.050130157 1.030223188 1.020304511 1.025636055 1.049896924 1.091634784 1.142525553 1.188973768 1.218473810 1.225724555 1.214371004 1.187601431 1.147433906
//
IT	3811
RD	17
LK	-6618551.439678
QD	-181.680906 -> -173.690809
RI	0.0054708082
TR	0.165990	0.028395
MT	16.018209
MM	C_pi: 1.041854, n_recomb: 500277.787209
RS	0	0.000000	0.513479	8001.391770	0.015994	0.021927
RS	1	0.008402	0.513479	8528.101972	0.017047	0.012029
RS	2	0.017510	0.513479	9076.570214	0.018143	0.011870
RS	3	0.027383	0.513479	9645.435240	0.019280	0.013442
RS	4	0.038085	1.161681	4551.578728	0.009098	0.006866
RS	5	0.049687	1.161681	4883.757697	0.009762	0.007787
RS	6	0.062263	1.599180	3809.414400	0.007615	0.006322
RS	7	0.075897	1.599180	4093.782580	0.008183	0.007016
RS	8	0.090675	1.664365	4224.824000	0.008445	0.007612
RS	9	0.106695	1.664365	4535.159344	0.009065	0.008568
RS	10	0.124062	1.394596	5798.892372	0.011591	0.011394
RS	11	0.142887	1.394596	6200.037960	0.012393	0.012390
RS	12	0.163294	1.174480	7850.542826	0.015692	0.015831
RS	13	0.185416	1.174480	8347.484371	0.016686	0.016960
RS	14	0.209396	1.022647	10160.531621	0.020310	0.020692
RS	15	0.235391	1.022647	10730.461309	0.021449	0.021885
RS	16	0.263570	0.937036	12323.896535	0.024634	0.025121
RS	17	0.294117	0.937036	12919.065342	0.025824	0.026403
RS	18	0.327230	0.918651	13769.936851	0.027525	0.028149
RS	19	0.363126	0.918651	14339.050322	0.028662	0.029308
RS	20	0.402037	0.968270	14135.275833	0.028255	0.028858
RS	21	0.444217	0.968270	14652.184985	0.029288	0.029789
RS	22	0.489942	1.050082	13979.776331	0.027944	0.028358
RS	23	0.539508	1.050082	14437.734797	0.028859	0.029148
RS	24	0.593238	1.112722	14035.862502	0.028056	0.028291
RS	25	0.651483	1.112722	14420.061133	0.028824	0.029019
RS	26	0.714622	1.127645	14558.820187	0.029101	0.029309
RS	27	0.783065	1.127645	14830.025296	0.029644	0.029911
RS	28	0.857260	1.106851	15299.724340	0.030582	0.030907
RS	29	0.937687	1.106851	15394.424859	0.030772	0.031193
RS	30	1.024872	1.075848	15817.475428	0.031617	0.032105
RS	31	1.119383	1.075848	15668.992038	0.031321	0.031896
RS	32	1.221834	1.048217	15789.820627	0.031562	0.032201
RS	33	1.332892	1.048217	15353.317095	0.030690	0.031405
RS	34	1.453282	1.027428	15073.928606	0.030131	0.030906
RS	35	1.583787	1.027428	14343.365503	0.028671	0.029509
RS	36	1.725256	1.016839	13629.889538	0.027245	0.028119
RS	37	1.878612	1.016839	12656.354464	0.025299	0.026198
RS	38	2.044852	1.022016	11546.886489	0.023081	0.023967
RS	39	2.225060	1.022016	10445.408146	0.020879	0.021731
RS	40	2.420409	1.046981	9106.362506	0.018203	0.018988
RS	41	2.632170	1.046981	8022.115987	0.016035	0.016740
RS	42	2.861724	1.090409	6698.795181	0.013390	0.014003
RS	43	3.110564	1.090409	5747.137519	0.011488	0.012010
RS	44	3.380311	1.143684	4637.243064	0.009269	0.009708
RS	45	3.672722	1.143684	3868.832395	0.007733	0.008099
RS	46	3.989702	1.192470	3046.174076	0.006089	0.006393
RS	47	4.333313	1.192470	2458.815778	0.004915	0.005167
RS	48	4.705794	1.223489	1894.779553	0.003787	0.003995
RS	49	5.109571	1.223489	1465.549385	0.002929	0.003098
RS	50	5.547272	1.231095	1096.318512	0.002191	0.002326
RS	51	6.021749	1.231095	801.351981	0.001602	0.001706
RS	52	6.536090	1.219173	571.067154	0.001142	0.001220
RS	53	7.093646	1.219173	387.848335	0.000775	0.000831
RS	54	7.698047	1.191209	257.743439	0.000515	0.000553
RS	55	8.353228	1.191209	159.224636	0.000318	0.000343
RS	56	9.063458	1.191209	93.834305	0.000188	0.000202
RS	57	9.833359	1.191209	52.544906	0.000105	0.000113
RS	58	10.667947	1.149431	28.505516	0.000057	0.000062
RS	59	11.572656	1.149431	13.824771	0.000028	0.000030
RS	60	12.553378	1.149431	6.268213	0.000013	0.000014
RS	61	13.616498	1.149431	2.642095	0.000005	0.000006
RS	62	14.768940	1.149431	1.029041	0.000002	0.000002
RS	63	16.018209	1.149431	0.535216	0.000001	0.000001
PA	4+25*2+4+6 0.165989860 0.028394793 16.018209369 0.513478600 1.161681100 1.599180406 1.664364553 1.394596021 1.174479985 1.022647213 0.937036177 0.918651002 0.968270232 1.050081527 1.112721911 1.127645488 1.106851401 1.075848138 1.048217327 1.027428474 1.016838549 1.022015595 1.046981256 1.090409452 1.143683795 1.192469562 1.223489120 1.231094674 1.219172546 1.191208715 1.149430622
//
IT	3715
RD	18
LK	-6618535.958720
QD	-178.822963 -> -171.773506
RI	0.0055416356
TR	0.166133	0.028289
MT	16.015796
MM	C_pi: 1.040595, n_recomb: 497855.917281
RS	0	0.000000	0.512482	7978.347817	0.016025	0.021925
RS	1	0.008402	0.512482	8503.239572	0.017080	0.012027
RS	2	0.017509	0.512482	9049.763179	0.018177	0.011862
RS	3	0.027382	0.512482	9616.552318	0.019316	0.013428
RS	4	0.038084	1.153162	4562.326142	0.009164	0.006892
RS	5	0.049685	1.153162	4894.900526	0.009832	0.007820
RS	6	0.062261	1.593927	3802.381369	0.007638	0.006324
RS	7	0.075894	1.593927	4086.093806	0.008207	0.007024
RS	8	0.090672	1.667403	4195.340214	0.008427	0.007586
RS	9	0.106691	1.667403	4503.579699	0.009046	0.008543
RS	10	0.124056	1.396145	5762.706832	0.011575	0.011375
RS	11	0.142881	1.396145	6161.429104	0.012376	0.012370
RS	12	0.163287	1.175920	7800.886456	0.015669	0.015806
RS	13	0.185407	1.175920	8294.864033	0.016661	0.016931
RS	14	0.209386	1.022655	10108.892662	0.020305	0.020683
RS	15	0.235379	1.022655	10675.905611	0.021444	0.021872
RS	16	0.263556	0.934796	12290.218826	0.024686	0.025166
RS	17	0.294101	0.934796	12882.691100	0.025876	0.026448
RS	18	0.327212	0.914950	13752.068691	0.027623	0.028242
RS	19	0.363105	0.914950	14318.067516	0.028759	0.029406
RS	20	0.402013	0.965452	14096.632389	0.028315	0.028920
RS	21	0.444190	0.965452	14610.177487	0.029346	0.029856
RS	22	0.489911	1.049822	13901.496988	0.027923	0.028347
RS	23	0.539473	1.049822	14356.702786	0.028837	0.029141
RS	24	0.593199	1.114506	13931.776184	0.027984	0.028236
RS	25	0.651439	1.114506	14314.364069	0.028752	0.028968
RS	26	0.714572	1.129445	14453.560073	0.029032	0.029261
RS	27	0.783009	1.129445	14724.283800	0.029575	0.029865
RS	28	0.857196	1.107367	15208.866433	0.030549	0.030896
RS	29	0.937616	1.107367	15303.553118	0.030739	0.031181
RS	30	1.024792	1.075057	15742.810192	0.031621	0.032130
RS	31	1.119293	1.075057	15594.008343	0.031322	0.031915
RS	32	1.221733	1.046455	15727.253528	0.031590	0.032246
RS	33	1.332780	1.046455	15289.694387	0.030711	0.031440
RS	34	1.453157	1.024847	15020.211956	0.030170	0.030958
RS	35	1.583647	1.024847	14287.574438	0.028698	0.029548
RS	36	1.725100	1.013600	13580.520005	0.027278	0.028165
RS	37	1.878438	1.013600	12604.292715	0.025317	0.026228
RS	38	2.044659	1.018588	11495.044395	0.023089	0.023986
RS	39	2.224845	1.018588	10392.208640	0.020874	0.021736
RS	40	2.420169	1.044183	9048.525808	0.018175	0.018969
RS	41	2.631904	1.044183	7966.782848	0.016002	0.016715
RS	42	2.861428	1.089202	6639.430795	0.013336	0.013954
RS	43	3.110236	1.089202	5694.800980	0.011439	0.011966
RS	44	3.379947	1.144758	4585.572968	0.009211	0.009652
RS	45	3.672319	1.144758	3826.749128	0.007686	0.008055
RS	46	3.989254	1.195793	3009.105836	0.006044	0.006349
RS	47	4.332818	1.195793	2430.968929	0.004883	0.005135
RS	48	4.705246	1.228266	1873.272260	0.003763	0.003969
RS	49	5.108964	1.228266	1450.884357	0.002914	0.003082
RS	50	5.546601	1.236197	1086.731360	0.002183	0.002316
RS	51	6.021007	1.236197	795.682578	0.001598	0.001702
RS	52	6.535270	1.223707	568.257292	0.001141	0.001219
RS	53	7.092740	1.223707	386.635169	0.000777	0.000832
RS	54	7.697046	1.194588	257.614413	0.000517	0.000555
RS	55	8.352123	1.194588	159.410559	0.000320	0.000344
RS	56	9.062238	1.194588	94.113963	0.000189	0.000204
RS	57	9.832014	1.194588	52.805009	0.000106	0.000114
RS	58	10.666463	1.151293	28.731459	0.000058	0.000062
RS	59	11.571019	1.151293	13.954007	0.000028	0.000030
RS	60	12.551573	1.151293	6.336496	0.000013	0.000014
RS	61	13.614509	1.151293	2.675315	0.000005	0.000006
RS	62	14.766749	1.151293	1.043859	0.000002	0.000002
RS	63	16.015796	1.151293	0.544499	0.000001	0.000001
PA	4+25*2+4+6 0.166132587 0.028289494 16.015795737 0.512481589 1.153161892 1.593927209 1.667402572 1.396144795 1.175920397 1.022655015 0.934795853 0.914949506 0.965451971 1.049822156 1.114506275 1.129445449 1.107366521 1.075057086 1.046454930 1.024846616 1.013599642 1.018587681 1.044183018 1.089202133 1.144757591 1.195792541 1.228266040 1.236196567 1.223707342 1.194587892 1.151292967
//
IT	3101
RD	19
LK	-6618522.300378
QD	-176.371318 -> -170.153600
RI	0.0056089611
TR	0.166267	0.028191
MT	16.013413
MM	C_pi: 1.039412, n_recomb: 495590.536311
RS	0	0.000000	0.511623	7955.557270	0.016053	0.021923
RS	1	0.008401	0.511623	8478.687577	0.017108	0.012024
RS	2	0.017509	0.511623	9023.333008	0.018207	0.011854
RS	3	0.027381	0.511623	9588.123422	0.019347	0.013413
RS	4	0.038083	1.145128	4572.825561	0.009227	0.006918
RS	5	0.049683	1.145128	4905.792182	0.009899	0.007852
RS	6	0.062259	1.588582	3796.815483	0.007661	0.006328
RS	7	0.075891	1.588582	4079.979486	0.008233	0.007033
RS	8	0.090668	1.669883	4168.765405	0.008412	0.007563
RS	9	0.106687	1.669883	4475.106955	0.009030	0.008522
RS	10	0.124051	1.397291	5730.148696	0.011562	0.011359
RS	11	0.142875	1.397291	6126.673231	0.012362	0.012353
RS	12	0.163279	1.177307	7754.225009	0.015646	0.015782
RS	13	0.185398	1.177307	8245.418867	0.016638	0.016903
RS	14	0.209376	1.022838	10058.797619	0.020297	0.020671
RS	15	0.235367	1.022838	10623.029953	0.021435	0.021856
RS	16	0.263543	0.932810	12257.169394	0.024732	0.025205
RS	17	0.294085	0.932810	12847.097182	0.025923	0.026488
RS	18	0.327194	0.911459	13735.771794	0.027716	0.028331
RS	19	0.363084	0.911459	14298.845769	0.028852	0.029499
RS	20	0.401989	0.962732	14061.595413	0.028373	0.028981
RS	21	0.444163	0.962732	14571.977193	0.029403	0.029921
RS	22	0.489880	1.049537	13828.815570	0.027904	0.028337
RS	23	0.539438	1.049537	14281.438757	0.028817	0.029135
RS	24	0.593160	1.116190	13834.508664	0.027915	0.028183
RS	25	0.651395	1.116190	14215.583788	0.028684	0.028919
RS	26	0.714522	1.131141	14355.215471	0.028966	0.029216
RS	27	0.782953	1.131141	14625.479335	0.029511	0.029821
RS	28	0.857133	1.107838	15124.043396	0.030517	0.030886
RS	29	0.937545	1.107838	15218.704331	0.030708	0.031169
RS	30	1.024713	1.074319	15672.768857	0.031624	0.032153
RS	31	1.119204	1.074319	15523.686504	0.031324	0.031932
RS	32	1.221634	1.044836	15668.078656	0.031615	0.032287
RS	33	1.332669	1.044836	15229.618152	0.030730	0.031472
RS	34	1.453033	1.022470	14969.321039	0.030205	0.031006
RS	35	1.583508	1.022470	14234.865217	0.028723	0.029584
RS	36	1.724946	1.010580	13534.264862	0.027309	0.028207
RS	37	1.878266	1.010580	12555.562898	0.025335	0.026255
RS	38	2.044467	1.015349	11446.995161	0.023098	0.024004
RS	39	2.224632	1.015349	10342.814369	0.020870	0.021741
RS	40	2.419933	1.041504	8994.976657	0.018150	0.018951
RS	41	2.631641	1.041504	7915.453110	0.015972	0.016692
RS	42	2.861136	1.088020	6584.262254	0.013286	0.013909
RS	43	3.109912	1.088020	5646.118555	0.011393	0.011925
RS	44	3.379588	1.145758	4537.405291	0.009156	0.009600
RS	45	3.671920	1.145758	3787.501907	0.007642	0.008013
RS	46	3.988813	1.198957	2974.491006	0.006002	0.006307
RS	47	4.332329	1.198957	2404.951743	0.004853	0.005105
RS	48	4.704705	1.232824	1853.170571	0.003739	0.003946
RS	49	5.108365	1.232824	1437.165687	0.002900	0.003067
RS	50	5.545938	1.241049	1077.767580	0.002175	0.002308
RS	51	6.020274	1.241049	790.375528	0.001595	0.001697
RS	52	6.534460	1.227993	565.634526	0.001141	0.001218
RS	53	7.091845	1.227993	385.502175	0.000778	0.000832
RS	54	7.696057	1.197756	257.499940	0.000520	0.000557
RS	55	8.351032	1.197756	159.588374	0.000322	0.000346
RS	56	9.061034	1.197756	94.378438	0.000190	0.000205
RS	57	9.830685	1.197756	53.050636	0.000107	0.000115
RS	58	10.664997	1.153010	28.945521	0.000058	0.000063
RS	59	11.569403	1.153010	14.076312	0.000028	0.000031
RS	60	12.549792	1.153010	6.401087	0.000013	0.000014
RS	61	13.612546	1.153010	2.706741	0.000005	0.000006
RS	62	14.764586	1.153010	1.057883	0.000002	0.000002
RS	63	16.013413	1.153010	0.553297	0.000001	0.000001
PA	4+25*2+4+6 0.166267278 0.028190927 16.013413016 0.511622872 1.145127735 1.588581821 1.669883220 1.397291188 1.177306503 1.022838368 0.932809612 0.911459250 0.962732144 1.049536817 1.116189871 1.131140841 1.107837527 1.074318903 1.044836211 1.022469653 1.010579846 1.015349030 1.041504288 1.088020042 1.145757612 1.198957142 1.232823825 1.241049038 1.227992633 1.197756141 1.153010243
//
IT	3750
RD	20
LK	-6618510.254317
QD	-174.278129 -> -168.795392
RI	0.0056726711
TR	0.166395	0.028099
MT	16.011000
MM	C_pi: 1.038300, n_recomb: 493472.124318
RS	0	0.000000	0.510878	7933.255427	0.016076	0.021922
RS	1	0.008401	0.510878	8454.689526	0.017133	0.012022
RS	2	0.017508	0.510878	8997.530588	0.018233	0.011846
RS	3	0.027380	0.510878	9560.405634	0.019374	0.013397
RS	4	0.038081	1.137586	4582.921338	0.009287	0.006943
RS	5	0.049682	1.137586	4916.266755	0.009963	0.007881
RS	6	0.062257	1.583249	3792.391470	0.007685	0.006332
RS	7	0.075888	1.583249	4075.092115	0.008258	0.007043
RS	8	0.090664	1.671920	4144.686853	0.008399	0.007542
RS	9	0.106682	1.671920	4449.301385	0.009016	0.008503
RS	10	0.124046	1.398099	5700.803950	0.011552	0.011346
RS	11	0.142868	1.398099	6095.331938	0.012352	0.012340
RS	12	0.163272	1.178639	7710.383946	0.015625	0.015759
RS	13	0.185389	1.178639	8198.963499	0.016615	0.016877
RS	14	0.209365	1.023182	10010.224794	0.020285	0.020657
RS	15	0.235355	1.023182	10571.806154	0.021423	0.021838
RS	16	0.263529	0.931050	12224.881574	0.024773	0.025240
RS	17	0.294069	0.931050	12812.410698	0.025964	0.026523
RS	18	0.327176	0.908163	13721.015648	0.027805	0.028416
RS	19	0.363063	0.908163	14281.343999	0.028941	0.029588
RS	20	0.401965	0.960106	14029.925777	0.028431	0.029040
RS	21	0.444136	0.960106	14537.332644	0.029459	0.029985
RS	22	0.489849	1.049230	13761.332850	0.027887	0.028328
RS	23	0.539403	1.049230	14211.533561	0.028799	0.029131
RS	24	0.593120	1.117781	13743.561418	0.027851	0.028133
RS	25	0.651350	1.117781	14123.218439	0.028620	0.028872
RS	26	0.714472	1.132733	14263.379519	0.028904	0.029173
RS	27	0.782896	1.132733	14533.204125	0.029451	0.029780
RS	28	0.857069	1.108260	15044.955116	0.030488	0.030877
RS	29	0.937474	1.108260	15139.575208	0.030680	0.031159
RS	30	1.024633	1.073622	15607.175358	0.031627	0.032175
RS	31	1.119114	1.073622	15457.837945	0.031325	0.031948
RS	32	1.221533	1.043349	15612.130050	0.031637	0.032324
RS	33	1.332557	1.043349	15172.907751	0.030747	0.031501
RS	34	1.452907	1.020280	14921.141767	0.030237	0.031050
RS	35	1.583368	1.020280	14185.098717	0.028745	0.029616
RS	36	1.724790	1.007763	13490.943954	0.027339	0.028246
RS	37	1.878092	1.007763	12509.969006	0.025351	0.026282
RS	38	2.044274	1.012286	11402.498189	0.023107	0.024022
RS	39	2.224416	1.012286	10296.983466	0.020866	0.021747
RS	40	2.419693	1.038937	8945.429443	0.018128	0.018936
RS	41	2.631375	1.038937	7867.860023	0.015944	0.016672
RS	42	2.860840	1.086860	6533.001323	0.013239	0.013867
RS	43	3.109584	1.086860	5600.839798	0.011350	0.011887
RS	44	3.379224	1.146686	4492.488887	0.009104	0.009550
RS	45	3.671517	1.146686	3750.890788	0.007601	0.007973
RS	46	3.988366	1.201967	2942.160930	0.005962	0.006268
RS	47	4.331834	1.201967	2380.641650	0.004824	0.005077
RS	48	4.704156	1.237168	1834.380767	0.003717	0.003923
RS	49	5.107758	1.237168	1424.333521	0.002886	0.003053
RS	50	5.545267	1.245660	1069.389082	0.002167	0.002299
RS	51	6.019532	1.245660	785.411165	0.001592	0.001694
RS	52	6.533640	1.232035	563.191292	0.001141	0.001217
RS	53	7.090939	1.232035	384.447677	0.000779	0.000833
RS	54	7.695057	1.200717	257.401798	0.000522	0.000559
RS	55	8.349927	1.200717	159.760034	0.000324	0.000347
RS	56	9.059814	1.200717	94.629330	0.000192	0.000206
RS	57	9.829339	1.200717	53.282894	0.000108	0.000116
RS	58	10.663513	1.154596	29.148178	0.000059	0.000063
RS	59	11.567767	1.154596	14.192053	0.000029	0.000031
RS	60	12.547988	1.154596	6.462216	0.000013	0.000014
RS	61	13.610558	1.154596	2.736495	0.000006	0.000006
RS	62	14.762395	1.154596	1.071171	0.000002	0.000002
RS	63	16.011000	1.154596	0.561649	0.000001	0.000001
PA	4+25*2+4+6 0.166394784 0.028098738 16.011000106 0.510878303 1.137585838 1.583249058 1.671920059 1.398098720 1.178639227 1.023181728 0.931049990 0.908163110 0.960106227 1.049229535 1.117781271 1.132733061 1.108260134 1.073622144 1.043348535 1.020279571 1.007762764 1.012286258 1.038936722 1.086859987 1.146686390 1.201966609 1.237168082 1.245660174 1.232035287 1.200716903 1.154596204
//
IT	3957
RD	21
LK	-6618499.631557
QD	-172.497164 -> -167.663628
RI	0.0057324978
TR	0.166515	0.028012
MT	16.008645
MM	C_pi: 1.037258, n_recomb: 491492.176767
RS	0	0.000000	0.510240	7911.459805	0.016097	0.021921
RS	1	0.008401	0.510240	8431.262273	0.017154	0.012019
RS	2	0.017507	0.510240	8972.371678	0.018255	0.011837
RS	3	0.027379	0.510240	9533.413098	0.019397	0.013381
RS	4	0.038080	1.130544	4592.483439	0.009344	0.006966
RS	5	0.049680	1.130544	4926.186460	0.010023	0.007909
RS	6	0.062254	1.577979	3788.938904	0.007709	0.006336
RS	7	0.075885	1.577979	4071.249882	0.008283	0.007053
RS	8	0.090661	1.673600	4122.797418	0.008388	0.007523
RS	9	0.106678	1.673600	4425.836222	0.009005	0.008486
RS	10	0.124041	1.398601	5674.426927	0.011545	0.011335
RS	11	0.142862	1.398601	6067.145382	0.012344	0.012329
RS	12	0.163264	1.179919	7669.239860	0.015604	0.015736
RS	13	0.185381	1.179919	8155.367420	0.016593	0.016852
RS	14	0.209355	1.023662	9963.280860	0.020271	0.020640
RS	15	0.235344	1.023662	10522.340097	0.021409	0.021818
RS	16	0.263515	0.929504	12193.369954	0.024809	0.025270
RS	17	0.294054	0.929504	12778.640854	0.026000	0.026554
RS	18	0.327158	0.905052	13707.743965	0.027890	0.028498
RS	19	0.363043	0.905052	14265.498508	0.029025	0.029672
RS	20	0.401942	0.957571	14001.460967	0.028488	0.029098
RS	21	0.444110	0.957571	14506.071911	0.029514	0.030047
RS	22	0.489819	1.048903	13698.776137	0.027872	0.028321
RS	23	0.539369	1.048903	14146.705969	0.028783	0.029128
RS	24	0.593082	1.119284	13658.607235	0.027790	0.028086
RS	25	0.651306	1.119284	14036.935736	0.028560	0.028828
RS	26	0.714422	1.134228	14177.682791	0.028846	0.029133
RS	27	0.782841	1.134228	14447.088617	0.029394	0.029741
RS	28	0.857007	1.108638	14971.290955	0.030461	0.030869
RS	29	0.937404	1.108638	15065.855257	0.030653	0.031149
RS	30	1.024554	1.072969	15545.766926	0.031630	0.032195
RS	31	1.119027	1.072969	15396.199301	0.031325	0.031963
RS	32	1.221435	1.041986	15559.258707	0.031657	0.032358
RS	33	1.332447	1.041986	15119.401808	0.030762	0.031527
RS	34	1.452785	1.018270	14875.512329	0.030266	0.031090
RS	35	1.583232	1.018270	14138.101620	0.028766	0.029646
RS	36	1.724637	1.005141	13450.391105	0.027366	0.028284
RS	37	1.877922	1.005141	12467.333293	0.025366	0.026306
RS	38	2.044085	1.009394	11361.345347	0.023116	0.024040
RS	39	2.224206	1.009394	10254.506210	0.020864	0.021753
RS	40	2.419459	1.036480	8899.629749	0.018107	0.018923
RS	41	2.631115	1.036480	7823.766622	0.015918	0.016653
RS	42	2.860552	1.085729	6485.380493	0.013195	0.013828
RS	43	3.109263	1.085729	5558.735151	0.011310	0.011851
RS	44	3.378869	1.147556	4450.601025	0.009055	0.009504
RS	45	3.671123	1.147556	3716.739141	0.007562	0.007936
RS	46	3.987930	1.204838	2911.958850	0.005925	0.006231
RS	47	4.331350	1.204838	2357.926636	0.004797	0.005051
RS	48	4.703621	1.241314	1816.823884	0.003697	0.003902
RS	49	5.107166	1.241314	1412.338085	0.002874	0.003040
RS	50	5.544612	1.250046	1061.566079	0.002160	0.002291
RS	51	6.018808	1.250046	780.774446	0.001589	0.001690
RS	52	6.532840	1.235855	560.920333	0.001141	0.001217
RS	53	7.090054	1.235855	383.470219	0.000780	0.000834
RS	54	7.694080	1.203485	257.322142	0.000524	0.000560
RS	55	8.348849	1.203485	159.927694	0.000325	0.000349
RS	56	9.058624	1.203485	94.868340	0.000193	0.000207
RS	57	9.828026	1.203485	53.502937	0.000109	0.000117
RS	58	10.662065	1.156065	29.340097	0.000060	0.000064
RS	59	11.566169	1.156065	14.301587	0.000029	0.000031
RS	60	12.546227	1.156065	6.520055	0.000013	0.000014
RS	61	13.608617	1.156065	2.764654	0.000006	0.000006
RS	62	14.760257	1.156065	1.083754	0.000002	0.000002
RS	63	16.008645	1.156065	0.569569	0.000001	0.000001
PA	4+25*2+4+6 0.166515018 0.028012472 16.008644820 0.510239691 1.130543841 1.577978738 1.673600030 1.398601053 1.179918945 1.023662056 0.929503902 0.905051783 0.957571309 1.048902582 1.119283531 1.134228139 1.108637982 1.072968649 1.041986360 1.018270297 1.005140944 1.009393946 1.036480263 1.085729154 1.147555774 1.204837766 1.241314389 1.250045804 1.235855084 1.203484878 1.156065152
//
IT	3747
RD	22
LK	-6618490.267759
QD	-170.987304 -> -166.726750
RI	0.0057893195
TR	0.166628	0.027932
MT	16.006446
MM	C_pi: 1.036282, n_recomb: 489639.989879
RS	0	0.000000	0.509668	7890.630248	0.016115	0.021920
RS	1	0.008401	0.509668	8408.885269	0.017174	0.012017
RS	2	0.017507	0.509668	8948.354169	0.018275	0.011829
RS	3	0.027378	0.509668	9507.660536	0.019418	0.013366
RS	4	0.038079	1.123994	4601.402928	0.009398	0.006988
RS	5	0.049678	1.123994	4935.435467	0.010080	0.007935
RS	6	0.062252	1.572859	3786.158691	0.007733	0.006342
RS	7	0.075882	1.572859	4068.133710	0.008308	0.007063
RS	8	0.090658	1.674965	4102.873153	0.008379	0.007506
RS	9	0.106674	1.674965	4404.472737	0.008995	0.008471
RS	10	0.124036	1.398822	5650.764605	0.011541	0.011326
RS	11	0.142856	1.398822	6041.845191	0.012339	0.012321
RS	12	0.163258	1.181136	7630.663594	0.015584	0.015715
RS	13	0.185373	1.181136	8114.492663	0.016572	0.016828
RS	14	0.209346	1.024270	9917.841569	0.020255	0.020622
RS	15	0.235333	1.024270	10474.497597	0.021392	0.021796
RS	16	0.263503	0.928154	12162.593681	0.024840	0.025296
RS	17	0.294039	0.928154	12745.736550	0.026031	0.026580
RS	18	0.327141	0.902115	13695.777561	0.027971	0.028575
RS	19	0.363024	0.902115	14251.117159	0.029105	0.029753
RS	20	0.401920	0.955127	13975.866264	0.028543	0.029155
RS	21	0.444085	0.955127	14477.846497	0.029568	0.030107
RS	22	0.489791	1.048569	13640.612814	0.027858	0.028315
RS	23	0.539337	1.048569	14086.413297	0.028769	0.029125
RS	24	0.593046	1.120710	13579.097225	0.027733	0.028041
RS	25	0.651266	1.120710	13956.181734	0.028503	0.028787
RS	26	0.714377	1.135638	14097.588580	0.028792	0.029095
RS	27	0.782789	1.135638	14366.596799	0.029341	0.029705
RS	28	0.856949	1.108978	14902.595854	0.030436	0.030862
RS	29	0.937339	1.108978	14997.091900	0.030629	0.031141
RS	30	1.024481	1.072357	15488.232020	0.031632	0.032213
RS	31	1.118945	1.072357	15338.453935	0.031326	0.031977
RS	32	1.221344	1.040743	15509.218195	0.031675	0.032389
RS	33	1.332344	1.040743	15068.842365	0.030775	0.031551
RS	34	1.452670	1.016432	14832.212205	0.030292	0.031127
RS	35	1.583104	1.016432	14093.637203	0.028784	0.029673
RS	36	1.724495	1.002707	13412.323649	0.027392	0.028318
RS	37	1.877764	1.002707	12427.369690	0.025381	0.026329
RS	38	2.043908	1.006669	11323.210408	0.023126	0.024057
RS	39	2.224010	1.006669	10215.069853	0.020862	0.021759
RS	40	2.419241	1.034137	8857.241491	0.018089	0.018911
RS	41	2.630872	1.034137	7782.866914	0.015895	0.016636
RS	42	2.860282	1.084633	6441.101631	0.013155	0.013791
RS	43	3.108964	1.084633	5519.545781	0.011273	0.011818
RS	44	3.378537	1.148373	4411.503349	0.009010	0.009460
RS	45	3.670756	1.148373	3684.852355	0.007526	0.007902
RS	46	3.987522	1.207582	2883.714715	0.005889	0.006196
RS	47	4.330899	1.207582	2336.678876	0.004772	0.005026
RS	48	4.703122	1.245281	1800.394314	0.003677	0.003882
RS	49	5.106614	1.245281	1401.108658	0.002862	0.003028
RS	50	5.544001	1.254224	1054.253436	0.002153	0.002284
RS	51	6.018132	1.254224	776.438848	0.001586	0.001686
RS	52	6.532092	1.239472	558.806816	0.001141	0.001216
RS	53	7.089229	1.239472	382.562868	0.000781	0.000834
RS	54	7.693168	1.206087	257.257398	0.000525	0.000562
RS	55	8.347842	1.206087	160.090743	0.000327	0.000350
RS	56	9.057513	1.206087	95.096054	0.000194	0.000208
RS	57	9.826800	1.206087	53.711618	0.000110	0.000118
RS	58	10.660712	1.157432	29.522164	0.000060	0.000065
RS	59	11.564678	1.157432	14.405384	0.000029	0.000032
RS	60	12.544583	1.157432	6.574833	0.000013	0.000014
RS	61	13.606805	1.157432	2.791318	0.000006	0.000006
RS	62	14.758261	1.157432	1.095671	0.000002	0.000002
RS	63	16.006446	1.157432	0.577077	0.000001	0.000001
PA	4+25*2+4+6 0.166627787 0.027931646 16.006446367 0.509667690 1.123993684 1.572859144 1.674965068 1.398822465 1.181135912 1.024269766 0.928153848 0.902115433 0.955127099 1.048568978 1.120709620 1.135638115 1.108978426 1.072356738 1.040743222 1.016432008 1.002707117 1.006668731 1.034136613 1.084632632 1.148373287 1.207581632 1.245281335 1.254224243 1.239472217 1.206086788 1.157432333
//
IT	3872
RD	23
LK	-6618482.013975
QD	-169.715237 -> -165.960201
RI	0.0058428431
TR	0.166734	0.027856
MT	16.004340
MM	C_pi: 1.035369, n_recomb: 487908.270107
RS	0	0.000000	0.509163	7870.640929	0.016131	0.021918
RS	1	0.008400	0.509163	8387.424179	0.017191	0.012014
RS	2	0.017506	0.509163	8925.334887	0.018293	0.011822
RS	3	0.027377	0.509163	9482.995631	0.019436	0.013350
RS	4	0.038078	1.117900	4609.729381	0.009448	0.007009
RS	5	0.049677	1.117900	4944.065980	0.010133	0.007959
RS	6	0.062250	1.567914	3783.940023	0.007755	0.006347
RS	7	0.075880	1.567914	4065.624854	0.008333	0.007073
RS	8	0.090654	1.676097	4084.632718	0.008372	0.007490
RS	9	0.106670	1.676097	4384.911001	0.008987	0.008457
RS	10	0.124031	1.398798	5629.573416	0.011538	0.011319
RS	11	0.142851	1.398798	6019.173025	0.012337	0.012315
RS	12	0.163251	1.182290	7594.527855	0.015565	0.015694
RS	13	0.185365	1.182290	8076.203941	0.016553	0.016806
RS	14	0.209337	1.024986	9873.958256	0.020237	0.020601
RS	15	0.235322	1.024986	10428.326974	0.021374	0.021772
RS	16	0.263491	0.926985	12132.581119	0.024867	0.025319
RS	17	0.294025	0.926985	12713.720210	0.026058	0.026602
RS	18	0.327125	0.899340	13685.112738	0.028049	0.028650
RS	19	0.363005	0.899340	14238.188259	0.029182	0.029829
RS	20	0.401900	0.952769	13952.985497	0.028598	0.029211
RS	21	0.444061	0.952769	14452.491036	0.029621	0.030166
RS	22	0.489764	1.048225	13586.635029	0.027847	0.028310
RS	23	0.539307	1.048225	14030.438813	0.028756	0.029123
RS	24	0.593011	1.122063	13504.697604	0.027679	0.027998
RS	25	0.651227	1.122063	13880.618768	0.028449	0.028747
RS	26	0.714333	1.136964	14022.789818	0.028741	0.029059
RS	27	0.782740	1.136964	14291.420579	0.029291	0.029671
RS	28	0.856893	1.109277	14838.650797	0.030413	0.030856
RS	29	0.937276	1.109277	14933.062954	0.030606	0.031133
RS	30	1.024411	1.071778	15434.420121	0.031634	0.032231
RS	31	1.118866	1.071778	15284.443337	0.031326	0.031990
RS	32	1.221256	1.039607	15461.908355	0.031690	0.032417
RS	33	1.332246	1.039607	15021.114272	0.030787	0.031572
RS	34	1.452561	1.014750	14791.150890	0.030315	0.031160
RS	35	1.582982	1.014750	14051.595467	0.028800	0.029697
RS	36	1.724359	1.000446	13376.624534	0.027416	0.028351
RS	37	1.877612	1.000446	12389.943476	0.025394	0.026350
RS	38	2.043739	1.004097	11287.926514	0.023135	0.024075
RS	39	2.223821	1.004097	10178.500491	0.020862	0.021766
RS	40	2.419032	1.031896	8818.054641	0.018073	0.018900
RS	41	2.630640	1.031896	7744.960607	0.015874	0.016620
RS	42	2.860024	1.083567	6399.933694	0.013117	0.013757
RS	43	3.108678	1.083567	5483.070877	0.011238	0.011786
RS	44	3.378219	1.149140	4374.997920	0.008967	0.009419
RS	45	3.670403	1.149140	3655.071995	0.007491	0.007869
RS	46	3.987132	1.210202	2857.290943	0.005856	0.006163
RS	47	4.330467	1.210202	2316.798139	0.004748	0.005002
RS	48	4.702643	1.249070	1785.023072	0.003659	0.003863
RS	49	5.106084	1.249070	1390.599672	0.002850	0.003016
RS	50	5.543415	1.258199	1047.420308	0.002147	0.002277
RS	51	6.017484	1.258199	772.387186	0.001583	0.001683
RS	52	6.531376	1.242886	556.844011	0.001141	0.001216
RS	53	7.088438	1.242886	381.722850	0.000782	0.000835
RS	54	7.692295	1.208521	257.207154	0.000527	0.000563
RS	55	8.346878	1.208521	160.249309	0.000328	0.000351
RS	56	9.056448	1.208521	95.312729	0.000195	0.000209
RS	57	9.825626	1.208521	53.909149	0.000110	0.000118
RS	58	10.659417	1.158686	29.694641	0.000061	0.000065
RS	59	11.563249	1.158686	14.503474	0.000030	0.000032
RS	60	12.543008	1.158686	6.626513	0.000014	0.000015
RS	61	13.605070	1.158686	2.816447	0.000006	0.000006
RS	62	14.756349	1.158686	1.106895	0.000002	0.000002
RS	63	16.004340	1.158686	0.584148	0.000001	0.000001
PA	4+25*2+4+6 0.166733859 0.027856002 16.004339806 0.509163284 1.117900065 1.567913659 1.676097205 1.398798453 1.182290491 1.024985775 0.926984556 0.899340027 0.952768602 1.048224980 1.122062710 1.136963742 1.109276935 1.071777902 1.039606775 1.014749952 1.000445811 1.004096800 1.031895653 1.083566696 1.149139909 1.210202332 1.249069608 1.258198954 1.242885986 1.208520641 1.158686334
//
IT	3067
RD	24
LK	-6618474.740037
QD	-168.648086 -> -165.338781
RI	0.0058937718
TR	0.166833	0.027785
MT	16.002386
MM	C_pi: 1.034512, n_recomb: 486287.755749
RS	0	0.000000	0.508697	7851.806671	0.016146	0.021918
RS	1	0.008400	0.508697	8367.206543	0.017206	0.012012
RS	2	0.017506	0.508697	8903.653143	0.018309	0.011814
RS	3	0.027377	0.508697	9459.768198	0.019453	0.013336
RS	4	0.038077	1.112267	4617.325012	0.009495	0.007028
RS	5	0.049675	1.112267	4951.931509	0.010183	0.007982
RS	6	0.062248	1.563157	3782.170116	0.007778	0.006352
RS	7	0.075877	1.563157	4063.602687	0.008356	0.007082
RS	8	0.090651	1.677024	4067.911529	0.008365	0.007476
RS	9	0.106666	1.677024	4366.975348	0.008980	0.008445
RS	10	0.124027	1.398540	5610.678127	0.011538	0.011314
RS	11	0.142845	1.398540	5998.942568	0.012336	0.012312
RS	12	0.163245	1.183382	7560.666637	0.015548	0.015675
RS	13	0.185358	1.183382	8040.325124	0.016534	0.016785
RS	14	0.209329	1.025795	9831.578087	0.020218	0.020580
RS	15	0.235313	1.025795	10383.768120	0.021353	0.021748
RS	16	0.263480	0.925979	12103.315655	0.024889	0.025338
RS	17	0.294013	0.925979	12682.565987	0.026080	0.026620
RS	18	0.327110	0.896717	13675.582022	0.028122	0.028721
RS	19	0.362988	0.896717	14226.532482	0.029255	0.029903
RS	20	0.401880	0.950495	13932.516198	0.028651	0.029265
RS	21	0.444039	0.950495	14429.690895	0.029673	0.030224
RS	22	0.489739	1.047878	13536.420326	0.027836	0.028305
RS	23	0.539278	1.047878	13978.350295	0.028745	0.029122
RS	24	0.592979	1.123351	13434.959620	0.027628	0.027958
RS	25	0.651191	1.123351	13809.792307	0.028398	0.028710
RS	26	0.714292	1.138213	13952.839567	0.028693	0.029025
RS	27	0.782694	1.138213	14221.111899	0.029244	0.029639
RS	28	0.856842	1.109539	14779.046288	0.030392	0.030851
RS	29	0.937218	1.109539	14873.360995	0.030586	0.031127
RS	30	1.024346	1.071232	15384.013846	0.031636	0.032247
RS	31	1.118793	1.071232	15233.849328	0.031327	0.032002
RS	32	1.221174	1.038574	15417.062056	0.031704	0.032442
RS	33	1.332155	1.038574	14975.947100	0.030796	0.031591
RS	34	1.452459	1.013218	14752.098769	0.030336	0.031190
RS	35	1.582868	1.013218	14011.740142	0.028814	0.029719
RS	36	1.724232	0.998350	13343.055653	0.027439	0.028381
RS	37	1.877471	0.998350	12354.814257	0.025406	0.026369
RS	38	2.043582	1.001674	11255.224753	0.023145	0.024091
RS	39	2.223647	1.001674	10144.540244	0.020861	0.021772
RS	40	2.418838	1.029756	8781.802979	0.018059	0.018892
RS	41	2.630424	1.029756	7709.803062	0.015854	0.016606
RS	42	2.859785	1.082534	6361.629595	0.013082	0.013725
RS	43	3.108412	1.082534	5449.095997	0.011205	0.011757
RS	44	3.377925	1.149864	4340.876585	0.008927	0.009380
RS	45	3.670077	1.149864	3627.230683	0.007459	0.007838
RS	46	3.986770	1.212711	2832.545459	0.005825	0.006132
RS	47	4.330066	1.212711	2298.179117	0.004726	0.004980
RS	48	4.702199	1.252695	1770.627450	0.003641	0.003846
RS	49	5.105593	1.252695	1380.756408	0.002839	0.003005
RS	50	5.542872	1.261984	1041.033494	0.002141	0.002271
RS	51	6.016883	1.261984	768.600392	0.001581	0.001680
RS	52	6.530712	1.246118	555.019426	0.001141	0.001215
RS	53	7.087704	1.246118	380.945136	0.000783	0.000836
RS	54	7.691484	1.210803	257.171345	0.000529	0.000564
RS	55	8.345983	1.210803	160.404341	0.000330	0.000352
RS	56	9.055461	1.210803	95.519502	0.000196	0.000210
RS	57	9.824536	1.210803	54.096482	0.000111	0.000119
RS	58	10.658215	1.159856	29.857950	0.000061	0.000066
RS	59	11.561924	1.159856	14.596280	0.000030	0.000032
RS	60	12.541547	1.159856	6.675392	0.000014	0.000015
RS	61	13.603460	1.159856	2.840214	0.000006	0.000006
RS	62	14.754575	1.159856	1.117514	0.000002	0.000002
RS	63	16.002386	1.159856	0.590844	0.000001	0.000001
PA	4+25*2+4+6 0.166833250 0.027785138 16.002386151 0.508697374 1.112266726 1.563157176 1.677023507 1.398540324 1.183381931 1.025795147 0.925978517 0.896716821 0.950495321 1.047878096 1.123351090 1.138212848 1.109539292 1.071232086 1.038573564 1.013217534 0.998350131 1.001674119 1.029756236 1.082534360 1.149864302 1.212711430 1.252695042 1.261984077 1.246118322 1.210802660 1.159856470
//
IT	3301
RD	25
LK	-6618468.329259
QD	-167.760179 -> -164.843751
RI	0.0059416977
TR	0.166927	0.027719
MT	16.000494
MM	C_pi: 1.033708, n_recomb: 484772.447455
RS	0	0.000000	0.508275	7833.952411	0.016160	0.021917
RS	1	0.008400	0.508275	8348.046572	0.017221	0.012010
RS	2	0.017506	0.508275	8883.112204	0.018324	0.011808
RS	3	0.027376	0.508275	9437.770418	0.019468	0.013322
RS	4	0.038076	1.107061	4624.244673	0.009539	0.007046
RS	5	0.049674	1.107061	4959.089772	0.010230	0.008002
RS	6	0.062246	1.558646	3780.665743	0.007799	0.006358
RS	7	0.075875	1.558646	4061.871408	0.008379	0.007092
RS	8	0.090649	1.677774	4052.576465	0.008360	0.007463
RS	9	0.106663	1.677774	4350.523410	0.008974	0.008434
RS	10	0.124023	1.398079	5593.876122	0.011539	0.011311
RS	11	0.142841	1.398079	5980.938737	0.012338	0.012310
RS	12	0.163239	1.184407	7528.997682	0.015531	0.015656
RS	13	0.185351	1.184407	8006.768144	0.016517	0.016765
RS	14	0.209321	1.026684	9790.713376	0.020197	0.020557
RS	15	0.235303	1.026684	10340.829808	0.021331	0.021722
RS	16	0.263469	0.925118	12074.878259	0.024908	0.025353
RS	17	0.294000	0.925118	12652.350298	0.026100	0.026635
RS	18	0.327096	0.894237	13667.133850	0.028193	0.028789
RS	19	0.362972	0.894237	14216.091514	0.029325	0.029973
RS	20	0.401861	0.948300	13914.363235	0.028703	0.029319
RS	21	0.444018	0.948300	14409.342989	0.029724	0.030280
RS	22	0.489715	1.047528	13489.751510	0.027827	0.028301
RS	23	0.539251	1.047528	13929.924113	0.028735	0.029121
RS	24	0.592948	1.124577	13369.616767	0.027579	0.027919
RS	25	0.651155	1.124577	13743.432702	0.028350	0.028674
RS	26	0.714252	1.139385	13887.494636	0.028647	0.028993
RS	27	0.782649	1.139385	14155.426782	0.029200	0.029608
RS	28	0.856792	1.109763	14723.588714	0.030372	0.030846
RS	29	0.937162	1.109763	14817.791647	0.030566	0.031121
RS	30	1.024283	1.070712	15336.890859	0.031637	0.032263
RS	31	1.118723	1.070712	15186.544529	0.031327	0.032014
RS	32	1.221095	1.037631	15374.637388	0.031715	0.032465
RS	33	1.332067	1.037631	14933.283326	0.030805	0.031608
RS	34	1.452360	1.011820	14715.010487	0.030354	0.031217
RS	35	1.582758	1.011820	13974.006825	0.028826	0.029738
RS	36	1.724110	0.996404	13311.556852	0.027459	0.028409
RS	37	1.877335	0.996404	12321.901308	0.025418	0.026388
RS	38	2.043430	0.999385	11224.999657	0.023155	0.024108
RS	39	2.223478	0.999385	10113.070612	0.020861	0.021779
RS	40	2.418650	1.027710	8748.303417	0.018046	0.018884
RS	41	2.630216	1.027710	7677.223168	0.015837	0.016594
RS	42	2.859553	1.081529	6326.015324	0.013049	0.013696
RS	43	3.108155	1.081529	5417.467772	0.011175	0.011730
RS	44	3.377639	1.150544	4308.982839	0.008889	0.009343
RS	45	3.669760	1.150544	3601.202376	0.007429	0.007809
RS	46	3.986419	1.215108	2809.370979	0.005795	0.006103
RS	47	4.329677	1.215108	2280.742502	0.004705	0.004959
RS	48	4.701769	1.256157	1757.147532	0.003625	0.003829
RS	49	5.105117	1.256157	1371.539185	0.002829	0.002994
RS	50	5.542346	1.265583	1035.065514	0.002135	0.002264
RS	51	6.016301	1.265583	765.063283	0.001578	0.001677
RS	52	6.530069	1.249165	553.328442	0.001141	0.001215
RS	53	7.086994	1.249165	380.227950	0.000784	0.000836
RS	54	7.690699	1.212932	257.149275	0.000530	0.000566
RS	55	8.345117	1.212932	160.555988	0.000331	0.000353
RS	56	9.054504	1.212932	95.716787	0.000197	0.000211
RS	57	9.823481	1.212932	54.274017	0.000112	0.000120
RS	58	10.657051	1.160937	30.012449	0.000062	0.000066
RS	59	11.560641	1.160937	14.683968	0.000030	0.000032
RS	60	12.540132	1.160937	6.721539	0.000014	0.000015
RS	61	13.601900	1.160937	2.862643	0.000006	0.000006
RS	62	14.752857	1.160937	1.127534	0.000002	0.000002
RS	63	16.000494	1.160937	0.597166	0.000001	0.000001
PA	4+25*2+4+6 0.166926843 0.027718854 16.000493779 0.508275067 1.107061144 1.558646189 1.677773595 1.398078846 1.184406664 1.026684398 0.925118285 0.894236811 0.948300321 1.047528329 1.124576669 1.139385171 1.109762559 1.070712088 1.037630645 1.011820294 0.996404037 0.999385290 1.027709640 1.081528817 1.150544192 1.215107764 1.256157176 1.265582607 1.249165356 1.212931948 1.160937086
//
