# Supplementary material for: African bushpigs exhibit porous species boundaries and appeared in Madagascar concurrently with human arrival
Source: Nat Commun. 2024 Jan 3;15:172. doi: 10.1038/s41467-023-44105-1 (PMC10764920; doi:10.1038/s41467-023-44105-1)
Supplement: Supplementary file 9 — Source Data [file 41467_2023_44105_MOESM9_ESM.zip › sourceData/Fig3a.psmc/BPigZim49001t2.psmc]

CC
CC	Brief Description of the file format:
CC	  CC  comments
CC	  MM  useful-messages
CC	  RD  round-of-iterations
CC	  LL  \log[P(sequence)]
CC	  QD  Q-before-opt Q-after-opt
CC	  TR  \theta_0 \rho_0
CC	  RS  k t_k \lambda_k \pi_k \sum_{l\not=k}A_{kl} A_{kk}
CC	  DC  begin end best-k t_k+\Delta_k max-prob
CC
MM	Version: 0.6.5-r67
MM	pattern:4+25*2+4+6, n:63, n_free_lambdas:28
MM	n_iterations:25, skip:1, max_t:15, theta/rho:5
MM	is_decoding:0
MM	n_seqs:16, sum_L:17229771, sum_n:2488166
RD	0
LK	0.000000
QD	0.000000 -> 0.000000
RI	inf
TR	0.155965	0.031193
MT	15.000000
MM	C_pi: 1.000000, n_recomb: 529194.633738
RS	0	0.000000	1.000000	4301.891453	0.008129	0.000000
RS	1	0.008290	1.000000	4619.082227	0.008729	0.000000
RS	2	0.017266	1.000000	4956.167821	0.009365	0.000000
RS	3	0.026987	1.000000	5313.797733	0.010041	0.000000
RS	4	0.037514	1.000000	5692.529356	0.010757	0.000000
RS	5	0.048914	1.000000	6092.801729	0.011513	0.000000
RS	6	0.061258	1.000000	6514.905451	0.012311	0.000000
RS	7	0.074626	1.000000	6958.948509	0.013150	0.000000
RS	8	0.089102	1.000000	7424.817817	0.014030	0.000000
RS	9	0.104778	1.000000	7912.136353	0.014951	0.000000
RS	10	0.121753	1.000000	8420.215896	0.015911	0.000000
RS	11	0.140135	1.000000	8948.005547	0.016909	0.000000
RS	12	0.160042	1.000000	9494.036406	0.017941	0.000000
RS	13	0.181598	1.000000	10056.363089	0.019003	0.000000
RS	14	0.204942	1.000000	10632.503072	0.020092	0.000000
RS	15	0.230221	1.000000	11219.375313	0.021201	0.000000
RS	16	0.257595	1.000000	11813.240057	0.022323	0.000000
RS	17	0.287238	1.000000	12409.642358	0.023450	0.000000
RS	18	0.319339	1.000000	13003.362455	0.024572	0.000000
RS	19	0.354100	1.000000	13588.376911	0.025677	0.000000
RS	20	0.391744	1.000000	14157.835145	0.026754	0.000000
RS	21	0.432507	1.000000	14704.056756	0.027786	0.000000
RS	22	0.476650	1.000000	15218.555747	0.028758	0.000000
RS	23	0.524453	1.000000	15692.098293	0.029653	0.000000
RS	24	0.576218	1.000000	16114.801041	0.030452	0.000000
RS	25	0.632274	1.000000	16476.276864	0.031135	0.000000
RS	26	0.692977	1.000000	16765.834396	0.031682	0.000000
RS	27	0.758711	1.000000	16972.736437	0.032073	0.000000
RS	28	0.829896	1.000000	17086.520131	0.032288	0.000000
RS	29	0.906981	1.000000	17097.378631	0.032308	0.000000
RS	30	0.990456	1.000000	16996.599630	0.032118	0.000000
RS	31	1.080851	1.000000	16777.050540	0.031703	0.000000
RS	32	1.178739	1.000000	16433.693434	0.031054	0.000000
RS	33	1.284742	1.000000	15964.105307	0.030167	0.000000
RS	34	1.399532	1.000000	15368.971341	0.029042	0.000000
RS	35	1.523838	1.000000	14652.511382	0.027688	0.000000
RS	36	1.658449	1.000000	13822.793915	0.026120	0.000000
RS	37	1.804218	1.000000	12891.888759	0.024361	0.000000
RS	38	1.962071	1.000000	11875.811000	0.022441	0.000000
RS	39	2.133009	1.000000	10794.215854	0.020397	0.000000
RS	40	2.318118	1.000000	9669.818309	0.018273	0.000000
RS	41	2.518571	1.000000	8527.533098	0.016114	0.000000
RS	42	2.735641	1.000000	7393.359056	0.013971	0.000000
RS	43	2.970706	1.000000	6293.065205	0.011892	0.000000
RS	44	3.225257	1.000000	5250.770158	0.009922	0.000000
RS	45	3.500909	1.000000	4287.536229	0.008102	0.000000
RS	46	3.799411	1.000000	3420.118759	0.006463	0.000000
RS	47	4.122659	1.000000	2660.013119	0.005027	0.000000
RS	48	4.472702	1.000000	2012.922265	0.003804	0.000000
RS	49	4.851763	1.000000	1478.725042	0.002794	0.000000
RS	50	5.262247	1.000000	1051.963411	0.001988	0.000000
RS	51	5.706758	1.000000	722.794125	0.001366	0.000000
RS	52	6.188118	1.000000	478.280431	0.000904	0.000000
RS	53	6.709380	1.000000	303.847324	0.000574	0.000000
RS	54	7.273854	1.000000	184.702606	0.000349	0.000000
RS	55	7.885120	1.000000	107.042350	0.000202	0.000000
RS	56	8.547059	1.000000	58.910669	0.000111	0.000000
RS	57	9.263869	1.000000	30.657638	0.000058	0.000000
RS	58	10.040101	1.000000	15.017210	0.000028	0.000000
RS	59	10.880679	1.000000	6.889402	0.000013	0.000000
RS	60	11.790939	1.000000	2.944251	0.000006	0.000000
RS	61	12.776655	1.000000	1.165299	0.000002	0.000000
RS	62	13.844085	1.000000	0.424454	0.000001	0.000000
RS	63	15.000000	1.000000	0.199172	0.000000	0.000000
PA	4+25*2+4+6 0.155964991 0.031192998 15.000000000 1.000000000 1.000000000 1.000000000 1.000000000 1.000000000 1.000000000 1.000000000 1.000000000 1.000000000 1.000000000 1.000000000 1.000000000 1.000000000 1.000000000 1.000000000 1.000000000 1.000000000 1.000000000 1.000000000 1.000000000 1.000000000 1.000000000 1.000000000 1.000000000 1.000000000 1.000000000 1.000000000 1.000000000
//
IT	3606
RD	1
LK	-6324825.139671
QD	-1952.198055 -> -919.464089
RI	0.0246859656
TR	0.152572	0.029692
MT	15.926371
MM	C_pi: 1.070726, n_recomb: 539200.266915
RS	0	0.000000	0.765936	5783.963894	0.010727	0.047262
RS	1	0.008392	0.765936	6199.000305	0.011497	0.010508
RS	2	0.017488	0.765936	6637.529263	0.012310	0.009516
RS	3	0.027348	0.765936	7099.788884	0.013167	0.009295
RS	4	0.038035	1.049922	5545.279673	0.010284	0.008585
RS	5	0.049619	1.049922	5943.007450	0.011022	0.008621
RS	6	0.062175	1.132379	5902.641657	0.010947	0.008836
RS	7	0.075785	1.132379	6319.705890	0.011721	0.009237
RS	8	0.090537	1.144568	6687.766108	0.012403	0.009960
RS	9	0.106527	1.144568	7146.024757	0.013253	0.011012
RS	10	0.123859	1.115808	7821.448337	0.014506	0.012326
RS	11	0.142645	1.115808	8332.830754	0.015454	0.013837
RS	12	0.163008	1.079920	9156.403810	0.016981	0.015471
RS	13	0.185080	1.079920	9719.026999	0.018025	0.017144
RS	14	0.209003	1.054626	10542.066198	0.019551	0.018790
RS	15	0.234935	1.054626	11142.222839	0.020664	0.020325
RS	16	0.263043	1.044813	11860.418188	0.021996	0.021690
RS	17	0.293510	1.044813	12476.948634	0.023140	0.022895
RS	18	0.326533	1.046789	13068.331388	0.024237	0.023965
RS	19	0.362328	1.046789	13676.863438	0.025365	0.024913
RS	20	0.401127	1.056118	14148.105490	0.026239	0.025745
RS	21	0.443182	1.056118	14721.833590	0.027303	0.026470
RS	22	0.488766	1.069049	15086.002374	0.027978	0.027095
RS	23	0.538175	1.069049	15595.270076	0.028923	0.027633
RS	24	0.591731	1.082019	15870.395669	0.029433	0.028100
RS	25	0.649781	1.082019	16281.808893	0.030196	0.028515
RS	26	0.712703	1.092099	16478.282153	0.030561	0.028891
RS	27	0.780906	1.092099	16753.831504	0.031072	0.029231
RS	28	0.854832	1.098049	16854.261924	0.031258	0.029523
RS	29	0.934961	1.098049	16952.432828	0.031440	0.029745
RS	30	1.021816	1.100338	16910.786246	0.031363	0.029862
RS	31	1.115959	1.100338	16791.482166	0.031141	0.029841
RS	32	1.218003	1.100204	16552.764853	0.030699	0.029647
RS	33	1.328610	1.100204	16185.808690	0.030018	0.029251
RS	34	1.448499	1.098877	15708.663839	0.029133	0.028630
RS	35	1.578450	1.098877	15084.078814	0.027975	0.027771
RS	36	1.719306	1.097256	14357.609015	0.026628	0.026671
RS	37	1.871983	1.097256	13494.958306	0.025028	0.025335
RS	38	2.037473	1.095934	12547.303904	0.023270	0.023780
RS	39	2.216850	1.095934	11500.864786	0.021329	0.022031
RS	40	2.411281	1.095340	10399.614971	0.019287	0.020122
RS	41	2.622029	1.095340	9256.027947	0.017166	0.018098
RS	42	2.850463	1.095574	8101.621272	0.015025	0.016013
RS	43	3.098067	1.095574	6966.993370	0.012921	0.013922
RS	44	3.366450	1.096254	5872.936347	0.010892	0.011880
RS	45	3.657355	1.096254	4851.102925	0.008997	0.009937
RS	46	3.972674	1.096764	3915.262837	0.007261	0.008136
RS	47	4.314454	1.096764	3084.589107	0.005721	0.006508
RS	48	4.684917	1.096561	2366.393301	0.004389	0.005076
RS	49	5.086469	1.096561	1763.173140	0.003270	0.003852
RS	50	5.521720	1.095366	1274.211420	0.002363	0.002837
RS	51	5.993497	1.095366	888.826516	0.001648	0.002021
RS	52	6.504865	1.093327	598.383321	0.001110	0.001388
RS	53	7.059148	1.093327	386.119273	0.000716	0.000916
RS	54	7.659947	1.090417	239.027405	0.000443	0.000579
RS	55	8.311164	1.090417	140.662356	0.000261	0.000349
RS	56	9.017032	1.090417	78.651325	0.000146	0.000200
RS	57	9.782137	1.090417	41.608291	0.000077	0.000108
RS	58	10.611450	1.086749	20.774655	0.000039	0.000055
RS	59	11.510359	1.086749	9.670987	0.000018	0.000026
RS	60	12.484705	1.086749	4.194897	0.000008	0.000012
RS	61	13.540818	1.086749	1.685511	0.000003	0.000005
RS	62	14.685561	1.086749	0.623357	0.000001	0.000002
RS	63	15.926371	1.086749	0.298797	0.000001	0.000001
PA	4+25*2+4+6 0.152571660 0.029692139 15.926370621 0.765936375 1.049921513 1.132378578 1.144568443 1.115808010 1.079919815 1.054625511 1.044813156 1.046789408 1.056118011 1.069049358 1.082019448 1.092098713 1.098049164 1.100337505 1.100203514 1.098876953 1.097256184 1.095933974 1.095339775 1.095574379 1.096254349 1.096763611 1.096561432 1.095366478 1.093326569 1.090416789 1.086749136
//
IT	3659
RD	2
LK	-6323301.151439
QD	-713.844133 -> -457.393139
RI	0.0219004777
TR	0.150367	0.028785
MT	16.506194
MM	C_pi: 1.101813, n_recomb: 537931.711826
RS	0	0.000000	0.657306	6766.817076	0.012579	0.047022
RS	1	0.008453	0.657306	7242.043825	0.013463	0.010658
RS	2	0.017621	0.657306	7741.952748	0.014392	0.010100
RS	3	0.027564	0.657306	8266.303577	0.015367	0.010690
RS	4	0.038347	1.086246	5352.549878	0.009950	0.007828
RS	5	0.050042	1.086246	5741.247506	0.010673	0.008314
RS	6	0.062725	1.227381	5448.919972	0.010129	0.008182
RS	7	0.076480	1.227381	5842.110722	0.010860	0.008717
RS	8	0.091399	1.249845	6145.858694	0.011425	0.009384
RS	9	0.107578	1.249845	6577.655499	0.012228	0.010414
RS	10	0.125125	1.191526	7373.343315	0.013707	0.011962
RS	11	0.144155	1.191526	7866.868875	0.014624	0.013414
RS	12	0.164794	1.119453	8916.099342	0.016575	0.015467
RS	13	0.187178	1.119453	9473.558640	0.017611	0.017111
RS	14	0.211454	1.068632	10520.454455	0.019557	0.019187
RS	15	0.237781	1.068632	11124.942651	0.020681	0.020753
RS	16	0.266335	1.048129	11965.307466	0.022243	0.022363
RS	17	0.297302	1.048129	12589.145593	0.023403	0.023618
RS	18	0.330887	1.050348	13184.177344	0.024509	0.024701
RS	19	0.367310	1.050348	13798.703477	0.025651	0.025713
RS	20	0.406813	1.066965	14178.716138	0.026358	0.026379
RS	21	0.449655	1.066965	14756.599518	0.027432	0.027165
RS	22	0.496118	1.091183	14972.762830	0.027834	0.027513
RS	23	0.546509	1.091183	15487.208513	0.028790	0.028099
RS	24	0.601160	1.116143	15607.918186	0.029015	0.028269
RS	25	0.660431	1.116143	16030.294426	0.029800	0.028722
RS	26	0.724711	1.135817	16113.270136	0.029954	0.028865
RS	27	0.794426	1.135817	16409.820133	0.030505	0.029234
RS	28	0.870033	1.147541	16459.373484	0.030598	0.029392
RS	29	0.952032	1.147541	16590.281211	0.030841	0.029631
RS	30	1.040963	1.152315	16553.063122	0.030772	0.029696
RS	31	1.137411	1.152315	16476.845248	0.030630	0.029674
RS	32	1.242012	1.152763	16276.516332	0.030258	0.029471
RS	33	1.355454	1.152763	15959.286380	0.029668	0.029055
RS	34	1.478487	1.151381	15533.040382	0.028875	0.028440
RS	35	1.611920	1.151381	14960.032218	0.027810	0.027549
RS	36	1.756632	1.149890	14281.599364	0.026549	0.026454
RS	37	1.913577	1.149890	13467.621901	0.025036	0.025087
RS	38	2.083788	1.149336	12556.459473	0.023342	0.023535
RS	39	2.268388	1.149336	11551.849342	0.021475	0.021766
RS	40	2.468593	1.150440	10471.770082	0.019467	0.019859
RS	41	2.685721	1.150440	9360.591291	0.017401	0.017837
RS	42	2.921204	1.153221	8214.062375	0.015270	0.015762
RS	43	3.176593	1.153221	7100.685616	0.013200	0.013695
RS	44	3.453570	1.156722	6005.800226	0.011165	0.011678
RS	45	3.753960	1.156722	4992.622151	0.009281	0.009774
RS	46	4.079743	1.159573	4049.676714	0.007528	0.008007
RS	47	4.433065	1.159573	3215.068452	0.005977	0.006416
RS	48	4.816255	1.160629	2484.241755	0.004618	0.005018
RS	49	5.231836	1.160629	1867.545067	0.003472	0.003819
RS	50	5.682547	1.159341	1362.389050	0.002533	0.002825
RS	51	6.171357	1.159341	959.768356	0.001784	0.002021
RS	52	6.701488	1.156083	653.376817	0.001215	0.001397
RS	53	7.276431	1.156083	426.036403	0.000792	0.000926
RS	54	7.899976	1.150985	266.994392	0.000496	0.000590
RS	55	8.576230	1.150985	158.773170	0.000295	0.000357
RS	56	9.309649	1.150985	89.753011	0.000167	0.000205
RS	57	10.105066	1.150985	48.025129	0.000089	0.000112
RS	58	10.967721	1.144197	24.304826	0.000045	0.000058
RS	59	11.903298	1.144197	11.430634	0.000021	0.000028
RS	60	12.917961	1.144197	5.010595	0.000009	0.000012
RS	61	14.018396	1.144197	2.035107	0.000004	0.000005
RS	62	15.211852	1.144197	0.761008	0.000001	0.000002
RS	63	16.506194	1.144197	0.370608	0.000001	0.000001
PA	4+25*2+4+6 0.150366716 0.028785427 16.506194304 0.657306200 1.086245563 1.227381333 1.249845144 1.191526351 1.119452726 1.068631854 1.048129214 1.050347834 1.066965476 1.091183244 1.116143156 1.135816989 1.147541046 1.152314584 1.152762885 1.151381073 1.149889794 1.149335587 1.150440199 1.153221080 1.156722220 1.159573226 1.160629024 1.159341272 1.156083240 1.150984869 1.144196598
//
IT	4216
RD	3
LK	-6322897.922516
QD	-427.376204 -> -334.930463
RI	0.0207147406
TR	0.149051	0.028198
MT	16.860946
MM	C_pi: 1.116187, n_recomb: 533895.401849
RS	0	0.000000	0.601587	7365.949019	0.013797	0.046853
RS	1	0.008490	0.601587	7875.582676	0.014751	0.010746
RS	2	0.017700	0.601587	8410.058001	0.015752	0.010443
RS	3	0.027692	0.601587	8968.750813	0.016799	0.011570
RS	4	0.038533	1.117771	5163.367082	0.009671	0.007372
RS	5	0.050294	1.117771	5541.571856	0.010380	0.008091
RS	6	0.063053	1.302359	5104.316401	0.009561	0.007758
RS	7	0.076895	1.302359	5477.751369	0.010260	0.008352
RS	8	0.091913	1.336583	5723.613562	0.010720	0.008956
RS	9	0.108206	1.336583	6132.591321	0.011487	0.009937
RS	10	0.125882	1.251909	7004.404472	0.013119	0.011643
RS	11	0.145058	1.251909	7480.788714	0.014012	0.013009
RS	12	0.165863	1.146529	8705.107078	0.016305	0.015392
RS	13	0.188433	1.146529	9255.388144	0.017336	0.016968
RS	14	0.212920	1.071968	10498.453757	0.019664	0.019416
RS	15	0.239486	1.071968	11103.624049	0.020797	0.020972
RS	16	0.268307	1.040804	12063.975936	0.022596	0.022813
RS	17	0.299574	1.040804	12690.515158	0.023770	0.024094
RS	18	0.333497	1.041625	13304.376271	0.024919	0.025212
RS	19	0.370299	1.041625	13919.530734	0.026072	0.026277
RS	20	0.410225	1.062871	14233.997758	0.026661	0.026818
RS	21	0.453541	1.062871	14809.637539	0.027739	0.027669
RS	22	0.500535	1.095479	14907.470131	0.027922	0.027792
RS	23	0.551518	1.095479	15418.847347	0.028880	0.028441
RS	24	0.606829	1.129835	15412.992813	0.028869	0.028369
RS	25	0.666836	1.129835	15835.007061	0.029659	0.028878
RS	26	0.731937	1.156972	15825.192327	0.029641	0.028837
RS	27	0.802565	1.156972	16127.136131	0.030207	0.029256
RS	28	0.879189	1.172796	16134.924990	0.030221	0.029317
RS	29	0.962319	1.172796	16278.114583	0.030489	0.029595
RS	30	1.052505	1.178888	16240.737938	0.030419	0.029628
RS	31	1.150348	1.178888	16182.849591	0.030311	0.029628
RS	32	1.256498	1.179301	16003.841948	0.029976	0.029422
RS	33	1.371659	1.179301	15709.163596	0.029424	0.029008
RS	34	1.496597	1.177770	15308.273303	0.028673	0.028388
RS	35	1.632141	1.177770	14760.406335	0.027647	0.027486
RS	36	1.779193	1.176735	14102.003948	0.026413	0.026372
RS	37	1.938729	1.176735	13314.911154	0.024939	0.024989
RS	38	2.111809	1.177586	12416.149686	0.023256	0.023407
RS	39	2.299583	1.177586	11439.949935	0.021427	0.021628
RS	40	2.503298	1.181241	10366.160095	0.019416	0.019688
RS	41	2.724307	1.181241	9284.694461	0.017390	0.017671
RS	42	2.964080	1.187530	8143.179631	0.015252	0.015575
RS	43	3.224208	1.187530	7059.090988	0.013222	0.013532
RS	44	3.506419	1.194817	5971.857609	0.011185	0.011516
RS	45	3.812590	1.194817	4983.610866	0.009334	0.009646
RS	46	4.144753	1.200887	4049.751870	0.007585	0.007898
RS	47	4.505115	1.200887	3231.491795	0.006053	0.006341
RS	48	4.896071	1.203927	2506.971304	0.004696	0.004966
RS	49	5.320217	1.203927	1896.455281	0.003552	0.003791
RS	50	5.780372	1.203116	1392.184598	0.002608	0.002814
RS	51	6.279592	1.203116	987.847861	0.001850	0.002021
RS	52	6.821194	1.199075	677.934777	0.001270	0.001404
RS	53	7.408775	1.199075	445.517143	0.000834	0.000935
RS	54	8.046240	1.192163	281.805587	0.000528	0.000599
RS	55	8.737823	1.192163	168.918301	0.000316	0.000364
RS	56	9.488118	1.192163	96.290782	0.000180	0.000211
RS	57	10.302111	1.192163	51.979449	0.000097	0.000116
RS	58	11.185208	1.182500	26.589899	0.000050	0.000060
RS	59	12.143277	1.182500	12.605054	0.000024	0.000029
RS	60	13.182682	1.182500	5.571347	0.000010	0.000013
RS	61	14.310328	1.182500	2.282455	0.000004	0.000005
RS	62	15.533707	1.182500	0.861184	0.000002	0.000002
RS	63	16.860946	1.182500	0.424984	0.000001	0.000001
PA	4+25*2+4+6 0.149051407 0.028198175 16.860945504 0.601586847 1.117771335 1.302359123 1.336582997 1.251908552 1.146529028 1.071968475 1.040804336 1.041624619 1.062871414 1.095478979 1.129835010 1.156971876 1.172796063 1.178887879 1.179301444 1.177770055 1.176735060 1.177586258 1.181241456 1.187530357 1.194816825 1.200886870 1.203927255 1.203115533 1.199075174 1.192163212 1.182500195
//
IT	3711
RD	4
LK	-6322742.076205
QD	-334.961637 -> -288.111602
RI	0.0201175281
TR	0.148287	0.027788
MT	17.080854
MM	C_pi: 1.123037, n_recomb: 529433.449337
RS	0	0.000000	0.569362	7735.749228	0.014611	0.046741
RS	1	0.008512	0.569362	8265.414747	0.015612	0.010802
RS	2	0.017748	0.569362	8819.733076	0.016659	0.010660
RS	3	0.027771	0.569362	9397.798364	0.017751	0.012146
RS	4	0.038646	1.141459	5013.054570	0.009469	0.007089
RS	5	0.050447	1.141459	5382.359485	0.010166	0.007943
RS	6	0.063253	1.359367	4852.855575	0.009166	0.007483
RS	7	0.077149	1.359367	5211.149362	0.009843	0.008106
RS	8	0.092227	1.408844	5395.710734	0.010191	0.008638
RS	9	0.108589	1.408844	5785.891716	0.010928	0.009572
RS	10	0.126344	1.303065	6697.450206	0.012650	0.011379
RS	11	0.145610	1.303065	7158.362302	0.013521	0.012663
RS	12	0.166516	1.168660	8511.436696	0.016076	0.015302
RS	13	0.189201	1.168660	9053.870265	0.017101	0.016801
RS	14	0.213817	1.073082	10460.315051	0.019758	0.019567
RS	15	0.240529	1.073082	11064.210210	0.020898	0.021088
RS	16	0.269514	1.032189	12133.164272	0.022917	0.023142
RS	17	0.300966	1.032189	12760.102525	0.024101	0.024425
RS	18	0.335095	1.030950	13399.522507	0.025309	0.025593
RS	19	0.372129	1.030950	14013.192970	0.026468	0.026688
RS	20	0.412316	1.055106	14281.408881	0.026975	0.027141
RS	21	0.455923	1.055106	14852.949679	0.028054	0.028037
RS	22	0.503242	1.093929	14858.148255	0.028064	0.027985
RS	23	0.554589	1.093929	15364.434489	0.029021	0.028682
RS	24	0.610306	1.135526	15258.619583	0.028821	0.028419
RS	25	0.670766	1.135526	15677.261551	0.029611	0.028975
RS	26	0.736372	1.168215	15597.602919	0.029461	0.028797
RS	27	0.807562	1.168215	15900.004825	0.030032	0.029259
RS	28	0.884812	1.186540	15882.019470	0.029998	0.029262
RS	29	0.968637	1.186540	16029.916013	0.030277	0.029574
RS	30	1.059597	1.192719	15999.890007	0.030221	0.029605
RS	31	1.158299	1.192719	15949.866598	0.030126	0.029626
RS	32	1.265403	1.192264	15791.382886	0.029827	0.029434
RS	33	1.381623	1.192264	15506.288489	0.029288	0.029025
RS	34	1.507736	1.190108	15123.268308	0.028565	0.028407
RS	35	1.644583	1.190108	14586.185891	0.027551	0.027497
RS	36	1.793078	1.189335	13936.281996	0.026323	0.026361
RS	37	1.954212	1.189335	13162.066101	0.024861	0.024965
RS	38	2.129062	1.191606	12263.291341	0.023163	0.023342
RS	39	2.318795	1.191606	11303.833320	0.021351	0.021555
RS	40	2.524678	1.197986	10226.054971	0.019315	0.019568
RS	41	2.748085	1.197986	9166.644700	0.017314	0.017556
RS	42	2.990508	1.208079	8024.091596	0.015156	0.015425
RS	43	3.253565	1.208079	6966.453018	0.013158	0.013403
RS	44	3.539013	1.219515	5885.705300	0.011117	0.011376
RS	45	3.848758	1.219515	4924.070837	0.009301	0.009538
RS	46	4.184868	1.229186	4002.220559	0.007559	0.007799
RS	47	4.549586	1.229186	3205.258682	0.006054	0.006274
RS	48	4.945349	1.234569	2492.436871	0.004708	0.004917
RS	49	5.374798	1.234569	1894.481135	0.003578	0.003765
RS	50	5.840801	1.234535	1397.089414	0.002639	0.002802
RS	51	6.346469	1.234535	996.980093	0.001883	0.002020
RS	52	6.895179	1.229959	688.550695	0.001301	0.001410
RS	53	7.490593	1.229959	455.350697	0.000860	0.000943
RS	54	8.136688	1.221472	290.211609	0.000548	0.000608
RS	55	8.837777	1.221472	175.089449	0.000331	0.000371
RS	56	9.598542	1.221472	100.498546	0.000190	0.000216
RS	57	10.424060	1.221472	54.648967	0.000103	0.000119
RS	58	11.319846	1.209139	28.210709	0.000053	0.000062
RS	59	12.291878	1.209139	13.462337	0.000025	0.000030
RS	60	13.346648	1.209139	5.991979	0.000011	0.000014
RS	61	14.491197	1.209139	2.472912	0.000005	0.000006
RS	62	15.733169	1.209139	0.940301	0.000002	0.000002
RS	63	17.080854	1.209139	0.469498	0.000001	0.000001
PA	4+25*2+4+6 0.148286890 0.027788303 17.080853542 0.569362259 1.141458695 1.359366895 1.408843749 1.303064741 1.168659753 1.073081769 1.032188669 1.030949858 1.055105970 1.093928600 1.135526337 1.168215260 1.186539767 1.192718711 1.192264384 1.190107945 1.189334808 1.191606212 1.197986044 1.208078749 1.219514753 1.229186121 1.234569203 1.234535398 1.229959270 1.221471702 1.209139269
//
IT	3812
RD	5
LK	-6322658.536407
QD	-294.415956 -> -264.337367
RI	0.0197977246
TR	0.147848	0.027481
MT	17.221465
MM	C_pi: 1.126236, n_recomb: 525139.890750
RS	0	0.000000	0.548780	7972.593546	0.015182	0.046668
RS	1	0.008526	0.548780	8514.354241	0.016213	0.010840
RS	2	0.017779	0.548780	9080.477412	0.017292	0.010803
RS	3	0.027820	0.548780	9669.851344	0.018414	0.012536
RS	4	0.038718	1.156251	4907.140738	0.009344	0.006913
RS	5	0.050545	1.156251	5269.918120	0.010035	0.007854
RS	6	0.063380	1.399508	4676.503837	0.008905	0.007305
RS	7	0.077309	1.399508	5023.823943	0.009567	0.007949
RS	8	0.092426	1.467709	5143.093714	0.009794	0.008397
RS	9	0.108832	1.467709	5518.211989	0.010508	0.009295
RS	10	0.126637	1.346485	6443.638294	0.012270	0.011160
RS	11	0.145960	1.346485	6891.073128	0.013122	0.012375
RS	12	0.166930	1.187602	8335.655044	0.015873	0.015211
RS	13	0.189688	1.187602	8870.294810	0.016891	0.016639
RS	14	0.214386	1.073884	10408.912875	0.019821	0.019672
RS	15	0.241190	1.073884	11010.438100	0.020967	0.021155
RS	16	0.270279	1.024534	12172.496789	0.023180	0.023397
RS	17	0.301849	1.024534	12798.491603	0.024372	0.024669
RS	18	0.336110	1.021193	13463.518645	0.025638	0.025889
RS	19	0.373291	1.021193	14074.698219	0.026802	0.026999
RS	20	0.413643	1.047312	14308.579765	0.027247	0.027389
RS	21	0.457436	1.047312	14875.518457	0.028327	0.028313
RS	22	0.504962	1.090963	14806.345752	0.028195	0.028120
RS	23	0.556540	1.090963	15307.307070	0.029149	0.028851
RS	24	0.612515	1.138340	15121.307845	0.028795	0.028435
RS	25	0.673263	1.138340	15536.085373	0.029585	0.029026
RS	26	0.739190	1.175227	15404.259764	0.029334	0.028746
RS	27	0.810738	1.175227	15705.752602	0.029908	0.029239
RS	28	0.888386	1.194885	15675.245951	0.029850	0.029213
RS	29	0.972654	1.194885	15825.101208	0.030135	0.029551
RS	30	1.064106	1.200221	15810.516304	0.030107	0.029602
RS	31	1.163356	1.200221	15763.921084	0.030019	0.029638
RS	32	1.271068	1.198222	15629.097556	0.029762	0.029477
RS	33	1.387962	1.198222	15347.433717	0.029225	0.029071
RS	34	1.514823	1.194979	14981.207545	0.028528	0.028463
RS	35	1.652500	1.194979	14447.392985	0.027512	0.027544
RS	36	1.801915	1.194160	13801.915230	0.026282	0.026390
RS	37	1.964069	1.194160	13032.441783	0.024817	0.024980
RS	38	2.140048	1.197655	12128.045004	0.023095	0.023315
RS	39	2.331031	1.197655	11177.584484	0.021285	0.021518
RS	40	2.538296	1.206658	10090.216164	0.019214	0.019481
RS	41	2.763233	1.206658	9046.503996	0.017227	0.017471
RS	42	3.007347	1.220545	7898.550230	0.015041	0.015300
RS	43	3.272274	1.220545	6863.088691	0.013069	0.013295
RS	44	3.559788	1.236204	5786.337674	0.011019	0.011252
RS	45	3.871815	1.236204	4849.380024	0.009234	0.009442
RS	46	4.210445	1.249609	3938.972230	0.007501	0.007709
RS	47	4.577946	1.249609	3163.505317	0.006024	0.006212
RS	48	4.976779	1.257495	2463.387263	0.004691	0.004870
RS	49	5.409617	1.257495	1879.669809	0.003579	0.003739
RS	50	5.879357	1.258400	1391.078755	0.002649	0.002790
RS	51	6.389146	1.258400	997.410640	0.001899	0.002017
RS	52	6.942399	1.253440	692.486406	0.001319	0.001414
RS	53	7.542822	1.253440	460.402968	0.000877	0.000949
RS	54	8.194435	1.243546	295.334808	0.000562	0.000615
RS	55	8.901604	1.243546	179.173292	0.000341	0.000377
RS	56	9.669065	1.243546	103.454757	0.000197	0.000220
RS	57	10.501958	1.243546	56.614114	0.000108	0.000122
RS	58	11.405862	1.228708	29.459996	0.000056	0.000064
RS	59	12.386832	1.228708	14.139804	0.000027	0.000031
RS	60	13.451437	1.228708	6.332198	0.000012	0.000014
RS	61	14.606809	1.228708	2.630389	0.000005	0.000006
RS	62	15.860685	1.228708	1.007119	0.000002	0.000002
RS	63	17.221465	1.228708	0.508235	0.000001	0.000001
PA	4+25*2+4+6 0.147847974 0.027481183 17.221465122 0.548780368 1.156251407 1.399508417 1.467708593 1.346484657 1.187602149 1.073884092 1.024534194 1.021192677 1.047311732 1.090962635 1.138339769 1.175227386 1.194885114 1.200221431 1.198222432 1.194979259 1.194159856 1.197655292 1.206657531 1.220544619 1.236204089 1.249608942 1.257495087 1.258400175 1.253439995 1.243546296 1.228707873
//
IT	4282
RD	6
LK	-6322602.955773
QD	-272.223781 -> -250.031609
RI	0.0196323309
TR	0.147598	0.027236
MT	17.315540
MM	C_pi: 1.127591, n_recomb: 521148.214314
RS	0	0.000000	0.534789	8127.114162	0.015595	0.046619
RS	1	0.008535	0.534789	8676.271733	0.016648	0.010864
RS	2	0.017799	0.534789	9249.488492	0.017748	0.010899
RS	3	0.027853	0.534789	9845.501266	0.018892	0.012803
RS	4	0.038766	1.163262	4838.743683	0.009285	0.006806
RS	5	0.050609	1.163262	5197.157095	0.009973	0.007809
RS	6	0.063464	1.425130	4557.354957	0.008745	0.007193
RS	7	0.077416	1.425130	4897.070635	0.009397	0.007855
RS	8	0.092559	1.514549	4948.887676	0.009496	0.008211
RS	9	0.108994	1.514549	5312.093380	0.010193	0.009085
RS	10	0.126832	1.383030	6234.493291	0.011963	0.010977
RS	11	0.146192	1.383030	6670.407961	0.012799	0.012139
RS	12	0.167205	1.203866	8178.902061	0.015694	0.015124
RS	13	0.190012	1.203866	8706.193560	0.016706	0.016494
RS	14	0.214765	1.074646	10350.798720	0.019862	0.019749
RS	15	0.241630	1.074646	10949.413965	0.021010	0.021194
RS	16	0.270789	1.018109	12189.162660	0.023389	0.023599
RS	17	0.302436	1.018109	12813.439996	0.024587	0.024858
RS	18	0.336785	1.012868	13501.244098	0.025907	0.026127
RS	19	0.374065	1.012868	14109.450363	0.027074	0.027243
RS	20	0.414527	1.040452	14316.029694	0.027470	0.027584
RS	21	0.458443	1.040452	14878.344528	0.028549	0.028527
RS	22	0.506107	1.088070	14747.313803	0.028298	0.028217
RS	23	0.557839	1.088070	15243.242178	0.029249	0.028972
RS	24	0.613987	1.140279	14990.978620	0.028765	0.028428
RS	25	0.674927	1.140279	15402.144851	0.029554	0.029043
RS	26	0.741068	1.180482	15230.441428	0.029225	0.028685
RS	27	0.812854	1.180482	15530.851460	0.029801	0.029201
RS	28	0.890768	1.200706	15497.020285	0.029736	0.029166
RS	29	0.975332	1.200706	15647.927534	0.030026	0.029522
RS	30	1.067113	1.204587	15654.713344	0.030039	0.029609
RS	31	1.166728	1.204587	15609.691181	0.029952	0.029654
RS	32	1.274845	1.200583	15501.661532	0.029745	0.029535
RS	33	1.392190	1.200583	15220.507080	0.029206	0.029127
RS	34	1.519551	1.195914	14871.803504	0.028537	0.028539
RS	35	1.657782	1.195914	14337.340317	0.027511	0.027609
RS	36	1.807811	1.194773	13695.249833	0.026279	0.026441
RS	37	1.970646	1.194773	12925.893147	0.024803	0.025016
RS	38	2.147379	1.199250	12013.707934	0.023052	0.023312
RS	39	2.339196	1.199250	11067.378892	0.021237	0.021502
RS	40	2.547385	1.210678	9967.692520	0.019126	0.019415
RS	41	2.773343	1.210678	8935.140806	0.017145	0.017404
RS	42	3.018588	1.228221	7779.179477	0.014927	0.015192
RS	43	3.284764	1.228221	6762.169778	0.012976	0.013201
RS	44	3.573659	1.248040	5687.321299	0.010913	0.011140
RS	45	3.887211	1.248040	4772.482657	0.009158	0.009355
RS	46	4.227526	1.265187	3872.190996	0.007430	0.007624
RS	47	4.596887	1.265187	3116.997307	0.005981	0.006154
RS	48	4.997773	1.275637	2429.159172	0.004661	0.004825
RS	49	5.432876	1.275637	1859.657295	0.003568	0.003713
RS	50	5.905116	1.277563	1380.244216	0.002648	0.002776
RS	51	6.417662	1.277563	993.718673	0.001907	0.002014
RS	52	6.973954	1.272315	693.070932	0.001330	0.001417
RS	53	7.577727	1.272315	462.951207	0.000888	0.000955
RS	54	8.233033	1.261146	298.667277	0.000573	0.000621
RS	55	8.944270	1.261146	182.086913	0.000349	0.000383
RS	56	9.716212	1.261146	105.692104	0.000203	0.000224
RS	57	10.554041	1.261146	58.165913	0.000112	0.000125
RS	58	11.463380	1.243964	30.486286	0.000058	0.000066
RS	59	12.450333	1.243964	14.708156	0.000028	0.000032
RS	60	13.521523	1.243964	6.623172	0.000013	0.000015
RS	61	14.684141	1.243964	2.767529	0.000005	0.000006
RS	62	15.945990	1.243964	1.066321	0.000002	0.000002
RS	63	17.315540	1.243964	0.543411	0.000001	0.000001
PA	4+25*2+4+6 0.147597728 0.027236307 17.315539898 0.534788661 1.163262292 1.425129510 1.514548514 1.383030366 1.203866079 1.074646049 1.018108968 1.012867906 1.040452013 1.088070259 1.140278660 1.180481622 1.200705839 1.204587013 1.200583279 1.195913748 1.194772552 1.199250336 1.210678281 1.228220631 1.248040018 1.265186510 1.275636601 1.277563434 1.272314943 1.261145618 1.243964029
//
IT	3507
RD	7
LK	-6322561.091199
QD	-258.187934 -> -240.491090
RI	0.0195593353
TR	0.147459	0.027032
MT	17.381494
MM	C_pi: 1.127991, n_recomb: 517472.138934
RS	0	0.000000	0.524981	8226.426972	0.015897	0.046585
RS	1	0.008542	0.524981	8779.967526	0.016967	0.010880
RS	2	0.017813	0.524981	9357.284535	0.018083	0.010962
RS	3	0.027876	0.524981	9957.003838	0.019242	0.012983
RS	4	0.038799	1.164436	4798.278617	0.009273	0.006746
RS	5	0.050655	1.164436	5153.996942	0.009960	0.007794
RS	6	0.063523	1.439221	4480.223689	0.008658	0.007129
RS	7	0.077491	1.439221	4814.897594	0.009305	0.007808
RS	8	0.092651	1.551217	4798.884567	0.009274	0.008065
RS	9	0.109107	1.551217	5152.688151	0.009957	0.008924
RS	10	0.126968	1.413625	6061.784801	0.011714	0.010821
RS	11	0.146355	1.413625	6487.921612	0.012538	0.011944
RS	12	0.167398	1.217788	8040.634840	0.015538	0.015042
RS	13	0.190238	1.217788	8561.188645	0.016544	0.016364
RS	14	0.215029	1.075320	10291.173491	0.019887	0.019806
RS	15	0.241938	1.075320	10886.683688	0.021038	0.021220
RS	16	0.271145	1.012709	12190.801386	0.023558	0.023764
RS	17	0.302847	1.012709	12812.952220	0.024761	0.025009
RS	18	0.337257	1.005836	13519.955522	0.026127	0.026323
RS	19	0.374606	1.005836	14124.998717	0.027296	0.027442
RS	20	0.415145	1.034602	14308.743735	0.027651	0.027743
RS	21	0.459147	1.034602	14866.603376	0.028729	0.028699
RS	22	0.506908	1.085628	14682.499479	0.028374	0.028288
RS	23	0.558748	1.085628	15173.813962	0.029323	0.029059
RS	24	0.615016	1.142052	14864.954952	0.028726	0.028406
RS	25	0.676090	1.142052	15272.934465	0.029515	0.029038
RS	26	0.742381	1.185005	15069.622416	0.029122	0.028619
RS	27	0.814334	1.185005	15369.134396	0.029700	0.029151
RS	28	0.892434	1.205316	15337.852943	0.029640	0.029119
RS	29	0.977204	1.205316	15489.590858	0.029933	0.029487
RS	30	1.069215	1.207369	15521.427496	0.029995	0.029619
RS	31	1.169086	1.207369	15477.231138	0.029909	0.029670
RS	32	1.277487	1.201088	15398.058327	0.029756	0.029601
RS	33	1.395147	1.201088	15116.041788	0.029211	0.029189
RS	34	1.522858	1.194772	14785.816102	0.028573	0.028626
RS	35	1.661477	1.194772	14248.664481	0.027535	0.027682
RS	36	1.811936	1.193098	13610.065897	0.026301	0.026506
RS	37	1.975248	1.193098	12838.185371	0.024809	0.025063
RS	38	2.152508	1.198337	11917.628380	0.023030	0.023323
RS	39	2.344910	1.198337	10972.383687	0.021204	0.021500
RS	40	2.553746	1.211968	9859.288402	0.019053	0.019364
RS	41	2.780420	1.211968	8834.729114	0.017073	0.017350
RS	42	3.026456	1.232978	7669.331471	0.014821	0.015097
RS	43	3.293508	1.232978	6667.816797	0.012885	0.013119
RS	44	3.583370	1.256832	5593.343909	0.010809	0.011037
RS	45	3.897991	1.256832	4698.217155	0.009079	0.009275
RS	46	4.239486	1.277664	3806.703992	0.007356	0.007545
RS	47	4.610151	1.277664	3070.214364	0.005933	0.006099
RS	48	5.012476	1.290677	2393.810372	0.004626	0.004781
RS	49	5.449167	1.290677	1837.876332	0.003552	0.003688
RS	50	5.923158	1.293666	1367.408065	0.002642	0.002763
RS	51	6.437636	1.293666	988.081508	0.001909	0.002010
RS	52	6.996059	1.288191	691.927291	0.001337	0.001418
RS	53	7.602181	1.288191	464.128164	0.000897	0.000959
RS	54	8.260075	1.275840	300.968323	0.000582	0.000627
RS	55	8.974165	1.275840	184.303205	0.000356	0.000388
RS	56	9.749250	1.275840	107.488568	0.000208	0.000228
RS	57	10.590540	1.275840	59.457854	0.000115	0.000127
RS	58	11.503690	1.256454	31.368983	0.000061	0.000068
RS	59	12.494839	1.256454	15.205242	0.000029	0.000033
RS	60	13.570648	1.256454	6.881578	0.000013	0.000015
RS	61	14.738349	1.256454	2.891074	0.000006	0.000006
RS	62	16.005791	1.256454	1.120390	0.000002	0.000003
RS	63	17.381494	1.256454	0.576178	0.000001	0.000001
PA	4+25*2+4+6 0.147458551 0.027031680 17.381494360 0.524981342 1.164436009 1.439221436 1.551217142 1.413624975 1.217787893 1.075320408 1.012708576 1.005835818 1.034601693 1.085628115 1.142052298 1.185005067 1.205315941 1.207369367 1.201088208 1.194772095 1.193097599 1.198336525 1.211967961 1.232977957 1.256832200 1.277663711 1.290676708 1.293665537 1.288191337 1.275840478 1.256453706
//
IT	4165
RD	8
LK	-6322527.313903
QD	-248.391684 -> -233.654806
RI	0.0195423764
TR	0.147384	0.026855
MT	17.430195
MM	C_pi: 1.127910, n_recomb: 514095.323607
RS	0	0.000000	0.518041	8286.764546	0.016119	0.046560
RS	1	0.008546	0.518041	8842.650962	0.017200	0.010889
RS	2	0.017823	0.518041	9422.063958	0.018327	0.011001
RS	3	0.027893	0.518041	10023.549286	0.019497	0.013101
RS	4	0.038823	1.161708	4777.113943	0.009292	0.006716
RS	5	0.050688	1.161708	5131.315395	0.009981	0.007798
RS	6	0.063566	1.444732	4433.259738	0.008623	0.007097
RS	7	0.077545	1.444732	4764.773580	0.009268	0.007794
RS	8	0.092719	1.579662	4681.967295	0.009107	0.007950
RS	9	0.109190	1.579662	5028.316577	0.009781	0.008801
RS	10	0.127068	1.439294	5918.029439	0.011512	0.010687
RS	11	0.146475	1.439294	6335.854623	0.012324	0.011782
RS	12	0.167540	1.229737	7919.037907	0.015404	0.014966
RS	13	0.190405	1.229737	8433.497238	0.016405	0.016250
RS	14	0.215224	1.075877	10233.101288	0.019905	0.019850
RS	15	0.242164	1.075877	10825.513952	0.021057	0.021238
RS	16	0.271407	1.008105	12183.258068	0.023698	0.023901
RS	17	0.303150	1.008105	12803.109726	0.024904	0.025135
RS	18	0.337605	0.999845	13526.093193	0.026310	0.026487
RS	19	0.375004	0.999845	14127.961969	0.027481	0.027608
RS	20	0.415600	1.029613	14291.981623	0.027800	0.027876
RS	21	0.459666	1.029613	14845.638091	0.028877	0.028841
RS	22	0.507498	1.083657	14614.919448	0.028428	0.028341
RS	23	0.559417	1.083657	15102.046277	0.029376	0.029125
RS	24	0.615774	1.143878	14743.485324	0.028679	0.028374
RS	25	0.676947	1.143878	15148.698215	0.029467	0.029019
RS	26	0.743349	1.189222	14919.239226	0.029020	0.028548
RS	27	0.815425	1.189222	15218.112258	0.029602	0.029092
RS	28	0.893662	1.209335	15192.844511	0.029553	0.029071
RS	29	0.978585	1.209335	15345.435522	0.029849	0.029448
RS	30	1.070765	1.209356	15404.219106	0.029964	0.029631
RS	31	1.170824	1.209356	15360.588143	0.029879	0.029684
RS	32	1.279435	1.200659	15311.282883	0.029783	0.029669
RS	33	1.397328	1.200659	15027.797086	0.029232	0.029250
RS	34	1.525296	1.192573	14716.710139	0.028626	0.028717
RS	35	1.664202	1.192573	14175.838261	0.027574	0.027758
RS	36	1.814978	1.190218	13541.168076	0.026340	0.026578
RS	37	1.978641	1.190218	12765.268926	0.024831	0.025116
RS	38	2.156291	1.196027	11836.537398	0.023024	0.023344
RS	39	2.349124	1.196027	10890.444951	0.021184	0.021506
RS	40	2.558438	1.211649	9763.700784	0.018992	0.019323
RS	41	2.785640	1.211649	8744.900758	0.017010	0.017306
RS	42	3.032260	1.235926	7569.369401	0.014724	0.015012
RS	43	3.299958	1.235926	6581.031953	0.012801	0.013044
RS	44	3.590534	1.263658	5505.882625	0.010710	0.010943
RS	45	3.905944	1.263658	4628.356275	0.009003	0.009201
RS	46	4.248310	1.288085	3744.435902	0.007284	0.007471
RS	47	4.619936	1.288085	3025.075496	0.005884	0.006048
RS	48	5.023324	1.303631	2359.161921	0.004589	0.004740
RS	49	5.461187	1.303631	1815.939694	0.003532	0.003664
RS	50	5.936471	1.307693	1353.950475	0.002634	0.002749
RS	51	6.452376	1.307693	981.595982	0.001909	0.002006
RS	52	7.012372	1.302036	689.895213	0.001342	0.001419
RS	53	7.620228	1.302036	464.532214	0.000904	0.000963
RS	54	8.280034	1.288585	302.645373	0.000589	0.000632
RS	55	8.996230	1.288585	186.080393	0.000362	0.000392
RS	56	9.773636	1.288585	108.998366	0.000212	0.000232
RS	57	10.617482	1.288585	60.576314	0.000118	0.000130
RS	58	11.533448	1.267147	32.152799	0.000063	0.000070
RS	59	12.527696	1.267147	15.652922	0.000030	0.000034
RS	60	13.606917	1.267147	7.117299	0.000014	0.000016
RS	61	14.778373	1.267147	3.005130	0.000006	0.000007
RS	62	16.049947	1.267147	1.170882	0.000002	0.000003
RS	63	17.430195	1.267147	0.607292	0.000001	0.000001
PA	4+25*2+4+6 0.147384274 0.026854549 17.430195485 0.518041177 1.161707529 1.444732218 1.579662198 1.439293519 1.229737260 1.075877258 1.008104635 0.999845366 1.029613074 1.083656836 1.143878252 1.189222068 1.209334806 1.209356460 1.200659239 1.192573008 1.190217760 1.196026880 1.211648665 1.235925542 1.263658276 1.288085328 1.303630852 1.307693111 1.302035779 1.288584574 1.267146943
//
IT	3810
RD	9
LK	-6322499.000834
QD	-241.054986 -> -228.483436
RI	0.0195596498
TR	0.147349	0.026698
MT	17.467861
MM	C_pi: 1.127588, n_recomb: 510990.209402
RS	0	0.000000	0.513153	8318.850415	0.016280	0.046540
RS	1	0.008550	0.513153	8875.662206	0.017370	0.010894
RS	2	0.017831	0.513153	9455.785819	0.018505	0.011024
RS	3	0.027906	0.513153	10057.710733	0.019683	0.013174
RS	4	0.038842	1.156502	4769.063505	0.009333	0.006706
RS	5	0.050714	1.156502	5122.560428	0.010025	0.007813
RS	6	0.063600	1.444039	4407.976662	0.008626	0.007088
RS	7	0.077588	1.444039	4737.702195	0.009272	0.007802
RS	8	0.092772	1.601696	4589.556502	0.008982	0.007857
RS	9	0.109254	1.601696	4929.930765	0.009648	0.008704
RS	10	0.127146	1.460931	5797.197433	0.011345	0.010571
RS	11	0.146567	1.460931	6207.918884	0.012149	0.011644
RS	12	0.167649	1.240060	7811.821583	0.015288	0.014894
RS	13	0.190533	1.240060	8320.790841	0.016284	0.016149
RS	14	0.215374	1.076309	10178.047714	0.019918	0.019883
RS	15	0.242339	1.076309	10767.472241	0.021072	0.021251
RS	16	0.271610	1.004112	12170.360255	0.023817	0.024017
RS	17	0.303383	1.004112	12787.875388	0.025026	0.025242
RS	18	0.337873	0.994666	13524.247477	0.026467	0.026628
RS	19	0.375312	0.994666	14123.024349	0.027639	0.027752
RS	20	0.415952	1.025290	14269.908669	0.027926	0.027989
RS	21	0.460067	1.025290	14819.633420	0.029002	0.028963
RS	22	0.507953	1.082059	14547.211293	0.028469	0.028382
RS	23	0.559934	1.082059	15030.533164	0.029415	0.029176
RS	24	0.616359	1.145778	14627.312043	0.028625	0.028338
RS	25	0.677609	1.145778	15030.114060	0.029414	0.028992
RS	26	0.744096	1.193281	14778.129881	0.028921	0.028476
RS	27	0.816268	1.193281	15076.592378	0.029505	0.029029
RS	28	0.894610	1.213038	15059.174032	0.029471	0.029022
RS	29	0.979651	1.213038	15212.700383	0.029771	0.029405
RS	30	1.071963	1.210936	15299.060621	0.029940	0.029641
RS	31	1.172167	1.210936	15255.937190	0.029856	0.029695
RS	32	1.280940	1.199776	15236.670691	0.029818	0.029736
RS	33	1.399012	1.199776	14951.489354	0.029260	0.029310
RS	34	1.527180	1.189869	14659.785649	0.028689	0.028808
RS	35	1.666306	1.189869	14114.723807	0.027622	0.027834
RS	36	1.817328	1.186733	13484.498330	0.026389	0.026653
RS	37	1.981263	1.186733	12703.764152	0.024861	0.025172
RS	38	2.159214	1.192956	11767.385675	0.023029	0.023371
RS	39	2.352381	1.192956	10819.226342	0.021173	0.021517
RS	40	2.562063	1.210371	9679.086436	0.018942	0.019291
RS	41	2.789674	1.210371	8664.454651	0.016956	0.017268
RS	42	3.036745	1.237714	7478.565345	0.014635	0.014935
RS	43	3.304942	1.237714	6501.581419	0.012723	0.012977
RS	44	3.596070	1.269160	5425.041352	0.010617	0.010855
RS	45	3.912090	1.269160	4563.315784	0.008930	0.009132
RS	46	4.255130	1.297075	3685.999232	0.007213	0.007402
RS	47	4.627500	1.297075	2982.313097	0.005836	0.005999
RS	48	5.031709	1.315101	2325.991415	0.004552	0.004701
RS	49	5.470478	1.315101	1794.589884	0.003512	0.003641
RS	50	5.946763	1.320232	1340.542315	0.002623	0.002735
RS	51	6.463770	1.320232	974.818598	0.001908	0.002001
RS	52	7.024983	1.314418	687.417894	0.001345	0.001420
RS	53	7.634180	1.314418	464.486986	0.000909	0.000966
RS	54	8.295465	1.299936	303.924125	0.000595	0.000637
RS	55	9.013290	1.299936	187.563439	0.000367	0.000396
RS	56	9.792491	1.299936	110.309012	0.000216	0.000235
RS	57	10.638315	1.299936	61.570719	0.000120	0.000132
RS	58	11.556457	1.276578	32.863950	0.000064	0.000071
RS	59	12.553103	1.276578	16.063734	0.000031	0.000035
RS	60	13.634963	1.276578	7.335855	0.000014	0.000016
RS	61	14.809324	1.276578	3.111916	0.000006	0.000007
RS	62	16.084095	1.276578	1.218603	0.000002	0.000003
RS	63	17.467861	1.276578	0.637112	0.000001	0.000001
PA	4+25*2+4+6 0.147348651 0.026697512 17.467860513 0.513152872 1.156501827 1.444038838 1.601696022 1.460931458 1.240059972 1.076308706 1.004111566 0.994666285 1.025289700 1.082059114 1.145778032 1.193281121 1.213037513 1.210935949 1.199775842 1.189869015 1.186733064 1.192956331 1.210371240 1.237714175 1.269160245 1.297074861 1.315100978 1.320231588 1.314417571 1.299935984 1.276578256
//
IT	4088
RD	10
LK	-6322474.759608
QD	-235.285421 -> -224.416308
RI	0.0195972453
TR	0.147336	0.026556
MT	17.498279
MM	C_pi: 1.127159, n_recomb: 508129.705520
RS	0	0.000000	0.509713	8331.213957	0.016396	0.046525
RS	1	0.008553	0.509713	8887.993901	0.017492	0.010895
RS	2	0.017838	0.509713	9467.902686	0.018633	0.011034
RS	3	0.027917	0.509713	10069.391119	0.019817	0.013214
RS	4	0.038858	1.150016	4768.957854	0.009385	0.006710
RS	5	0.050734	1.150016	5122.248298	0.010081	0.007836
RS	6	0.063627	1.439103	4397.904245	0.008655	0.007096
RS	7	0.077622	1.439103	4726.812750	0.009302	0.007827
RS	8	0.092814	1.618773	4515.472799	0.008886	0.007781
RS	9	0.109306	1.618773	4850.999786	0.009547	0.008628
RS	10	0.127208	1.479381	5694.217451	0.011206	0.010469
RS	11	0.146642	1.479381	6098.803559	0.012002	0.011527
RS	12	0.167737	1.249082	7716.629533	0.015186	0.014827
RS	13	0.190637	1.249082	8220.643815	0.016178	0.016058
RS	14	0.215496	1.076655	10126.318286	0.019929	0.019908
RS	15	0.242480	1.076655	10712.903980	0.021083	0.021260
RS	16	0.271773	1.000616	12154.307423	0.023920	0.024117
RS	17	0.303572	1.000616	12769.523127	0.025130	0.025334
RS	18	0.338090	0.990130	13517.447729	0.026602	0.026751
RS	19	0.375560	0.990130	14113.265197	0.027775	0.027877
RS	20	0.416235	1.021484	14245.252013	0.028035	0.028089
RS	21	0.460390	1.021484	14791.315038	0.029109	0.029071
RS	22	0.508320	1.080732	14481.297562	0.028499	0.028416
RS	23	0.560351	1.080732	14961.149013	0.029444	0.029218
RS	24	0.616832	1.147720	14517.100862	0.028570	0.028298
RS	25	0.678143	1.147720	14917.781811	0.029358	0.028961
RS	26	0.744699	1.197228	14645.713533	0.028823	0.028404
RS	27	0.816947	1.197228	14943.942891	0.029410	0.028964
RS	28	0.895375	1.216550	14935.163069	0.029392	0.028974
RS	29	0.980511	1.216550	15089.704285	0.029697	0.029361
RS	30	1.072928	1.212310	15203.392598	0.029920	0.029651
RS	31	1.173251	1.212310	15160.802388	0.029836	0.029703
RS	32	1.282154	1.198700	15171.166734	0.029857	0.029801
RS	33	1.400371	1.198700	14884.258382	0.029292	0.029366
RS	34	1.528700	1.186970	14611.854330	0.028756	0.028899
RS	35	1.668005	1.186970	14062.448417	0.027675	0.027909
RS	36	1.819225	1.182994	13437.086461	0.026444	0.026728
RS	37	1.983379	1.182994	12651.118806	0.024897	0.025229
RS	38	2.161573	1.189502	11707.788312	0.023041	0.023402
RS	39	2.355008	1.189502	10756.799220	0.021169	0.021532
RS	40	2.564989	1.208531	9603.784300	0.018900	0.019264
RS	41	2.792929	1.208531	8592.165284	0.016909	0.017236
RS	42	3.040365	1.238747	7395.978710	0.014555	0.014866
RS	43	3.308965	1.238747	6428.889815	0.012652	0.012915
RS	44	3.600538	1.273738	5350.490577	0.010530	0.010774
RS	45	3.917050	1.273738	4503.025937	0.008862	0.009068
RS	46	4.260634	1.305024	3631.486765	0.007147	0.007337
RS	47	4.633605	1.305024	2942.161332	0.005790	0.005953
RS	48	5.038477	1.325468	2294.607862	0.004516	0.004663
RS	49	5.477978	1.325468	1774.167345	0.003492	0.003618
RS	50	5.955071	1.331646	1327.523167	0.002613	0.002722
RS	51	6.472969	1.331646	968.046443	0.001905	0.001996
RS	52	7.035164	1.325697	684.739671	0.001348	0.001420
RS	53	7.645445	1.325697	464.176882	0.000914	0.000969
RS	54	8.307923	1.310245	304.937132	0.000600	0.000641
RS	55	9.027065	1.310245	188.838933	0.000372	0.000400
RS	56	9.807715	1.310245	111.473498	0.000219	0.000238
RS	57	10.655136	1.310245	62.471313	0.000123	0.000134
RS	58	11.575037	1.285061	33.518965	0.000066	0.000073
RS	59	12.573620	1.285061	16.445383	0.000032	0.000036
RS	60	13.657612	1.285061	7.540526	0.000015	0.000017
RS	61	14.834319	1.285061	3.212688	0.000006	0.000007
RS	62	16.111672	1.285061	1.263979	0.000002	0.000003
RS	63	17.498279	1.285061	0.665797	0.000001	0.000001
PA	4+25*2+4+6 0.147335820 0.026555931 17.498279207 0.509713382 1.150016208 1.439103331 1.618773240 1.479380911 1.249081537 1.076655004 1.000616343 0.990130138 1.021483887 1.080732049 1.147719758 1.197227711 1.216549832 1.212310062 1.198699583 1.186969735 1.182994022 1.189502298 1.208531286 1.238747004 1.273737847 1.305024048 1.325468013 1.331646325 1.325696800 1.310245459 1.285060540
//
IT	4198
RD	11
LK	-6322453.759434
QD	-230.599961 -> -221.133258
RI	0.0196463782
TR	0.147336	0.026427
MT	17.523778
MM	C_pi: 1.126692, n_recomb: 505489.133880
RS	0	0.000000	0.507329	8329.597291	0.016478	0.046512
RS	1	0.008556	0.507329	8885.690625	0.017578	0.010895
RS	2	0.017843	0.507329	9464.757435	0.018724	0.011036
RS	3	0.027925	0.507329	10065.223037	0.019912	0.013232
RS	4	0.038870	1.142943	4773.733180	0.009444	0.006721
RS	5	0.050752	1.142943	5127.127818	0.010143	0.007861
RS	6	0.063649	1.431339	4398.558228	0.008702	0.007116
RS	7	0.077651	1.431339	4727.338965	0.009352	0.007862
RS	8	0.092850	1.632111	4455.040098	0.008813	0.007719
RS	9	0.109349	1.632111	4786.572690	0.009469	0.008567
RS	10	0.127260	1.495298	5605.318703	0.011089	0.010378
RS	11	0.146704	1.495298	6004.551270	0.011879	0.011424
RS	12	0.167811	1.257085	7631.345167	0.015097	0.014764
RS	13	0.190724	1.257085	8130.864826	0.016085	0.015976
RS	14	0.215597	1.076943	10077.969216	0.019937	0.019928
RS	15	0.242599	1.076943	10661.882635	0.021092	0.021266
RS	16	0.271910	0.997531	12136.548123	0.024010	0.024203
RS	17	0.303729	0.997531	12749.544035	0.025222	0.025415
RS	18	0.338271	0.986105	13507.793157	0.026722	0.026860
RS	19	0.375768	0.986105	14100.807988	0.027895	0.027988
RS	20	0.416473	1.018067	14220.006763	0.028131	0.028179
RS	21	0.460660	1.018067	14762.663573	0.029205	0.029167
RS	22	0.508628	1.079585	14418.457335	0.028524	0.028445
RS	23	0.560700	1.079585	14895.126371	0.029467	0.029255
RS	24	0.617227	1.149657	14413.258638	0.028513	0.028258
RS	25	0.678591	1.149657	14812.049664	0.029302	0.028928
RS	26	0.745204	1.201067	14521.520405	0.028728	0.028334
RS	27	0.817516	1.201067	14819.645357	0.029317	0.028898
RS	28	0.896016	1.219927	14819.653682	0.029317	0.028926
RS	29	0.981231	1.219927	14975.266799	0.029625	0.029316
RS	30	1.073737	1.213579	15115.517307	0.029903	0.029658
RS	31	1.174158	1.213579	15073.510642	0.029820	0.029709
RS	32	1.283170	1.197575	15112.635955	0.029897	0.029863
RS	33	1.401509	1.197575	14824.072122	0.029326	0.029420
RS	34	1.529973	1.184050	14570.653125	0.028825	0.028986
RS	35	1.669428	1.184050	14016.933871	0.027729	0.027981
RS	36	1.820813	1.179203	13396.769898	0.026503	0.026803
RS	37	1.985151	1.179203	12605.427654	0.024937	0.025285
RS	38	2.163549	1.185891	11655.882853	0.023059	0.023434
RS	39	2.357210	1.185891	10701.602473	0.021171	0.021549
RS	40	2.567440	1.206373	9536.376499	0.018866	0.019242
RS	41	2.795656	1.206373	8526.919043	0.016869	0.017209
RS	42	3.043398	1.239276	7320.680880	0.014482	0.014802
RS	43	3.312335	1.239276	6362.299235	0.012586	0.012858
RS	44	3.604282	1.277647	5281.734440	0.010449	0.010699
RS	45	3.921207	1.277647	4447.207409	0.008798	0.009008
RS	46	4.265247	1.312182	3580.764623	0.007084	0.007276
RS	47	4.638721	1.312182	2904.621228	0.005746	0.005910
RS	48	5.044149	1.334976	2265.090595	0.004481	0.004627
RS	49	5.484263	1.334976	1754.807434	0.003472	0.003597
RS	50	5.962033	1.342176	1315.050241	0.002602	0.002709
RS	51	6.480678	1.342176	961.433349	0.001902	0.001991
RS	52	7.043696	1.336100	682.000026	0.001349	0.001420
RS	53	7.654885	1.336100	463.710707	0.000917	0.000971
RS	54	8.318364	1.319737	305.763971	0.000605	0.000644
RS	55	9.038609	1.319737	189.959924	0.000376	0.000403
RS	56	9.820475	1.319737	112.524788	0.000223	0.000241
RS	57	10.669234	1.319737	63.297116	0.000125	0.000136
RS	58	11.590610	1.292851	34.127308	0.000068	0.000074
RS	59	12.590816	1.292851	16.802851	0.000033	0.000037
RS	60	13.676596	1.292851	7.733719	0.000015	0.000017
RS	61	14.855271	1.292851	3.308512	0.000007	0.000007
RS	62	16.134789	1.292851	1.307439	0.000003	0.000003
RS	63	17.523778	1.292851	0.693571	0.000001	0.000002
PA	4+25*2+4+6 0.147336206 0.026426821 17.523777951 0.507329059 1.142942778 1.431339461 1.632111135 1.495297741 1.257085324 1.076942502 0.997531332 0.986104751 1.018067498 1.079584853 1.149657113 1.201067467 1.219926572 1.213579225 1.197574919 1.184050352 1.179202736 1.185890943 1.206372568 1.239276254 1.277646852 1.312181559 1.334975519 1.342175538 1.336099953 1.319737021 1.292850540
//
IT	3774
RD	12
LK	-6322435.448624
QD	-226.717095 -> -218.438848
RI	0.0197015421
TR	0.147344	0.026308
MT	17.545771
MM	C_pi: 1.126222, n_recomb: 503046.016936
RS	0	0.000000	0.505692	8318.622362	0.016537	0.046502
RS	1	0.008558	0.505692	8873.608124	0.017640	0.010892
RS	2	0.017848	0.505692	9451.434535	0.018788	0.011032
RS	3	0.027933	0.505692	10050.510861	0.019979	0.013234
RS	4	0.038881	1.135841	4780.822363	0.009504	0.006737
RS	5	0.050766	1.135841	5134.472931	0.010207	0.007887
RS	6	0.063669	1.421771	4406.717499	0.008760	0.007144
RS	7	0.077675	1.421771	4735.854549	0.009414	0.007904
RS	8	0.092880	1.642598	4404.974552	0.008757	0.007666
RS	9	0.109386	1.642598	4733.168403	0.009409	0.008517
RS	10	0.127305	1.509184	5527.663796	0.010988	0.010296
RS	11	0.146758	1.509184	5922.178487	0.011773	0.011335
RS	12	0.167875	1.264254	7554.440756	0.015017	0.014704
RS	13	0.190799	1.264254	8049.867230	0.016002	0.015901
RS	14	0.215685	1.077210	10032.653606	0.019944	0.019943
RS	15	0.242700	1.077210	10614.055436	0.021100	0.021270
RS	16	0.272028	0.994800	12117.815232	0.024089	0.024279
RS	17	0.303865	0.994800	12728.687945	0.025303	0.025486
RS	18	0.338427	0.982505	13496.412150	0.026829	0.026957
RS	19	0.375947	0.982505	14086.786672	0.028003	0.028088
RS	20	0.416677	1.014957	14195.235439	0.028219	0.028261
RS	21	0.460893	1.014957	14734.722521	0.029291	0.029256
RS	22	0.508893	1.078549	14359.388759	0.028545	0.028471
RS	23	0.561001	1.078549	14833.122654	0.029487	0.029288
RS	24	0.617568	1.151547	14315.911505	0.028458	0.028219
RS	25	0.678976	1.151547	14712.995785	0.029248	0.028895
RS	26	0.745639	1.204788	14405.121961	0.028636	0.028264
RS	27	0.818007	1.204788	14703.229214	0.029228	0.028834
RS	28	0.896568	1.223186	14711.773646	0.029245	0.028878
RS	29	0.981852	1.223186	14868.488753	0.029557	0.029271
RS	30	1.074435	1.214792	15034.205122	0.029886	0.029664
RS	31	1.174940	1.214792	14992.833956	0.029804	0.029714
RS	32	1.284047	1.196473	15059.615277	0.029937	0.029922
RS	33	1.402491	1.196473	14769.511779	0.029360	0.029470
RS	34	1.531070	1.181207	14534.536493	0.028893	0.029069
RS	35	1.670654	1.181207	13976.643253	0.027784	0.028049
RS	36	1.822183	1.175474	13361.938251	0.026562	0.026876
RS	37	1.986679	1.175474	12565.242364	0.024978	0.025340
RS	38	2.165252	1.182256	11610.215037	0.023080	0.023468
RS	39	2.359108	1.182256	10652.384221	0.021176	0.021567
RS	40	2.569553	1.204044	9475.688178	0.018837	0.019225
RS	41	2.798007	1.204044	8467.755733	0.016833	0.017185
RS	42	3.046012	1.239464	7251.804632	0.014416	0.014744
RS	43	3.315241	1.239464	6301.153666	0.012526	0.012806
RS	44	3.607510	1.281053	5218.243958	0.010373	0.010628
RS	45	3.924791	1.281053	4395.509688	0.008738	0.008953
RS	46	4.269224	1.318711	3533.597150	0.007024	0.007218
RS	47	4.643132	1.318711	2869.582559	0.005704	0.005869
RS	48	5.049039	1.343780	2237.412040	0.004448	0.004594
RS	49	5.489683	1.343780	1736.544384	0.003452	0.003576
RS	50	5.968036	1.351975	1303.188683	0.002591	0.002696
RS	51	6.487325	1.351975	955.057718	0.001899	0.001985
RS	52	7.051054	1.345780	679.276113	0.001350	0.001420
RS	53	7.663025	1.345780	463.153460	0.000921	0.000974
RS	54	8.327368	1.328558	306.455620	0.000609	0.000648
RS	55	9.048564	1.328558	190.961354	0.000380	0.000406
RS	56	9.831478	1.328558	113.485081	0.000226	0.000243
RS	57	10.681393	1.328558	64.061164	0.000127	0.000138
RS	58	11.604041	1.300031	34.697041	0.000069	0.000075
RS	59	12.605647	1.300031	17.139476	0.000034	0.000038
RS	60	13.692969	1.300031	7.916623	0.000016	0.000017
RS	61	14.873341	1.300031	3.399719	0.000007	0.000008
RS	62	16.154727	1.300031	1.349030	0.000003	0.000003
RS	63	17.545771	1.300031	0.720384	0.000001	0.000002
PA	4+25*2+4+6 0.147344224 0.026308192 17.545770913 0.505691548 1.135840914 1.421770589 1.642598070 1.509184392 1.264254447 1.077209535 0.994800093 0.982505283 1.014957204 1.078549103 1.151547304 1.204787815 1.223186454 1.214792137 1.196473367 1.181207031 1.175473644 1.182256057 1.204043984 1.239464023 1.281052749 1.318710706 1.343780498 1.351974565 1.345779764 1.328557600 1.300031366
//
IT	4180
RD	13
LK	-6322419.427095
QD	-223.462410 -> -216.207982
RI	0.0197592438
TR	0.147356	0.026199
MT	17.565315
MM	C_pi: 1.125772, n_recomb: 500782.373036
RS	0	0.000000	0.504585	8301.578513	0.016577	0.046492
RS	1	0.008560	0.504585	8855.199809	0.017683	0.010889
RS	2	0.017852	0.504585	9431.547296	0.018834	0.011024
RS	3	0.027940	0.504585	10029.020885	0.020027	0.013226
RS	4	0.038891	1.129013	4788.743945	0.009563	0.006754
RS	5	0.050780	1.129013	5142.711250	0.010269	0.007912
RS	6	0.063686	1.411134	4420.071467	0.008826	0.007177
RS	7	0.077697	1.411134	4749.901526	0.009485	0.007951
RS	8	0.092907	1.650933	4362.838407	0.008712	0.007621
RS	9	0.109420	1.650933	4688.201030	0.009362	0.008476
RS	10	0.127345	1.521453	5459.055485	0.010901	0.010223
RS	11	0.146805	1.521453	5849.372511	0.011680	0.011255
RS	12	0.167931	1.270776	7484.466865	0.014946	0.014648
RS	13	0.190865	1.270776	7976.142540	0.015927	0.015832
RS	14	0.215762	1.077483	9990.112181	0.019949	0.019954
RS	15	0.242791	1.077483	10569.158050	0.021105	0.021272
RS	16	0.272132	0.992387	12098.562486	0.024159	0.024345
RS	17	0.303986	0.992387	12707.418742	0.025375	0.025549
RS	18	0.338566	0.979268	13484.138315	0.026926	0.027045
RS	19	0.376106	0.979268	14072.037455	0.028100	0.028179
RS	20	0.416859	1.012092	14171.693160	0.028299	0.028337
RS	21	0.461100	1.012092	14708.231107	0.029371	0.029338
RS	22	0.509129	1.077583	14304.455531	0.028564	0.028495
RS	23	0.561268	1.077583	14775.472376	0.029505	0.029319
RS	24	0.617871	1.153365	14225.031499	0.028406	0.028181
RS	25	0.679318	1.153365	14620.559638	0.029195	0.028862
RS	26	0.746025	1.208381	14296.155989	0.028548	0.028197
RS	27	0.818443	1.208381	14594.303446	0.029143	0.028771
RS	28	0.897058	1.226343	14610.869421	0.029176	0.028832
RS	29	0.982404	1.226343	14768.697414	0.029491	0.029226
RS	30	1.075054	1.215982	14958.583593	0.029870	0.029669
RS	31	1.175635	1.215982	14917.897555	0.029789	0.029716
RS	32	1.284825	1.195442	15011.094548	0.029975	0.029977
RS	33	1.403362	1.195442	14719.590670	0.029393	0.029516
RS	34	1.532045	1.178499	14502.407252	0.028960	0.029149
RS	35	1.671743	1.178499	13940.539172	0.027838	0.028114
RS	36	1.823399	1.171882	13331.451062	0.026621	0.026946
RS	37	1.988036	1.171882	12529.526883	0.025020	0.025393
RS	38	2.166765	1.178688	11569.726482	0.023103	0.023502
RS	39	2.360793	1.178688	10608.221273	0.021183	0.021586
RS	40	2.571430	1.201651	9420.810186	0.018812	0.019210
RS	41	2.800096	1.201651	8413.920688	0.016802	0.017163
RS	42	3.048335	1.239426	7188.657107	0.014355	0.014691
RS	43	3.317823	1.239426	6244.915218	0.012470	0.012758
RS	44	3.610378	1.284075	5159.566519	0.010303	0.010563
RS	45	3.927974	1.284075	4347.617553	0.008682	0.008901
RS	46	4.272757	1.324735	3489.744206	0.006969	0.007164
RS	47	4.647051	1.324735	2836.912285	0.005665	0.005831
RS	48	5.053384	1.352003	2211.507800	0.004416	0.004562
RS	49	5.494497	1.352003	1719.372882	0.003433	0.003557
RS	50	5.973369	1.361160	1291.968081	0.002580	0.002684
RS	51	6.493231	1.361160	948.965597	0.001895	0.001980
RS	52	7.057591	1.354852	676.617044	0.001351	0.001419
RS	53	7.670258	1.354852	462.548829	0.000924	0.000975
RS	54	8.335368	1.336815	307.048315	0.000613	0.000651
RS	55	9.057410	1.336815	191.868143	0.000383	0.000409
RS	56	9.841255	1.336815	114.370190	0.000228	0.000246
RS	57	10.692196	1.336815	64.772690	0.000129	0.000140
RS	58	11.615975	1.306789	35.231614	0.000070	0.000077
RS	59	12.618826	1.306789	17.457758	0.000035	0.000038
RS	60	13.707518	1.306789	8.090760	0.000016	0.000018
RS	61	14.889398	1.306789	3.487120	0.000007	0.000008
RS	62	16.172444	1.306789	1.389137	0.000003	0.000003
RS	63	17.565315	1.306789	0.746488	0.000001	0.000002
PA	4+25*2+4+6 0.147355712 0.026198526 17.565315000 0.504585232 1.129013364 1.411133505 1.650933436 1.521453453 1.270776008 1.077482799 0.992386561 0.979267982 1.012092106 1.077583262 1.153365376 1.208380660 1.226343061 1.215982078 1.195441862 1.178498956 1.171881900 1.178687560 1.201650998 1.239426197 1.284075253 1.324734708 1.352003429 1.361159848 1.354852370 1.336814712 1.306789474
//
IT	3769
RD	14
LK	-6322405.383558
QD	-220.719436 -> -214.355167
RI	0.0198173189
TR	0.147369	0.026097
MT	17.582971
MM	C_pi: 1.125349, n_recomb: 498681.262273
RS	0	0.000000	0.503846	8280.942266	0.016606	0.046484
RS	1	0.008561	0.503846	8833.061548	0.017713	0.010885
RS	2	0.017856	0.503846	9407.807073	0.018865	0.011014
RS	3	0.027946	0.503846	10003.573958	0.020060	0.013212
RS	4	0.038900	1.122650	4796.460498	0.009618	0.006772
RS	5	0.050792	1.122650	5150.740783	0.010329	0.007934
RS	6	0.063702	1.399948	4436.928796	0.008897	0.007215
RS	7	0.077717	1.399948	4767.679570	0.009561	0.008001
RS	8	0.092932	1.657645	4326.815238	0.008677	0.007582
RS	9	0.109449	1.657645	4649.741512	0.009324	0.008441
RS	10	0.127381	1.532414	5397.824731	0.010824	0.010156
RS	11	0.146848	1.532414	5784.373670	0.011599	0.011183
RS	12	0.167982	1.276765	7420.396199	0.014880	0.014595
RS	13	0.190925	1.276765	7908.618494	0.015859	0.015768
RS	14	0.215832	1.077787	9949.963379	0.019953	0.019962
RS	15	0.242872	1.077787	10526.794689	0.021109	0.021273
RS	16	0.272227	0.990255	12079.058653	0.024222	0.024404
RS	17	0.304095	0.990255	12686.005307	0.025439	0.025604
RS	18	0.338691	0.976345	13471.399023	0.027014	0.027125
RS	19	0.376249	0.976345	14056.981189	0.028188	0.028261
RS	20	0.417023	1.009428	14149.715532	0.028374	0.028408
RS	21	0.461287	1.009428	14683.506172	0.029445	0.029415
RS	22	0.509341	1.076650	14253.792685	0.028583	0.028519
RS	23	0.561509	1.076650	14722.282228	0.029522	0.029349
RS	24	0.618144	1.155086	14140.449063	0.028356	0.028145
RS	25	0.679627	1.155086	14534.542727	0.029146	0.028831
RS	26	0.746374	1.211833	14194.189569	0.028463	0.028133
RS	27	0.818836	1.211833	14492.411579	0.029061	0.028711
RS	28	0.897501	1.229396	14516.348835	0.029109	0.028786
RS	29	0.982901	1.229396	14675.282750	0.029428	0.029183
RS	30	1.075613	1.217156	14887.988447	0.029855	0.029672
RS	31	1.176262	1.217156	14848.024420	0.029775	0.029716
RS	32	1.285528	1.194498	14966.280959	0.030012	0.030028
RS	33	1.404149	1.194498	14673.523184	0.029425	0.029559
RS	34	1.532925	1.175951	14473.408359	0.029023	0.029224
RS	35	1.672727	1.175951	13907.797686	0.027889	0.028175
RS	36	1.824497	1.168462	13304.421555	0.026679	0.027013
RS	37	1.989261	1.168462	12497.458730	0.025061	0.025444
RS	38	2.168132	1.175231	11533.565342	0.023128	0.023536
RS	39	2.362316	1.175231	10568.352663	0.021193	0.021606
RS	40	2.573125	1.199251	9370.980706	0.018792	0.019198
RS	41	2.801982	1.199251	8364.762620	0.016774	0.017145
RS	42	3.050432	1.239230	7130.619652	0.014299	0.014642
RS	43	3.320154	1.239230	6193.085025	0.012419	0.012714
RS	44	3.612967	1.286790	5105.247970	0.010237	0.010502
RS	45	3.930850	1.286790	4303.197511	0.008629	0.008852
RS	46	4.275947	1.330331	3448.944408	0.006916	0.007114
RS	47	4.650590	1.330331	2806.445835	0.005628	0.005795
RS	48	5.057308	1.359719	2187.279141	0.004386	0.004531
RS	49	5.498846	1.359719	1703.251603	0.003416	0.003538
RS	50	5.978186	1.369804	1281.382801	0.002570	0.002673
RS	51	6.498565	1.369804	943.172956	0.001891	0.001976
RS	52	7.063495	1.363384	674.050240	0.001352	0.001419
RS	53	7.676791	1.363384	461.923178	0.000926	0.000977
RS	54	8.342594	1.344575	307.563848	0.000617	0.000654
RS	55	9.065399	1.344575	192.696054	0.000386	0.000412
RS	56	9.850087	1.344575	115.190487	0.000231	0.000248
RS	57	10.701955	1.344575	65.437911	0.000131	0.000142
RS	58	11.626755	1.313134	35.735337	0.000072	0.000078
RS	59	12.630730	1.313134	17.759231	0.000036	0.000039
RS	60	13.720661	1.313134	8.256515	0.000017	0.000018
RS	61	14.903904	1.313134	3.570719	0.000007	0.000008
RS	62	16.188450	1.313134	1.427688	0.000003	0.000003
RS	63	17.582971	1.313134	0.771776	0.000002	0.000002
PA	4+25*2+4+6 0.147368728 0.026096791 17.582971175 0.503845582 1.122650002 1.399947533 1.657645328 1.532414088 1.276765250 1.077786895 0.990255238 0.976344983 1.009428076 1.076650144 1.155085674 1.211833256 1.229395539 1.217155645 1.194498033 1.175951065 1.168461923 1.175231002 1.199251308 1.239229984 1.286790321 1.330331417 1.359719025 1.369803917 1.363384027 1.344574942 1.313134219
//
IT	3990
RD	15
LK	-6322393.060960
QD	-218.403359 -> -212.816987
RI	0.0198746184
TR	0.147382	0.026002
MT	17.599211
MM	C_pi: 1.124955, n_recomb: 496726.791807
RS	0	0.000000	0.503343	8258.633017	0.016626	0.046476
RS	1	0.008563	0.503343	8809.203957	0.017735	0.010882
RS	2	0.017859	0.503343	9382.312390	0.018888	0.011003
RS	3	0.027952	0.503343	9976.351504	0.020084	0.013194
RS	4	0.038908	1.116866	4803.251775	0.009670	0.006788
RS	5	0.050803	1.116866	5157.796679	0.010384	0.007954
RS	6	0.063716	1.388547	4456.141795	0.008971	0.007254
RS	7	0.077735	1.388547	4787.967071	0.009639	0.008053
RS	8	0.092954	1.663106	4295.616379	0.008648	0.007549
RS	9	0.109477	1.663106	4616.420697	0.009294	0.008412
RS	10	0.127414	1.542282	5342.758965	0.010756	0.010095
RS	11	0.146888	1.542282	5725.902736	0.011527	0.011119
RS	12	0.168029	1.282320	7361.334566	0.014820	0.014545
RS	13	0.190980	1.282320	7846.360283	0.015796	0.015709
RS	14	0.215897	1.078126	9911.972594	0.019955	0.019967
RS	15	0.242947	1.078126	10486.719480	0.021112	0.021271
RS	16	0.272314	0.988380	12059.402055	0.024278	0.024455
RS	17	0.304195	0.988380	12664.540780	0.025496	0.025654
RS	18	0.338806	0.973696	13458.457758	0.027094	0.027197
RS	19	0.376381	0.973696	14041.871187	0.028269	0.028336
RS	20	0.417173	1.006931	14129.443495	0.028445	0.028475
RS	21	0.461459	1.006931	14660.668961	0.029515	0.029487
RS	22	0.509537	1.075729	14207.268774	0.028602	0.028543
RS	23	0.561731	1.075729	14673.396433	0.029540	0.029378
RS	24	0.618395	1.156698	14061.787156	0.028309	0.028112
RS	25	0.679911	1.156698	14454.546234	0.029100	0.028803
RS	26	0.746695	1.215141	14098.713586	0.028383	0.028072
RS	27	0.819197	1.215141	14397.027330	0.028984	0.028652
RS	28	0.897908	1.232345	14427.626384	0.029045	0.028742
RS	29	0.983359	1.232345	14587.645992	0.029368	0.029140
RS	30	1.076127	1.218318	14821.806317	0.029839	0.029673
RS	31	1.176839	1.218318	14782.590923	0.029760	0.029716
RS	32	1.286174	1.193650	14924.528418	0.030046	0.030075
RS	33	1.404872	1.193650	14630.661315	0.029454	0.029599
RS	34	1.533734	1.173576	14446.848572	0.029084	0.029294
RS	35	1.673631	1.173576	13877.742964	0.027938	0.028233
RS	36	1.825507	1.165234	13280.105459	0.026735	0.027077
RS	37	1.990388	1.165234	12468.336517	0.025101	0.025492
RS	38	2.169388	1.171917	11500.990479	0.023154	0.023569
RS	39	2.363715	1.171917	10532.105453	0.021203	0.021625
RS	40	2.574683	1.196886	9325.517787	0.018774	0.019188
RS	41	2.803716	1.196886	8319.687280	0.016749	0.017129
RS	42	3.052361	1.238926	7077.115949	0.014248	0.014597
RS	43	3.322297	1.238926	6145.187556	0.012371	0.012672
RS	44	3.615349	1.289252	5054.868253	0.010176	0.010445
RS	45	3.933494	1.289252	4261.927218	0.008580	0.008807
RS	46	4.278881	1.335557	3410.934438	0.006867	0.007066
RS	47	4.653845	1.335557	2778.002612	0.005593	0.005761
RS	48	5.060916	1.366988	2164.593132	0.004358	0.004503
RS	49	5.502845	1.366988	1688.105944	0.003398	0.003521
RS	50	5.982616	1.377966	1271.397073	0.002560	0.002662
RS	51	6.503470	1.377966	937.670052	0.001888	0.001971
RS	52	7.068925	1.371436	671.579085	0.001352	0.001418
RS	53	7.682799	1.371436	461.286263	0.000929	0.000979
RS	54	8.349240	1.351900	308.013094	0.000620	0.000656
RS	55	9.072748	1.351900	193.454183	0.000389	0.000415
RS	56	9.858210	1.351900	115.952530	0.000233	0.000250
RS	57	10.710930	1.351900	66.061021	0.000133	0.000143
RS	58	11.636670	1.319152	36.210088	0.000073	0.000079
RS	59	12.641680	1.319152	18.045139	0.000036	0.000040
RS	60	13.732749	1.319152	8.414604	0.000017	0.000019
RS	61	14.917246	1.319152	3.650879	0.000007	0.000008
RS	62	16.203172	1.319152	1.464848	0.000003	0.000003
RS	63	17.599211	1.319152	0.796349	0.000002	0.000002
PA	4+25*2+4+6 0.147381623 0.026002127 17.599211398 0.503343395 1.116866391 1.388547166 1.663105597 1.542281988 1.282320024 1.078126088 0.988379579 0.973696193 1.006930921 1.075729385 1.156698381 1.215140853 1.232345406 1.218318446 1.193650496 1.173575783 1.165234260 1.171916833 1.196886146 1.238926330 1.289252195 1.335556887 1.366988488 1.377966299 1.371436316 1.351900004 1.319151610
//
IT	3463
RD	16
LK	-6322382.243554
QD	-216.449536 -> -211.544675
RI	0.0199296459
TR	0.147393	0.025914
MT	17.614518
MM	C_pi: 1.124603, n_recomb: 494909.285494
RS	0	0.000000	0.503021	8235.498541	0.016640	0.046469
RS	1	0.008564	0.503021	8784.516451	0.017750	0.010878
RS	2	0.017862	0.503021	9355.992898	0.018904	0.010991
RS	3	0.027957	0.503021	9948.321216	0.020101	0.013174
RS	4	0.038916	1.111748	4808.621925	0.009716	0.006803
RS	5	0.050813	1.111748	5163.353893	0.010433	0.007971
RS	6	0.063729	1.377175	4476.911008	0.009046	0.007295
RS	7	0.077752	1.377175	4809.914409	0.009719	0.008105
RS	8	0.092975	1.667600	4268.334482	0.008624	0.007519
RS	9	0.109503	1.667600	4587.275391	0.009269	0.008386
RS	10	0.127446	1.551242	5292.947287	0.010695	0.010039
RS	11	0.146925	1.551242	5672.999898	0.011463	0.011061
RS	12	0.168073	1.287509	7306.738727	0.014764	0.014497
RS	13	0.191032	1.287509	7788.802378	0.015738	0.015653
RS	14	0.215958	1.078513	9876.013569	0.019955	0.019970
RS	15	0.243018	1.078513	10448.803209	0.021113	0.021269
RS	16	0.272395	0.986741	12039.814948	0.024327	0.024501
RS	17	0.304289	0.986741	12643.251641	0.025547	0.025697
RS	18	0.338914	0.971299	13445.606197	0.027168	0.027263
RS	19	0.376505	0.971299	14026.999120	0.028343	0.028405
RS	20	0.417315	1.004586	14111.038508	0.028512	0.028539
RS	21	0.461621	1.004586	14639.874422	0.029581	0.029556
RS	22	0.509721	1.074816	14164.863246	0.028621	0.028568
RS	23	0.561940	1.074816	14628.784635	0.029559	0.029407
RS	24	0.618632	1.158207	13988.844117	0.028265	0.028082
RS	25	0.680179	1.158207	14380.361139	0.029057	0.028776
RS	26	0.746997	1.218309	14009.464462	0.028307	0.028013
RS	27	0.819538	1.218309	14307.882537	0.028910	0.028597
RS	28	0.898292	1.235200	14344.435597	0.028984	0.028698
RS	29	0.983790	1.235200	14505.515666	0.029309	0.029098
RS	30	1.076611	1.219480	14759.775497	0.029823	0.029673
RS	31	1.177382	1.219480	14721.328489	0.029746	0.029714
RS	32	1.286783	1.192911	14885.565822	0.030077	0.030119
RS	33	1.405554	1.192911	14590.728199	0.029482	0.029636
RS	34	1.534497	1.171389	14422.395377	0.029141	0.029361
RS	35	1.674483	1.171389	13850.049053	0.027985	0.028287
RS	36	1.826458	1.162218	13258.143574	0.026789	0.027138
RS	37	1.991450	1.162218	12441.819698	0.025140	0.025538
RS	38	2.170571	1.168772	11471.616313	0.023179	0.023602
RS	39	2.365034	1.168772	10499.128303	0.021214	0.021644
RS	40	2.576152	1.194593	9284.025485	0.018759	0.019180
RS	41	2.805350	1.194593	8278.351497	0.016727	0.017114
RS	42	3.054178	1.238565	7027.775296	0.014200	0.014555
RS	43	3.324317	1.238565	6100.923302	0.012327	0.012634
RS	44	3.617592	1.291520	5008.137206	0.010119	0.010391
RS	45	3.935985	1.291520	4223.594485	0.008534	0.008764
RS	46	4.281646	1.340473	3375.542275	0.006821	0.007021
RS	47	4.656911	1.340473	2751.475785	0.005560	0.005729
RS	48	5.064316	1.373871	2143.386979	0.004331	0.004476
RS	49	5.506613	1.373871	1673.911675	0.003382	0.003504
RS	50	5.986791	1.385705	1262.009252	0.002550	0.002651
RS	51	6.508093	1.385705	932.470210	0.001884	0.001966
RS	52	7.074042	1.379066	669.223512	0.001352	0.001417
RS	53	7.688461	1.379066	460.657822	0.000931	0.000980
RS	54	8.355503	1.358845	308.412990	0.000623	0.000659
RS	55	9.079673	1.358845	194.154833	0.000392	0.000417
RS	56	9.865864	1.358845	116.664460	0.000236	0.000252
RS	57	10.719389	1.358845	66.646931	0.000135	0.000145
RS	58	11.646014	1.324866	36.659067	0.000074	0.000080
RS	59	12.651999	1.324866	18.316741	0.000037	0.000040
RS	60	13.744142	1.324866	8.565423	0.000017	0.000019
RS	61	14.929821	1.324866	3.727674	0.000008	0.000008
RS	62	16.217048	1.324866	1.500598	0.000003	0.000003
RS	63	17.614518	1.324866	0.820152	0.000002	0.000002
PA	4+25*2+4+6 0.147392604 0.025913699 17.614518329 0.503021297 1.111748457 1.377174749 1.667600494 1.551242313 1.287508855 1.078512684 0.986741354 0.971298576 1.004585907 1.074816338 1.158207440 1.218309145 1.235200103 1.219480325 1.192910566 1.171388848 1.162218317 1.168771831 1.194592994 1.238564781 1.291519519 1.340472680 1.373870519 1.385705216 1.379065971 1.358845314 1.324865711
//
IT	3453
RD	17
LK	-6322372.746034
QD	-214.802097 -> -210.495003
RI	0.0199823405
TR	0.147402	0.025831
MT	17.628898
MM	C_pi: 1.124284, n_recomb: 493216.796938
RS	0	0.000000	0.502805	8212.565596	0.016651	0.046462
RS	1	0.008566	0.502805	8760.071255	0.017761	0.010874
RS	2	0.017866	0.502805	9329.963988	0.018917	0.010979
RS	3	0.027962	0.502805	9920.638400	0.020114	0.013153
RS	4	0.038923	1.107282	4812.436550	0.009757	0.006815
RS	5	0.050823	1.107282	5167.268601	0.010477	0.007984
RS	6	0.063742	1.365990	4498.592723	0.009121	0.007336
RS	7	0.077768	1.365990	4832.835502	0.009799	0.008158
RS	8	0.092995	1.671341	4244.219209	0.008605	0.007492
RS	9	0.109527	1.671341	4561.506605	0.009248	0.008364
RS	10	0.127475	1.559411	5247.668319	0.010640	0.009988
RS	11	0.146960	1.559411	5624.901821	0.011405	0.011007
RS	12	0.168115	1.292381	7256.040396	0.014712	0.014452
RS	13	0.191081	1.292381	7735.347636	0.015683	0.015601
RS	14	0.216015	1.078941	9841.898668	0.019955	0.019972
RS	15	0.243084	1.078941	10412.845732	0.021112	0.021265
RS	16	0.272472	0.985318	12020.284255	0.024371	0.024541
RS	17	0.304378	0.985318	12622.114817	0.025591	0.025735
RS	18	0.339016	0.969129	13432.805868	0.027235	0.027324
RS	19	0.376622	0.969129	14012.313235	0.028410	0.028468
RS	20	0.417449	1.002375	14094.366587	0.028576	0.028600
RS	21	0.461773	1.002375	14620.971636	0.029644	0.029622
RS	22	0.509893	1.073896	14126.347795	0.028641	0.028592
RS	23	0.562136	1.073896	14588.199679	0.029578	0.029437
RS	24	0.618854	1.159600	13921.276558	0.028225	0.028053
RS	25	0.680430	1.159600	14311.627833	0.029017	0.028752
RS	26	0.747281	1.221332	13925.966071	0.028235	0.027957
RS	27	0.819858	1.221332	14224.492027	0.028840	0.028544
RS	28	0.898652	1.237951	14266.344543	0.028925	0.028657
RS	29	0.984195	1.237951	14428.451188	0.029254	0.029058
RS	30	1.077066	1.220632	14701.494997	0.029807	0.029673
RS	31	1.177892	1.220632	14663.826691	0.029731	0.029711
RS	32	1.287355	1.192264	14849.045909	0.030107	0.030159
RS	33	1.406194	1.192264	14553.363707	0.029507	0.029669
RS	34	1.535213	1.169375	14399.700370	0.029195	0.029423
RS	35	1.675283	1.169375	13824.357925	0.028029	0.028337
RS	36	1.827352	1.159401	13238.145431	0.026840	0.027196
RS	37	1.992446	1.159401	12417.520831	0.025177	0.025581
RS	38	2.171683	1.165791	11444.985312	0.023205	0.023634
RS	39	2.366273	1.165791	10468.991774	0.021226	0.021663
RS	40	2.577531	1.192375	9246.047987	0.018746	0.019173
RS	41	2.806885	1.192375	8240.346274	0.016707	0.017102
RS	42	3.055885	1.238154	6982.194573	0.014156	0.014517
RS	43	3.326214	1.238154	6059.948388	0.012287	0.012599
RS	44	3.619700	1.293606	4964.728014	0.010066	0.010342
RS	45	3.938325	1.293606	4187.941033	0.008491	0.008724
RS	46	4.284243	1.345098	3342.541533	0.006777	0.006979
RS	47	4.659792	1.345098	2726.704871	0.005528	0.005699
RS	48	5.067510	1.380385	2123.543839	0.004305	0.004451
RS	49	5.510153	1.380385	1660.598062	0.003367	0.003488
RS	50	5.990712	1.393042	1253.178012	0.002541	0.002642
RS	51	6.512435	1.393042	927.555960	0.001881	0.001962
RS	52	7.078848	1.386294	666.980204	0.001352	0.001416
RS	53	7.693780	1.386294	460.041446	0.000933	0.000981
RS	54	8.361386	1.365426	308.770678	0.000626	0.000661
RS	55	9.086178	1.365426	194.803928	0.000395	0.000419
RS	56	9.873055	1.365426	117.330517	0.000238	0.000254
RS	57	10.727335	1.365426	67.198330	0.000136	0.000146
RS	58	11.654792	1.330322	37.083175	0.000075	0.000081
RS	59	12.661693	1.330322	18.574820	0.000038	0.000041
RS	60	13.754844	1.330322	8.709492	0.000018	0.000019
RS	61	14.941634	1.330322	3.801397	0.000008	0.000008
RS	62	16.230082	1.330322	1.535083	0.000003	0.000003
RS	63	17.628898	1.330322	0.843282	0.000002	0.000002
PA	4+25*2+4+6 0.147402144 0.025831132 17.628897857 0.502805424 1.107281641 1.365990038 1.671340992 1.559411449 1.292381020 1.078940561 0.985317575 0.969129176 1.002374733 1.073895866 1.159600281 1.221332331 1.237950683 1.220631682 1.192264382 1.169374675 1.159400821 1.165791316 1.192374869 1.238153728 1.293606000 1.345097838 1.380384958 1.393042248 1.386294200 1.365425874 1.330321857
//
IT	3689
RD	18
LK	-6322364.406103
QD	-213.419283 -> -209.636774
RI	0.0200321634
TR	0.147410	0.025754
MT	17.642575
MM	C_pi: 1.124000, n_recomb: 491640.358622
RS	0	0.000000	0.502671	8190.130383	0.016659	0.046456
RS	1	0.008567	0.502671	8736.177781	0.017769	0.010870
RS	2	0.017868	0.502671	9304.547444	0.018926	0.010968
RS	3	0.027966	0.502671	9893.636036	0.020124	0.013133
RS	4	0.038930	1.103462	4814.597662	0.009793	0.006825
RS	5	0.050832	1.103462	5169.437289	0.010515	0.007994
RS	6	0.063754	1.355052	4520.921350	0.009196	0.007378
RS	7	0.077783	1.355052	4856.448045	0.009878	0.008209
RS	8	0.093014	1.674464	4222.801564	0.008589	0.007469
RS	9	0.109550	1.674464	4538.615818	0.009232	0.008345
RS	10	0.127503	1.566904	5206.329631	0.010590	0.009941
RS	11	0.146993	1.566904	5580.982939	0.011352	0.010959
RS	12	0.168154	1.296962	7208.932737	0.014663	0.014410
RS	13	0.191127	1.296962	7685.675141	0.015633	0.015552
RS	14	0.216069	1.079414	9809.485445	0.019953	0.019972
RS	15	0.243147	1.079414	10378.698037	0.021110	0.021260
RS	16	0.272545	0.984094	12000.870934	0.024410	0.024576
RS	17	0.304462	0.984094	12601.188641	0.025631	0.025769
RS	18	0.339113	0.967170	13420.163729	0.027297	0.027379
RS	19	0.376733	0.967170	13997.915162	0.028472	0.028526
RS	20	0.417575	1.000285	14079.434213	0.028638	0.028659
RS	21	0.461917	1.000285	14603.957746	0.029705	0.029685
RS	22	0.510058	1.072970	14091.502028	0.028662	0.028618
RS	23	0.562323	1.072970	14551.412280	0.029598	0.029466
RS	24	0.619065	1.160883	13858.770518	0.028189	0.028028
RS	25	0.680669	1.160883	14248.026734	0.028981	0.028730
RS	26	0.747551	1.224213	13847.923893	0.028167	0.027904
RS	27	0.820162	1.224213	14146.557634	0.028774	0.028494
RS	28	0.898994	1.240602	14193.042398	0.028869	0.028617
RS	29	0.984580	1.240602	14356.140588	0.029200	0.029019
RS	30	1.077498	1.221772	14646.750199	0.029792	0.029671
RS	31	1.178377	1.221772	14609.863017	0.029717	0.029708
RS	32	1.287898	1.191711	14814.768570	0.030133	0.030197
RS	33	1.406803	1.191711	14518.357673	0.029530	0.029700
RS	34	1.535893	1.167532	14378.547069	0.029246	0.029481
RS	35	1.676044	1.167532	13800.446026	0.028070	0.028384
RS	36	1.828201	1.156783	13219.855969	0.026889	0.027251
RS	37	1.993394	1.156783	12395.186939	0.025212	0.025622
RS	38	2.172740	1.162980	11420.817222	0.023230	0.023665
RS	39	2.367450	1.162980	10441.427554	0.021238	0.021682
RS	40	2.578842	1.190244	9211.273725	0.018736	0.019168
RS	41	2.808344	1.190244	8205.389371	0.016690	0.017090
RS	42	3.057508	1.237714	6940.063178	0.014116	0.014481
RS	43	3.328018	1.237714	6022.000136	0.012249	0.012566
RS	44	3.621704	1.295541	4924.378489	0.010016	0.010295
RS	45	3.940550	1.295541	4154.763667	0.008451	0.008687
RS	46	4.286712	1.349461	3311.768763	0.006736	0.006940
RS	47	4.662531	1.349461	2703.575387	0.005499	0.005670
RS	48	5.070547	1.386568	2104.971105	0.004282	0.004427
RS	49	5.513519	1.386568	1648.111513	0.003352	0.003473
RS	50	5.994440	1.400010	1244.877428	0.002532	0.002632
RS	51	6.516564	1.400010	922.918832	0.001877	0.001958
RS	52	7.083419	1.393153	664.850685	0.001352	0.001415
RS	53	7.698838	1.393153	459.442793	0.000935	0.000982
RS	54	8.366980	1.371676	309.092293	0.000629	0.000663
RS	55	9.092364	1.371676	195.406925	0.000397	0.000421
RS	56	9.879893	1.371676	117.954788	0.000240	0.000255
RS	57	10.734892	1.371676	67.717903	0.000138	0.000147
RS	58	11.663140	1.335506	37.484836	0.000076	0.000082
RS	59	12.670913	1.335506	18.820103	0.000038	0.000041
RS	60	13.765023	1.335506	8.846888	0.000018	0.000020
RS	61	14.952869	1.335506	3.871947	0.000008	0.000009
RS	62	16.242480	1.335506	1.568201	0.000003	0.000004
RS	63	17.642575	1.335506	0.865625	0.000002	0.000002
PA	4+25*2+4+6 0.147409577 0.025753878 17.642574604 0.502670681 1.103462139 1.355052488 1.674464269 1.566903815 1.296962262 1.079414396 0.984094122 0.967169801 1.000285050 1.072970037 1.160883103 1.224212766 1.240602315 1.221772195 1.191710647 1.167531802 1.156782545 1.162979611 1.190243874 1.237714472 1.295541025 1.349460591 1.386567607 1.400010276 1.393153115 1.371676297 1.335505819
//
IT	3783
RD	19
LK	-6322357.081821
QD	-212.263221 -> -208.941134
RI	0.0200791479
TR	0.147415	0.025682
MT	17.655631
MM	C_pi: 1.123748, n_recomb: 490170.718673
RS	0	0.000000	0.502568	8168.851086	0.016665	0.046450
RS	1	0.008568	0.502568	8713.523387	0.017777	0.010867
RS	2	0.017871	0.502568	9280.458253	0.018933	0.010958
RS	3	0.027971	0.502568	9868.054562	0.020132	0.013114
RS	4	0.038936	1.100271	4815.045508	0.009823	0.006833
RS	5	0.050841	1.100271	5169.796035	0.010547	0.008000
RS	6	0.063766	1.344466	4543.437244	0.009269	0.007420
RS	7	0.077798	1.344466	4880.262860	0.009956	0.008261
RS	8	0.093032	1.677146	4203.506966	0.008576	0.007448
RS	9	0.109572	1.677146	4517.991308	0.009217	0.008328
RS	10	0.127529	1.573817	5168.398526	0.010544	0.009897
RS	11	0.147025	1.573817	5540.679543	0.011304	0.010914
RS	12	0.168191	1.301301	7164.949229	0.014617	0.014369
RS	13	0.191171	1.301301	7639.295229	0.015585	0.015506
RS	14	0.216120	1.079934	9778.612565	0.019949	0.019970
RS	15	0.243207	1.079934	10346.189567	0.021107	0.021255
RS	16	0.272615	0.983051	11981.633774	0.024444	0.024607
RS	17	0.304542	0.983051	12580.526231	0.025666	0.025798
RS	18	0.339205	0.965403	13407.690018	0.027353	0.027430
RS	19	0.376838	0.965403	13983.805935	0.028528	0.028578
RS	20	0.417696	0.998308	14066.108879	0.028696	0.028715
RS	21	0.462055	0.998308	14588.688645	0.029762	0.029745
RS	22	0.510214	1.072033	14060.120779	0.028684	0.028643
RS	23	0.562500	1.072033	14518.204769	0.029619	0.029496
RS	24	0.619267	1.162057	13800.985682	0.028155	0.028005
RS	25	0.680897	1.162057	14189.209122	0.028947	0.028711
RS	26	0.747808	1.226954	13774.938298	0.028102	0.027854
RS	27	0.820452	1.226954	14073.676853	0.028712	0.028447
RS	28	0.899321	1.243154	14124.194288	0.028815	0.028578
RS	29	0.984947	1.243154	14288.245994	0.029150	0.028981
RS	30	1.077911	1.222899	14595.257720	0.029776	0.029668
RS	31	1.178840	1.222899	14559.148867	0.029702	0.029704
RS	32	1.288417	1.191241	14782.523964	0.030158	0.030231
RS	33	1.407383	1.191241	14485.488136	0.029552	0.029729
RS	34	1.536543	1.165850	14358.722948	0.029293	0.029535
RS	35	1.676770	1.165850	13778.089279	0.028109	0.028428
RS	36	1.829012	1.154356	13203.012023	0.026936	0.027302
RS	37	1.994299	1.154356	12374.554195	0.025245	0.025661
RS	38	2.173748	1.160334	11398.802084	0.023255	0.023695
RS	39	2.368574	1.160334	10416.141052	0.021250	0.021700
RS	40	2.580093	1.188205	9179.371734	0.018727	0.019165
RS	41	2.809736	1.188205	8173.182759	0.016674	0.017081
RS	42	3.059057	1.237259	6901.074509	0.014079	0.014448
RS	43	3.329740	1.237259	5986.817845	0.012214	0.012536
RS	44	3.623616	1.297341	4886.841146	0.009970	0.010251
RS	45	3.942673	1.297341	4123.867129	0.008413	0.008652
RS	46	4.289069	1.353586	3283.045153	0.006698	0.006903
RS	47	4.665145	1.353586	2681.961958	0.005471	0.005644
RS	48	5.073446	1.392435	2087.590068	0.004259	0.004404
RS	49	5.516731	1.392435	1636.404262	0.003338	0.003459
RS	50	5.998000	1.406631	1237.076842	0.002524	0.002623
RS	51	6.520505	1.406631	918.545740	0.001874	0.001954
RS	52	7.087782	1.399662	662.832979	0.001352	0.001415
RS	53	7.703665	1.399662	458.864553	0.000936	0.000983
RS	54	8.372321	1.377611	309.382973	0.000631	0.000665
RS	55	9.098269	1.377611	195.967930	0.000400	0.000423
RS	56	9.886421	1.377611	118.540113	0.000242	0.000257
RS	57	10.742105	1.377611	68.207376	0.000139	0.000149
RS	58	11.671109	1.340473	37.864154	0.000077	0.000083
RS	59	12.679714	1.340473	19.053051	0.000039	0.000042
RS	60	13.774740	1.340473	8.978023	0.000018	0.000020
RS	61	14.963594	1.340473	3.939592	0.000008	0.000009
RS	62	16.254315	1.340473	1.600096	0.000003	0.000004
RS	63	17.655631	1.340473	0.887287	0.000002	0.000002
PA	4+25*2+4+6 0.147414902 0.025681541 17.655631013 0.502568093 1.100271434 1.344466140 1.677146251 1.573816521 1.301301236 1.079934248 0.983050505 0.965402549 0.998307520 1.072032727 1.162056634 1.226954056 1.243154327 1.222898917 1.191240703 1.165849944 1.154355794 1.160334399 1.188205225 1.237258846 1.297341184 1.353585574 1.392435464 1.406630636 1.399661997 1.377610967 1.340472926
//
IT	2830
RD	20
LK	-6322350.648833
QD	-211.302269 -> -208.384288
RI	0.0201230426
TR	0.147417	0.025614
MT	17.668276
MM	C_pi: 1.123531, n_recomb: 488800.374948
RS	0	0.000000	0.502489	8148.761530	0.016671	0.046445
RS	1	0.008570	0.502489	8692.142859	0.017783	0.010863
RS	2	0.017874	0.502489	9257.731781	0.018940	0.010948
RS	3	0.027975	0.502489	9843.929436	0.020139	0.013096
RS	4	0.038942	1.097686	4813.803330	0.009848	0.006838
RS	5	0.050849	1.097686	5168.370036	0.010574	0.008004
RS	6	0.063777	1.334248	4566.006776	0.009341	0.007461
RS	7	0.077812	1.334248	4904.138378	0.010033	0.008311
RS	8	0.093050	1.679438	4186.129673	0.008564	0.007428
RS	9	0.109594	1.679438	4499.414471	0.009205	0.008313
RS	10	0.127555	1.580192	5133.590975	0.010502	0.009857
RS	11	0.147056	1.580192	5503.691837	0.011260	0.010873
RS	12	0.168228	1.305407	7123.915009	0.014574	0.014331
RS	13	0.191214	1.305407	7596.024851	0.015540	0.015463
RS	14	0.216170	1.080489	9749.284015	0.019945	0.019968
RS	15	0.243265	1.080489	10315.322323	0.021103	0.021248
RS	16	0.272682	0.982177	11962.583203	0.024473	0.024634
RS	17	0.304620	0.982177	12560.134369	0.025696	0.025823
RS	18	0.339295	0.963815	13395.413443	0.027405	0.027476
RS	19	0.376941	0.963815	13970.008569	0.028580	0.028627
RS	20	0.417813	0.996438	14054.297198	0.028753	0.028769
RS	21	0.462188	0.996438	14575.063174	0.029818	0.029803
RS	22	0.510366	1.071092	14031.927919	0.028707	0.028670
RS	23	0.562673	1.071092	14488.294837	0.029641	0.029527
RS	24	0.619462	1.163133	13747.585423	0.028125	0.027984
RS	25	0.681118	1.163133	14134.835645	0.028917	0.028693
RS	26	0.748057	1.229567	13706.678234	0.028041	0.027807
RS	27	0.820733	1.229567	14005.519486	0.028653	0.028402
RS	28	0.899637	1.245613	14059.537886	0.028763	0.028541
RS	29	0.985303	1.245613	14224.505395	0.029101	0.028945
RS	30	1.078310	1.224016	14546.807279	0.029760	0.029665
RS	31	1.179288	1.224016	14511.471653	0.029688	0.029699
RS	32	1.288919	1.190857	14752.135642	0.030180	0.030263
RS	33	1.407945	1.190857	14454.573728	0.029572	0.029755
RS	34	1.537172	1.164327	14340.094317	0.029337	0.029585
RS	35	1.677473	1.164327	13757.143398	0.028145	0.028468
RS	36	1.829797	1.152118	13187.462525	0.026979	0.027351
RS	37	1.995175	1.152118	12355.462900	0.025277	0.025697
RS	38	2.174725	1.157857	11378.737777	0.023279	0.023723
RS	39	2.369662	1.157857	10392.932876	0.021262	0.021717
RS	40	2.581305	1.186266	9150.101817	0.018720	0.019162
RS	41	2.811085	1.186266	8143.504268	0.016660	0.017072
RS	42	3.060556	1.236803	6864.973001	0.014045	0.014418
RS	43	3.331407	1.236803	5954.182699	0.012181	0.012508
RS	44	3.625468	1.299030	4851.897435	0.009926	0.010211
RS	45	3.944730	1.299030	4095.079056	0.008378	0.008620
RS	46	4.291351	1.357500	3256.222431	0.006662	0.006868
RS	47	4.667677	1.357500	2661.758862	0.005445	0.005619
RS	48	5.076253	1.398023	2071.313647	0.004238	0.004383
RS	49	5.519842	1.398023	1625.424071	0.003325	0.003446
RS	50	6.001446	1.412936	1229.749488	0.002516	0.002615
RS	51	6.524322	1.412936	914.426027	0.001871	0.001950
RS	52	7.092007	1.405857	660.924345	0.001352	0.001414
RS	53	7.708340	1.405857	458.309650	0.000938	0.000984
RS	54	8.377492	1.383271	309.646915	0.000633	0.000667
RS	55	9.103988	1.383271	196.491711	0.000402	0.000425
RS	56	9.892743	1.383271	119.090570	0.000244	0.000259
RS	57	10.749091	1.383271	68.669720	0.000140	0.000150
RS	58	11.678826	1.345239	38.223488	0.000078	0.000084
RS	59	12.688237	1.345239	19.274724	0.000039	0.000043
RS	60	13.784151	1.345239	9.103320	0.000019	0.000020
RS	61	14.973982	1.345239	4.004475	0.000008	0.000009
RS	62	16.265777	1.345239	1.630803	0.000003	0.000004
RS	63	17.668276	1.345239	0.908266	0.000002	0.000002
PA	4+25*2+4+6 0.147417450 0.025613649 17.668276142 0.502489490 1.097685957 1.334248425 1.679438265 1.580192380 1.305406522 1.080489367 0.982176745 0.963815298 0.996437674 1.071092147 1.163132719 1.229566922 1.245613188 1.224016182 1.190856716 1.164326721 1.152117706 1.157856764 1.186266387 1.236803389 1.299030018 1.357499522 1.398023393 1.412935533 1.405856904 1.383270784 1.345238627
//
IT	3822
RD	21
LK	-6322344.997822
QD	-210.508003 -> -207.944640
RI	0.0201640634
TR	0.147418	0.025550
MT	17.680475
MM	C_pi: 1.123343, n_recomb: 487521.909890
RS	0	0.000000	0.502414	8130.076180	0.016676	0.046439
RS	1	0.008571	0.502414	8672.258350	0.017788	0.010860
RS	2	0.017876	0.502414	9236.597007	0.018946	0.010939
RS	3	0.027979	0.502414	9821.495351	0.020146	0.013080
RS	4	0.038948	1.095667	4810.940652	0.009868	0.006841
RS	5	0.050858	1.095667	5165.232285	0.010595	0.008004
RS	6	0.063787	1.324414	4588.474255	0.009412	0.007502
RS	7	0.077825	1.324414	4927.908493	0.010108	0.008361
RS	8	0.093067	1.681421	4170.371211	0.008554	0.007411
RS	9	0.109614	1.681421	4482.566950	0.009195	0.008299
RS	10	0.127580	1.586082	5101.581979	0.010464	0.009819
RS	11	0.147085	1.586082	5469.675211	0.011219	0.010835
RS	12	0.168263	1.309301	7085.537262	0.014534	0.014295
RS	13	0.191255	1.309301	7555.555625	0.015498	0.015422
RS	14	0.216219	1.081075	9721.390432	0.019940	0.019965
RS	15	0.243321	1.081075	10285.979178	0.021098	0.021242
RS	16	0.272747	0.981456	11943.743305	0.024499	0.024657
RS	17	0.304695	0.981456	12540.030872	0.025722	0.025844
RS	18	0.339381	0.962394	13383.295751	0.027452	0.027519
RS	19	0.377040	0.962394	13956.475893	0.028627	0.028670
RS	20	0.417926	0.994668	14043.849201	0.028807	0.028820
RS	21	0.462317	0.994668	14562.921315	0.029871	0.029858
RS	22	0.510512	1.070144	14006.711567	0.028730	0.028697
RS	23	0.562839	1.070144	14461.460624	0.029663	0.029557
RS	24	0.619650	1.164113	13698.250809	0.028098	0.027966
RS	25	0.681330	1.164113	14084.581455	0.028890	0.028678
RS	26	0.748297	1.232052	13642.825059	0.027984	0.027762
RS	27	0.821004	1.232052	13941.764500	0.028597	0.028360
RS	28	0.899942	1.247977	13998.789071	0.028714	0.028505
RS	29	0.985646	1.247977	14164.633729	0.029054	0.028911
RS	30	1.078695	1.225116	14501.211332	0.029745	0.029661
RS	31	1.179720	1.225116	14466.637303	0.029674	0.029694
RS	32	1.289403	1.190546	14723.476475	0.030201	0.030292
RS	33	1.408488	1.190546	14425.473847	0.029589	0.029779
RS	34	1.537778	1.162947	14322.539640	0.029378	0.029632
RS	35	1.678151	1.162947	13737.470811	0.028178	0.028506
RS	36	1.830554	1.150053	13173.049075	0.027020	0.027397
RS	37	1.996019	1.150053	12337.743861	0.025307	0.025732
RS	38	2.175667	1.155535	11360.419450	0.023302	0.023751
RS	39	2.370712	1.155535	10371.598741	0.021274	0.021734
RS	40	2.582474	1.184421	9123.219538	0.018713	0.019160
RS	41	2.812385	1.184421	8116.126970	0.016648	0.017065
RS	42	3.062003	1.236348	6831.513268	0.014013	0.014390
RS	43	3.333014	1.236348	5923.881733	0.012151	0.012482
RS	44	3.627254	1.300611	4819.344188	0.009885	0.010172
RS	45	3.946713	1.300611	4068.235110	0.008345	0.008589
RS	46	4.293552	1.361210	3231.153008	0.006628	0.006835
RS	47	4.670119	1.361210	2642.858009	0.005421	0.005595
RS	48	5.078960	1.403340	2056.059457	0.004217	0.004363
RS	49	5.522843	1.403340	1615.117910	0.003313	0.003433
RS	50	6.004770	1.418933	1222.863215	0.002508	0.002607
RS	51	6.528003	1.418933	910.542954	0.001868	0.001946
RS	52	7.096082	1.411745	659.117959	0.001352	0.001413
RS	53	7.712850	1.411745	457.776527	0.000939	0.000985
RS	54	8.382481	1.388652	309.887039	0.000636	0.000669
RS	55	9.109505	1.388652	196.980230	0.000404	0.000427
RS	56	9.898841	1.388652	119.607272	0.000245	0.000260
RS	57	10.755830	1.388652	69.105432	0.000142	0.000151
RS	58	11.686271	1.349797	38.562967	0.000079	0.000085
RS	59	12.696459	1.349797	19.485055	0.000040	0.000043
RS	60	13.793229	1.349797	9.222667	0.000019	0.000020
RS	61	14.984002	1.349797	4.066502	0.000008	0.000009
RS	62	16.276835	1.349797	1.660264	0.000003	0.000004
RS	63	17.680475	1.349797	0.928507	0.000002	0.000002
PA	4+25*2+4+6 0.147417713 0.025549968 17.680475384 0.502414014 1.095667136 1.324413748 1.681421092 1.586081692 1.309301294 1.081074654 0.981455504 0.962394267 0.994668258 1.070144220 1.164113296 1.232051675 1.247977127 1.225115790 1.190545537 1.162946508 1.150053164 1.155534593 1.184421217 1.236348099 1.300610793 1.361209881 1.403340430 1.418933168 1.411745389 1.388651759 1.349796600
//
IT	3148
RD	22
LK	-6322340.033640
QD	-209.857104 -> -207.604838
RI	0.0202018370
TR	0.147415	0.025490
MT	17.692345
MM	C_pi: 1.123188, n_recomb: 486330.177948
RS	0	0.000000	0.502359	8112.450983	0.016681	0.046434
RS	1	0.008572	0.502359	8653.508787	0.017793	0.010858
RS	2	0.017879	0.502359	9216.676106	0.018951	0.010930
RS	3	0.027983	0.502359	9800.358225	0.020152	0.013065
RS	4	0.038954	1.094172	4806.610055	0.009883	0.006841
RS	5	0.050865	1.094172	5160.545107	0.010611	0.008002
RS	6	0.063798	1.314964	4610.782003	0.009481	0.007542
RS	7	0.077839	1.314964	4951.512438	0.010181	0.008409
RS	8	0.093083	1.683146	4156.063503	0.008546	0.007395
RS	9	0.109634	1.683146	4467.270115	0.009186	0.008287
RS	10	0.127604	1.591533	5072.129298	0.010429	0.009785
RS	11	0.147114	1.591533	5438.373877	0.011182	0.010800
RS	12	0.168297	1.312982	7049.761154	0.014496	0.014261
RS	13	0.191296	1.312982	7517.830447	0.015458	0.015384
RS	14	0.216265	1.081685	9694.938515	0.019935	0.019961
RS	15	0.243376	1.081685	10258.166190	0.021093	0.021234
RS	16	0.272810	0.980876	11925.199357	0.024521	0.024677
RS	17	0.304768	0.980876	12520.300639	0.025744	0.025863
RS	18	0.339464	0.961130	13371.404852	0.027494	0.027557
RS	19	0.377136	0.961130	13943.273312	0.028670	0.028710
RS	20	0.418036	0.992993	14034.776611	0.028859	0.028870
RS	21	0.462442	0.992993	14552.270337	0.029923	0.029911
RS	22	0.510655	1.069195	13984.305186	0.028755	0.028724
RS	23	0.563000	1.069195	14437.532624	0.029687	0.029588
RS	24	0.619833	1.165006	13652.785489	0.028073	0.027949
RS	25	0.681537	1.165006	14038.249261	0.028866	0.028664
RS	26	0.748531	1.234418	13583.149167	0.027930	0.027719
RS	27	0.821267	1.234418	13882.185357	0.028545	0.028320
RS	28	0.900239	1.250250	13941.799322	0.028667	0.028470
RS	29	0.985979	1.250250	14108.484016	0.029010	0.028878
RS	30	1.079070	1.226198	14458.394622	0.029730	0.029657
RS	31	1.180140	1.226198	14424.566872	0.029660	0.029689
RS	32	1.289874	1.190303	14696.530494	0.030219	0.030319
RS	33	1.409015	1.190303	14398.160552	0.029606	0.029801
RS	34	1.538368	1.161702	14306.051645	0.029416	0.029676
RS	35	1.678810	1.161702	13719.046919	0.028209	0.028541
RS	36	1.831290	1.148156	13159.721337	0.027059	0.027440
RS	37	1.996841	1.148156	12321.332407	0.025335	0.025764
RS	38	2.176583	1.153365	11343.734317	0.023325	0.023778
RS	39	2.371733	1.153365	10352.022547	0.021286	0.021751
RS	40	2.583611	1.182672	9098.571149	0.018709	0.019160
RS	41	2.813651	1.182672	8090.906359	0.016637	0.017059
RS	42	3.063410	1.235900	6800.531509	0.013983	0.014364
RS	43	3.334578	1.235900	5895.771584	0.012123	0.012458
RS	44	3.628992	1.302099	4789.020131	0.009847	0.010137
RS	45	3.948642	1.302099	4043.208366	0.008314	0.008560
RS	46	4.295694	1.364736	3207.725534	0.006596	0.006804
RS	47	4.672494	1.364736	2625.180703	0.005398	0.005573
RS	48	5.081594	1.408407	2041.769162	0.004198	0.004344
RS	49	5.525762	1.408407	1605.450849	0.003301	0.003421
RS	50	6.008005	1.424649	1216.395108	0.002501	0.002599
RS	51	6.531585	1.424649	906.887484	0.001865	0.001943
RS	52	7.100047	1.417349	657.414446	0.001352	0.001412
RS	53	7.717238	1.417349	457.268904	0.000940	0.000985
RS	54	8.387334	1.393785	310.106204	0.000638	0.000670
RS	55	9.114872	1.393785	197.437216	0.000406	0.000428
RS	56	9.904774	1.393785	120.093592	0.000247	0.000262
RS	57	10.762387	1.393785	69.517062	0.000143	0.000152
RS	58	11.693515	1.354182	38.884204	0.000080	0.000085
RS	59	12.704459	1.354182	19.685050	0.000040	0.000043
RS	60	13.802062	1.354182	9.336629	0.000019	0.000021
RS	61	14.993752	1.354182	4.125960	0.000008	0.000009
RS	62	16.287594	1.354182	1.688609	0.000003	0.000004
RS	63	17.692345	1.354182	0.948093	0.000002	0.000002
PA	4+25*2+4+6 0.147415411 0.025490136 17.692344767 0.502358673 1.094172393 1.314963538 1.683146488 1.591533122 1.312982305 1.081684873 0.980876127 0.961129983 0.992993049 1.069195090 1.165005884 1.234418077 1.250250340 1.226197693 1.190302563 1.161702129 1.148155742 1.153365298 1.182672106 1.235900125 1.302099224 1.364735659 1.408407012 1.424648917 1.417348878 1.393785492 1.354181592
//
IT	3940
RD	23
LK	-6322335.671641
QD	-209.325769 -> -207.346391
RI	0.0202373827
TR	0.147411	0.025434
MT	17.703919
MM	C_pi: 1.123058, n_recomb: 485216.764330
RS	0	0.000000	0.502275	8096.523908	0.016686	0.046429
RS	1	0.008573	0.502275	8636.560159	0.017799	0.010855
RS	2	0.017881	0.502275	9198.661570	0.018958	0.010923
RS	3	0.027987	0.502275	9781.234925	0.020158	0.013052
RS	4	0.038960	1.093156	4800.895960	0.009894	0.006839
RS	5	0.050873	1.093156	5154.397030	0.010623	0.007997
RS	6	0.063808	1.305892	4632.813414	0.009548	0.007582
RS	7	0.077851	1.305892	4974.825603	0.010253	0.008456
RS	8	0.093099	1.684659	4142.985227	0.008538	0.007380
RS	9	0.109654	1.684659	4453.287569	0.009178	0.008275
RS	10	0.127627	1.596600	5044.895263	0.010397	0.009753
RS	11	0.147142	1.596600	5409.429344	0.011148	0.010768
RS	12	0.168330	1.316473	7016.261269	0.014460	0.014229
RS	13	0.191335	1.316473	7482.506063	0.015421	0.015348
RS	14	0.216311	1.082319	9669.720860	0.019929	0.019956
RS	15	0.243429	1.082319	10231.663795	0.021087	0.021227
RS	16	0.272872	0.980425	11906.856660	0.024539	0.024694
RS	17	0.304839	0.980425	12500.838382	0.025763	0.025878
RS	18	0.339546	0.960012	13359.579365	0.027533	0.027592
RS	19	0.377229	0.960012	13930.226807	0.028709	0.028746
RS	20	0.418143	0.991411	14026.765309	0.028908	0.028918
RS	21	0.462564	0.991411	14542.783812	0.029972	0.029961
RS	22	0.510793	1.068248	13964.338981	0.028780	0.028751
RS	23	0.563158	1.068248	14416.130264	0.029711	0.029618
RS	24	0.620011	1.165817	13610.763763	0.028051	0.027935
RS	25	0.681739	1.165817	13995.406475	0.028844	0.028653
RS	26	0.748759	1.236672	13527.227280	0.027879	0.027679
RS	27	0.821524	1.236672	13826.356171	0.028495	0.028282
RS	28	0.900528	1.252437	13888.178539	0.028623	0.028438
RS	29	0.986305	1.252437	14055.666561	0.028968	0.028846
RS	30	1.079435	1.227263	14418.019664	0.029715	0.029653
RS	31	1.180550	1.227263	14384.923831	0.029646	0.029683
RS	32	1.290334	1.190122	14671.043681	0.030236	0.030344
RS	33	1.409529	1.190122	14372.375783	0.029621	0.029821
RS	34	1.538944	1.160586	14290.389024	0.029452	0.029716
RS	35	1.679453	1.160586	13701.627638	0.028238	0.028574
RS	36	1.832008	1.146417	13147.246864	0.027096	0.027480
RS	37	1.997642	1.146417	12305.995586	0.025362	0.025794
RS	38	2.177476	1.151341	11328.442292	0.023347	0.023804
RS	39	2.372728	1.151341	10333.970494	0.021298	0.021767
RS	40	2.584719	1.181016	9075.899450	0.018705	0.019160
RS	41	2.814884	1.181016	8067.605064	0.016627	0.017053
RS	42	3.064782	1.235464	6771.773822	0.013956	0.014340
RS	43	3.336103	1.235464	5869.633083	0.012097	0.012435
RS	44	3.630686	1.303503	4760.724058	0.009812	0.010103
RS	45	3.950524	1.303503	4019.835332	0.008285	0.008533
RS	46	4.297781	1.368088	3185.797268	0.006566	0.006775
RS	47	4.674810	1.368088	2608.620497	0.005376	0.005552
RS	48	5.084162	1.413238	2028.359241	0.004180	0.004326
RS	49	5.528608	1.413238	1596.367392	0.003290	0.003410
RS	50	6.011158	1.430097	1210.310242	0.002494	0.002592
RS	51	6.535077	1.430097	903.439881	0.001862	0.001939
RS	52	7.103913	1.422683	655.803358	0.001352	0.001412
RS	53	7.721516	1.422683	456.782749	0.000941	0.000986
RS	54	8.392067	1.398685	310.304336	0.000640	0.000672
RS	55	9.120105	1.398685	197.863542	0.000408	0.000430
RS	56	9.910559	1.398685	120.550549	0.000248	0.000263
RS	57	10.768780	1.398685	69.905424	0.000144	0.000153
RS	58	11.700578	1.358409	39.187656	0.000081	0.000086
RS	59	12.712260	1.358409	19.874998	0.000041	0.000044
RS	60	13.810675	1.358409	9.445364	0.000019	0.000021
RS	61	15.003259	1.358409	4.182926	0.000009	0.000009
RS	62	16.298086	1.358409	1.715872	0.000004	0.000004
RS	63	17.703919	1.358409	0.967040	0.000002	0.000002
PA	4+25*2+4+6 0.147410675 0.025433885 17.703919463 0.502275312 1.093156170 1.305891762 1.684658562 1.596599552 1.316473320 1.082319292 0.980425247 0.960012183 0.991411099 1.068247823 1.165817496 1.236672478 1.252437076 1.227263010 1.190122498 1.160586489 1.146416935 1.151341418 1.181016372 1.235464025 1.303503054 1.368088357 1.413238028 1.430097107 1.422683320 1.398684655 1.358408583
//
IT	3666
RD	24
LK	-6322331.837760
QD	-208.902300 -> -207.162256
RI	0.0202693810
TR	0.147404	0.025381
MT	17.715232
MM	C_pi: 1.122962, n_recomb: 484180.435847
RS	0	0.000000	0.502214	8081.485483	0.016691	0.046424
RS	1	0.008574	0.502214	8620.564410	0.017804	0.010853
RS	2	0.017884	0.502214	9181.667931	0.018963	0.010916
RS	3	0.027991	0.502214	9763.204397	0.020164	0.013040
RS	4	0.038966	1.092606	4793.885164	0.009901	0.006835
RS	5	0.050881	1.092606	5146.880751	0.010630	0.007990
RS	6	0.063818	1.297218	4654.500874	0.009613	0.007621
RS	7	0.077864	1.297218	4997.777093	0.010322	0.008502
RS	8	0.093114	1.686011	4131.021612	0.008532	0.007367
RS	9	0.109673	1.686011	4440.497647	0.009171	0.008265
RS	10	0.127650	1.601320	5019.753032	0.010368	0.009723
RS	11	0.147170	1.601320	5382.708303	0.011117	0.010739
RS	12	0.168363	1.319783	6985.014356	0.014426	0.014198
RS	13	0.191373	1.319783	7449.559653	0.015386	0.015315
RS	14	0.216356	1.082965	9645.924969	0.019922	0.019951
RS	15	0.243481	1.082965	10206.667370	0.021080	0.021219
RS	16	0.272932	0.980094	11888.914039	0.024555	0.024708
RS	17	0.304908	0.980094	12481.849009	0.025779	0.025891
RS	18	0.339626	0.959031	13348.054256	0.027568	0.027623
RS	19	0.377321	0.959031	13917.575617	0.028745	0.028779
RS	20	0.418247	0.989919	14019.950572	0.028956	0.028964
RS	21	0.462683	0.989919	14534.599718	0.030019	0.030010
RS	22	0.510929	1.067304	13946.869994	0.028805	0.028779
RS	23	0.563311	1.067304	14397.313006	0.029735	0.029649
RS	24	0.620185	1.166556	13572.159348	0.028031	0.027922
RS	25	0.681936	1.166556	13956.031445	0.028824	0.028643
RS	26	0.748981	1.238821	13475.041596	0.027831	0.027641
RS	27	0.821775	1.238821	13774.265195	0.028449	0.028246
RS	28	0.900810	1.254542	13837.951347	0.028580	0.028406
RS	29	0.986622	1.254542	14006.211192	0.028928	0.028816
RS	30	1.079792	1.228307	14380.242429	0.029700	0.029648
RS	31	1.180950	1.228307	14347.858185	0.029633	0.029678
RS	32	1.290782	1.190000	14647.184829	0.030252	0.030367
RS	33	1.410032	1.190000	14348.275786	0.029634	0.029840
RS	34	1.539505	1.159590	14275.745500	0.029484	0.029754
RS	35	1.680081	1.159590	13685.382997	0.028265	0.028605
RS	36	1.832709	1.144825	13135.797114	0.027130	0.027518
RS	37	1.998425	1.144825	12291.873774	0.025387	0.025823
RS	38	2.178349	1.149455	11314.618834	0.023369	0.023829
RS	39	2.373700	1.149455	10317.496318	0.021309	0.021783
RS	40	2.585802	1.179451	9055.200655	0.018702	0.019161
RS	41	2.816089	1.179451	8046.210878	0.016618	0.017049
RS	42	3.066122	1.235042	6745.184846	0.013931	0.014318
RS	43	3.337593	1.235042	5845.417217	0.012073	0.012414
RS	44	3.632341	1.304832	4734.379685	0.009778	0.010072
RS	45	3.952362	1.304832	3998.059282	0.008257	0.008508
RS	46	4.299821	1.371280	3165.316332	0.006537	0.006748
RS	47	4.677073	1.371280	2593.144767	0.005356	0.005532
RS	48	5.086671	1.417845	2015.808765	0.004163	0.004309
RS	49	5.531390	1.417845	1587.859185	0.003279	0.003399
RS	50	6.014239	1.435293	1204.604771	0.002488	0.002585
RS	51	6.538490	1.435293	900.203352	0.001859	0.001936
RS	52	7.107691	1.427766	654.290584	0.001351	0.001411
RS	53	7.725696	1.427766	456.325432	0.000942	0.000987
RS	54	8.396691	1.403363	310.489219	0.000641	0.000673
RS	55	9.125219	1.403363	198.265155	0.000409	0.000431
RS	56	9.916213	1.403363	120.982306	0.000250	0.000264
RS	57	10.775028	1.403363	70.273201	0.000145	0.000154
RS	58	11.707480	1.362487	39.474987	0.000082	0.000087
RS	59	12.719883	1.362487	20.055750	0.000041	0.000044
RS	60	13.819093	1.362487	9.549270	0.000020	0.000021
RS	61	15.012551	1.362487	4.237568	0.000009	0.000009
RS	62	16.308339	1.362487	1.742115	0.000004	0.000004
RS	63	17.715232	1.362487	0.985377	0.000002	0.000002
PA	4+25*2+4+6 0.147403593 0.025380960 17.715231591 0.502213520 1.092605722 1.297217583 1.686011232 1.601319629 1.319782783 1.082965372 0.980094254 0.959030725 0.989919126 1.067304450 1.166555738 1.238821313 1.254541639 1.228307015 1.189999919 1.159590349 1.144825214 1.149455046 1.179450808 1.235042219 1.304831947 1.371279680 1.417844534 1.435292682 1.427765805 1.403362689 1.362486671
//
IT	3403
RD	25
LK	-6322328.466979
QD	-208.562156 -> -207.032003
RI	0.0202995174
TR	0.147395	0.025331
MT	17.726197
MM	C_pi: 1.122882, n_recomb: 483211.343215
RS	0	0.000000	0.502126	8067.927509	0.016696	0.046419
RS	1	0.008575	0.502126	8606.137793	0.017810	0.010851
RS	2	0.017886	0.502126	9166.334246	0.018970	0.010910
RS	3	0.027995	0.502126	9746.926262	0.020171	0.013030
RS	4	0.038971	1.092448	4785.765418	0.009904	0.006829
RS	5	0.050888	1.092448	5138.193618	0.010633	0.007981
RS	6	0.063827	1.288857	4675.978674	0.009677	0.007659
RS	7	0.077876	1.288857	5020.507913	0.010390	0.008547
RS	8	0.093130	1.687224	4119.990007	0.008526	0.007354
RS	9	0.109691	1.687224	4428.704378	0.009165	0.008256
RS	10	0.127673	1.605672	4996.577075	0.010340	0.009696
RS	11	0.147196	1.605672	5358.075754	0.011088	0.010711
RS	12	0.168394	1.322920	6955.722460	0.014395	0.014169
RS	13	0.191410	1.322920	7418.674964	0.015353	0.015283
RS	14	0.216399	1.083617	9623.299530	0.019915	0.019946
RS	15	0.243531	1.083617	10182.909333	0.021073	0.021211
RS	16	0.272990	0.979866	11871.209788	0.024567	0.024719
RS	17	0.304975	0.979866	12463.155064	0.025792	0.025901
RS	18	0.339703	0.958175	13336.545422	0.027600	0.027652
RS	19	0.377409	0.958175	13905.017570	0.028776	0.028808
RS	20	0.418348	0.988505	14014.034144	0.029002	0.029008
RS	21	0.462798	0.988505	14527.401246	0.030064	0.030056
RS	22	0.511060	1.066361	13931.462924	0.028831	0.028807
RS	23	0.563461	1.066361	14380.629426	0.029761	0.029680
RS	24	0.620354	1.167221	13536.476612	0.028014	0.027911
RS	25	0.682127	1.167221	13919.616523	0.028806	0.028634
RS	26	0.749197	1.240865	13426.090184	0.027785	0.027605
RS	27	0.822018	1.240865	13725.403124	0.028405	0.028212
RS	28	0.901084	1.256559	13790.670760	0.028540	0.028376
RS	29	0.986930	1.256559	13959.665427	0.028889	0.028787
RS	30	1.080138	1.229324	14344.619535	0.029686	0.029644
RS	31	1.181338	1.229324	14312.925286	0.029620	0.029672
RS	32	1.291217	1.189922	14624.602607	0.030265	0.030388
RS	33	1.410518	1.189922	14325.502979	0.029646	0.029857
RS	34	1.540050	1.158699	14261.773844	0.029515	0.029789
RS	35	1.680689	1.158699	13669.963182	0.028290	0.028633
RS	36	1.833389	1.143367	13125.012834	0.027162	0.027554
RS	37	1.999183	1.143367	12278.614593	0.025410	0.025850
RS	38	2.179195	1.147693	11301.916312	0.023389	0.023853
RS	39	2.374643	1.147693	10302.267921	0.021320	0.021798
RS	40	2.586851	1.177966	9036.140770	0.018700	0.019162
RS	41	2.817257	1.177966	8026.417346	0.016611	0.017045
RS	42	3.067421	1.234628	6720.472735	0.013908	0.014298
RS	43	3.339037	1.234628	5822.867536	0.012050	0.012395
RS	44	3.633946	1.306081	4709.757891	0.009747	0.010042
RS	45	3.954143	1.306081	3977.688573	0.008232	0.008485
RS	46	4.301799	1.374313	3146.107058	0.006511	0.006722
RS	47	4.679267	1.374313	2578.618581	0.005336	0.005514
RS	48	5.089104	1.422231	2004.014693	0.004147	0.004293
RS	49	5.534086	1.422231	1579.853280	0.003269	0.003389
RS	50	6.017226	1.440240	1199.229189	0.002482	0.002578
RS	51	6.541797	1.440240	897.146105	0.001857	0.001933
RS	52	7.111352	1.432597	652.857875	0.001351	0.001410
RS	53	7.729748	1.432597	455.886366	0.000943	0.000987
RS	54	8.401174	1.407814	310.656158	0.000643	0.000674
RS	55	9.130176	1.407814	198.639304	0.000411	0.000433
RS	56	9.921692	1.407814	121.387257	0.000251	0.000265
RS	57	10.781084	1.407814	70.619446	0.000146	0.000155
RS	58	11.714171	1.366379	39.746198	0.000082	0.000087
RS	59	12.727273	1.366379	20.226912	0.000042	0.000045
RS	60	13.827252	1.366379	9.647951	0.000020	0.000021
RS	61	15.021558	1.366379	4.289607	0.000009	0.000010
RS	62	16.318278	1.366379	1.767177	0.000004	0.000004
RS	63	17.726197	1.366379	1.002966	0.000002	0.000002
PA	4+25*2+4+6 0.147394825 0.025331238 17.726197217 0.502125693 1.092448251 1.288857260 1.687223592 1.605671970 1.322919872 1.083617131 0.979865723 0.958174657 0.988504923 1.066361402 1.167221022 1.240864600 1.256558810 1.229324234 1.189921542 1.158699017 1.143366582 1.147692895 1.177965565 1.234628212 1.306081309 1.374313015 1.422230947 1.440239532 1.432597271 1.407814044 1.366379498
//
