# Supplementary material for: African bushpigs exhibit porous species boundaries and appeared in Madagascar concurrently with human arrival
Source: Nat Commun. 2024 Jan 3;15:172. doi: 10.1038/s41467-023-44105-1 (PMC10764920; doi:10.1038/s41467-023-44105-1)
Supplement: Supplementary file 9 — Source Data [file 41467_2023_44105_MOESM9_ESM.zip › sourceData/Fig3a.psmc/RRivEqu00169.psmc]

CC
CC	Brief Description of the file format:
CC	  CC  comments
CC	  MM  useful-messages
CC	  RD  round-of-iterations
CC	  LL  \log[P(sequence)]
CC	  QD  Q-before-opt Q-after-opt
CC	  TR  \theta_0 \rho_0
CC	  RS  k t_k \lambda_k \pi_k \sum_{l\not=k}A_{kl} A_{kk}
CC	  DC  begin end best-k t_k+\Delta_k max-prob
CC
MM	Version: 0.6.5-r67
MM	pattern:4+25*2+4+6, n:63, n_free_lambdas:28
MM	n_iterations:25, skip:1, max_t:15, theta/rho:5
MM	is_decoding:0
MM	n_seqs:16, sum_L:16935128, sum_n:2813528
RD	0
LK	0.000000
QD	0.000000 -> 0.000000
RI	inf
TR	0.181685	0.036337
MT	15.000000
MM	C_pi: 1.000000, n_recomb: 604389.251560
RS	0	0.000000	1.000000	4900.799454	0.008109	0.000000
RS	1	0.008290	1.000000	5262.266227	0.008707	0.000000
RS	2	0.017266	1.000000	5646.424966	0.009342	0.000000
RS	3	0.026987	1.000000	6054.020304	0.010017	0.000000
RS	4	0.037514	1.000000	6485.692607	0.010731	0.000000
RS	5	0.048914	1.000000	6941.948134	0.011486	0.000000
RS	6	0.061258	1.000000	7423.124833	0.012282	0.000000
RS	7	0.074626	1.000000	7929.353472	0.013120	0.000000
RS	8	0.089102	1.000000	8460.513881	0.013998	0.000000
RS	9	0.104778	1.000000	9016.186168	0.014918	0.000000
RS	10	0.121753	1.000000	9595.596910	0.015877	0.000000
RS	11	0.140135	1.000000	10197.560512	0.016873	0.000000
RS	12	0.160042	1.000000	10820.416168	0.017903	0.000000
RS	13	0.181598	1.000000	11461.961167	0.018965	0.000000
RS	14	0.204942	1.000000	12119.381687	0.020052	0.000000
RS	15	0.230221	1.000000	12789.182686	0.021161	0.000000
RS	16	0.257595	1.000000	13467.119077	0.022282	0.000000
RS	17	0.287238	1.000000	14148.131027	0.023409	0.000000
RS	18	0.319339	1.000000	14826.286961	0.024531	0.000000
RS	19	0.354100	1.000000	15494.738691	0.025637	0.000000
RS	20	0.391744	1.000000	16145.693941	0.026714	0.000000
RS	21	0.432507	1.000000	16770.412399	0.027748	0.000000
RS	22	0.476650	1.000000	17359.232249	0.028722	0.000000
RS	23	0.524453	1.000000	17901.634761	0.029619	0.000000
RS	24	0.576218	1.000000	18386.354906	0.030421	0.000000
RS	25	0.632274	1.000000	18801.545918	0.031108	0.000000
RS	26	0.692977	1.000000	19135.005067	0.031660	0.000000
RS	27	0.758711	1.000000	19374.466523	0.032056	0.000000
RS	28	0.829896	1.000000	19507.964706	0.032277	0.000000
RS	29	0.906981	1.000000	19524.267977	0.032304	0.000000
RS	30	0.990456	1.000000	19413.377537	0.032121	0.000000
RS	31	1.080851	1.000000	19167.080129	0.031713	0.000000
RS	32	1.178739	1.000000	18779.535504	0.031072	0.000000
RS	33	1.284742	1.000000	18247.871042	0.030192	0.000000
RS	34	1.399532	1.000000	17572.746880	0.029075	0.000000
RS	35	1.523838	1.000000	16758.846368	0.027729	0.000000
RS	36	1.658449	1.000000	15815.239804	0.026167	0.000000
RS	37	1.804218	1.000000	14755.565749	0.024414	0.000000
RS	38	1.962071	1.000000	13597.975529	0.022499	0.000000
RS	39	2.133009	1.000000	12364.794468	0.020458	0.000000
RS	40	2.318118	1.000000	11081.869316	0.018336	0.000000
RS	41	2.518571	1.000000	9777.595813	0.016178	0.000000
RS	42	2.735641	1.000000	8481.652728	0.014033	0.000000
RS	43	2.970706	1.000000	7223.506595	0.011952	0.000000
RS	44	3.225257	1.000000	6030.790581	0.009978	0.000000
RS	45	3.500909	1.000000	4927.695278	0.008153	0.000000
RS	46	3.799411	1.000000	3933.531533	0.006508	0.000000
RS	47	4.122659	1.000000	3061.628463	0.005066	0.000000
RS	48	4.472702	1.000000	2318.708211	0.003836	0.000000
RS	49	4.851763	1.000000	1704.831066	0.002821	0.000000
RS	50	5.262247	1.000000	1213.934227	0.002009	0.000000
RS	51	5.706758	1.000000	834.904599	0.001381	0.000000
RS	52	6.188118	1.000000	553.045727	0.000915	0.000000
RS	53	6.709380	1.000000	351.738458	0.000582	0.000000
RS	54	7.273854	1.000000	214.069413	0.000354	0.000000
RS	55	7.885120	1.000000	124.218656	0.000206	0.000000
RS	56	8.547059	1.000000	68.455512	0.000113	0.000000
RS	57	9.263869	1.000000	35.675601	0.000059	0.000000
RS	58	10.040101	1.000000	17.501527	0.000029	0.000000
RS	59	10.880679	1.000000	8.041911	0.000013	0.000000
RS	60	11.790939	1.000000	3.442558	0.000006	0.000000
RS	61	12.776655	1.000000	1.364932	0.000002	0.000000
RS	62	13.844085	1.000000	0.498094	0.000001	0.000000
RS	63	15.000000	1.000000	0.234371	0.000000	0.000000
PA	4+25*2+4+6 0.181684504 0.036336901 15.000000000 1.000000000 1.000000000 1.000000000 1.000000000 1.000000000 1.000000000 1.000000000 1.000000000 1.000000000 1.000000000 1.000000000 1.000000000 1.000000000 1.000000000 1.000000000 1.000000000 1.000000000 1.000000000 1.000000000 1.000000000 1.000000000 1.000000000 1.000000000 1.000000000 1.000000000 1.000000000 1.000000000 1.000000000
//
IT	4414
RD	1
LK	-6822512.951712
QD	-3341.758470 -> -1339.148859
RI	0.0125384977
TR	0.192983	0.037741
MT	13.741150
MM	C_pi: 1.001964, n_recomb: 628523.921007
RS	0	0.000000	0.580577	8589.155593	0.013666	0.037910
RS	1	0.008140	0.580577	9155.253412	0.014566	0.012331
RS	2	0.016943	0.580577	9747.206584	0.015508	0.016702
RS	3	0.026462	0.580577	10364.261371	0.016490	0.014751
RS	4	0.036756	0.853352	7510.332486	0.011949	0.013017
RS	5	0.047888	0.853352	8013.926346	0.012750	0.011981
RS	6	0.059927	1.052732	6934.189821	0.011032	0.011193
RS	7	0.072945	1.052732	7404.654167	0.011781	0.011044
RS	8	0.087023	1.172315	7098.408370	0.011294	0.011269
RS	9	0.102247	1.172315	7575.452056	0.012053	0.011656
RS	10	0.118710	1.225864	7725.638823	0.012292	0.012321
RS	11	0.136513	1.225864	8232.075589	0.013097	0.012886
RS	12	0.155766	1.249855	8594.403538	0.013674	0.013350
RS	13	0.176585	1.249855	9138.009927	0.014539	0.013813
RS	14	0.199100	1.253105	9677.700654	0.015398	0.014320
RS	15	0.223447	1.253105	10260.898949	0.016325	0.014894
RS	16	0.249776	1.236617	11004.934331	0.017509	0.015568
RS	17	0.278248	1.236617	11625.486868	0.018496	0.016382
RS	18	0.309038	1.203430	12591.033047	0.020033	0.017360
RS	19	0.342334	1.203430	13238.159860	0.021062	0.018512
RS	20	0.378341	1.159088	14409.078152	0.022925	0.019837
RS	21	0.417278	1.159088	15058.188033	0.023958	0.021330
RS	22	0.459385	1.109720	16376.698480	0.026056	0.022979
RS	23	0.504920	1.109720	16984.679433	0.027023	0.024753
RS	24	0.554161	1.061293	18336.531847	0.029174	0.026597
RS	25	0.607410	1.061293	18840.100651	0.029975	0.028434
RS	26	0.664995	1.018511	20062.272928	0.031920	0.030183
RS	27	0.727266	1.018511	20383.021582	0.032430	0.031764
RS	28	0.794607	0.983610	21308.345150	0.033902	0.033104
RS	29	0.867429	0.983610	21364.955266	0.033992	0.034142
RS	30	0.946179	0.956939	21857.693481	0.034776	0.034822
RS	31	1.031339	0.956939	21582.668557	0.034339	0.035101
RS	32	1.123431	0.937919	21560.610831	0.034304	0.034954
RS	33	1.223020	0.937919	20918.039477	0.033281	0.034371
RS	34	1.330715	0.925453	20370.460010	0.032410	0.033363
RS	35	1.447177	0.925453	19369.751271	0.030818	0.031957
RS	36	1.573119	0.918242	18359.202493	0.029210	0.030194
RS	37	1.709313	0.918242	17060.615929	0.027144	0.028127
RS	38	1.856594	0.915037	15709.725258	0.024995	0.025819
RS	39	2.015863	0.915037	14219.519023	0.022624	0.023342
RS	40	2.188097	0.914628	12690.826480	0.020191	0.020769
RS	41	2.374351	0.914628	11145.029659	0.017732	0.018178
RS	42	2.575766	0.915776	9612.504253	0.015294	0.015639
RS	43	2.793577	0.915776	8151.880387	0.012970	0.013214
RS	44	3.029117	0.917348	6767.787129	0.010768	0.010954
RS	45	3.283831	0.917348	5510.765521	0.008768	0.008897
RS	46	3.559279	0.918518	4380.135501	0.006969	0.007070
RS	47	3.857149	0.918518	3400.813449	0.005411	0.005486
RS	48	4.179266	0.918854	2569.494133	0.004088	0.004148
RS	49	4.527603	0.918854	1886.493234	0.003001	0.003049
RS	50	4.904296	0.918271	1342.795501	0.002136	0.002173
RS	51	5.311652	0.918271	923.076873	0.001469	0.001498
RS	52	5.752167	0.916887	612.314157	0.000974	0.000995
RS	53	6.228541	0.916887	389.558047	0.000620	0.000635
RS	54	6.743692	0.914265	237.878573	0.000378	0.000388
RS	55	7.300777	0.914265	138.108047	0.000220	0.000226
RS	56	7.903209	0.914265	76.233424	0.000121	0.000125
RS	57	8.554680	0.914265	39.843580	0.000063	0.000066
RS	58	9.259182	0.909271	19.699637	0.000031	0.000032
RS	59	10.021030	0.909271	9.063305	0.000014	0.000015
RS	60	10.844895	0.909271	3.890491	0.000006	0.000006
RS	61	11.735823	0.909271	1.549455	0.000002	0.000003
RS	62	12.699273	0.909271	0.569093	0.000001	0.000001
RS	63	13.741150	0.909271	0.271432	0.000000	0.000000
PA	4+25*2+4+6 0.192982608 0.037741237 13.741149902 0.580576897 0.853351593 1.052731514 1.172314644 1.225864410 1.249855042 1.253105164 1.236617088 1.203430176 1.159088135 1.109720230 1.061292648 1.018510818 0.983610153 0.956938744 0.937918663 0.925453186 0.918242455 0.915037155 0.914628029 0.915776253 0.917347908 0.918518066 0.918853760 0.918271065 0.916887403 0.914264679 0.909271181
//
IT	5197
RD	2
LK	-6819600.762940
QD	-1239.596360 -> -748.306543
RI	0.0090420927
TR	0.199078	0.038326
MT	13.120044
MM	C_pi: 0.974932, n_recomb: 621175.287074
RS	0	0.000000	0.430342	11317.245213	0.018219	0.038519
RS	1	0.008061	0.430342	11995.507679	0.019311	0.013195
RS	2	0.016773	0.430342	12694.630782	0.020436	0.018545
RS	3	0.026186	0.430342	13411.906899	0.021591	0.017877
RS	4	0.036358	0.750219	8157.450917	0.013132	0.012286
RS	5	0.047351	0.750219	8683.618183	0.013979	0.012517
RS	6	0.059229	1.029293	6744.889398	0.010858	0.010376
RS	7	0.072065	1.029293	7196.517303	0.011585	0.011084
RS	8	0.085936	1.210114	6531.437152	0.010515	0.010730
RS	9	0.100925	1.210114	6969.681393	0.011220	0.011662
RS	10	0.117122	1.296202	6939.661806	0.011172	0.012175
RS	11	0.134625	1.296202	7397.067454	0.011908	0.012894
RS	12	0.153539	1.349263	7568.530550	0.012184	0.013169
RS	13	0.173977	1.349263	8054.064453	0.012966	0.013624
RS	14	0.196064	1.372594	8415.907213	0.013548	0.014016
RS	15	0.219930	1.372594	8935.565252	0.014385	0.014449
RS	16	0.245721	1.359332	9565.330050	0.015399	0.015129
RS	17	0.273591	1.359332	10123.915865	0.016298	0.015714
RS	18	0.303707	1.311759	11080.354052	0.017838	0.016869
RS	19	0.336251	1.311759	11676.071876	0.018797	0.017715
RS	20	0.371419	1.240930	12969.052450	0.020878	0.019390
RS	21	0.409422	1.240930	13585.377054	0.021870	0.020506
RS	22	0.450488	1.159974	15167.243254	0.024417	0.022690
RS	23	0.494865	1.159974	15764.402310	0.025378	0.024039
RS	24	0.542819	1.081310	17493.778467	0.028162	0.026566
RS	25	0.594639	1.081310	18003.319004	0.028983	0.027949
RS	26	0.650636	1.013732	19648.857483	0.031632	0.030437
RS	27	0.711147	1.013732	19978.654603	0.032163	0.031561
RS	28	0.776537	0.960453	21295.170552	0.034282	0.033590
RS	29	0.847197	0.960453	21346.680412	0.034365	0.034198
RS	30	0.923554	0.921192	22135.654630	0.035635	0.035427
RS	31	1.006067	0.921192	21828.249114	0.035140	0.035324
RS	32	1.095230	0.894349	21974.338903	0.035375	0.035537
RS	33	1.191582	0.894349	21269.716037	0.034241	0.034633
RS	34	1.295701	0.877762	20767.214798	0.033432	0.033799
RS	35	1.408213	0.877762	19684.904484	0.031690	0.032142
RS	36	1.529795	0.869188	18631.698089	0.029994	0.030414
RS	37	1.661179	0.869188	17250.426838	0.027771	0.028172
RS	38	1.803153	0.866635	15816.379300	0.025462	0.025825
RS	39	1.956573	0.866635	14261.590107	0.022959	0.023247
RS	40	2.122361	0.868232	12652.481989	0.020369	0.020620
RS	41	2.301513	0.868232	11072.143937	0.017825	0.017993
RS	42	2.495107	0.872024	9489.282684	0.015276	0.015424
RS	43	2.704307	0.872024	8024.297152	0.012918	0.013009
RS	44	2.930372	0.876164	6625.517045	0.010666	0.010753
RS	45	3.174661	0.876164	5384.471833	0.008668	0.008729
RS	46	3.438643	0.879288	4263.759903	0.006864	0.006927
RS	47	3.723905	0.879288	3307.521370	0.005325	0.005379
RS	48	4.032163	0.880694	2494.880923	0.004016	0.004070
RS	49	4.365271	0.880694	1831.959216	0.002949	0.002997
RS	50	4.725232	0.880293	1304.458212	0.002100	0.002142
RS	51	5.114210	0.880293	897.639817	0.001445	0.001480
RS	52	5.534545	0.878359	596.662633	0.000961	0.000987
RS	53	5.988766	0.878359	380.255052	0.000612	0.000632
RS	54	6.479602	0.874286	233.044359	0.000375	0.000389
RS	55	7.010006	0.874286	135.563216	0.000218	0.000227
RS	56	7.583168	0.874286	75.026370	0.000121	0.000126
RS	57	8.202535	0.874286	39.347785	0.000063	0.000066
RS	58	8.871831	0.866356	19.584981	0.000032	0.000033
RS	59	9.595081	0.866356	9.031227	0.000015	0.000015
RS	60	10.376635	0.866356	3.889179	0.000006	0.000007
RS	61	11.221192	0.866356	1.555535	0.000003	0.000003
RS	62	12.133832	0.866356	0.574442	0.000001	0.000001
RS	63	13.120044	0.866356	0.276830	0.000000	0.000000
PA	4+25*2+4+6 0.199078051 0.038325698 13.120043508 0.430342404 0.750218690 1.029292994 1.210114439 1.296202051 1.349263315 1.372593854 1.359332414 1.311758873 1.240930296 1.159974160 1.081310317 1.013731887 0.960452843 0.921192405 0.894348969 0.877762043 0.869188075 0.866634511 0.868231793 0.872024032 0.876164455 0.879287880 0.880694244 0.880292997 0.878359062 0.874286046 0.866356052
//
IT	4783
RD	3
LK	-6818813.072529
QD	-853.076210 -> -651.061950
RI	0.0090220369
TR	0.202682	0.038465
MT	12.781712
MM	C_pi: 0.952369, n_recomb: 609221.948205
RS	0	0.000000	0.370699	12800.380294	0.021011	0.038797
RS	1	0.008017	0.370699	13521.249660	0.022194	0.013671
RS	2	0.016676	0.370699	14257.173898	0.023402	0.019372
RS	3	0.026030	0.370699	15004.116130	0.024628	0.019478
RS	4	0.036134	0.694776	8465.016608	0.013895	0.011973
RS	5	0.047048	0.694776	8997.450225	0.014769	0.012795
RS	6	0.058836	1.003801	6629.325856	0.010882	0.009982
RS	7	0.071570	1.003801	7068.737668	0.011603	0.011101
RS	8	0.085325	1.205651	6276.633602	0.010303	0.010480
RS	9	0.100182	1.205651	6695.474097	0.010990	0.011716
RS	10	0.116230	1.301228	6614.496295	0.010857	0.012151
RS	11	0.133565	1.301228	7048.903487	0.011570	0.012995
RS	12	0.152290	1.376265	7097.593202	0.011650	0.013095
RS	13	0.172516	1.376265	7553.360298	0.012398	0.013607
RS	14	0.194363	1.423548	7764.334985	0.012745	0.013818
RS	15	0.217962	1.423548	8247.318860	0.013537	0.014231
RS	16	0.243452	1.423649	8747.964964	0.014359	0.014805
RS	17	0.270986	1.423649	9266.196709	0.015210	0.015312
RS	18	0.300728	1.373913	10150.363531	0.016661	0.016483
RS	19	0.332854	1.373913	10707.548494	0.017576	0.017193
RS	20	0.367555	1.288758	12008.044565	0.019710	0.019015
RS	21	0.405039	1.288758	12593.653851	0.020672	0.019949
RS	22	0.445527	1.187515	14279.454928	0.023439	0.022425
RS	23	0.489261	1.187515	14857.580150	0.024388	0.023565
RS	24	0.536502	1.088877	16776.541297	0.027538	0.026505
RS	25	0.587529	1.088877	17277.098259	0.028359	0.027667
RS	26	0.642648	1.005455	19152.184525	0.031437	0.030614
RS	27	0.702185	1.005455	19475.258816	0.031967	0.031520
RS	28	0.766495	0.941126	21006.180425	0.034480	0.033969
RS	29	0.835961	0.941126	21042.999789	0.034541	0.034370
RS	30	0.910996	0.894897	21987.057606	0.036090	0.035913
RS	31	0.992046	0.894897	21650.259922	0.035538	0.035621
RS	32	1.079594	0.864276	21870.560312	0.035899	0.036004
RS	33	1.174161	0.864276	21123.494350	0.034673	0.034933
RS	34	1.276309	0.846285	20622.286613	0.033850	0.034138
RS	35	1.386646	0.846285	19494.832834	0.032000	0.032346
RS	36	1.505829	0.838034	18399.218905	0.030201	0.030567
RS	37	1.634566	0.838034	16984.565097	0.027879	0.028229
RS	38	1.773624	0.837077	15498.690878	0.025440	0.025796
RS	39	1.923830	0.837077	13934.291734	0.022872	0.023168
RS	40	2.086079	0.841146	12291.244025	0.020175	0.020465
RS	41	2.261334	0.841146	10729.010160	0.017611	0.017831
RS	42	2.450639	0.847787	9143.089390	0.015008	0.015221
RS	43	2.655121	0.847787	7717.848182	0.012668	0.012831
RS	44	2.875996	0.854595	6343.259484	0.010412	0.010572
RS	45	3.114578	0.854595	5150.896010	0.008455	0.008586
RS	46	3.372287	0.859757	4067.383650	0.006676	0.006804
RS	47	3.650656	0.859757	3155.888399	0.005180	0.005290
RS	48	3.951342	0.862342	2378.752931	0.003905	0.004005
RS	49	4.276134	0.862342	1748.772901	0.002871	0.002955
RS	50	4.626963	0.862275	1246.710981	0.002046	0.002117
RS	51	5.005918	0.862275	859.623759	0.001411	0.001467
RS	52	5.415254	0.859999	572.961707	0.000940	0.000982
RS	53	5.857405	0.859999	366.105661	0.000601	0.000631
RS	54	6.335004	0.854822	225.296633	0.000370	0.000390
RS	55	6.850890	0.854822	131.420852	0.000216	0.000229
RS	56	7.408135	0.854822	72.974832	0.000120	0.000128
RS	57	8.010054	0.854822	38.421528	0.000063	0.000068
RS	58	8.660227	0.844640	19.247289	0.000032	0.000034
RS	59	9.362525	0.844640	8.901421	0.000015	0.000016
RS	60	10.121124	0.844640	3.846953	0.000006	0.000007
RS	61	10.940540	0.844640	1.545257	0.000003	0.000003
RS	62	11.825647	0.844640	0.573567	0.000001	0.000001
RS	63	12.781712	0.844640	0.278915	0.000000	0.000000
PA	4+25*2+4+6 0.202682484 0.038464881 12.781712308 0.370698848 0.694775930 1.003800574 1.205650554 1.301228256 1.376264640 1.423548280 1.423648743 1.373913097 1.288757976 1.187515051 1.088877394 1.005454885 0.941126104 0.894897497 0.864275520 0.846284605 0.838034272 0.837077267 0.841145918 0.847786681 0.854594908 0.859756694 0.862341688 0.862274953 0.859999045 0.854821980 0.844639697
//
IT	4568
RD	4
LK	-6818460.698043
QD	-748.120743 -> -626.256188
RI	0.0095360602
TR	0.204961	0.038358
MT	12.588885
MM	C_pi: 0.937066, n_recomb: 597963.288431
RS	0	0.000000	0.344597	13465.959502	0.022520	0.038935
RS	1	0.007991	0.344597	14197.841507	0.023744	0.013919
RS	2	0.016621	0.344597	14940.880419	0.024986	0.019736
RS	3	0.025940	0.344597	15690.345449	0.026240	0.020215
RS	4	0.036004	0.665116	8582.634059	0.014353	0.011852
RS	5	0.046872	0.665116	9114.296186	0.015242	0.012937
RS	6	0.058608	0.986267	6538.690024	0.010935	0.009789
RS	7	0.071283	0.986267	6969.224582	0.011655	0.011090
RS	8	0.084970	1.190144	6157.070533	0.010297	0.010389
RS	9	0.099751	1.190144	6565.696501	0.010980	0.011777
RS	10	0.115713	1.281787	6497.668318	0.010866	0.012227
RS	11	0.132951	1.281787	6921.828536	0.011576	0.013158
RS	12	0.151566	1.371302	6888.350916	0.011520	0.013121
RS	13	0.171669	1.371302	7329.192951	0.012257	0.013694
RS	14	0.193378	1.441033	7415.155466	0.012401	0.013718
RS	15	0.216822	1.441033	7877.041884	0.013173	0.014149
RS	16	0.242139	1.458243	8259.002149	0.013812	0.014579
RS	17	0.269480	1.458243	8751.529883	0.014636	0.015066
RS	18	0.299005	1.412876	9553.364032	0.015977	0.016186
RS	19	0.330889	1.412876	10083.876405	0.016864	0.016835
RS	20	0.365322	1.320551	11356.836465	0.018993	0.018711
RS	21	0.402506	1.320551	11919.265298	0.019933	0.019551
RS	22	0.442661	1.205641	13649.366383	0.022826	0.022200
RS	23	0.486025	1.205641	14211.217890	0.023766	0.023229
RS	24	0.532855	1.092753	16242.159639	0.027162	0.026447
RS	25	0.583427	1.092753	16732.815333	0.027983	0.027491
RS	26	0.638039	0.998179	18753.077695	0.031362	0.030758
RS	27	0.697016	0.998179	19067.295916	0.031887	0.031545
RS	28	0.760706	0.926392	20733.954038	0.034674	0.034284
RS	29	0.829485	0.926392	20755.828577	0.034711	0.034570
RS	30	0.903761	0.875758	21792.478551	0.036445	0.036316
RS	31	0.983972	0.875758	21430.594552	0.035839	0.035911
RS	32	1.070592	0.843056	21684.925251	0.036265	0.036386
RS	33	1.164134	0.843056	20905.518765	0.034961	0.035209
RS	34	1.265152	0.824680	20388.504265	0.034097	0.034402
RS	35	1.374241	0.824680	19230.929993	0.032161	0.032520
RS	36	1.492048	0.817277	18094.270042	0.030260	0.030667
RS	37	1.619269	0.817277	16663.368463	0.027867	0.028266
RS	38	1.756657	0.818112	15137.571172	0.025315	0.025739
RS	39	1.905023	0.818112	13579.153681	0.022709	0.023082
RS	40	2.065245	0.824661	11916.382997	0.019928	0.020303
RS	41	2.238270	0.824661	10383.308126	0.017364	0.017674
RS	42	2.425122	0.834082	8804.976992	0.014725	0.015027
RS	43	2.626905	0.834082	7424.837825	0.012417	0.012665
RS	44	2.844813	0.843483	6079.286197	0.010167	0.010404
RS	45	3.080133	0.843483	4936.146569	0.008255	0.008455
RS	46	3.334259	0.850631	3889.859138	0.006505	0.006692
RS	47	3.608691	0.850631	3020.901130	0.005052	0.005211
RS	48	3.905054	0.854377	2276.871456	0.003808	0.003947
RS	49	4.225099	0.854377	1676.928772	0.002804	0.002920
RS	50	4.570719	0.854662	1197.599305	0.002003	0.002096
RS	51	4.943957	0.854662	827.883078	0.001385	0.001457
RS	52	5.347021	0.852097	553.568086	0.000926	0.000979
RS	53	5.782294	0.852097	354.812444	0.000593	0.000631
RS	54	6.252350	0.845936	219.310336	0.000367	0.000392
RS	55	6.759968	0.845936	128.341592	0.000215	0.000231
RS	56	7.308150	0.845936	71.526013	0.000120	0.000129
RS	57	7.900137	0.845936	37.814892	0.000063	0.000069
RS	58	8.539430	0.833768	19.063236	0.000032	0.000035
RS	59	9.229809	0.833768	8.844561	0.000015	0.000016
RS	60	9.975357	0.833768	3.836527	0.000006	0.000007
RS	61	10.780482	0.833768	1.547624	0.000003	0.000003
RS	62	11.649944	0.833768	0.577243	0.000001	0.000001
RS	63	12.588885	0.833768	0.283021	0.000000	0.000001
PA	4+25*2+4+6 0.204961470 0.038357620 12.588885172 0.344596965 0.665116416 0.986266689 1.190144379 1.281787255 1.371302128 1.441032914 1.458242869 1.412876466 1.320551181 1.205640755 1.092752831 0.998178930 0.926392288 0.875758181 0.843055529 0.824679580 0.817277144 0.818112075 0.824661134 0.834082396 0.843483127 0.850630896 0.854376810 0.854661826 0.852096813 0.845936063 0.833767663
//
IT	3854
RD	5
LK	-6818235.211447
QD	-701.679124 -> -609.362810
RI	0.0099633597
TR	0.206488	0.038115
MT	12.476704
MM	C_pi: 0.926806, n_recomb: 587850.396603
RS	0	0.000000	0.332161	13706.250467	0.023316	0.039007
RS	1	0.007976	0.332161	14436.814056	0.024559	0.014043
RS	2	0.016588	0.332161	15176.265048	0.025817	0.019892
RS	3	0.025887	0.332161	15919.549766	0.027081	0.020530
RS	4	0.035927	0.648409	8602.742784	0.014634	0.011810
RS	5	0.046768	0.648409	9130.751808	0.015532	0.013007
RS	6	0.058474	0.975725	6452.369844	0.010976	0.009678
RS	7	0.071114	0.975725	6875.504933	0.011696	0.011053
RS	8	0.084762	1.173725	6091.792168	0.010363	0.010366
RS	9	0.099498	1.173725	6494.242811	0.011047	0.011824
RS	10	0.115409	1.254747	6472.688981	0.011011	0.012353
RS	11	0.132590	1.254747	6892.479780	0.011725	0.013342
RS	12	0.151141	1.353118	6802.317298	0.011572	0.013206
RS	13	0.171171	1.353118	7235.531799	0.012308	0.013833
RS	14	0.192800	1.442253	7215.883626	0.012275	0.013681
RS	15	0.216153	1.442253	7664.861405	0.013039	0.014143
RS	16	0.241368	1.477128	7940.934430	0.013508	0.014423
RS	17	0.268595	1.477128	8416.041771	0.014317	0.014914
RS	18	0.297994	1.439302	9137.826661	0.015544	0.015956
RS	19	0.329737	1.439302	9648.995231	0.016414	0.016579
RS	20	0.364012	1.343943	10882.414728	0.018512	0.018463
RS	21	0.401021	1.343943	11427.039281	0.019439	0.019252
RS	22	0.440981	1.219309	13174.488001	0.022411	0.022013
RS	23	0.484129	1.219309	13723.046168	0.023344	0.022979
RS	24	0.530718	1.095541	15827.153771	0.026924	0.026401
RS	25	0.581022	1.095541	16308.966413	0.027743	0.027375
RS	26	0.635340	0.992490	18430.500357	0.031352	0.030885
RS	27	0.693989	0.992490	18736.333961	0.031873	0.031600
RS	28	0.757316	0.915207	20497.578208	0.034869	0.034558
RS	29	0.825694	0.915207	20506.104550	0.034883	0.034769
RS	30	0.899525	0.861491	21603.674584	0.036750	0.036663
RS	31	0.979245	0.861491	21220.777092	0.036099	0.036179
RS	32	1.065324	0.827512	21490.681917	0.036558	0.036705
RS	33	1.158268	0.827512	20685.779933	0.035189	0.035451
RS	34	1.258625	0.809166	20147.473144	0.034273	0.034613
RS	35	1.366986	0.809166	18968.339716	0.032267	0.032663
RS	36	1.483990	0.802753	17794.481106	0.030270	0.030730
RS	37	1.610326	0.802753	16355.528519	0.027823	0.028282
RS	38	1.746738	0.805351	14797.550339	0.025172	0.025665
RS	39	1.894031	0.805351	13250.754221	0.022541	0.022989
RS	40	2.053071	0.814271	11574.956296	0.019690	0.020140
RS	41	2.224796	0.814271	10072.806755	0.017135	0.017521
RS	42	2.410217	0.826349	8504.898565	0.014468	0.014840
RS	43	2.610427	0.826349	7167.862187	0.012193	0.012508
RS	44	2.826605	0.838237	5850.083136	0.009952	0.010246
RS	45	3.060026	0.838237	4751.746301	0.008083	0.008334
RS	46	3.312063	0.847298	3738.851930	0.006360	0.006587
RS	47	3.584203	0.847298	2907.404360	0.004946	0.005138
RS	48	3.878048	0.852161	2192.129833	0.003729	0.003894
RS	49	4.195329	0.852161	1617.993109	0.002752	0.002887
RS	50	4.537916	0.852783	1157.910009	0.001970	0.002078
RS	51	4.907827	0.852783	802.717948	0.001366	0.001448
RS	52	5.307242	0.849945	538.566271	0.000916	0.000977
RS	53	5.738513	0.849945	346.342242	0.000589	0.000632
RS	54	6.204182	0.842867	215.037730	0.000366	0.000394
RS	55	6.706991	0.842867	126.270519	0.000215	0.000233
RS	56	7.249903	0.842867	70.638360	0.000120	0.000131
RS	57	7.836118	0.842867	37.502543	0.000064	0.000070
RS	58	8.469087	0.828897	19.021573	0.000032	0.000035
RS	59	9.152541	0.828897	8.854741	0.000015	0.000017
RS	60	9.890506	0.828897	3.855350	0.000007	0.000007
RS	61	10.687329	0.828897	1.561750	0.000003	0.000003
RS	62	11.547705	0.828897	0.585248	0.000001	0.000001
RS	63	12.476704	0.828897	0.289171	0.000000	0.000001
PA	4+25*2+4+6 0.206487709 0.038114779 12.476703944 0.332160660 0.648408837 0.975724700 1.173724755 1.254746988 1.353117508 1.442253271 1.477128423 1.439302146 1.343942826 1.219309442 1.095540530 0.992490151 0.915207475 0.861490611 0.827511789 0.809166346 0.802753113 0.805350920 0.814270842 0.826349100 0.838237179 0.847298385 0.852160715 0.852783092 0.849945292 0.842866792 0.828896568
//
IT	4424
RD	6
LK	-6818059.232952
QD	-669.380600 -> -591.746400
RI	0.0102646178
TR	0.207570	0.037800
MT	12.410833
MM	C_pi: 0.919575, n_recomb: 578612.249526
RS	0	0.000000	0.325580	13748.681051	0.023761	0.039045
RS	1	0.007967	0.325580	14473.405475	0.025014	0.014102
RS	2	0.016568	0.325580	15205.677011	0.026280	0.019956
RS	3	0.025855	0.325580	15940.299402	0.027549	0.020657
RS	4	0.035882	0.638270	8573.208929	0.014817	0.011798
RS	5	0.046707	0.638270	9096.357408	0.015721	0.013040
RS	6	0.058395	0.970289	6361.464503	0.010994	0.009597
RS	7	0.071014	0.970289	6777.698390	0.011714	0.010994
RS	8	0.084638	1.159680	6042.929991	0.010444	0.010363
RS	9	0.099348	1.159680	6440.734793	0.011131	0.011850
RS	10	0.115230	1.227033	6483.872718	0.011206	0.012495
RS	11	0.132377	1.227033	6901.771292	0.011928	0.013526
RS	12	0.150890	1.330376	6772.538690	0.011705	0.013318
RS	13	0.170878	1.330376	7201.576520	0.012446	0.013992
RS	14	0.192458	1.435697	7091.964119	0.012257	0.013682
RS	15	0.215758	1.435697	7532.285669	0.013018	0.014178
RS	16	0.240913	1.487346	7714.577027	0.013333	0.014313
RS	17	0.268073	1.487346	8176.878738	0.014132	0.014820
RS	18	0.297397	1.458382	8824.161979	0.015251	0.015775
RS	19	0.329057	1.458382	9320.302499	0.016108	0.016390
RS	20	0.363239	1.362381	10510.276611	0.018165	0.018258
RS	21	0.400144	1.362381	11040.428847	0.019081	0.019020
RS	22	0.439990	1.230482	12790.882790	0.022106	0.021857
RS	23	0.483010	1.230482	13328.140105	0.023035	0.022784
RS	24	0.529457	1.097951	15482.517131	0.026758	0.026367
RS	25	0.579605	1.097951	15956.408913	0.027577	0.027297
RS	26	0.633748	0.988087	18152.390806	0.031372	0.031003
RS	27	0.692204	0.988087	18450.574739	0.031888	0.031670
RS	28	0.755317	0.906492	20281.343623	0.035052	0.034803
RS	29	0.823459	0.906492	20278.203524	0.035046	0.034960
RS	30	0.897029	0.850455	21418.197679	0.037016	0.036966
RS	31	0.976460	0.850455	21017.733559	0.036324	0.036424
RS	32	1.062220	0.815621	21293.951499	0.036802	0.036980
RS	33	1.154812	0.815621	20468.736562	0.035376	0.035664
RS	34	1.254780	0.797476	19908.524860	0.034407	0.034786
RS	35	1.362713	0.797476	18713.743712	0.032342	0.032781
RS	36	1.479244	0.792050	17507.655412	0.030258	0.030769
RS	37	1.605059	0.792050	16065.682182	0.027766	0.028284
RS	38	1.740898	0.796308	14481.970901	0.025029	0.025582
RS	39	1.887559	0.796308	12949.483880	0.022380	0.022893
RS	40	2.045904	0.807458	11265.290132	0.019469	0.019981
RS	41	2.216864	0.807458	9793.752858	0.016926	0.017373
RS	42	2.401444	0.822059	8237.534250	0.014237	0.014662
RS	43	2.600729	0.822059	6940.698002	0.011995	0.012359
RS	44	2.815891	0.836330	5648.878388	0.009763	0.010098
RS	45	3.048195	0.836330	4591.072956	0.007935	0.008220
RS	46	3.299005	0.847231	3608.139134	0.006236	0.006490
RS	47	3.569797	0.847231	2809.937380	0.004856	0.005070
RS	48	3.862163	0.853166	2119.908268	0.003664	0.003845
RS	49	4.177821	0.853166	1568.263585	0.002710	0.002857
RS	50	4.518627	0.854107	1124.801080	0.001944	0.002060
RS	51	4.886584	0.854107	782.039658	0.001352	0.001440
RS	52	5.283855	0.851006	526.495317	0.000910	0.000974
RS	53	5.712777	0.851006	339.714907	0.000587	0.000632
RS	54	6.175869	0.843050	211.860300	0.000366	0.000396
RS	55	6.675856	0.843050	124.830998	0.000216	0.000235
RS	56	7.215675	0.843050	70.095707	0.000121	0.000132
RS	57	7.798501	0.843050	37.368011	0.000065	0.000071
RS	58	8.427759	0.827390	19.064718	0.000033	0.000036
RS	59	9.107149	0.827390	8.904314	0.000015	0.000017
RS	60	9.840665	0.827390	3.891164	0.000007	0.000007
RS	61	10.632619	0.827390	1.582644	0.000003	0.000003
RS	62	11.487666	0.827390	0.595729	0.000001	0.000001
RS	63	12.410833	0.827390	0.296488	0.000001	0.000001
PA	4+25*2+4+6 0.207569709 0.037800296 12.410832674 0.325579858 0.638269719 0.970289046 1.159679696 1.227033269 1.330376200 1.435697237 1.487345720 1.458382326 1.362381128 1.230481856 1.097950858 0.988086975 0.906492468 0.850455129 0.815621263 0.797476341 0.792049748 0.796307988 0.807457788 0.822058858 0.836329998 0.847230509 0.853166005 0.854107108 0.851005519 0.843050063 0.827390226
//
IT	3756
RD	7
LK	-6817909.370275
QD	-641.927997 -> -573.813206
RI	0.0104906560
TR	0.208382	0.037451
MT	12.372035
MM	C_pi: 0.914109, n_recomb: 570011.527534
RS	0	0.000000	0.321538	13706.935517	0.024047	0.039065
RS	1	0.007961	0.321538	14424.371125	0.025305	0.014127
RS	2	0.016557	0.321538	15148.472541	0.026576	0.019982
RS	3	0.025836	0.321538	15873.980334	0.027849	0.020705
RS	4	0.035855	0.631491	8519.381178	0.014946	0.011795
RS	5	0.046671	0.631491	9037.212690	0.015854	0.013054
RS	6	0.058348	0.968433	6264.034645	0.010989	0.009522
RS	7	0.070955	0.968433	6673.464249	0.011708	0.010919
RS	8	0.084566	1.148815	5994.106548	0.010516	0.010360
RS	9	0.099260	1.148815	6387.659210	0.011206	0.011853
RS	10	0.115124	1.201327	6504.881555	0.011412	0.012637
RS	11	0.132251	1.201327	6921.738346	0.012143	0.013696
RS	12	0.150741	1.306991	6766.584054	0.011871	0.013441
RS	13	0.170704	1.306991	7192.996843	0.012619	0.014155
RS	14	0.192256	1.425599	7006.650711	0.012292	0.013706
RS	15	0.215524	1.425599	7440.558261	0.013053	0.014236
RS	16	0.240645	1.492563	7540.131109	0.013228	0.014235
RS	17	0.267765	1.492563	7992.294136	0.014021	0.014762
RS	18	0.297045	1.472804	8571.467172	0.015037	0.015630
RS	19	0.328655	1.472804	9055.213882	0.015886	0.016246
RS	20	0.362782	1.377557	10201.245836	0.017897	0.018088
RS	21	0.399627	1.377557	10719.023806	0.018805	0.018834
RS	22	0.439405	1.239999	12464.114124	0.021866	0.021726
RS	23	0.482349	1.239999	12991.342368	0.022791	0.022628
RS	24	0.528713	1.100132	15181.002340	0.026633	0.026343
RS	25	0.578768	1.100132	15647.588916	0.027451	0.027243
RS	26	0.632808	0.984579	17899.778739	0.031402	0.031113
RS	27	0.691150	0.984579	18190.918669	0.031913	0.031745
RS	28	0.754137	0.899456	20074.228796	0.035217	0.035024
RS	29	0.822139	0.899456	20060.852043	0.035194	0.035141
RS	30	0.895555	0.841577	21231.391270	0.037247	0.037236
RS	31	0.974816	0.841577	20816.157239	0.036519	0.036646
RS	32	1.060388	0.806129	21093.688847	0.037006	0.037221
RS	33	1.152772	0.806129	20252.188563	0.035529	0.035853
RS	34	1.252511	0.788246	19671.452543	0.034511	0.034932
RS	35	1.360191	0.788246	18465.374328	0.032395	0.032881
RS	36	1.476444	0.783744	17232.177905	0.030231	0.030794
RS	37	1.601952	0.783744	15790.570818	0.027702	0.028277
RS	38	1.737453	0.789533	14186.712050	0.024888	0.025498
RS	39	1.883741	0.789533	12669.921104	0.022227	0.022798
RS	40	2.041676	0.802764	10980.973772	0.019264	0.019827
RS	41	2.212186	0.802764	9539.112138	0.016735	0.017232
RS	42	2.396270	0.819753	7995.391211	0.014027	0.014493
RS	43	2.595010	0.819753	6735.979610	0.011817	0.012218
RS	44	2.809573	0.836305	5468.542258	0.009594	0.009958
RS	45	3.041218	0.836305	4447.687499	0.007803	0.008112
RS	46	3.291306	0.848976	3492.006418	0.006126	0.006398
RS	47	3.561304	0.848976	2723.716142	0.004778	0.005006
RS	48	3.852798	0.855944	2056.304536	0.003607	0.003798
RS	49	4.167499	0.855944	1524.704058	0.002675	0.002828
RS	50	4.507256	0.857189	1095.986673	0.001923	0.002043
RS	51	4.874062	0.857189	764.201170	0.001341	0.001432
RS	52	5.270071	0.853833	516.216157	0.000906	0.000972
RS	53	5.697608	0.853833	334.175426	0.000586	0.000632
RS	54	6.159184	0.845042	209.300623	0.000367	0.000398
RS	55	6.657508	0.845042	123.735367	0.000217	0.000236
RS	56	7.195505	0.845042	69.733942	0.000122	0.000134
RS	57	7.776336	0.845042	37.323000	0.000065	0.000072
RS	58	8.403409	0.827764	19.148507	0.000034	0.000037
RS	59	9.080407	0.827764	8.972124	0.000016	0.000017
RS	60	9.811303	0.827764	3.934560	0.000007	0.000008
RS	61	10.600390	0.827764	1.606444	0.000003	0.000003
RS	62	11.452300	0.827764	0.607230	0.000001	0.000001
RS	63	12.372035	0.827764	0.304258	0.000001	0.000001
PA	4+25*2+4+6 0.208382186 0.037451412 12.372034619 0.321538427 0.631490611 0.968432815 1.148815330 1.201326533 1.306990681 1.425598794 1.492562755 1.472803757 1.377556577 1.239999357 1.100131941 0.984578743 0.899456314 0.841577296 0.806129317 0.788245756 0.783743837 0.789532836 0.802763553 0.819752792 0.836305272 0.848975750 0.855944187 0.857189327 0.853833071 0.845041559 0.827764290
//
IT	3887
RD	8
LK	-6817777.208569
QD	-617.504849 -> -556.716886
RI	0.0106821249
TR	0.209025	0.037089
MT	12.349381
MM	C_pi: 0.909694, n_recomb: 561912.716426
RS	0	0.000000	0.318589	13633.777154	0.024263	0.039073
RS	1	0.007958	0.318589	14343.679863	0.025527	0.014135
RS	2	0.016550	0.318589	15059.579218	0.026801	0.019991
RS	3	0.025826	0.318589	15776.184510	0.028076	0.020725
RS	4	0.035839	0.626421	8455.136422	0.015047	0.011794
RS	5	0.046650	0.626421	8967.576669	0.015959	0.013060
RS	6	0.058321	0.969070	6161.240414	0.010965	0.009447
RS	7	0.070921	0.969070	6563.855165	0.011681	0.010834
RS	8	0.084523	1.141060	5939.262098	0.010570	0.010350
RS	9	0.099208	1.141060	6328.494645	0.011262	0.011836
RS	10	0.115062	1.178488	6523.826301	0.011610	0.012769
RS	11	0.132177	1.178488	6939.752168	0.012350	0.013850
RS	12	0.150655	1.284676	6768.765090	0.012046	0.013565
RS	13	0.170603	1.284676	7193.181973	0.012801	0.014313
RS	14	0.192138	1.414112	6941.549303	0.012353	0.013742
RS	15	0.215388	1.414112	7370.264095	0.013116	0.014303
RS	16	0.240487	1.494773	7397.186803	0.013164	0.014180
RS	17	0.267585	1.494773	7840.855761	0.013954	0.014727
RS	18	0.296838	1.484042	8358.393253	0.014875	0.015512
RS	19	0.328420	1.484042	8831.476112	0.015717	0.016133
RS	20	0.362515	1.390378	9934.638502	0.017680	0.017943
RS	21	0.399324	1.390378	10441.463932	0.018582	0.018681
RS	22	0.439062	1.248279	12176.046205	0.021669	0.021614
RS	23	0.481963	1.248279	12694.114180	0.022591	0.022500
RS	24	0.528278	1.102100	14908.609427	0.026532	0.026327
RS	25	0.578278	1.102100	15368.316881	0.027350	0.027206
RS	26	0.632258	0.981671	17663.536539	0.031435	0.031216
RS	27	0.690534	0.981671	17948.109314	0.031941	0.031823
RS	28	0.753447	0.893582	19871.656205	0.035364	0.035226
RS	29	0.821368	0.893582	19849.218467	0.035324	0.035309
RS	30	0.894694	0.834190	21042.041497	0.037447	0.037480
RS	31	0.973855	0.834190	20614.305144	0.036686	0.036849
RS	32	1.059317	0.798272	20890.453416	0.037177	0.037434
RS	33	1.151579	0.798272	20035.825949	0.035656	0.036022
RS	34	1.251185	0.780658	19436.724412	0.034590	0.035059
RS	35	1.358717	0.780658	18222.599550	0.032430	0.032967
RS	36	1.474807	0.776993	16967.101172	0.030195	0.030810
RS	37	1.600136	0.776993	15528.153904	0.027634	0.028265
RS	38	1.735439	0.784175	13908.898972	0.024753	0.025414
RS	39	1.881510	0.784175	12408.389677	0.022082	0.022706
RS	40	2.039206	0.799339	10717.557014	0.019073	0.019681
RS	41	2.209452	0.799339	9304.123220	0.016558	0.017097
RS	42	2.393246	0.818586	7773.378088	0.013834	0.014334
RS	43	2.591668	0.818586	6548.808142	0.011654	0.012085
RS	44	2.805881	0.837319	5304.382152	0.009440	0.009826
RS	45	3.037141	0.837319	4317.420483	0.007683	0.008011
RS	46	3.286807	0.851695	3386.779994	0.006027	0.006312
RS	47	3.556341	0.851695	2645.707815	0.004708	0.004945
RS	48	3.847326	0.859661	1998.862424	0.003557	0.003754
RS	49	4.161469	0.859661	1485.426162	0.002644	0.002801
RS	50	4.500613	0.861200	1070.055662	0.001904	0.002027
RS	51	4.866746	0.861200	748.194604	0.001332	0.001424
RS	52	5.262018	0.857601	507.035273	0.000902	0.000969
RS	53	5.688748	0.857601	329.266349	0.000586	0.000632
RS	54	6.149437	0.848014	207.070167	0.000369	0.000399
RS	55	6.646791	0.848014	122.809639	0.000219	0.000238
RS	56	7.183725	0.848014	69.453489	0.000124	0.000135
RS	57	7.763391	0.848014	37.313622	0.000066	0.000073
RS	58	8.389189	0.829219	19.244890	0.000034	0.000038
RS	59	9.064790	0.829219	9.045093	0.000016	0.000018
RS	60	9.794157	0.829219	3.979878	0.000007	0.000008
RS	61	10.581571	0.829219	1.630887	0.000003	0.000003
RS	62	11.431650	0.829219	0.618922	0.000001	0.000001
RS	63	12.349381	0.829219	0.312095	0.000001	0.000001
PA	4+25*2+4+6 0.209025148 0.037089462 12.349380747 0.318588522 0.626421287 0.969070078 1.141060156 1.178487516 1.284675915 1.414111897 1.494773324 1.484042465 1.390378026 1.248279020 1.102099655 0.981671231 0.893581751 0.834190252 0.798271952 0.780657796 0.776993365 0.784175216 0.799339040 0.818586380 0.837318576 0.851694542 0.859660764 0.861200290 0.857600739 0.848013597 0.829219236
//
IT	3626
RD	9
LK	-6817659.006740
QD	-595.785838 -> -541.148279
RI	0.0108611780
TR	0.209560	0.036727
MT	12.336231
MM	C_pi: 0.905921, n_recomb: 554244.439204
RS	0	0.000000	0.316109	13551.965511	0.024451	0.039074
RS	1	0.007957	0.316109	14254.531346	0.025719	0.014134
RS	2	0.016546	0.316109	14962.521491	0.026996	0.019995
RS	3	0.025819	0.316109	15670.625419	0.028274	0.020738
RS	4	0.035830	0.622177	8388.400268	0.015135	0.011794
RS	5	0.046638	0.622177	8895.587985	0.016050	0.013065
RS	6	0.058305	0.971384	6055.531793	0.010926	0.009369
RS	7	0.070900	0.971384	6451.351911	0.011640	0.010742
RS	8	0.084498	1.135999	5877.318038	0.010604	0.010330
RS	9	0.099178	1.135999	6262.025983	0.011298	0.011803
RS	10	0.115026	1.158539	6536.220644	0.011793	0.012890
RS	11	0.132134	1.158539	6951.032693	0.012541	0.013985
RS	12	0.150604	1.264059	6771.847446	0.012218	0.013685
RS	13	0.170544	1.264059	7194.466046	0.012981	0.014462
RS	14	0.192070	1.402288	6887.456150	0.012427	0.013785
RS	15	0.215308	1.402288	7311.679743	0.013192	0.014375
RS	16	0.240396	1.495081	7274.908046	0.013126	0.014140
RS	17	0.267480	1.495081	7711.175817	0.013913	0.014708
RS	18	0.296719	1.492964	8173.146250	0.014746	0.015415
RS	19	0.328284	1.492964	8636.789697	0.015583	0.016044
RS	20	0.362360	1.401378	9698.897334	0.017499	0.017820
RS	21	0.399148	1.401378	10195.812725	0.018396	0.018554
RS	22	0.438863	1.255546	11916.744634	0.021501	0.021518
RS	23	0.481738	1.255546	12426.302342	0.022420	0.022393
RS	24	0.528025	1.103836	14658.040696	0.026447	0.026317
RS	25	0.577994	1.103836	15111.194964	0.027264	0.027180
RS	26	0.631939	0.979156	17439.569570	0.031465	0.031314
RS	27	0.690176	0.979156	17717.963103	0.031968	0.031900
RS	28	0.753047	0.888524	19672.494111	0.035494	0.035411
RS	29	0.820920	0.888524	19641.961695	0.035439	0.035466
RS	30	0.894193	0.827862	20851.056395	0.037621	0.037701
RS	31	0.973297	0.827862	20412.659505	0.036830	0.037034
RS	32	1.058694	0.791566	20685.922935	0.037323	0.037626
RS	33	1.150887	0.791566	19820.671132	0.035762	0.036174
RS	34	1.250414	0.774203	19205.616021	0.034652	0.035170
RS	35	1.357861	0.774203	17985.891343	0.032451	0.033041
RS	36	1.473856	0.771280	16712.399438	0.030153	0.030821
RS	37	1.599081	0.771280	15277.640943	0.027565	0.028251
RS	38	1.734269	0.779717	13646.991356	0.024623	0.025334
RS	39	1.880214	0.779717	12162.812865	0.021945	0.022618
RS	40	2.037771	0.796666	10472.367034	0.018895	0.019544
RS	41	2.207864	0.796666	9085.914981	0.016393	0.016971
RS	42	2.391490	0.818044	7568.352360	0.013655	0.014185
RS	43	2.589727	0.818044	6376.180979	0.011504	0.011960
RS	44	2.803737	0.838859	5153.467426	0.009298	0.009702
RS	45	3.034774	0.838859	4197.707504	0.007574	0.007916
RS	46	3.284194	0.854874	3290.227441	0.005936	0.006230
RS	47	3.553460	0.854874	2574.093721	0.004644	0.004887
RS	48	3.844149	0.863802	1946.129183	0.003511	0.003711
RS	49	4.157968	0.863802	1449.324070	0.002615	0.002774
RS	50	4.496756	0.865628	1046.189025	0.001888	0.002011
RS	51	4.862499	0.865628	733.438622	0.001323	0.001416
RS	52	5.257343	0.861806	498.550967	0.000900	0.000966
RS	53	5.683603	0.861806	324.724535	0.000586	0.000632
RS	54	6.143779	0.851463	205.003845	0.000370	0.000400
RS	55	6.640569	0.851463	121.954344	0.000220	0.000239
RS	56	7.176886	0.851463	69.197333	0.000125	0.000136
RS	57	7.755876	0.851463	37.308894	0.000067	0.000074
RS	58	8.380933	0.831212	19.338436	0.000035	0.000038
RS	59	9.055724	0.831212	9.115443	0.000016	0.000018
RS	60	9.784204	0.831212	4.023469	0.000007	0.000008
RS	61	10.570647	0.831212	1.654386	0.000003	0.000003
RS	62	11.419663	0.831212	0.630170	0.000001	0.000001
RS	63	12.336231	0.831212	0.319651	0.000001	0.000001
PA	4+25*2+4+6 0.209560132 0.036727207 12.336231406 0.316108512 0.622177045 0.971384217 1.135998939 1.158538973 1.264058882 1.402288027 1.495080525 1.492964473 1.401378255 1.255545536 1.103835980 0.979155676 0.888524027 0.827861685 0.791566497 0.774202946 0.771280266 0.779716548 0.796666194 0.818043720 0.838859039 0.854874357 0.863801758 0.865627943 0.861805826 0.851463230 0.831212015
//
IT	3224
RD	10
LK	-6817552.659583
QD	-576.626533 -> -527.361730
RI	0.0110391291
TR	0.210022	0.036372
MT	12.328843
MM	C_pi: 0.902568, n_recomb: 546965.392445
RS	0	0.000000	0.313837	13470.780061	0.024628	0.039072
RS	1	0.007956	0.313837	14166.349368	0.025900	0.014128
RS	2	0.016544	0.313837	14866.816610	0.027181	0.019998
RS	3	0.025816	0.313837	15566.854570	0.028460	0.020750
RS	4	0.035825	0.618266	8323.842666	0.015218	0.011796
RS	5	0.046631	0.618266	8826.044906	0.016136	0.013072
RS	6	0.058296	0.974769	5949.414615	0.010877	0.009290
RS	7	0.070889	0.974769	6338.536428	0.011589	0.010649
RS	8	0.084484	1.133143	5809.260259	0.010621	0.010301
RS	9	0.099161	1.133143	6189.245724	0.011316	0.011757
RS	10	0.115005	1.141237	6540.804355	0.011958	0.012998
RS	11	0.132110	1.141237	6954.225127	0.012714	0.014104
RS	12	0.150576	1.245304	6772.603726	0.012382	0.013799
RS	13	0.170510	1.245304	7193.427315	0.013152	0.014601
RS	14	0.192031	1.390675	6839.525919	0.012504	0.013831
RS	15	0.215264	1.390675	7259.685961	0.013273	0.014448
RS	16	0.240345	1.494145	7167.196337	0.013104	0.014113
RS	17	0.267421	1.494145	7596.845406	0.013889	0.014700
RS	18	0.296651	1.500121	8008.824038	0.014642	0.015334
RS	19	0.328207	1.500121	8463.959072	0.015474	0.015972
RS	20	0.362273	1.410907	9487.147621	0.017345	0.017714
RS	21	0.399049	1.410907	9974.976043	0.018237	0.018445
RS	22	0.438752	1.261954	11680.354266	0.021355	0.021435
RS	23	0.481612	1.261954	12181.932659	0.022272	0.022302
RS	24	0.527882	1.105335	14425.282242	0.026373	0.026312
RS	25	0.577834	1.105335	14872.160790	0.027190	0.027163
RS	26	0.631759	0.976909	17225.956274	0.031494	0.031407
RS	27	0.689975	0.976909	17498.506735	0.031992	0.031974
RS	28	0.752821	0.884077	19476.713990	0.035609	0.035581
RS	29	0.820668	0.884077	19438.911801	0.035540	0.035612
RS	30	0.893912	0.822330	20659.740210	0.037772	0.037902
RS	31	0.972983	0.822330	20212.222394	0.036953	0.037203
RS	32	1.058345	0.785721	20481.833399	0.037446	0.037799
RS	33	1.150497	0.785721	19607.989193	0.035849	0.036310
RS	34	1.249981	0.768575	18979.407383	0.034699	0.035270
RS	35	1.357379	0.768575	17755.962353	0.032463	0.033107
RS	36	1.473322	0.766298	16468.285705	0.030108	0.030829
RS	37	1.598488	0.766298	15038.721683	0.027495	0.028235
RS	38	1.733612	0.775853	13400.058303	0.024499	0.025259
RS	39	1.879486	0.775853	11931.909147	0.021815	0.022535
RS	40	2.036964	0.794449	10243.580990	0.018728	0.019415
RS	41	2.206971	0.794449	8882.580230	0.016240	0.016853
RS	42	2.390503	0.817832	7378.212002	0.013489	0.014045
RS	43	2.588636	0.817832	6216.135272	0.011365	0.011843
RS	44	2.802532	0.840635	5013.901263	0.009167	0.009586
RS	45	3.033444	0.840635	4086.920975	0.007472	0.007826
RS	46	3.282726	0.858225	3200.930994	0.005852	0.006153
RS	47	3.551840	0.858225	2507.745832	0.004585	0.004832
RS	48	3.842364	0.868081	1897.210566	0.003469	0.003671
RS	49	4.156000	0.868081	1415.735727	0.002588	0.002748
RS	50	4.494588	0.870190	1023.905836	0.001872	0.001995
RS	51	4.860112	0.870190	719.601594	0.001316	0.001407
RS	52	5.254716	0.866162	490.544800	0.000897	0.000963
RS	53	5.680713	0.866162	320.408464	0.000586	0.000631
RS	54	6.140600	0.855106	203.013293	0.000371	0.000401
RS	55	6.637073	0.855106	121.116417	0.000221	0.000240
RS	56	7.173043	0.855106	68.935042	0.000126	0.000137
RS	57	7.751653	0.855106	37.292195	0.000068	0.000074
RS	58	8.376295	0.833489	19.419957	0.000036	0.000039
RS	59	9.050630	0.833489	9.178992	0.000017	0.000018
RS	60	9.778612	0.833489	4.063560	0.000007	0.000008
RS	61	10.564508	0.833489	1.676250	0.000003	0.000003
RS	62	11.412928	0.833489	0.640723	0.000001	0.000001
RS	63	12.328843	0.833489	0.326814	0.000001	0.000001
PA	4+25*2+4+6 0.210022202 0.036371555 12.328843145 0.313837278 0.618265654 0.974769225 1.133143168 1.141236726 1.245303705 1.390674687 1.494145187 1.500120501 1.410907204 1.261953922 1.105335024 0.976908963 0.884077492 0.822330375 0.785720577 0.768575338 0.766297649 0.775852825 0.794449214 0.817831520 0.840634535 0.858225124 0.868080500 0.870189806 0.866161801 0.855105945 0.833488814
//
IT	3162
RD	11
LK	-6817456.722195
QD	-559.863655 -> -515.377868
RI	0.0112207743
TR	0.210432	0.036026
MT	12.325081
MM	C_pi: 0.899513, n_recomb: 540049.416572
RS	0	0.000000	0.311679	13393.295386	0.024800	0.039068
RS	1	0.007955	0.311679	14082.231331	0.026076	0.014120
RS	2	0.016543	0.311679	14775.565273	0.027360	0.020000
RS	3	0.025814	0.311679	15467.953671	0.028642	0.020763
RS	4	0.035822	0.614415	8264.150658	0.015303	0.011801
RS	5	0.046627	0.614415	8761.708441	0.016224	0.013085
RS	6	0.058291	0.978780	5844.987817	0.010823	0.009210
RS	7	0.070883	0.978780	6227.586235	0.011532	0.010556
RS	8	0.084477	1.132043	5736.721471	0.010623	0.010264
RS	9	0.099152	1.132043	6111.845324	0.011317	0.011702
RS	10	0.114995	1.126243	6537.905899	0.012106	0.013094
RS	11	0.132098	1.126243	6949.659566	0.012869	0.014207
RS	12	0.150561	1.228352	6769.896433	0.012536	0.013905
RS	13	0.170494	1.228352	7188.855383	0.013311	0.014728
RS	14	0.192011	1.379532	6795.277813	0.012583	0.013879
RS	15	0.215241	1.379532	7211.660061	0.013354	0.014520
RS	16	0.240318	1.492384	7070.429787	0.013092	0.014095
RS	17	0.267391	1.492384	7494.059224	0.013877	0.014700
RS	18	0.296617	1.505883	7861.122921	0.014556	0.015267
RS	19	0.328168	1.505883	8308.500134	0.015385	0.015914
RS	20	0.362229	1.419207	9295.044213	0.017211	0.017622
RS	21	0.398999	1.419207	9774.474729	0.018099	0.018352
RS	22	0.438695	1.267625	11463.133333	0.021226	0.021363
RS	23	0.481548	1.267625	11957.195258	0.022141	0.022224
RS	24	0.527810	1.106613	14207.822492	0.026308	0.026310
RS	25	0.577752	1.106613	14648.682880	0.027125	0.027151
RS	26	0.631668	0.974861	17021.758795	0.031519	0.031494
RS	27	0.689872	0.974861	17288.773554	0.032013	0.032047
RS	28	0.752707	0.880112	19284.800177	0.035709	0.035738
RS	29	0.820540	0.880112	19240.445964	0.035627	0.035747
RS	30	0.893769	0.817431	20469.450698	0.037903	0.038085
RS	31	0.972823	0.817431	20014.121815	0.037060	0.037357
RS	32	1.058167	0.780551	20279.710019	0.037552	0.037956
RS	33	1.150299	0.780551	19398.957667	0.035921	0.036434
RS	34	1.249761	0.763587	18759.151712	0.034736	0.035359
RS	35	1.357134	0.763587	17533.461379	0.032466	0.033165
RS	36	1.473050	0.761859	16234.972297	0.030062	0.030835
RS	37	1.598186	0.761859	14811.244425	0.027426	0.028219
RS	38	1.733277	0.772406	13167.376412	0.024382	0.025188
RS	39	1.879115	0.772406	11714.745022	0.021692	0.022457
RS	40	2.036554	0.792513	10029.909797	0.018572	0.019296
RS	41	2.206517	0.792513	8692.794563	0.016096	0.016742
RS	42	2.390001	0.817782	7201.444630	0.013335	0.013914
RS	43	2.588081	0.817782	6067.295390	0.011235	0.011733
RS	44	2.801918	0.842479	4884.356157	0.009044	0.009477
RS	45	3.032766	0.842479	3983.952391	0.007377	0.007741
RS	46	3.281979	0.861584	3117.934043	0.005773	0.006080
RS	47	3.551016	0.861584	2445.926255	0.004529	0.004780
RS	48	3.841455	0.872336	1851.536818	0.003428	0.003632
RS	49	4.154998	0.872336	1384.253342	0.002563	0.002723
RS	50	4.493484	0.874726	1002.921366	0.001857	0.001980
RS	51	4.858897	0.874726	706.493531	0.001308	0.001399
RS	52	5.253378	0.870513	482.892923	0.000894	0.000959
RS	53	5.679241	0.870513	316.241409	0.000586	0.000630
RS	54	6.138980	0.858792	201.052000	0.000372	0.000402
RS	55	6.635292	0.858792	120.269284	0.000223	0.000241
RS	56	7.171086	0.858792	68.652092	0.000127	0.000138
RS	57	7.749503	0.858792	37.255937	0.000069	0.000075
RS	58	8.373932	0.835881	19.485876	0.000036	0.000039
RS	59	9.048035	0.835881	9.233882	0.000017	0.000019
RS	60	9.775764	0.835881	4.099252	0.000008	0.000008
RS	61	10.561383	0.835881	1.696069	0.000003	0.000003
RS	62	11.409498	0.835881	0.650411	0.000001	0.000001
RS	63	12.325081	0.835881	0.333482	0.000001	0.000001
PA	4+25*2+4+6 0.210431626 0.036026169 12.325080680 0.311678887 0.614414819 0.978779805 1.132043067 1.126243299 1.228351775 1.379531860 1.492383976 1.505883064 1.419206699 1.267624782 1.106612629 0.974861132 0.880112236 0.817430669 0.780550961 0.763586557 0.761858780 0.772405765 0.792513239 0.817781604 0.842479227 0.861584114 0.872336146 0.874725814 0.870513051 0.858791972 0.835881344
//
IT	3598
RD	12
LK	-6817370.067601
QD	-545.292289 -> -505.094144
RI	0.0114073724
TR	0.210803	0.035693
MT	12.323459
MM	C_pi: 0.896677, n_recomb: 533478.800356
RS	0	0.000000	0.309607	13320.002216	0.024968	0.039063
RS	1	0.007955	0.309607	14002.644235	0.026248	0.014111
RS	2	0.016542	0.309607	14689.204924	0.027535	0.020001
RS	3	0.025813	0.309607	15374.324389	0.028819	0.020777
RS	4	0.035821	0.610490	8210.608383	0.015391	0.011809
RS	5	0.046626	0.610490	8703.891104	0.016315	0.013103
RS	6	0.058289	0.983107	5743.717747	0.010767	0.009132
RS	7	0.070881	0.983107	6120.024917	0.011472	0.010465
RS	8	0.084474	1.132302	5661.427866	0.010612	0.010221
RS	9	0.099149	1.132302	6031.622763	0.011306	0.011640
RS	10	0.114991	1.113209	6528.532938	0.012238	0.013179
RS	11	0.132093	1.113209	6938.384327	0.013006	0.014296
RS	12	0.150555	1.213056	6763.559894	0.012678	0.014004
RS	13	0.170486	1.213056	7180.566234	0.013460	0.014845
RS	14	0.192003	1.368970	6753.420439	0.012659	0.013926
RS	15	0.215231	1.368970	7166.233738	0.013433	0.014589
RS	16	0.240307	1.490047	6982.409946	0.013088	0.014083
RS	17	0.267378	1.490047	7400.505558	0.013872	0.014706
RS	18	0.296602	1.510506	7727.192339	0.014485	0.015211
RS	19	0.328151	1.510506	8167.442434	0.015310	0.015867
RS	20	0.362210	1.426459	9119.550692	0.017094	0.017542
RS	21	0.398977	1.426459	9591.180136	0.017979	0.018272
RS	22	0.438670	1.272653	11262.460717	0.021111	0.021300
RS	23	0.481520	1.272653	11749.424559	0.022024	0.022156
RS	24	0.527779	1.107679	14004.051799	0.026250	0.026312
RS	25	0.577717	1.107679	14439.141206	0.027066	0.027145
RS	26	0.631628	0.972958	16826.591309	0.031541	0.031577
RS	27	0.689828	0.972958	17088.354545	0.032032	0.032116
RS	28	0.752657	0.876532	19097.431292	0.035798	0.035883
RS	29	0.820484	0.876532	19047.152974	0.035704	0.035872
RS	30	0.893707	0.813042	20281.477471	0.038017	0.038253
RS	31	0.972754	0.813042	19819.459647	0.037151	0.037498
RS	32	1.058090	0.775926	20080.890203	0.037641	0.038099
RS	33	1.150213	0.775926	19194.637553	0.035980	0.036546
RS	34	1.249665	0.759104	18545.717376	0.034764	0.035441
RS	35	1.357029	0.759104	17318.950044	0.032464	0.033218
RS	36	1.472932	0.757834	16012.637233	0.030016	0.030840
RS	37	1.598056	0.757834	14595.120452	0.027358	0.028203
RS	38	1.733133	0.769253	12948.400571	0.024272	0.025123
RS	39	1.878955	0.769253	11510.630397	0.021577	0.022385
RS	40	2.036376	0.790745	9830.311081	0.018427	0.019184
RS	41	2.206321	0.790745	8515.529834	0.015962	0.016638
RS	42	2.389784	0.817784	7036.907397	0.013191	0.013792
RS	43	2.587841	0.817784	5928.648580	0.011113	0.011630
RS	44	2.801654	0.844285	4763.859002	0.008930	0.009374
RS	45	3.032474	0.844285	3888.012248	0.007288	0.007661
RS	46	3.281656	0.864843	3040.575640	0.005700	0.006011
RS	47	3.550660	0.864843	2388.140440	0.004477	0.004731
RS	48	3.841063	0.876461	1808.736178	0.003390	0.003595
RS	49	4.154566	0.876461	1354.621290	0.002539	0.002699
RS	50	4.493008	0.879128	983.065314	0.001843	0.001965
RS	51	4.858373	0.879128	694.006574	0.001301	0.001391
RS	52	5.252801	0.874752	475.530292	0.000891	0.000956
RS	53	5.678606	0.874752	312.185135	0.000585	0.000629
RS	54	6.138282	0.862414	199.098651	0.000373	0.000402
RS	55	6.634525	0.862414	119.401031	0.000224	0.000242
RS	56	7.170243	0.862414	68.342056	0.000128	0.000139
RS	57	7.748576	0.862414	37.196759	0.000070	0.000076
RS	58	8.372914	0.838325	19.533789	0.000037	0.000040
RS	59	9.046917	0.838325	9.279330	0.000017	0.000019
RS	60	9.774536	0.838325	4.130364	0.000008	0.000008
RS	61	10.560035	0.838325	1.713842	0.000003	0.000004
RS	62	11.408019	0.838325	0.659264	0.000001	0.000001
RS	63	12.323459	0.838325	0.339694	0.000001	0.000001
PA	4+25*2+4+6 0.210802940 0.035693351 12.323458613 0.309606825 0.610489529 0.983107220 1.132302171 1.113209468 1.213056185 1.368970030 1.490047003 1.510505941 1.426458543 1.272652602 1.107678531 0.972958036 0.876531610 0.813041731 0.775926057 0.759104407 0.757834335 0.769253016 0.790744668 0.817783944 0.844285385 0.864842757 0.876460828 0.879127906 0.874751980 0.862414443 0.838325382
//
IT	3225
RD	13
LK	-6817291.754286
QD	-532.692047 -> -496.357538
RI	0.0115980180
TR	0.211142	0.035374
MT	12.323352
MM	C_pi: 0.894031, n_recomb: 527239.586281
RS	0	0.000000	0.307633	13250.063153	0.025131	0.039056
RS	1	0.007955	0.307633	13926.714141	0.026414	0.014101
RS	2	0.016542	0.307633	14606.827170	0.027704	0.020002
RS	3	0.025813	0.307633	15285.026686	0.028991	0.020791
RS	4	0.035821	0.606429	8163.824383	0.015484	0.011822
RS	5	0.046625	0.606429	8653.214125	0.016412	0.013128
RS	6	0.058289	0.987508	5646.805173	0.010710	0.009055
RS	7	0.070881	0.987508	6017.106876	0.011412	0.010378
RS	8	0.084474	1.133611	5584.882629	0.010593	0.010173
RS	9	0.099148	1.133611	5950.149874	0.011285	0.011574
RS	10	0.114990	1.101833	6513.887797	0.012355	0.013254
RS	11	0.132092	1.101833	6921.658178	0.013128	0.014373
RS	12	0.150555	1.199285	6753.748876	0.012810	0.014096
RS	13	0.170486	1.199285	7168.720079	0.013597	0.014952
RS	14	0.192002	1.359037	6713.332135	0.012733	0.013973
RS	15	0.215231	1.359037	7122.748917	0.013510	0.014654
RS	16	0.240306	1.487336	6901.639832	0.013090	0.014077
RS	17	0.267377	1.487336	7314.614197	0.013873	0.014715
RS	18	0.296601	1.514192	7605.071712	0.014424	0.015165
RS	19	0.328150	1.514192	8038.746979	0.015247	0.015829
RS	20	0.362208	1.432821	8958.510067	0.016991	0.017471
RS	21	0.398976	1.432821	9422.875173	0.017872	0.018203
RS	22	0.438668	1.277121	11076.555497	0.021009	0.021244
RS	23	0.481518	1.277121	11556.815742	0.021919	0.022097
RS	24	0.527777	1.108559	13812.897847	0.026199	0.026316
RS	25	0.577715	1.108559	14242.464007	0.027013	0.027142
RS	26	0.631626	0.971182	16640.242575	0.031561	0.031655
RS	27	0.689825	0.971182	16897.030419	0.032048	0.032182
RS	28	0.752654	0.873286	18915.202531	0.035876	0.036017
RS	29	0.820481	0.873286	18859.568415	0.035770	0.035988
RS	30	0.893703	0.809094	20096.910400	0.038117	0.038406
RS	31	0.972750	0.809094	19629.184933	0.037230	0.037627
RS	32	1.058085	0.771767	19886.511684	0.037718	0.038229
RS	33	1.150208	0.771767	18995.948738	0.036029	0.036648
RS	34	1.249659	0.755051	18339.810231	0.034785	0.035515
RS	35	1.357022	0.755051	17112.897558	0.032458	0.033265
RS	36	1.472925	0.754156	15801.308923	0.029970	0.030845
RS	37	1.598047	0.754156	14390.202777	0.027293	0.028189
RS	38	1.733123	0.766334	12742.607359	0.024169	0.025064
RS	39	1.878944	0.766334	11318.965601	0.021468	0.022318
RS	40	2.036365	0.789090	9643.934648	0.018291	0.019081
RS	41	2.206308	0.789090	8349.972192	0.015837	0.016542
RS	42	2.389770	0.817791	6883.683431	0.013056	0.013678
RS	43	2.587826	0.817791	5799.404963	0.011000	0.011533
RS	44	2.801636	0.846009	4651.654239	0.008823	0.009278
RS	45	3.032455	0.846009	3798.505560	0.007205	0.007585
RS	46	3.281635	0.867960	2968.359644	0.005630	0.005946
RS	47	3.550637	0.867960	2334.032322	0.004427	0.004683
RS	48	3.841037	0.880415	1768.548960	0.003354	0.003560
RS	49	4.154538	0.880415	1326.672174	0.002516	0.002676
RS	50	4.492977	0.883357	964.234218	0.001829	0.001950
RS	51	4.858338	0.883357	682.082249	0.001294	0.001383
RS	52	5.252763	0.878842	468.426370	0.000888	0.000952
RS	53	5.678564	0.878842	308.225458	0.000585	0.000628
RS	54	6.138236	0.865933	197.148797	0.000374	0.000402
RS	55	6.634474	0.865933	118.510155	0.000225	0.000243
RS	56	7.170187	0.865933	68.004616	0.000129	0.000140
RS	57	7.748515	0.865933	37.114699	0.000070	0.000076
RS	58	8.372847	0.840708	19.564841	0.000037	0.000040
RS	59	9.046844	0.840708	9.315201	0.000018	0.000019
RS	60	9.774455	0.840708	4.156503	0.000008	0.000009
RS	61	10.559946	0.840708	1.729258	0.000003	0.000004
RS	62	11.407922	0.840708	0.667096	0.000001	0.000001
RS	63	12.323352	0.840708	0.345301	0.000001	0.000001
PA	4+25*2+4+6 0.211142492 0.035373700 12.323352105 0.307632542 0.606429209 0.987508146 1.133611486 1.101833140 1.199285495 1.359037394 1.487335697 1.514192259 1.432821026 1.277121431 1.108559011 0.971182064 0.873285711 0.809093899 0.771766996 0.755051438 0.754155654 0.766333955 0.789089768 0.817790963 0.846009261 0.867959594 0.880415273 0.883357223 0.878841785 0.865932629 0.840707511
//
IT	3260
RD	14
LK	-6817220.959585
QD	-521.849396 -> -489.004464
RI	0.0117924323
TR	0.211457	0.035068
MT	12.324081
MM	C_pi: 0.891539, n_recomb: 521317.221833
RS	0	0.000000	0.305756	13183.094577	0.025288	0.039050
RS	1	0.007955	0.305756	13854.030541	0.026575	0.014090
RS	2	0.016543	0.305756	14527.994456	0.027868	0.020001
RS	3	0.025813	0.305756	15199.596122	0.029156	0.020802
RS	4	0.035822	0.602209	8123.886245	0.015583	0.011840
RS	5	0.046626	0.602209	8609.754925	0.016515	0.013159
RS	6	0.058290	0.991832	5554.796754	0.010655	0.008980
RS	7	0.070882	0.991832	5919.399102	0.011355	0.010296
RS	8	0.084475	1.135717	5508.239677	0.010566	0.010121
RS	9	0.099150	1.135717	5868.630934	0.011257	0.011505
RS	10	0.114992	1.091867	6494.942039	0.012459	0.013320
RS	11	0.132095	1.091867	6900.495369	0.013237	0.014441
RS	12	0.150558	1.186860	6740.935646	0.012931	0.014180
RS	13	0.170489	1.186860	7153.806699	0.013723	0.015049
RS	14	0.192006	1.349747	6674.550152	0.012803	0.014018
RS	15	0.215235	1.349747	7080.713224	0.013582	0.014716
RS	16	0.240312	1.484363	6827.070008	0.013096	0.014074
RS	17	0.267383	1.484363	7235.280358	0.013879	0.014727
RS	18	0.296608	1.517099	7493.138726	0.014373	0.015125
RS	19	0.328157	1.517099	7920.722900	0.015194	0.015799
RS	20	0.362217	1.438404	8810.181446	0.016900	0.017410
RS	21	0.398986	1.438404	9267.765010	0.017778	0.018143
RS	22	0.438679	1.281086	10903.914694	0.020916	0.021196
RS	23	0.481531	1.281086	11377.838714	0.021825	0.022046
RS	24	0.527791	1.109263	13633.394674	0.026152	0.026323
RS	25	0.577731	1.109263	14057.677098	0.026966	0.027143
RS	26	0.631644	0.969505	16462.460596	0.031579	0.031729
RS	27	0.689845	0.969505	16714.531364	0.032062	0.032245
RS	28	0.752676	0.870321	18738.508462	0.035945	0.036140
RS	29	0.820506	0.870321	18678.023464	0.035829	0.036095
RS	30	0.893731	0.805520	19916.478680	0.038204	0.038546
RS	31	0.972781	0.805520	19443.900162	0.037298	0.037745
RS	32	1.058119	0.768004	19697.196052	0.037784	0.038347
RS	33	1.150246	0.768004	18803.346277	0.036069	0.036740
RS	34	1.249702	0.751359	18141.732505	0.034800	0.035582
RS	35	1.357069	0.751359	16915.428566	0.032447	0.033308
RS	36	1.472977	0.750759	15600.809472	0.029926	0.030850
RS	37	1.598106	0.750759	14196.181242	0.027231	0.028175
RS	38	1.733188	0.763592	12549.375740	0.024072	0.025009
RS	39	1.879016	0.763592	11139.088236	0.021367	0.022256
RS	40	2.036444	0.787500	9469.895835	0.018165	0.018986
RS	41	2.206396	0.787500	8195.302384	0.015720	0.016452
RS	42	2.389867	0.817759	6740.898875	0.012931	0.013572
RS	43	2.587933	0.817759	5678.824769	0.010893	0.011443
RS	44	2.801755	0.847610	4547.057826	0.008722	0.009188
RS	45	3.032586	0.847610	3714.900294	0.007126	0.007514
RS	46	3.281780	0.870894	2900.854093	0.005564	0.005884
RS	47	3.550797	0.870894	2283.295785	0.004380	0.004639
RS	48	3.841213	0.884157	1730.761200	0.003320	0.003526
RS	49	4.154732	0.884157	1300.270087	0.002494	0.002654
RS	50	4.493191	0.887374	946.343158	0.001815	0.001936
RS	51	4.858574	0.887374	670.674916	0.001287	0.001375
RS	52	5.253023	0.882738	461.562321	0.000885	0.000948
RS	53	5.678849	0.882738	304.354884	0.000584	0.000626
RS	54	6.138550	0.869302	195.201088	0.000374	0.000402
RS	55	6.634819	0.869302	117.597007	0.000226	0.000243
RS	56	7.170566	0.869302	67.640541	0.000130	0.000140
RS	57	7.748931	0.869302	37.010413	0.000071	0.000077
RS	58	8.373305	0.842985	19.579408	0.000038	0.000041
RS	59	9.047346	0.842985	9.341698	0.000018	0.000019
RS	60	9.775007	0.842985	4.177767	0.000008	0.000009
RS	61	10.560552	0.842985	1.742352	0.000003	0.000004
RS	62	11.408586	0.842985	0.673920	0.000001	0.000001
RS	63	12.324081	0.842985	0.350305	0.000001	0.000001
PA	4+25*2+4+6 0.211457434 0.035067909 12.324080758 0.305755929 0.602209091 0.991831771 1.135717461 1.091867448 1.186860037 1.349747099 1.484363369 1.517099124 1.438404319 1.281085884 1.109263109 0.969505194 0.870320835 0.805519985 0.768004490 0.751358903 0.750758828 0.763591869 0.787500415 0.817759376 0.847609583 0.870893557 0.884156662 0.887374375 0.882738089 0.869301604 0.842984813
//
IT	4637
RD	15
LK	-6817156.964327
QD	-512.570602 -> -482.881121
RI	0.0119894360
TR	0.211749	0.034776
MT	12.325550
MM	C_pi: 0.889190, n_recomb: 515696.266839
RS	0	0.000000	0.303983	13118.538146	0.025438	0.039043
RS	1	0.007955	0.303983	13784.014169	0.026729	0.014079
RS	2	0.016543	0.303983	14452.107895	0.028024	0.019999
RS	3	0.025814	0.303983	15117.415848	0.029315	0.020811
RS	4	0.035823	0.597835	8090.579376	0.015689	0.011863
RS	5	0.046628	0.597835	8573.282826	0.016625	0.013195
RS	6	0.058292	0.995991	5467.915135	0.010603	0.008910
RS	7	0.070884	0.995991	5827.132957	0.011300	0.010219
RS	8	0.084478	1.138424	5432.411751	0.010534	0.010067
RS	9	0.099154	1.138424	5788.021465	0.011224	0.011435
RS	10	0.114996	1.083080	6472.784902	0.012552	0.013378
RS	11	0.132099	1.083080	6876.036307	0.013334	0.014499
RS	12	0.150563	1.175636	6725.578899	0.013042	0.014256
RS	13	0.170496	1.175636	7136.305765	0.013838	0.015138
RS	14	0.192014	1.341076	6636.942662	0.012870	0.014060
RS	15	0.215244	1.341076	7039.984827	0.013651	0.014775
RS	16	0.240322	1.481233	6757.887022	0.013104	0.014075
RS	17	0.267395	1.481233	7161.650583	0.013887	0.014742
RS	18	0.296621	1.519370	7390.117369	0.014330	0.015093
RS	19	0.328173	1.519370	7812.042929	0.015149	0.015774
RS	20	0.362234	1.443319	8673.154088	0.016818	0.017355
RS	21	0.399005	1.443319	9124.397938	0.017693	0.018090
RS	22	0.438702	1.284619	10743.225963	0.020832	0.021152
RS	23	0.481556	1.284619	11211.161142	0.021740	0.022001
RS	24	0.527819	1.109820	13464.683331	0.026110	0.026331
RS	25	0.577763	1.109820	13883.918289	0.026923	0.027146
RS	26	0.631679	0.967920	16293.018617	0.031594	0.031799
RS	27	0.689885	0.967920	16540.617053	0.032074	0.032305
RS	28	0.752721	0.867613	18567.540517	0.036005	0.036254
RS	29	0.820556	0.867613	18502.663674	0.035879	0.036194
RS	30	0.893787	0.802285	19740.618525	0.038280	0.038675
RS	31	0.972843	0.802285	19263.946271	0.037355	0.037852
RS	32	1.058189	0.764599	19513.350164	0.037839	0.038455
RS	33	1.150324	0.764599	18617.099126	0.036101	0.036823
RS	34	1.249788	0.747992	17951.513029	0.034810	0.035644
RS	35	1.357165	0.747992	16726.446170	0.032435	0.033346
RS	36	1.473084	0.747617	15410.732890	0.029883	0.030856
RS	37	1.598224	0.747617	14012.579457	0.027172	0.028163
RS	38	1.733319	0.761009	12367.963971	0.023983	0.024960
RS	39	1.879161	0.761009	10970.268038	0.021273	0.022199
RS	40	2.036605	0.785967	9307.319356	0.018048	0.018898
RS	41	2.206574	0.785967	8050.733836	0.015611	0.016369
RS	42	2.390063	0.817685	6607.746090	0.012813	0.013473
RS	43	2.588150	0.817685	5566.236212	0.010794	0.011358
RS	44	2.801995	0.849085	4449.459492	0.008628	0.009103
RS	45	3.032851	0.849085	3636.728442	0.007052	0.007447
RS	46	3.282072	0.873649	2837.670881	0.005503	0.005825
RS	47	3.551119	0.873649	2235.662629	0.004335	0.004596
RS	48	3.841568	0.887690	1695.188626	0.003287	0.003493
RS	49	4.155123	0.887690	1275.303497	0.002473	0.002632
RS	50	4.493622	0.891183	929.330757	0.001802	0.001922
RS	51	4.859049	0.891183	659.755144	0.001279	0.001367
RS	52	5.253545	0.886448	454.926588	0.000882	0.000944
RS	53	5.679424	0.886448	300.572021	0.000583	0.000625
RS	54	6.139182	0.872531	193.258435	0.000375	0.000402
RS	55	6.635515	0.872531	116.665381	0.000226	0.000243
RS	56	7.171330	0.872531	67.253116	0.000130	0.000140
RS	57	7.749771	0.872531	36.886247	0.000072	0.000077
RS	58	8.374227	0.845176	19.578812	0.000038	0.000041
RS	59	9.048359	0.845176	9.359642	0.000018	0.000020
RS	60	9.776119	0.845176	4.194602	0.000008	0.000009
RS	61	10.561772	0.845176	1.753346	0.000003	0.000004
RS	62	11.409926	0.845176	0.679834	0.000001	0.000001
RS	63	12.325550	0.845176	0.354764	0.000001	0.000001
PA	4+25*2+4+6 0.211749124 0.034775547 12.325549903 0.303983344 0.597835423 0.995991298 1.138424139 1.083079515 1.175636335 1.341075747 1.481233479 1.519369906 1.443318682 1.284618541 1.109819552 0.967919981 0.867612537 0.802284695 0.764598709 0.747991826 0.747616753 0.761008880 0.785966834 0.817684898 0.849085214 0.873649318 0.887690081 0.891183419 0.886448098 0.872530575 0.845175531
//
IT	3567
RD	16
LK	-6817099.112965
QD	-504.671489 -> -477.837592
RI	0.0121868807
TR	0.212020	0.034496
MT	12.327566
MM	C_pi: 0.886981, n_recomb: 510367.021575
RS	0	0.000000	0.302334	13055.406152	0.025580	0.039036
RS	1	0.007955	0.302334	13715.649904	0.026874	0.014068
RS	2	0.016544	0.302334	14378.129103	0.028172	0.019996
RS	3	0.025815	0.302334	15037.429229	0.029464	0.020816
RS	4	0.035824	0.593326	8063.651680	0.015800	0.011890
RS	5	0.046629	0.593326	8543.529758	0.016740	0.013236
RS	6	0.058294	0.999918	5386.336577	0.010554	0.008842
RS	7	0.070887	0.999918	5740.491835	0.011248	0.010146
RS	8	0.084482	1.141592	5358.070032	0.010498	0.010012
RS	9	0.099158	1.141592	5709.023893	0.011186	0.011364
RS	10	0.115002	1.075300	6448.278930	0.012635	0.013430
RS	11	0.132106	1.075300	6849.183919	0.013420	0.014550
RS	12	0.150571	1.165500	6708.122877	0.013144	0.014327
RS	13	0.170505	1.165500	7116.682258	0.013944	0.015218
RS	14	0.192024	1.333027	6600.360854	0.012933	0.014101
RS	15	0.215256	1.333027	7000.405998	0.013716	0.014829
RS	16	0.240336	1.478027	6693.527480	0.013115	0.014078
RS	17	0.267411	1.478027	7093.133819	0.013898	0.014757
RS	18	0.296640	1.521105	7295.142502	0.014294	0.015066
RS	19	0.328194	1.521105	7711.807146	0.015110	0.015755
RS	20	0.362258	1.447650	8546.398427	0.016746	0.017307
RS	21	0.399032	1.447650	8991.715460	0.017618	0.018044
RS	22	0.438732	1.287767	10593.621088	0.020757	0.021114
RS	23	0.481590	1.287767	11055.903318	0.021663	0.021961
RS	24	0.527858	1.110247	13306.241465	0.026072	0.026341
RS	25	0.577806	1.110247	13720.666181	0.026884	0.027152
RS	26	0.631728	0.966422	16131.844566	0.031608	0.031865
RS	27	0.689940	0.966422	16375.210760	0.032085	0.032363
RS	28	0.752782	0.865133	18402.783079	0.036058	0.036360
RS	29	0.820624	0.865133	18333.927054	0.035923	0.036285
RS	30	0.893863	0.799353	19570.017503	0.038345	0.038792
RS	31	0.972929	0.799353	19089.915921	0.037404	0.037950
RS	32	1.058284	0.761512	19335.581370	0.037886	0.038553
RS	33	1.150430	0.761512	18437.683981	0.036126	0.036899
RS	34	1.249906	0.744915	17769.464200	0.034817	0.035701
RS	35	1.357296	0.744915	16546.129292	0.032420	0.033381
RS	36	1.473229	0.744700	15230.983320	0.029843	0.030862
RS	37	1.598385	0.744700	13839.211836	0.027116	0.028152
RS	38	1.733498	0.758564	12197.920488	0.023900	0.024916
RS	39	1.879360	0.758564	10812.039688	0.021185	0.022146
RS	40	2.036825	0.784474	9155.590970	0.017939	0.018816
RS	41	2.206817	0.784474	7915.708286	0.015510	0.016291
RS	42	2.390333	0.817561	6483.599007	0.012704	0.013380
RS	43	2.588448	0.817561	5461.125065	0.010700	0.011278
RS	44	2.802324	0.850434	4358.381478	0.008540	0.009023
RS	45	3.033214	0.850434	3563.632818	0.006982	0.007383
RS	46	3.282473	0.876222	2778.539329	0.005444	0.005770
RS	47	3.551560	0.876222	2190.950402	0.004293	0.004555
RS	48	3.842055	0.891014	1661.703675	0.003256	0.003462
RS	49	4.155660	0.891014	1251.700515	0.002453	0.002612
RS	50	4.494213	0.894781	913.162938	0.001789	0.001909
RS	51	4.859700	0.894781	649.311422	0.001272	0.001359
RS	52	5.254262	0.889969	448.520154	0.000879	0.000940
RS	53	5.680213	0.889969	296.882859	0.000582	0.000623
RS	54	6.140050	0.875616	191.328469	0.000375	0.000402
RS	55	6.636469	0.875616	115.721433	0.000227	0.000243
RS	56	7.172379	0.875616	66.846717	0.000131	0.000141
RS	57	7.750923	0.875616	36.745007	0.000072	0.000077
RS	58	8.375493	0.847321	19.564024	0.000038	0.000041
RS	59	9.049749	0.847321	9.369972	0.000018	0.000020
RS	60	9.777645	0.847321	4.207656	0.000008	0.000009
RS	61	10.563447	0.847321	1.762607	0.000003	0.000004
RS	62	11.411763	0.847321	0.685019	0.000001	0.000001
RS	63	12.327566	0.847321	0.358805	0.000001	0.000001
PA	4+25*2+4+6 0.212020039 0.034496384 12.327565810 0.302333807 0.593326184 0.999917984 1.141591628 1.075299674 1.165499799 1.333026998 1.478026845 1.521105427 1.447650389 1.287767068 1.110246619 0.966421821 0.865133380 0.799352570 0.761512280 0.744914832 0.744699940 0.758563813 0.784474467 0.817561299 0.850434360 0.876222168 0.891013810 0.894781040 0.889969118 0.875616039 0.847321212
//
IT	3296
RD	17
LK	-6817046.824513
QD	-497.990447 -> -473.741546
RI	0.0123837138
TR	0.212272	0.034230
MT	12.330017
MM	C_pi: 0.884900, n_recomb: 505314.731245
RS	0	0.000000	0.300807	12993.437240	0.025714	0.039029
RS	1	0.007956	0.300807	13648.662867	0.027010	0.014056
RS	2	0.016544	0.300807	14305.769665	0.028311	0.019991
RS	3	0.025816	0.300807	14959.334393	0.029604	0.020818
RS	4	0.035826	0.588717	8042.495691	0.015916	0.011921
RS	5	0.046632	0.588717	8519.856589	0.016860	0.013282
RS	6	0.058297	1.003566	5310.018831	0.010508	0.008778
RS	7	0.070891	1.003566	5659.428831	0.011200	0.010078
RS	8	0.084487	1.145084	5285.747555	0.010460	0.009956
RS	9	0.099164	1.145084	5632.195016	0.011146	0.011293
RS	10	0.115009	1.068369	6422.160554	0.012709	0.013475
RS	11	0.132114	1.068369	6820.706926	0.013498	0.014594
RS	12	0.150580	1.156314	6689.074416	0.013237	0.014391
RS	13	0.170516	1.156314	7095.463940	0.014042	0.015290
RS	14	0.192037	1.325549	6564.831957	0.012992	0.014139
RS	15	0.215271	1.325549	6962.000826	0.013778	0.014880
RS	16	0.240353	1.474786	6633.510213	0.013127	0.014083
RS	17	0.267430	1.474786	7029.222952	0.013911	0.014774
RS	18	0.296662	1.522376	7207.424645	0.014263	0.015043
RS	19	0.328219	1.522376	7619.191274	0.015078	0.015740
RS	20	0.362287	1.451471	8428.894589	0.016680	0.017265
RS	21	0.399065	1.451471	8868.664317	0.017551	0.018004
RS	22	0.438769	1.290579	10454.093898	0.020688	0.021081
RS	23	0.481632	1.290579	10911.038760	0.021593	0.021927
RS	24	0.527905	1.110558	13157.379361	0.026038	0.026352
RS	25	0.577859	1.110558	13567.221877	0.026849	0.027159
RS	26	0.631788	0.965001	15978.643050	0.031621	0.031928
RS	27	0.690007	0.965001	16218.000930	0.032095	0.032418
RS	28	0.752857	0.862860	18244.257530	0.036105	0.036458
RS	29	0.820708	0.862860	18171.791955	0.035961	0.036370
RS	30	0.893957	0.796692	19404.859196	0.038402	0.038899
RS	31	0.973033	0.796692	18921.911385	0.037446	0.038040
RS	32	1.058400	0.758713	19163.959252	0.037925	0.038642
RS	33	1.150559	0.758713	18265.070681	0.036146	0.036968
RS	34	1.250050	0.742101	17595.360139	0.034821	0.035753
RS	35	1.357456	0.742101	16374.171533	0.032404	0.033413
RS	36	1.473407	0.741987	15061.038080	0.029805	0.030868
RS	37	1.598582	0.741987	13675.522259	0.027063	0.028142
RS	38	1.733716	0.756243	12038.502726	0.023824	0.024876
RS	39	1.879601	0.756243	10663.694033	0.021103	0.022098
RS	40	2.037092	0.783017	9013.909060	0.017838	0.018741
RS	41	2.207113	0.783017	7789.516804	0.015415	0.016219
RS	42	2.390660	0.817387	6367.760640	0.012602	0.013293
RS	43	2.588810	0.817387	5362.915682	0.010613	0.011203
RS	44	2.802723	0.851659	4273.306135	0.008457	0.008948
RS	45	3.033655	0.851659	3495.218796	0.006917	0.007323
RS	46	3.282960	0.878619	2723.137999	0.005389	0.005718
RS	47	3.552098	0.878619	2148.938040	0.004253	0.004516
RS	48	3.842648	0.894131	1630.161430	0.003226	0.003433
RS	49	4.156313	0.894131	1229.373648	0.002433	0.002592
RS	50	4.494933	0.898173	897.789210	0.001777	0.001895
RS	51	4.860492	0.898173	639.320528	0.001265	0.001351
RS	52	5.255134	0.893304	442.337501	0.000875	0.000936
RS	53	5.681172	0.893304	293.288658	0.000580	0.000621
RS	54	6.141105	0.878546	189.417696	0.000375	0.000401
RS	55	6.637628	0.878546	114.769517	0.000227	0.000243
RS	56	7.173654	0.878546	66.423998	0.000131	0.000141
RS	57	7.752324	0.878546	36.588157	0.000072	0.000078
RS	58	8.377032	0.849375	19.536302	0.000039	0.000042
RS	59	9.051439	0.849375	9.372914	0.000019	0.000020
RS	60	9.779500	0.849375	4.216842	0.000008	0.000009
RS	61	10.565484	0.849375	1.770013	0.000004	0.000004
RS	62	11.413998	0.849375	0.689391	0.000001	0.000001
RS	63	12.330017	0.849375	0.362352	0.000001	0.000001
PA	4+25*2+4+6 0.212271814 0.034230056 12.330017036 0.300806533 0.588716569 1.003566442 1.145084199 1.068369442 1.156313748 1.325549367 1.474786275 1.522376187 1.451471163 1.290579441 1.110557910 0.965000634 0.862859527 0.796692066 0.758713371 0.742100558 0.741986971 0.756243072 0.783017104 0.817386649 0.851659026 0.878618756 0.894131495 0.898173239 0.893303820 0.878546238 0.849374969
//
IT	3631
RD	18
LK	-6816999.573799
QD	-492.374510 -> -470.466004
RI	0.0125796342
TR	0.212505	0.033976
MT	12.332921
MM	C_pi: 0.882942, n_recomb: 500526.348360
RS	0	0.000000	0.299395	12932.691258	0.025838	0.039022
RS	1	0.007956	0.299395	13583.109277	0.027138	0.014044
RS	2	0.016545	0.299395	14235.080814	0.028440	0.019984
RS	3	0.025818	0.299395	14883.176035	0.029735	0.020816
RS	4	0.035828	0.584030	8026.687759	0.016036	0.011957
RS	5	0.046634	0.584030	8501.817081	0.016986	0.013332
RS	6	0.058301	1.006937	5238.696097	0.010466	0.008718
RS	7	0.070895	1.006937	5583.662856	0.011156	0.010015
RS	8	0.084492	1.148824	5215.694488	0.010420	0.009900
RS	9	0.099170	1.148824	5557.795464	0.011104	0.011223
RS	10	0.115017	1.062173	6394.967733	0.012776	0.013516
RS	11	0.132124	1.062173	6791.167032	0.013568	0.014633
RS	12	0.150591	1.147994	6668.709595	0.013323	0.014449
RS	13	0.170529	1.147994	7072.938681	0.014131	0.015356
RS	14	0.192052	1.318638	6530.208012	0.013047	0.014175
RS	15	0.215288	1.318638	6924.612520	0.013835	0.014927
RS	16	0.240373	1.471577	6577.332898	0.013141	0.014089
RS	17	0.267453	1.471577	6969.390979	0.013924	0.014791
RS	18	0.296688	1.523275	7126.188950	0.014237	0.015024
RS	19	0.328249	1.523275	7533.388361	0.015051	0.015728
RS	20	0.362321	1.454856	8319.759751	0.016622	0.017227
RS	21	0.399104	1.454856	8754.334096	0.017490	0.017968
RS	22	0.438813	1.293101	10323.832273	0.020626	0.021051
RS	23	0.481682	1.293101	10775.740030	0.021529	0.021897
RS	24	0.527961	1.110774	13017.492280	0.026008	0.026364
RS	25	0.577922	1.110774	13422.975477	0.026818	0.027168
RS	26	0.631858	0.963657	15833.122303	0.031633	0.031988
RS	27	0.690086	0.963657	16068.687315	0.032104	0.032470
RS	28	0.752946	0.860778	18091.976084	0.036146	0.036548
RS	29	0.820807	0.860778	18016.238824	0.035995	0.036449
RS	30	0.894067	0.794284	19245.287542	0.038450	0.038997
RS	31	0.973156	0.794284	18760.014134	0.037481	0.038121
RS	32	1.058538	0.756181	18998.566522	0.037957	0.038723
RS	33	1.150712	0.756181	18099.259481	0.036160	0.037030
RS	34	1.250220	0.739529	17429.101133	0.034822	0.035801
RS	35	1.357645	0.739529	16210.391730	0.032387	0.033442
RS	36	1.473617	0.739464	14900.486952	0.029770	0.030875
RS	37	1.598815	0.739464	13521.067703	0.027014	0.028133
RS	38	1.733975	0.754040	11889.096272	0.023753	0.024840
RS	39	1.879888	0.754040	10524.643148	0.021027	0.022054
RS	40	2.037410	0.781598	8881.575871	0.017744	0.018672
RS	41	2.207464	0.781598	7671.548297	0.015327	0.016152
RS	42	2.391048	0.817169	6259.628347	0.012506	0.013213
RS	43	2.589239	0.817169	5271.115782	0.010531	0.011133
RS	44	2.803197	0.852770	4193.799576	0.008379	0.008877
RS	45	3.034178	0.852770	3431.158552	0.006855	0.007267
RS	46	3.283537	0.880852	2671.207966	0.005337	0.005668
RS	47	3.552734	0.880852	2109.448612	0.004214	0.004480
RS	48	3.843350	0.897061	1600.434787	0.003198	0.003404
RS	49	4.157087	0.897061	1208.249237	0.002414	0.002572
RS	50	4.495785	0.901373	883.175471	0.001764	0.001882
RS	51	4.861430	0.901373	629.769186	0.001258	0.001343
RS	52	5.256166	0.896465	436.377423	0.000872	0.000931
RS	53	5.682308	0.896465	289.793373	0.000579	0.000619
RS	54	6.142355	0.881346	187.529971	0.000375	0.000401
RS	55	6.639003	0.881346	113.814451	0.000227	0.000243
RS	56	7.175165	0.881346	65.989182	0.000132	0.000141
RS	57	7.753984	0.881346	36.418803	0.000073	0.000078
RS	58	8.378855	0.851361	19.497708	0.000039	0.000042
RS	59	9.053442	0.851361	9.369641	0.000019	0.000020
RS	60	9.781699	0.851361	4.222772	0.000008	0.000009
RS	61	10.567897	0.851361	1.775856	0.000004	0.000004
RS	62	11.416645	0.851361	0.693077	0.000001	0.000001
RS	63	12.332921	0.851361	0.365480	0.000001	0.000001
PA	4+25*2+4+6 0.212504845 0.033975969 12.332921465 0.299394695 0.584029916 1.006936784 1.148824427 1.062172635 1.147993524 1.318638301 1.471576720 1.523274882 1.454856300 1.293100719 1.110773968 0.963657002 0.860777623 0.794283548 0.756180892 0.739528695 0.739464328 0.754040498 0.781597918 0.817169163 0.852770123 0.880851803 0.897060981 0.901373204 0.896465352 0.881346270 0.851360801
//
IT	3707
RD	19
LK	-6816956.884602
QD	-487.705893 -> -467.916339
RI	0.0127728657
TR	0.212720	0.033734
MT	12.336250
MM	C_pi: 0.881108, n_recomb: 495991.306231
RS	0	0.000000	0.298098	12872.977299	0.025954	0.039015
RS	1	0.007957	0.298098	13518.789855	0.027256	0.014032
RS	2	0.016546	0.298098	14165.855038	0.028561	0.019976
RS	3	0.025819	0.298098	14808.738616	0.029857	0.020810
RS	4	0.035830	0.579326	8015.347668	0.016160	0.011995
RS	5	0.046638	0.579326	8488.492012	0.017114	0.013385
RS	6	0.058305	1.010048	5172.065597	0.010428	0.008661
RS	7	0.070900	1.010048	5512.874271	0.011115	0.009957
RS	8	0.084498	1.152750	5148.117196	0.010379	0.009844
RS	9	0.099178	1.152750	5486.040413	0.011061	0.011154
RS	10	0.115026	1.056607	6367.222609	0.012837	0.013552
RS	11	0.132134	1.056607	6761.109488	0.013632	0.014667
RS	12	0.150604	1.140459	6647.355572	0.013402	0.014502
RS	13	0.170544	1.140459	7049.447826	0.014213	0.015415
RS	14	0.192070	1.312255	6496.572316	0.013098	0.014208
RS	15	0.215308	1.312255	6888.325937	0.013888	0.014971
RS	16	0.240396	1.468428	6524.713853	0.013155	0.014097
RS	17	0.267480	1.468428	6913.341351	0.013938	0.014809
RS	18	0.296719	1.523874	7050.845626	0.014216	0.015009
RS	19	0.328284	1.523874	7453.783959	0.015028	0.015720
RS	20	0.362361	1.457866	8218.306064	0.016569	0.017194
RS	21	0.399149	1.457866	8648.015374	0.017436	0.017937
RS	22	0.438864	1.295366	10202.206938	0.020569	0.021025
RS	23	0.481739	1.295366	10649.366175	0.021471	0.021870
RS	24	0.528025	1.110907	12886.161412	0.025981	0.026378
RS	25	0.577994	1.110907	13287.504082	0.026790	0.027178
RS	26	0.631939	0.962384	15695.185893	0.031644	0.032046
RS	27	0.690176	0.962384	15927.162002	0.032112	0.032520
RS	28	0.753047	0.858871	17946.078079	0.036182	0.036633
RS	29	0.820920	0.858871	17867.372636	0.036024	0.036522
RS	30	0.894194	0.792105	19091.568790	0.038492	0.039086
RS	31	0.973298	0.792105	18604.422629	0.037510	0.038196
RS	32	1.058695	0.753893	18839.574095	0.037984	0.038797
RS	33	1.150888	0.753893	17940.336213	0.036171	0.037086
RS	34	1.250415	0.737181	17270.600632	0.034820	0.035845
RS	35	1.357862	0.737181	16054.635201	0.032369	0.033468
RS	36	1.473857	0.737119	14748.987324	0.029736	0.030883
RS	37	1.599082	0.737119	13375.478154	0.026967	0.028126
RS	38	1.734271	0.751949	11749.193985	0.023688	0.024808
RS	39	1.880216	0.751949	10394.400640	0.020957	0.022014
RS	40	2.037773	0.780216	8758.030115	0.017658	0.018609
RS	41	2.207866	0.780216	7561.306648	0.015245	0.016090
RS	42	2.391493	0.816915	6158.686851	0.012417	0.013137
RS	43	2.589730	0.816915	5185.305664	0.010454	0.011068
RS	44	2.803740	0.853781	4119.470981	0.008306	0.008810
RS	45	3.034778	0.853781	3371.162230	0.006797	0.007213
RS	46	3.284198	0.882932	2622.537197	0.005287	0.005621
RS	47	3.553464	0.882932	2072.339680	0.004178	0.004445
RS	48	3.844154	0.899811	1572.432520	0.003170	0.003377
RS	49	4.157973	0.899811	1188.275437	0.002396	0.002554
RS	50	4.496761	0.904393	869.292856	0.001753	0.001870
RS	51	4.862505	0.904393	620.647493	0.001251	0.001335
RS	52	5.257350	0.899468	430.640055	0.000868	0.000927
RS	53	5.683611	0.899468	286.402224	0.000577	0.000617
RS	54	6.143787	0.884019	185.674001	0.000374	0.000400
RS	55	6.640578	0.884019	112.862510	0.000228	0.000243
RS	56	7.176896	0.884019	65.546431	0.000132	0.000141
RS	57	7.755887	0.884019	36.239496	0.000073	0.000078
RS	58	8.380945	0.853266	19.449945	0.000039	0.000042
RS	59	9.055737	0.853266	9.360867	0.000019	0.000020
RS	60	9.784218	0.853266	4.225710	0.000009	0.000009
RS	61	10.570662	0.853266	1.780218	0.000004	0.000004
RS	62	11.419680	0.853266	0.696096	0.000001	0.000002
RS	63	12.336250	0.853266	0.368188	0.000001	0.000001
PA	4+25*2+4+6 0.212719969 0.033733634 12.336249995 0.298098412 0.579326407 1.010048123 1.152750251 1.056607395 1.140459028 1.312254655 1.468428181 1.523873761 1.457865698 1.295366102 1.110907177 0.962384166 0.858871285 0.792104824 0.753892502 0.737181029 0.737119334 0.751949149 0.780215965 0.816914717 0.853780808 0.882931546 0.899810570 0.904392930 0.899467887 0.884019115 0.853266125
//
IT	4087
RD	20
LK	-6816918.328026
QD	-483.863945 -> -465.992616
RI	0.0129634090
TR	0.212918	0.033503
MT	12.339968
MM	C_pi: 0.879387, n_recomb: 491694.702953
RS	0	0.000000	0.296910	12814.311561	0.026062	0.039008
RS	1	0.007957	0.296910	13455.712964	0.027366	0.014020
RS	2	0.016547	0.296910	14098.091283	0.028672	0.019966
RS	3	0.025821	0.296910	14736.009891	0.029970	0.020801
RS	4	0.035833	0.574615	8008.182788	0.016287	0.012037
RS	5	0.046641	0.574615	8479.571009	0.017246	0.013441
RS	6	0.058309	1.012885	5109.938522	0.010393	0.008608
RS	7	0.070906	1.012885	5446.862153	0.011078	0.009902
RS	8	0.084505	1.156789	5083.167537	0.010338	0.009788
RS	9	0.099186	1.156789	5417.086646	0.011017	0.011086
RS	10	0.115036	1.051583	6339.280426	0.012893	0.013584
RS	11	0.132146	1.051583	6730.902775	0.013689	0.014697
RS	12	0.150619	1.133623	6625.283654	0.013474	0.014550
RS	13	0.170560	1.133623	7025.271756	0.014288	0.015469
RS	14	0.192089	1.306367	6463.860305	0.013146	0.014238
RS	15	0.215331	1.306367	6853.069727	0.013938	0.015011
RS	16	0.240422	1.465363	6475.303412	0.013169	0.014105
RS	17	0.267510	1.465363	6860.704792	0.013953	0.014826
RS	18	0.296753	1.524215	6980.849925	0.014198	0.014997
RS	19	0.328322	1.524215	7379.807528	0.015009	0.015714
RS	20	0.362404	1.460546	8123.811685	0.016522	0.017164
RS	21	0.399198	1.460546	8548.959679	0.017387	0.017910
RS	22	0.438920	1.297411	10088.432197	0.020518	0.021002
RS	23	0.481802	1.297411	10531.111785	0.021418	0.021847
RS	24	0.528097	1.110970	12762.749309	0.025957	0.026392
RS	25	0.578075	1.110970	13160.158763	0.026765	0.027190
RS	26	0.632029	0.961178	15564.406046	0.031655	0.032100
RS	27	0.690278	0.961178	15792.984037	0.032119	0.032569
RS	28	0.753161	0.857125	17806.351698	0.036214	0.036711
RS	29	0.821047	0.857125	17724.951051	0.036049	0.036590
RS	30	0.894336	0.790135	18943.575606	0.038527	0.039168
RS	31	0.973456	0.790135	18454.956773	0.037533	0.038264
RS	32	1.058871	0.751826	18686.807086	0.038005	0.038864
RS	33	1.151083	0.751826	17788.059347	0.036177	0.037136
RS	34	1.250633	0.735039	17119.475709	0.034817	0.035885
RS	35	1.358104	0.735039	15906.472725	0.032350	0.033492
RS	36	1.474126	0.734938	14605.965042	0.029705	0.030891
RS	37	1.599381	0.734938	13238.173114	0.026924	0.028119
RS	38	1.734602	0.749963	11618.074952	0.023629	0.024780
RS	39	1.880582	0.749963	10272.297926	0.020892	0.021978
RS	40	2.038179	0.778871	8642.581673	0.017577	0.018550
RS	41	2.208315	0.778871	7458.187119	0.015168	0.016032
RS	42	2.391989	0.816627	6064.359020	0.012334	0.013066
RS	43	2.590279	0.816627	5105.009816	0.010382	0.011006
RS	44	2.804346	0.854695	4049.919145	0.008237	0.008748
RS	45	3.035447	0.854695	3314.918697	0.006742	0.007163
RS	46	3.284937	0.884868	2576.865063	0.005241	0.005577
RS	47	3.554279	0.884868	2037.427710	0.004144	0.004411
RS	48	3.845052	0.902392	1546.024479	0.003144	0.003351
RS	49	4.158963	0.902392	1169.371207	0.002378	0.002536
RS	50	4.497852	0.907241	856.097338	0.001741	0.001858
RS	51	4.863706	0.907241	611.932896	0.001245	0.001328
RS	52	5.258672	0.902312	425.119224	0.000865	0.000923
RS	53	5.685065	0.902312	283.113858	0.000576	0.000614
RS	54	6.145387	0.886569	183.850325	0.000374	0.000399
RS	55	6.642337	0.886569	111.915071	0.000228	0.000243
RS	56	7.178830	0.886569	65.097121	0.000132	0.000141
RS	57	7.758011	0.886569	36.051287	0.000073	0.000078
RS	58	8.383279	0.855116	19.393388	0.000039	0.000042
RS	59	9.058300	0.855116	9.347013	0.000019	0.000020
RS	60	9.787032	0.855116	4.225961	0.000009	0.000009
RS	61	10.573751	0.855116	1.783279	0.000004	0.000004
RS	62	11.423069	0.855116	0.698539	0.000001	0.000002
RS	63	12.339968	0.855116	0.370540	0.000001	0.000001
PA	4+25*2+4+6 0.212918093 0.033502533 12.339967661 0.296910156 0.574615198 1.012884553 1.156788707 1.051582954 1.133622752 1.306366988 1.465362701 1.524215100 1.460546253 1.297411236 1.110969685 0.961177946 0.857124999 0.790135470 0.751826188 0.735039027 0.734938189 0.749963459 0.778870730 0.816627240 0.854694780 0.884867687 0.902392243 0.907240785 0.902311921 0.886568548 0.855116464
//
IT	3656
RD	21
LK	-6816883.507204
QD	-480.747999 -> -464.613181
RI	0.0131504112
TR	0.213100	0.033282
MT	12.344057
MM	C_pi: 0.877777, n_recomb: 487625.964394
RS	0	0.000000	0.295826	12756.684390	0.026161	0.039001
RS	1	0.007958	0.295826	13393.863635	0.027467	0.014008
RS	2	0.016549	0.295826	14031.768333	0.028776	0.019955
RS	3	0.025823	0.295826	14664.961369	0.030074	0.020788
RS	4	0.035836	0.569928	8004.655258	0.016416	0.012081
RS	5	0.046645	0.569928	8474.491219	0.017379	0.013499
RS	6	0.058314	1.015465	5052.019972	0.010360	0.008558
RS	7	0.070912	1.015465	5385.314875	0.011044	0.009851
RS	8	0.084513	1.160901	5020.896281	0.010297	0.009734
RS	9	0.099196	1.160901	5350.985799	0.010974	0.011020
RS	10	0.115047	1.047027	6311.472690	0.012943	0.013613
RS	11	0.132160	1.047027	6700.891757	0.013742	0.014724
RS	12	0.150634	1.127411	6602.785749	0.013541	0.014594
RS	13	0.170579	1.127411	7000.713582	0.014357	0.015518
RS	14	0.192110	1.300955	6432.042946	0.013191	0.014266
RS	15	0.215356	1.300955	6818.811297	0.013984	0.015048
RS	16	0.240450	1.462406	6428.835661	0.013184	0.014113
RS	17	0.267542	1.462406	6811.201184	0.013968	0.014843
RS	18	0.296790	1.524355	6915.718143	0.014182	0.014987
RS	19	0.328365	1.524355	7310.954167	0.014993	0.015711
RS	20	0.362453	1.462945	8035.709721	0.016479	0.017138
RS	21	0.399253	1.462945	8456.580667	0.017342	0.017886
RS	22	0.438982	1.299261	9981.985889	0.020471	0.020981
RS	23	0.481872	1.299261	10420.442403	0.021370	0.021827
RS	24	0.528175	1.110975	12646.800900	0.025935	0.026407
RS	25	0.578163	1.110975	13040.478741	0.026743	0.027203
RS	26	0.632129	0.960036	15440.552642	0.031665	0.032153
RS	27	0.690389	0.960036	15665.914567	0.032127	0.032615
RS	28	0.753285	0.855528	17672.744641	0.036242	0.036783
RS	29	0.821187	0.855528	17588.897916	0.036070	0.036653
RS	30	0.894491	0.788359	18801.376716	0.038557	0.039243
RS	31	0.973629	0.788359	18311.635309	0.037553	0.038325
RS	32	1.059065	0.749966	18540.247718	0.038021	0.038924
RS	33	1.151299	0.749966	17642.352830	0.036180	0.037182
RS	34	1.250873	0.733088	16975.553733	0.034813	0.035922
RS	35	1.358370	0.733088	15765.683135	0.032332	0.033513
RS	36	1.474422	0.732911	14471.058205	0.029677	0.030899
RS	37	1.599709	0.732911	13108.776681	0.026883	0.028114
RS	38	1.734965	0.748077	11495.276510	0.023574	0.024755
RS	39	1.880985	0.748077	10157.893815	0.020831	0.021945
RS	40	2.038625	0.777563	8534.716922	0.017503	0.018496
RS	41	2.208809	0.777563	7361.740250	0.015097	0.015979
RS	42	2.392535	0.816313	5976.202654	0.012256	0.013001
RS	43	2.590882	0.816313	5029.867105	0.010315	0.010948
RS	44	2.805013	0.855523	3984.817099	0.008172	0.008688
RS	45	3.036183	0.855523	3262.182376	0.006690	0.007115
RS	46	3.285749	0.886675	2533.994095	0.005197	0.005534
RS	47	3.555175	0.886675	2004.579818	0.004111	0.004379
RS	48	3.846040	0.904817	1521.128959	0.003119	0.003326
RS	49	4.160052	0.904817	1151.489639	0.002361	0.002519
RS	50	4.499051	0.909928	843.565175	0.001730	0.001846
RS	51	4.865027	0.909928	603.617045	0.001238	0.001321
RS	52	5.260126	0.905013	419.814033	0.000861	0.000918
RS	53	5.686665	0.905013	279.932273	0.000574	0.000612
RS	54	6.147147	0.889010	182.064670	0.000373	0.000398
RS	55	6.644272	0.889010	110.977396	0.000228	0.000243
RS	56	7.180957	0.889010	64.645357	0.000133	0.000141
RS	57	7.760349	0.889010	35.857029	0.000074	0.000078
RS	58	8.385847	0.856904	19.330227	0.000040	0.000042
RS	59	9.061119	0.856904	9.329074	0.000019	0.000020
RS	60	9.790128	0.856904	4.223941	0.000009	0.000009
RS	61	10.577148	0.856904	1.785196	0.000004	0.000004
RS	62	11.426797	0.856904	0.700459	0.000001	0.000002
RS	63	12.344057	0.856904	0.372555	0.000001	0.000001
PA	4+25*2+4+6 0.213099941 0.033282186 12.344057149 0.295825528 0.569928464 1.015465121 1.160900884 1.047026926 1.127410712 1.300955022 1.462405635 1.524354646 1.462944802 1.299261011 1.110974982 0.960035799 0.855527764 0.788358642 0.749965580 0.733088178 0.732910859 0.748077422 0.777563421 0.816312606 0.855522922 0.886675268 0.904817381 0.909928134 0.905012637 0.889010345 0.856904096
//
IT	3537
RD	22
LK	-6816852.070772
QD	-478.268780 -> -463.705543
RI	0.0133333980
TR	0.213265	0.033072
MT	12.348625
MM	C_pi: 0.876278, n_recomb: 483773.840633
RS	0	0.000000	0.294838	12700.163594	0.026252	0.038995
RS	1	0.007958	0.294838	13333.307022	0.027561	0.013995
RS	2	0.016550	0.294838	13966.947329	0.028871	0.019943
RS	3	0.025825	0.294838	14595.648592	0.030170	0.020773
RS	4	0.035839	0.565297	8004.235178	0.016545	0.012127
RS	5	0.046649	0.565297	8472.699502	0.017514	0.013559
RS	6	0.058320	1.017808	4998.037445	0.010331	0.008511
RS	7	0.070919	1.017808	5327.944973	0.011013	0.009804
RS	8	0.084522	1.165057	4961.308935	0.010255	0.009680
RS	9	0.099206	1.165057	5287.742618	0.010930	0.010956
RS	10	0.115060	1.042882	6284.046085	0.012990	0.013639
RS	11	0.132175	1.042882	6671.333154	0.013790	0.014749
RS	12	0.150652	1.121772	6580.031771	0.013601	0.014633
RS	13	0.170599	1.121772	6975.949748	0.014420	0.015562
RS	14	0.192134	1.295990	6401.147322	0.013232	0.014292
RS	15	0.215383	1.295990	6785.577132	0.014026	0.015081
RS	16	0.240482	1.459583	6385.059876	0.013198	0.014121
RS	17	0.267579	1.459583	6764.567043	0.013983	0.014860
RS	18	0.296831	1.524343	6855.023157	0.014170	0.014979
RS	19	0.328412	1.524343	7246.778291	0.014980	0.015709
RS	20	0.362507	1.465107	7953.482460	0.016440	0.017114
RS	21	0.399314	1.465107	8370.342972	0.017302	0.017864
RS	22	0.439051	1.300949	9882.327066	0.020428	0.020963
RS	23	0.481950	1.300949	10316.805038	0.021326	0.021809
RS	24	0.528263	1.110937	12537.900825	0.025917	0.026422
RS	25	0.578262	1.110937	12928.042357	0.026723	0.027217
RS	26	0.632240	0.958958	15323.381287	0.031675	0.032203
RS	27	0.690513	0.958958	15545.699855	0.032134	0.032660
RS	28	0.753424	0.854071	17545.184580	0.036267	0.036851
RS	29	0.821342	0.854071	17459.114920	0.036089	0.036711
RS	30	0.894665	0.786763	18664.930370	0.038582	0.039311
RS	31	0.973823	0.786763	18174.373471	0.037568	0.038382
RS	32	1.059281	0.748299	18399.792807	0.038034	0.038979
RS	33	1.151539	0.748299	17503.060944	0.036180	0.037223
RS	34	1.251140	0.731319	16838.587488	0.034807	0.035956
RS	35	1.358668	0.731319	15631.977135	0.032313	0.033533
RS	36	1.474752	0.731033	14343.827282	0.029650	0.030908
RS	37	1.600075	0.731033	12986.846784	0.026845	0.028110
RS	38	1.735372	0.746293	11380.255724	0.023524	0.024734
RS	39	1.881435	0.746293	10050.685269	0.020776	0.021914
RS	40	2.039123	0.776301	8433.908391	0.017434	0.018446
RS	41	2.209360	0.776301	7271.505503	0.015031	0.015929
RS	42	2.393145	0.815985	5893.761650	0.012183	0.012939
RS	43	2.591556	0.815985	4959.506237	0.010252	0.010894
RS	44	2.805758	0.856282	3923.847403	0.008111	0.008633
RS	45	3.037005	0.856282	3212.711700	0.006641	0.007070
RS	46	3.286657	0.888372	2493.737629	0.005155	0.005494
RS	47	3.556176	0.888372	1973.665493	0.004080	0.004349
RS	48	3.847144	0.907106	1497.652630	0.003096	0.003303
RS	49	4.161268	0.907106	1134.573659	0.002345	0.002502
RS	50	4.500391	0.912476	831.663375	0.001719	0.001834
RS	51	4.866502	0.912476	595.684475	0.001231	0.001313
RS	52	5.261750	0.907588	414.720902	0.000857	0.000914
RS	53	5.688452	0.907588	276.858390	0.000572	0.000610
RS	54	6.149112	0.891358	180.320632	0.000373	0.000397
RS	55	6.646433	0.891358	110.052535	0.000227	0.000242
RS	56	7.183332	0.891358	64.193387	0.000133	0.000141
RS	57	7.762959	0.891358	35.658209	0.000074	0.000078
RS	58	8.388714	0.858657	19.261157	0.000040	0.000042
RS	59	9.064268	0.858657	9.307557	0.000019	0.000020
RS	60	9.793585	0.858657	4.219960	0.000009	0.000009
RS	61	10.580943	0.858657	1.786136	0.000004	0.000004
RS	62	11.430960	0.858657	0.701936	0.000001	0.000002
RS	63	12.348625	0.858657	0.374288	0.000001	0.000001
PA	4+25*2+4+6 0.213264962 0.033071938 12.348624766 0.294838386 0.565296806 1.017807736 1.165057017 1.042882059 1.121772454 1.295989791 1.459582846 1.524343016 1.465107320 1.300948627 1.110936840 0.958958183 0.854070984 0.786763243 0.748299111 0.731318686 0.731033108 0.746293153 0.776301316 0.815984859 0.856281700 0.888371541 0.907105795 0.912475921 0.907587658 0.891357658 0.858656955
//
IT	3570
RD	23
LK	-6816823.699321
QD	-476.346190 -> -463.204812
RI	0.0135112387
TR	0.213415	0.032872
MT	12.353530
MM	C_pi: 0.874883, n_recomb: 480128.551510
RS	0	0.000000	0.293948	12644.564515	0.026336	0.038988
RS	1	0.007959	0.293948	13273.847334	0.027646	0.013982
RS	2	0.016551	0.293948	13903.421200	0.028958	0.019929
RS	3	0.025828	0.293948	14527.853150	0.030258	0.020756
RS	4	0.035842	0.560741	8006.510820	0.016676	0.012174
RS	5	0.046654	0.560741	8473.764142	0.017649	0.013619
RS	6	0.058326	1.019947	4947.644357	0.010305	0.008466
RS	7	0.070927	1.019947	5274.385677	0.010985	0.009760
RS	8	0.084531	1.169237	4904.360543	0.010215	0.009628
RS	9	0.099218	1.169237	5227.307590	0.010887	0.010894
RS	10	0.115073	1.039091	6257.240655	0.013032	0.013662
RS	11	0.132191	1.039091	6642.475107	0.013835	0.014770
RS	12	0.150671	1.116647	6557.244640	0.013657	0.014669
RS	13	0.170621	1.116647	6951.210129	0.014478	0.015601
RS	14	0.192160	1.291441	6371.187877	0.013270	0.014315
RS	15	0.215413	1.291441	6753.379130	0.014066	0.015112
RS	16	0.240516	1.456887	6343.855661	0.013213	0.014130
RS	17	0.267618	1.456887	6720.673101	0.013998	0.014876
RS	18	0.296876	1.524203	6798.446583	0.014160	0.014973
RS	19	0.328463	1.524203	7186.945534	0.014969	0.015708
RS	20	0.362564	1.467065	7876.676083	0.016405	0.017093
RS	21	0.399380	1.467065	8289.775326	0.017266	0.017845
RS	22	0.439125	1.302492	9788.996663	0.020388	0.020947
RS	23	0.482034	1.302492	10219.728050	0.021285	0.021793
RS	24	0.528357	1.110856	12435.708076	0.025901	0.026438
RS	25	0.578368	1.110856	12822.500616	0.026706	0.027231
RS	26	0.632359	0.957937	15212.678631	0.031685	0.032251
RS	27	0.690647	0.957937	15432.116755	0.032142	0.032704
RS	28	0.753574	0.852738	17423.628290	0.036290	0.036914
RS	29	0.821509	0.852738	17335.534007	0.036106	0.036766
RS	30	0.894852	0.785330	18534.259288	0.038603	0.039374
RS	31	0.974031	0.785330	18043.150174	0.037580	0.038433
RS	32	1.059513	0.746805	18265.461814	0.038043	0.039029
RS	33	1.151798	0.746805	17370.141142	0.036178	0.037260
RS	34	1.251428	0.729712	16708.396323	0.034800	0.035988
RS	35	1.358987	0.729712	15505.132760	0.032294	0.033551
RS	36	1.475107	0.729289	14223.969894	0.029625	0.030918
RS	37	1.600468	0.729289	12872.062115	0.026810	0.028106
RS	38	1.735808	0.744599	11272.597133	0.023478	0.024715
RS	39	1.881919	0.744599	9950.276960	0.020724	0.021887
RS	40	2.039658	0.775078	8339.714933	0.017370	0.018401
RS	41	2.209952	0.775078	7187.094832	0.014969	0.015883
RS	42	2.393800	0.815641	5816.662809	0.012115	0.012881
RS	43	2.592280	0.815641	4893.619201	0.010192	0.010843
RS	44	2.806557	0.856972	3866.729853	0.008054	0.008580
RS	45	3.037888	0.856972	3166.293461	0.006595	0.007027
RS	46	3.287631	0.889956	2455.936337	0.005115	0.005456
RS	47	3.557250	0.889956	1944.572793	0.004050	0.004320
RS	48	3.848329	0.909260	1475.513272	0.003073	0.003280
RS	49	4.162574	0.909260	1118.573173	0.002330	0.002486
RS	50	4.501830	0.914885	820.365526	0.001709	0.001823
RS	51	4.868086	0.914885	588.123004	0.001225	0.001306
RS	52	5.263493	0.910035	409.837407	0.000854	0.000910
RS	53	5.690371	0.910035	273.893408	0.000570	0.000607
RS	54	6.151223	0.893605	178.621472	0.000372	0.000396
RS	55	6.648754	0.893605	109.143306	0.000227	0.000242
RS	56	7.185883	0.893605	63.743330	0.000133	0.000141
RS	57	7.765762	0.893605	35.456259	0.000074	0.000078
RS	58	8.391793	0.860339	19.187542	0.000040	0.000042
RS	59	9.067650	0.860339	9.282903	0.000019	0.000021
RS	60	9.797298	0.860339	4.214109	0.000009	0.000009
RS	61	10.585018	0.860339	1.786086	0.000004	0.000004
RS	62	11.435432	0.860339	0.702942	0.000001	0.000002
RS	63	12.353530	0.860339	0.375704	0.000001	0.000001
PA	4+25*2+4+6 0.213415124 0.032871500 12.353529706 0.293948013 0.560741334 1.019947489 1.169236919 1.039090758 1.116647015 1.291441487 1.456886607 1.524203459 1.467064846 1.302491957 1.110856320 0.957937107 0.852738452 0.785329764 0.746804762 0.729712482 0.729288795 0.744599258 0.775078277 0.815640902 0.856972453 0.889955837 0.909260069 0.914884649 0.910034548 0.893605230 0.860339291
//
IT	3809
RD	24
LK	-6816798.097734
QD	-474.902716 -> -463.047546
RI	0.0136847611
TR	0.213549	0.032680
MT	12.358996
MM	C_pi: 0.873592, n_recomb: 476677.444915
RS	0	0.000000	0.293141	12590.254126	0.026413	0.038981
RS	1	0.007960	0.293141	13215.854855	0.027725	0.013969
RS	2	0.016553	0.293141	13841.560386	0.029038	0.019915
RS	3	0.025830	0.293141	14461.941941	0.030339	0.020737
RS	4	0.035846	0.556272	8011.177207	0.016806	0.012222
RS	5	0.046659	0.556272	8477.366262	0.017784	0.013680
RS	6	0.058332	1.021893	4900.615081	0.010281	0.008425
RS	7	0.070935	1.021893	5224.398985	0.010960	0.009719
RS	8	0.084541	1.173420	4849.985766	0.010175	0.009577
RS	9	0.099230	1.173420	5169.611245	0.010845	0.010834
RS	10	0.115088	1.035611	6231.180844	0.013072	0.013684
RS	11	0.132208	1.035611	6614.446326	0.013876	0.014790
RS	12	0.150692	1.111995	6534.502360	0.013708	0.014701
RS	13	0.170646	1.111995	6926.574829	0.014531	0.015637
RS	14	0.192188	1.287286	6342.138870	0.013305	0.014337
RS	15	0.215446	1.287286	6722.188573	0.014102	0.015140
RS	16	0.240554	1.454341	6304.958364	0.013227	0.014139
RS	17	0.267661	1.454341	6679.241477	0.014012	0.014891
RS	18	0.296926	1.523977	6745.602067	0.014151	0.014969
RS	19	0.328520	1.523977	7131.052383	0.014960	0.015709
RS	20	0.362629	1.468863	7804.786034	0.016373	0.017074
RS	21	0.399453	1.468863	8214.355110	0.017233	0.017829
RS	22	0.439208	1.303923	9701.461788	0.020352	0.020932
RS	23	0.482127	1.303923	10128.664832	0.021248	0.021780
RS	24	0.528462	1.110755	12339.691479	0.025887	0.026455
RS	25	0.578486	1.110755	12723.314449	0.026692	0.027247
RS	26	0.632491	0.956980	15108.036556	0.031694	0.032298
RS	27	0.690795	0.956980	15324.749224	0.032149	0.032746
RS	28	0.753740	0.851532	17307.731586	0.036309	0.036973
RS	29	0.821695	0.851532	17217.797853	0.036120	0.036818
RS	30	0.895060	0.784055	18409.080973	0.038620	0.039431
RS	31	0.974263	0.784055	17917.656927	0.037589	0.038480
RS	32	1.059771	0.745481	18136.866915	0.038049	0.039074
RS	33	1.152085	0.745481	17243.187403	0.036174	0.037293
RS	34	1.251748	0.728268	16584.564189	0.034792	0.036017
RS	35	1.359343	0.728268	15384.718109	0.032275	0.033567
RS	36	1.475502	0.727681	14110.938924	0.029603	0.030928
RS	37	1.600907	0.727681	12763.896275	0.026777	0.028104
RS	38	1.736294	0.743005	11171.715456	0.023437	0.024699
RS	39	1.882457	0.743005	9856.137395	0.020677	0.021863
RS	40	2.040255	0.773909	8251.605506	0.017311	0.018359
RS	41	2.210612	0.773909	7108.049644	0.014912	0.015840
RS	42	2.394530	0.815300	5744.480364	0.012051	0.012827
RS	43	2.593087	0.815300	4831.857816	0.010137	0.010795
RS	44	2.807448	0.857618	3813.167311	0.007999	0.008531
RS	45	3.038872	0.857618	3122.699216	0.006551	0.006986
RS	46	3.288717	0.891456	2420.405042	0.005078	0.005420
RS	47	3.558448	0.891456	1917.171232	0.004022	0.004293
RS	48	3.849649	0.911305	1454.625761	0.003052	0.003258
RS	49	4.164029	0.911305	1103.433558	0.002315	0.002471
RS	50	4.503433	0.917183	809.635639	0.001698	0.001812
RS	51	4.869852	0.917183	580.913568	0.001219	0.001299
RS	52	5.265437	0.912383	405.154721	0.000850	0.000905
RS	53	5.692509	0.912383	271.034815	0.000569	0.000605
RS	54	6.153575	0.895783	176.967778	0.000371	0.000395
RS	55	6.651340	0.895783	108.251435	0.000227	0.000241
RS	56	7.188726	0.895783	63.296998	0.000133	0.000141
RS	57	7.768886	0.895783	35.252634	0.000074	0.000078
RS	58	8.395225	0.861995	19.110193	0.000040	0.000043
RS	59	9.071418	0.861995	9.255746	0.000019	0.000021
RS	60	9.801435	0.861995	4.206789	0.000009	0.000009
RS	61	10.589559	0.861995	1.785266	0.000004	0.000004
RS	62	11.440415	0.861995	0.703585	0.000001	0.000002
RS	63	12.358996	0.861995	0.376877	0.000001	0.000001
PA	4+25*2+4+6 0.213548677 0.032680054 12.358996203 0.293140660 0.556272307 1.021892884 1.173419551 1.035610527 1.111995455 1.287286019 1.454341148 1.523976971 1.468862692 1.303922917 1.110754552 0.956979696 0.851531561 0.784055054 0.745481478 0.728267777 0.727681485 0.743005071 0.773908906 0.815300250 0.857618099 0.891455698 0.911304780 0.917182873 0.912383022 0.895783475 0.861995488
//
IT	3246
RD	25
LK	-6816775.002776
QD	-473.882955 -> -463.190818
RI	0.0138534417
TR	0.213667	0.032497
MT	12.364937
MM	C_pi: 0.872402, n_recomb: 473411.726161
RS	0	0.000000	0.292411	12537.261296	0.026483	0.038974
RS	1	0.007961	0.292411	13159.352374	0.027797	0.013956
RS	2	0.016555	0.292411	13781.380384	0.029111	0.019900
RS	3	0.025833	0.292411	14397.921840	0.030413	0.020715
RS	4	0.035850	0.551914	8017.761882	0.016936	0.012271
RS	5	0.046664	0.551914	8483.012400	0.017919	0.013741
RS	6	0.058340	1.023665	4856.702502	0.010259	0.008385
RS	7	0.070944	1.023665	5177.723086	0.010937	0.009681
RS	8	0.084552	1.177592	4798.110324	0.010135	0.009527
RS	9	0.099244	1.177592	5114.573636	0.010804	0.010775
RS	10	0.115104	1.032407	6205.970500	0.013109	0.013704
RS	11	0.132228	1.032407	6587.352900	0.013915	0.014809
RS	12	0.150714	1.107774	6511.941102	0.013755	0.014730
RS	13	0.170672	1.107774	6902.183401	0.014580	0.015669
RS	14	0.192219	1.283504	6313.974930	0.013337	0.014356
RS	15	0.215481	1.283504	6691.976308	0.014136	0.015166
RS	16	0.240595	1.451953	6268.206477	0.013240	0.014147
RS	17	0.267709	1.451953	6640.100883	0.014026	0.014906
RS	18	0.296980	1.523692	6696.188076	0.014145	0.014966
RS	19	0.328582	1.523692	7078.782717	0.014953	0.015711
RS	20	0.362699	1.470528	7737.442025	0.016344	0.017057
RS	21	0.399532	1.470528	8143.697494	0.017202	0.017814
RS	22	0.439297	1.305261	9619.314958	0.020319	0.020920
RS	23	0.482228	1.305261	10043.196815	0.021215	0.021768
RS	24	0.528576	1.110636	12249.529441	0.025875	0.026472
RS	25	0.578614	1.110636	12630.155619	0.026679	0.027263
RS	26	0.632636	0.956083	15009.207595	0.031704	0.032342
RS	27	0.690957	0.956083	15223.344017	0.032157	0.032786
RS	28	0.753921	0.850438	17197.423025	0.036327	0.037028
RS	29	0.821898	0.850438	17105.815700	0.036133	0.036866
RS	30	0.895285	0.782924	18289.373517	0.038633	0.039483
RS	31	0.974515	0.782924	17797.837893	0.037595	0.038523
RS	32	1.060052	0.744312	18013.998255	0.038051	0.039115
RS	33	1.152398	0.744312	17122.139494	0.036168	0.037323
RS	34	1.252095	0.726971	16466.907148	0.034783	0.036044
RS	35	1.359729	0.726971	15270.519066	0.032256	0.033582
RS	36	1.475931	0.726199	14004.462715	0.029582	0.030938
RS	37	1.601383	0.726199	12662.065224	0.026746	0.028102
RS	38	1.736822	0.741502	11077.261333	0.023399	0.024686
RS	39	1.883042	0.741502	9767.934428	0.020633	0.021841
RS	40	2.040902	0.772789	8169.220926	0.017256	0.018321
RS	41	2.211329	0.772789	7034.051759	0.014858	0.015800
RS	42	2.395323	0.814962	5676.898844	0.011991	0.012777
RS	43	2.593963	0.814962	4773.961547	0.010084	0.010750
RS	44	2.808416	0.858221	3762.928026	0.007949	0.008484
RS	45	3.039941	0.858221	3081.751102	0.006510	0.006948
RS	46	3.289896	0.892876	2387.001473	0.005042	0.005386
RS	47	3.559749	0.892876	1891.361072	0.003995	0.004267
RS	48	3.851084	0.913247	1434.918856	0.003031	0.003238
RS	49	4.165610	0.913247	1089.111310	0.002301	0.002456
RS	50	4.505174	0.919371	799.453780	0.001689	0.001802
RS	51	4.871770	0.919371	574.046658	0.001213	0.001293
RS	52	5.267548	0.914633	400.670034	0.000846	0.000901
RS	53	5.694832	0.914633	268.282957	0.000567	0.000603
RS	54	6.156130	0.897887	175.362196	0.000370	0.000394
RS	55	6.654150	0.897887	107.379005	0.000227	0.000241
RS	56	7.191815	0.897887	62.855868	0.000133	0.000141
RS	57	7.772280	0.897887	35.048288	0.000074	0.000078
RS	58	8.398954	0.863612	19.029826	0.000040	0.000043
RS	59	9.075514	0.863612	9.226374	0.000019	0.000021
RS	60	9.805931	0.863612	4.198103	0.000009	0.000009
RS	61	10.594494	0.863612	1.783705	0.000004	0.000004
RS	62	11.445830	0.863612	0.703870	0.000001	0.000002
RS	63	12.364937	0.863612	0.377803	0.000001	0.000001
PA	4+25*2+4+6 0.213666988 0.032497280 12.364936578 0.292411146 0.551913763 1.023664622 1.177591967 1.032407133 1.107774209 1.283504238 1.451952789 1.523692109 1.470527563 1.305260943 1.110635910 0.956083476 0.850438395 0.782924481 0.744311971 0.726971089 0.726199163 0.741502163 0.772788536 0.814962413 0.858221291 0.892875888 0.913246703 0.919371357 0.914633143 0.897887153 0.863611716
//
