# Supplementary material for: African bushpigs exhibit porous species boundaries and appeared in Madagascar concurrently with human arrival
Source: Nat Commun. 2024 Jan 3;15:172. doi: 10.1038/s41467-023-44105-1 (PMC10764920; doi:10.1038/s41467-023-44105-1)
Supplement: Supplementary file 9 — Source Data [file 41467_2023_44105_MOESM9_ESM.zip › sourceData/Fig3a.psmc/RRivNIG46518.psmc]

CC
CC	Brief Description of the file format:
CC	  CC  comments
CC	  MM  useful-messages
CC	  RD  round-of-iterations
CC	  LL  \log[P(sequence)]
CC	  QD  Q-before-opt Q-after-opt
CC	  TR  \theta_0 \rho_0
CC	  RS  k t_k \lambda_k \pi_k \sum_{l\not=k}A_{kl} A_{kk}
CC	  DC  begin end best-k t_k+\Delta_k max-prob
CC
MM	Version: 0.6.5-r67
MM	pattern:4+25*2+4+6, n:63, n_free_lambdas:28
MM	n_iterations:25, skip:1, max_t:15, theta/rho:5
MM	is_decoding:0
MM	n_seqs:16, sum_L:17321443, sum_n:2885598
RD	0
LK	0.000000
QD	0.000000 -> 0.000000
RI	inf
TR	0.182231	0.036446
MT	15.000000
MM	C_pi: 1.000000, n_recomb: 620001.955770
RS	0	0.000000	1.000000	5027.129264	0.008108	0.000000
RS	1	0.008290	1.000000	5397.916250	0.008706	0.000000
RS	2	0.017266	1.000000	5791.980740	0.009342	0.000000
RS	3	0.026987	1.000000	6210.086663	0.010016	0.000000
RS	4	0.037514	1.000000	6652.891008	0.010730	0.000000
RS	5	0.048914	1.000000	7120.913220	0.011485	0.000000
RS	6	0.061258	1.000000	7614.500105	0.012281	0.000000
RS	7	0.074626	1.000000	8133.785972	0.013119	0.000000
RS	8	0.089102	1.000000	8678.647743	0.013998	0.000000
RS	9	0.104778	1.000000	9248.654910	0.014917	0.000000
RS	10	0.121753	1.000000	9843.014345	0.015876	0.000000
RS	11	0.140135	1.000000	10460.510146	0.016872	0.000000
RS	12	0.160042	1.000000	11099.438969	0.017902	0.000000
RS	13	0.181598	1.000000	11757.541618	0.018964	0.000000
RS	14	0.204942	1.000000	12431.932048	0.020051	0.000000
RS	15	0.230221	1.000000	13119.025451	0.021160	0.000000
RS	16	0.257595	1.000000	13814.467648	0.022281	0.000000
RS	17	0.287238	1.000000	14513.068707	0.023408	0.000000
RS	18	0.319339	1.000000	15208.744479	0.024530	0.000000
RS	19	0.354100	1.000000	15894.470550	0.025636	0.000000
RS	20	0.391744	1.000000	16562.254040	0.026713	0.000000
RS	21	0.432507	1.000000	17203.129539	0.027747	0.000000
RS	22	0.476650	1.000000	17807.186297	0.028721	0.000000
RS	23	0.524453	1.000000	18363.634451	0.029619	0.000000
RS	24	0.576218	1.000000	18860.918466	0.030421	0.000000
RS	25	0.632274	1.000000	19286.885900	0.031108	0.000000
RS	26	0.692977	1.000000	19629.018972	0.031660	0.000000
RS	27	0.758711	1.000000	19874.734933	0.032056	0.000000
RS	28	0.829896	1.000000	20011.758757	0.032277	0.000000
RS	29	0.906981	1.000000	20028.567986	0.032304	0.000000
RS	30	0.990456	1.000000	19914.904476	0.032121	0.000000
RS	31	1.080851	1.000000	19662.341343	0.031713	0.000000
RS	32	1.178739	1.000000	19264.885592	0.031072	0.000000
RS	33	1.284742	1.000000	18719.588108	0.030193	0.000000
RS	34	1.399532	1.000000	18027.123420	0.029076	0.000000
RS	35	1.523838	1.000000	17192.292900	0.027729	0.000000
RS	36	1.658449	1.000000	16224.398010	0.026168	0.000000
RS	37	1.804218	1.000000	15137.426443	0.024415	0.000000
RS	38	1.962071	1.000000	13949.995384	0.022500	0.000000
RS	39	2.133009	1.000000	12685.004203	0.020460	0.000000
RS	40	2.318118	1.000000	11368.965243	0.018337	0.000000
RS	41	2.518571	1.000000	10031.006484	0.016179	0.000000
RS	42	2.735641	1.000000	8701.573049	0.014035	0.000000
RS	43	2.970706	1.000000	7410.893440	0.011953	0.000000
RS	44	3.225257	1.000000	6187.316551	0.009980	0.000000
RS	45	3.500909	1.000000	5055.660815	0.008154	0.000000
RS	46	3.799411	1.000000	4035.739717	0.006509	0.000000
RS	47	4.122659	1.000000	3141.231049	0.005066	0.000000
RS	48	4.472702	1.000000	2379.035141	0.003837	0.000000
RS	49	4.851763	1.000000	1749.218160	0.002821	0.000000
RS	50	5.262247	1.000000	1245.564397	0.002009	0.000000
RS	51	5.706758	1.000000	856.676484	0.001382	0.000000
RS	52	6.188118	1.000000	567.480030	0.000915	0.000000
RS	53	6.709380	1.000000	360.927156	0.000582	0.000000
RS	54	7.273854	1.000000	219.667154	0.000354	0.000000
RS	55	7.885120	1.000000	127.470238	0.000206	0.000000
RS	56	8.547059	1.000000	70.249388	0.000113	0.000000
RS	57	9.263869	1.000000	36.611564	0.000059	0.000000
RS	58	10.040101	1.000000	17.961248	0.000029	0.000000
RS	59	10.880679	1.000000	8.253424	0.000013	0.000000
RS	60	11.790939	1.000000	3.533225	0.000006	0.000000
RS	61	12.776655	1.000000	1.400931	0.000002	0.000000
RS	62	13.844085	1.000000	0.511250	0.000001	0.000000
RS	63	15.000000	1.000000	0.240575	0.000000	0.000000
PA	4+25*2+4+6 0.182230864 0.036446173 15.000000000 1.000000000 1.000000000 1.000000000 1.000000000 1.000000000 1.000000000 1.000000000 1.000000000 1.000000000 1.000000000 1.000000000 1.000000000 1.000000000 1.000000000 1.000000000 1.000000000 1.000000000 1.000000000 1.000000000 1.000000000 1.000000000 1.000000000 1.000000000 1.000000000 1.000000000 1.000000000 1.000000000 1.000000000
//
IT	4842
RD	1
LK	-6729928.267034
QD	-6885.734839 -> -2315.174255
RI	0.0644003475
TR	0.194538	0.037126
MT	13.938303
MM	C_pi: 1.072610, n_recomb: 676298.336678
RS	0	0.000000	0.580548	9260.730440	0.013693	0.071823
RS	1	0.008164	0.580548	9872.832420	0.014598	0.053526
RS	2	0.016995	0.580548	10512.958836	0.015545	0.014487
RS	3	0.026547	0.580548	11180.286573	0.016532	0.013948
RS	4	0.036879	0.903005	7659.790813	0.011326	0.013066
RS	5	0.048055	0.903005	8180.903720	0.012097	0.011554
RS	6	0.060142	1.142608	6908.561630	0.010215	0.010228
RS	7	0.073217	1.142608	7386.003567	0.010921	0.009409
RS	8	0.087359	1.295161	6965.194085	0.010299	0.009267
RS	9	0.102656	1.295161	7444.017519	0.011007	0.009543
RS	10	0.119202	1.362410	7558.227054	0.011176	0.010003
RS	11	0.137098	1.362410	8067.088888	0.011928	0.010501
RS	12	0.156456	1.384795	8462.860568	0.012514	0.010982
RS	13	0.177394	1.384795	9014.522751	0.013329	0.011502
RS	14	0.200041	1.383963	9595.851060	0.014189	0.012037
RS	15	0.224538	1.383963	10194.654394	0.015074	0.012558
RS	16	0.251034	1.367301	10945.376076	0.016184	0.013088
RS	17	0.279694	1.367301	11589.928274	0.017137	0.013680
RS	18	0.310694	1.333941	12553.703204	0.018562	0.014388
RS	19	0.344225	1.333941	13236.565074	0.019572	0.015247
RS	20	0.380493	1.285666	14442.538801	0.021355	0.016282
RS	21	0.419723	1.285666	15144.840827	0.022394	0.017506
RS	22	0.462155	1.228435	16565.477658	0.024494	0.018916
RS	23	0.508051	1.228435	17249.857210	0.025506	0.020485
RS	24	0.557695	1.169825	18783.600716	0.027774	0.022171
RS	25	0.611392	1.169825	19389.485827	0.028670	0.023922
RS	26	0.669473	1.115613	20880.566563	0.030875	0.025678
RS	27	0.732296	1.115613	21325.612918	0.031533	0.027375
RS	28	0.800248	1.068887	22593.797177	0.033408	0.028945
RS	29	0.873748	1.068887	22783.054752	0.033688	0.030317
RS	30	0.953248	1.030798	23652.074487	0.034973	0.031423
RS	31	1.039240	1.030798	23494.883001	0.034740	0.032203
RS	32	1.132252	1.001318	23825.724792	0.035230	0.032609
RS	33	1.232858	1.001318	23257.834707	0.034390	0.032606
RS	34	1.341678	0.979718	22981.288774	0.033981	0.032178
RS	35	1.459382	0.979718	21986.523327	0.032510	0.031326
RS	36	1.586696	0.964890	21122.907562	0.031233	0.030070
RS	37	1.724405	0.964890	19747.200587	0.029199	0.028447
RS	38	1.873357	0.955558	18406.230065	0.027216	0.026508
RS	39	2.034470	0.955558	16758.010106	0.024779	0.024318
RS	40	2.208736	0.950330	15119.188868	0.022356	0.021950
RS	41	2.397231	0.950330	13353.243231	0.019745	0.019483
RS	42	2.601115	0.947783	11627.819837	0.017193	0.016994
RS	43	2.821645	0.947783	9915.738372	0.014662	0.014553
RS	44	3.060180	0.946596	8302.350588	0.012276	0.012225
RS	45	3.318190	0.946596	6797.343577	0.010051	0.010061
RS	46	3.597264	0.945640	5444.825193	0.008051	0.008101
RS	47	3.899124	0.945640	4250.516252	0.006285	0.006371
RS	48	4.225629	0.944123	3235.369221	0.004784	0.004884
RS	49	4.578790	0.944123	2388.194418	0.003531	0.003640
RS	50	4.960786	0.941755	1712.197983	0.002532	0.002631
RS	51	5.373969	0.941755	1183.158653	0.001749	0.001838
RS	52	5.820886	0.938683	790.230837	0.001168	0.001237
RS	53	6.304290	0.938683	505.211165	0.000747	0.000800
RS	54	6.827163	0.934258	310.510221	0.000459	0.000495
RS	55	7.392724	0.934258	181.043925	0.000268	0.000291
RS	56	8.004460	0.934258	100.376315	0.000148	0.000163
RS	57	8.666141	0.934258	52.703847	0.000078	0.000086
RS	58	9.381844	0.927397	26.214915	0.000039	0.000043
RS	59	10.155980	0.927397	12.101392	0.000018	0.000020
RS	60	10.993320	0.927397	5.212335	0.000008	0.000009
RS	61	11.899023	0.927397	2.083058	0.000003	0.000003
RS	62	12.878672	0.927397	0.767730	0.000001	0.000001
RS	63	13.938303	0.927397	0.367944	0.000001	0.000001
PA	4+25*2+4+6 0.194537518 0.037125705 13.938302994 0.580547810 0.903005123 1.142607629 1.295160770 1.362409592 1.384795189 1.383962631 1.367300928 1.333940506 1.285666466 1.228434503 1.169824600 1.115612924 1.068886757 1.030797958 1.001318455 0.979718208 0.964889586 0.955558300 0.950330496 0.947782516 0.946595669 0.945640087 0.944122791 0.941754580 0.938682914 0.934258461 0.927396834
//
IT	4293
RD	2
LK	-6723662.007312
QD	-1846.447364 -> -1056.214003
RI	0.0486269942
TR	0.200513	0.037200
MT	13.456712
MM	C_pi: 1.063605, n_recomb: 672047.573818
RS	0	0.000000	0.418181	12649.811101	0.018823	0.075585
RS	1	0.008104	0.418181	13404.146564	0.019945	0.051077
RS	2	0.016866	0.418181	14180.456648	0.021100	0.016168
RS	3	0.026337	0.418181	14975.458874	0.022283	0.017633
RS	4	0.036576	0.790172	8405.956026	0.012508	0.012151
RS	5	0.047645	0.790172	8957.652515	0.013329	0.011998
RS	6	0.059611	1.131079	6677.189729	0.009936	0.009255
RS	7	0.072546	1.131079	7134.742457	0.010616	0.009300
RS	8	0.086530	1.371740	6287.558573	0.009356	0.008729
RS	9	0.101648	1.371740	6721.602519	0.010002	0.009516
RS	10	0.117990	1.486977	6626.042665	0.009859	0.009853
RS	11	0.135657	1.486977	7077.460674	0.010531	0.010571
RS	12	0.154756	1.537641	7305.096036	0.010870	0.010979
RS	13	0.175403	1.537641	7790.679669	0.011592	0.011569
RS	14	0.197723	1.556930	8197.378565	0.012198	0.012075
RS	15	0.221852	1.556930	8724.048120	0.012981	0.012460
RS	16	0.247936	1.550754	9309.376889	0.013852	0.012944
RS	17	0.276135	1.550754	9880.615434	0.014702	0.013304
RS	18	0.306618	1.508441	10761.830241	0.016013	0.014095
RS	19	0.339573	1.508441	11379.787233	0.016933	0.014676
RS	20	0.375198	1.431899	12645.181361	0.018816	0.015974
RS	21	0.413710	1.431899	13302.644694	0.019794	0.016873
RS	22	0.455344	1.335849	14950.607327	0.022246	0.018739
RS	23	0.500351	1.335849	15619.076924	0.023241	0.019920
RS	24	0.549007	1.238222	17528.226940	0.026082	0.022212
RS	25	0.601606	1.238222	18147.972183	0.027004	0.023509
RS	26	0.658467	1.150805	20108.651262	0.029921	0.025957
RS	27	0.719937	1.150805	20587.666028	0.030634	0.027155
RS	28	0.786389	1.078475	22346.486527	0.033251	0.029422
RS	29	0.858226	1.078475	22571.461080	0.033586	0.030277
RS	30	0.935885	1.022089	23873.773034	0.035524	0.031999
RS	31	1.019838	1.022089	23733.354880	0.035315	0.032276
RS	32	1.110595	0.980531	24378.399668	0.036275	0.033148
RS	33	1.208708	0.980531	23794.039964	0.035405	0.032687
RS	34	1.314772	0.951819	23685.985623	0.035245	0.032550
RS	35	1.429432	0.951819	22640.174559	0.033688	0.031317
RS	36	1.553385	0.933687	21812.747249	0.032457	0.030199
RS	37	1.687383	0.933687	20363.537278	0.030301	0.028291
RS	38	1.832241	0.923855	18969.508211	0.028226	0.026391
RS	39	1.988840	0.923855	17244.697770	0.025660	0.024023
RS	40	2.158129	0.919987	15516.986192	0.023089	0.021658
RS	41	2.341139	0.919987	13688.264150	0.020368	0.019113
RS	42	2.538981	0.919757	11880.484802	0.017678	0.016636
RS	43	2.752857	0.919757	10126.664988	0.015068	0.014192
RS	44	2.984066	0.921018	8457.119849	0.012584	0.011902
RS	45	3.234014	0.921018	6928.344640	0.010309	0.009776
RS	46	3.504219	0.921922	5545.268159	0.008251	0.007870
RS	47	3.796322	0.921922	4336.876926	0.006453	0.006188
RS	48	4.112099	0.921180	3306.276295	0.004920	0.004753
RS	49	4.453468	0.921180	2447.800575	0.003642	0.003547
RS	50	4.822503	0.918423	1761.754853	0.002621	0.002575
RS	51	5.221447	0.918423	1222.106631	0.001818	0.001803
RS	52	5.652723	0.914071	820.848520	0.001221	0.001221
RS	53	6.118951	0.914071	527.109291	0.000784	0.000792
RS	54	6.622966	0.907309	326.283459	0.000486	0.000493
RS	55	7.167827	0.907309	191.059571	0.000284	0.000292
RS	56	7.756848	0.907309	106.466551	0.000158	0.000164
RS	57	8.393605	0.907309	56.233169	0.000084	0.000087
RS	58	9.081968	0.896547	28.246397	0.000042	0.000044
RS	59	9.826119	0.896547	13.092945	0.000019	0.000020
RS	60	10.630580	0.896547	5.667715	0.000008	0.000009
RS	61	11.500239	0.896547	2.278694	0.000003	0.000004
RS	62	12.440379	0.896547	0.845847	0.000001	0.000001
RS	63	13.456712	0.896547	0.410507	0.000001	0.000001
PA	4+25*2+4+6 0.200513304 0.037200039 13.456712039 0.418181436 0.790172111 1.131078794 1.371740170 1.486976905 1.537641197 1.556930243 1.550753725 1.508440767 1.431899354 1.335849419 1.238221677 1.150805115 1.078475077 1.022089097 0.980531382 0.951818585 0.933686849 0.923855383 0.919987378 0.919756942 0.921018224 0.921922339 0.921179614 0.918422583 0.914071241 0.907308595 0.896547038
//
IT	4563
RD	3
LK	-6722439.088704
QD	-1203.625202 -> -912.414622
RI	0.0421997696
TR	0.203881	0.036956
MT	13.203947
MM	C_pi: 1.044625, n_recomb: 656041.087733
RS	0	0.000000	0.353826	14518.354882	0.022130	0.077328
RS	1	0.008072	0.353826	15324.715734	0.023359	0.049787
RS	2	0.016796	0.353826	16145.112013	0.024610	0.017052
RS	3	0.026224	0.353826	16974.485786	0.025874	0.019505
RS	4	0.036413	0.725701	8751.220138	0.013339	0.011718
RS	5	0.047425	0.725701	9311.493011	0.014193	0.012239
RS	6	0.059325	1.103255	6528.597466	0.009952	0.008774
RS	7	0.072186	1.103255	6972.273916	0.010628	0.009253
RS	8	0.086085	1.377202	5967.299777	0.009096	0.008451
RS	9	0.101106	1.377202	6378.070424	0.009722	0.009499
RS	10	0.117340	1.508434	6221.921780	0.009484	0.009769
RS	11	0.134884	1.508434	6645.535935	0.010130	0.010636
RS	12	0.153844	1.575020	6793.409365	0.010355	0.010980
RS	13	0.174335	1.575020	7245.937890	0.011045	0.011674
RS	14	0.196480	1.617510	7519.105629	0.011461	0.012069
RS	15	0.220413	1.617510	8005.614494	0.012203	0.012449
RS	16	0.246277	1.634829	8423.916917	0.012841	0.012789
RS	17	0.274229	1.634829	8948.203361	0.013640	0.013083
RS	18	0.304438	1.599833	9697.412890	0.014782	0.013823
RS	19	0.337085	1.599833	10266.485523	0.015649	0.014298
RS	20	0.372367	1.510628	11483.593975	0.017504	0.015685
RS	21	0.410497	1.510628	12097.759023	0.018441	0.016440
RS	22	0.451706	1.390087	13803.848836	0.021041	0.018546
RS	23	0.496240	1.390087	14441.434437	0.022013	0.019546
RS	24	0.544370	1.266884	16504.490216	0.025158	0.022193
RS	25	0.596385	1.266884	17108.024598	0.026078	0.023280
RS	26	0.652599	1.158507	19284.436441	0.029395	0.026143
RS	27	0.713350	1.158507	19757.695067	0.030117	0.027117
RS	28	0.779005	1.071112	21746.241410	0.033148	0.029792
RS	29	0.849960	1.071112	21966.635584	0.033484	0.030420
RS	30	0.926643	1.004993	23461.515344	0.035762	0.032474
RS	31	1.009515	1.004993	23308.345020	0.035529	0.032528
RS	32	1.099077	0.957978	24072.114103	0.036693	0.033608
RS	33	1.195869	0.957978	23463.759424	0.035766	0.032940
RS	34	1.300474	0.927050	23392.521938	0.035657	0.032877
RS	35	1.413524	0.927050	22318.088078	0.034019	0.031466
RS	36	1.535698	0.909107	21466.483605	0.032721	0.030318
RS	37	1.667735	0.909107	19997.904248	0.030483	0.028278
RS	38	1.810430	0.901196	18556.076111	0.028285	0.026298
RS	39	1.964644	0.901196	16834.963892	0.025661	0.023855
RS	40	2.131306	0.900355	15072.125796	0.022974	0.021415
RS	41	2.311421	0.900355	13275.821262	0.020236	0.018852
RS	42	2.506076	0.903614	11465.409093	0.017477	0.016338
RS	43	2.716443	0.903614	9766.698007	0.014887	0.013920
RS	44	2.943792	0.908197	8125.632554	0.012386	0.011635
RS	45	3.189493	0.908197	6660.221017	0.010152	0.009557
RS	46	3.455027	0.911652	5321.491488	0.008112	0.007684
RS	47	3.741996	0.911652	4169.224064	0.006355	0.006049
RS	48	4.052129	0.912265	3181.059466	0.004849	0.004652
RS	49	4.387297	0.912265	2361.947878	0.003600	0.003480
RS	50	4.749521	0.909637	1705.415314	0.002600	0.002534
RS	51	5.140983	0.909637	1187.492083	0.001810	0.001780
RS	52	5.564046	0.904494	801.563345	0.001222	0.001211
RS	53	6.021259	0.904494	516.946017	0.000788	0.000788
RS	54	6.515379	0.896008	322.022389	0.000491	0.000495
RS	55	7.049385	0.896008	189.368609	0.000289	0.000293
RS	56	7.626498	0.896008	106.034228	0.000162	0.000166
RS	57	8.250196	0.896008	56.310752	0.000086	0.000089
RS	58	8.924240	0.882269	28.525042	0.000043	0.000045
RS	59	9.652694	0.882269	13.275270	0.000020	0.000021
RS	60	10.439951	0.882269	5.773338	0.000009	0.000009
RS	61	11.290756	0.882269	2.333562	0.000004	0.000004
RS	62	12.210240	0.882269	0.871516	0.000001	0.000001
RS	63	13.203947	0.882269	0.427358	0.000001	0.000001
PA	4+25*2+4+6 0.203881435 0.036956421 13.203946955 0.353826043 0.725701453 1.103255301 1.377201877 1.508434050 1.575019960 1.617510262 1.634828507 1.599832561 1.510628309 1.390087217 1.266883516 1.158507323 1.071111946 1.004993130 0.957977522 0.927050402 0.909107332 0.901196355 0.900354507 0.903613900 0.908196928 0.911652244 0.912265420 0.909636671 0.904493585 0.896008079 0.882269108
//
IT	4378
RD	4
LK	-6721923.388256
QD	-1066.553459 -> -874.600754
RI	0.0394766117
TR	0.206056	0.036559
MT	13.057934
MM	C_pi: 1.029042, n_recomb: 639612.244312
RS	0	0.000000	0.325885	15325.272341	0.023960	0.078119
RS	1	0.008053	0.325885	16141.726657	0.025237	0.049180
RS	2	0.016755	0.325885	16966.736875	0.026527	0.017463
RS	3	0.026158	0.325885	17794.315304	0.027820	0.020356
RS	4	0.036317	0.690974	8858.752824	0.013850	0.011538
RS	5	0.047296	0.690974	9417.248306	0.014723	0.012362
RS	6	0.059158	1.083105	6399.569668	0.010005	0.008538
RS	7	0.071975	1.083105	6832.009073	0.010681	0.009209
RS	8	0.085825	1.364992	5790.054815	0.009052	0.008325
RS	9	0.100790	1.364992	6187.158132	0.009673	0.009492
RS	10	0.116960	1.493669	6039.844781	0.009443	0.009772
RS	11	0.134432	1.493669	6449.458362	0.010083	0.010723
RS	12	0.153311	1.565178	6567.989354	0.010269	0.011044
RS	13	0.173711	1.565178	7004.069267	0.010950	0.011820
RS	14	0.195754	1.627191	7178.909654	0.011224	0.012098
RS	15	0.219572	1.627191	7643.283928	0.011950	0.012509
RS	16	0.245308	1.671218	7915.672879	0.012376	0.012676
RS	17	0.273116	1.671218	8410.804168	0.013150	0.012964
RS	18	0.303164	1.651152	9032.233783	0.014121	0.013597
RS	19	0.335632	1.651152	9567.906398	0.014959	0.014033
RS	20	0.370715	1.558072	10716.365788	0.016754	0.015432
RS	21	0.408623	1.558072	11298.114874	0.017664	0.016120
RS	22	0.449584	1.421397	13013.255947	0.020346	0.018365
RS	23	0.493843	1.421397	13624.523404	0.021301	0.019272
RS	24	0.541667	1.280198	15766.170127	0.024650	0.022156
RS	25	0.593342	1.280198	16351.395466	0.025565	0.023136
RS	26	0.649179	1.157310	18650.856534	0.029160	0.026287
RS	27	0.709512	1.157310	19111.023936	0.029879	0.027147
RS	28	0.774704	1.059953	21231.184987	0.033194	0.030105
RS	29	0.845146	1.059953	21437.464129	0.033516	0.030615
RS	30	0.921262	0.987884	23034.031230	0.036012	0.032885
RS	31	1.003507	0.987884	22860.334512	0.035741	0.032820
RS	32	1.092375	0.938041	23670.252993	0.037007	0.034010
RS	33	1.188400	0.938041	23035.611316	0.036015	0.033224
RS	34	1.292158	0.906612	22953.912587	0.035887	0.033160
RS	35	1.404272	0.906612	21856.143765	0.034171	0.031643
RS	36	1.525416	0.889893	20959.347815	0.032769	0.030415
RS	37	1.656315	0.889893	19483.790407	0.030462	0.028296
RS	38	1.797755	0.884482	17994.385858	0.028133	0.026206
RS	39	1.950587	0.884482	16293.597705	0.025474	0.023723
RS	40	2.115726	0.886975	14508.273740	0.022683	0.021192
RS	41	2.294164	0.886975	12761.418753	0.019952	0.018631
RS	42	2.486972	0.893907	10964.554158	0.017143	0.016070
RS	43	2.695308	0.893907	9335.439481	0.014595	0.013685
RS	44	2.920422	0.901951	7736.839973	0.012096	0.011398
RS	45	3.163664	0.901951	6345.635558	0.009921	0.009368
RS	46	3.426496	0.908089	5061.124692	0.007913	0.007519
RS	47	3.710494	0.908089	3972.617980	0.006211	0.005930
RS	48	4.017363	0.910186	3033.266589	0.004742	0.004563
RS	49	4.348946	0.910186	2258.861114	0.003532	0.003423
RS	50	4.707231	0.907813	1635.972749	0.002558	0.002500
RS	51	5.094370	0.907813	1143.427253	0.001788	0.001762
RS	52	5.512687	0.902023	775.478120	0.001212	0.001205
RS	53	5.964691	0.902023	502.251292	0.000785	0.000787
RS	54	6.453097	0.892029	314.744332	0.000492	0.000497
RS	55	6.980836	0.892029	185.868184	0.000291	0.000296
RS	56	7.551074	0.892029	104.561399	0.000163	0.000168
RS	57	8.167235	0.892029	55.817219	0.000087	0.000090
RS	58	8.833018	0.875698	28.494670	0.000045	0.000046
RS	59	9.552418	0.875698	13.313235	0.000021	0.000022
RS	60	10.329753	0.875698	5.815444	0.000009	0.000010
RS	61	11.169688	0.875698	2.362252	0.000004	0.000004
RS	62	12.077266	0.875698	0.887143	0.000001	0.000001
RS	63	13.057934	0.875698	0.439033	0.000001	0.000001
PA	4+25*2+4+6 0.206055818 0.036558873 13.057934132 0.325884754 0.690974120 1.083104860 1.364992491 1.493668723 1.565178114 1.627191482 1.671217760 1.651151653 1.558071710 1.421397374 1.280197817 1.157309677 1.059953167 0.987883607 0.938040974 0.906612124 0.889893482 0.884481814 0.886975208 0.893906787 0.901951307 0.908089146 0.910186111 0.907813192 0.902023282 0.892029474 0.875697742
//
IT	4037
RD	5
LK	-6721559.972248
QD	-996.777935 -> -837.947024
RI	0.0382369766
TR	0.207623	0.036090
MT	12.967675
MM	C_pi: 1.017292, n_recomb: 624470.660209
RS	0	0.000000	0.312428	15583.017234	0.024954	0.078515
RS	1	0.008041	0.312428	16393.887266	0.026252	0.048878
RS	2	0.016730	0.312428	17210.080485	0.027559	0.017639
RS	3	0.026116	0.312428	18025.184091	0.028865	0.020719
RS	4	0.036258	0.670930	8851.489078	0.014174	0.011471
RS	5	0.047215	0.670930	9404.139650	0.015059	0.012426
RS	6	0.059053	1.070559	6275.431831	0.010049	0.008406
RS	7	0.071844	1.070559	6697.941882	0.010726	0.009157
RS	8	0.085662	1.350447	5669.869015	0.009079	0.008265
RS	9	0.100592	1.350447	6057.464671	0.009700	0.009480
RS	10	0.116723	1.468169	5950.349560	0.009529	0.009819
RS	11	0.134150	1.468169	6352.030195	0.010172	0.010815
RS	12	0.152980	1.537856	6469.328836	0.010360	0.011148
RS	13	0.173323	1.537856	6896.671148	0.011044	0.011985
RS	14	0.195302	1.614777	6997.051833	0.011205	0.012162
RS	15	0.219049	1.614777	7448.272099	0.011927	0.012613
RS	16	0.244705	1.684670	7593.275285	0.012160	0.012603
RS	17	0.272424	1.684670	8068.858417	0.012921	0.012906
RS	18	0.302372	1.682531	8573.572029	0.013729	0.013415
RS	19	0.334729	1.682531	9085.059948	0.014548	0.013841
RS	20	0.369687	1.590257	10163.197962	0.016275	0.015216
RS	21	0.407457	1.590257	10720.092996	0.017167	0.015872
RS	22	0.448264	1.442237	12426.371842	0.019899	0.018204
RS	23	0.492353	1.442237	13016.186003	0.020844	0.019062
RS	24	0.539986	1.287380	15203.546436	0.024346	0.022120
RS	25	0.591451	1.287380	15772.323024	0.025257	0.023039
RS	26	0.647053	1.153547	18152.358047	0.029068	0.026411
RS	27	0.707127	1.153547	18598.953402	0.029784	0.027205
RS	28	0.772032	1.048900	20806.063151	0.033318	0.030378
RS	29	0.842156	1.048900	20996.857994	0.033623	0.030818
RS	30	0.917920	0.972703	22655.848773	0.036280	0.033248
RS	31	0.999775	0.972703	22461.068216	0.035968	0.033106
RS	32	1.088213	0.921159	23288.970000	0.037294	0.034363
RS	33	1.183763	0.921159	22629.513203	0.036238	0.033496
RS	34	1.286996	0.889827	22522.640143	0.036067	0.033405
RS	35	1.398531	0.889827	21405.112313	0.034277	0.031812
RS	36	1.519035	0.874562	20460.348442	0.032764	0.030491
RS	37	1.649229	0.874562	18982.226951	0.030397	0.028315
RS	38	1.789892	0.871655	17449.687026	0.027943	0.026112
RS	39	1.941867	0.871655	15772.463624	0.025257	0.023604
RS	40	2.106063	0.877389	13970.666194	0.022372	0.020981
RS	41	2.283463	0.877389	12273.699846	0.019655	0.018429
RS	42	2.475128	0.887885	10493.813858	0.016804	0.015821
RS	43	2.682206	0.887885	8931.657886	0.014303	0.013471
RS	44	2.905936	0.899318	7375.121975	0.011810	0.011179
RS	45	3.147658	0.899318	6053.571991	0.009694	0.009196
RS	46	3.408817	0.908107	4820.237556	0.007719	0.007368
RS	47	3.690977	0.908107	3790.809619	0.006070	0.005821
RS	48	3.995827	0.911681	2896.685616	0.004639	0.004482
RS	49	4.325191	0.911681	2163.505715	0.003465	0.003371
RS	50	4.681041	0.909577	1571.610472	0.002517	0.002468
RS	51	5.065507	0.909577	1102.501583	0.001765	0.001746
RS	52	5.480889	0.903181	751.143378	0.001203	0.001198
RS	53	5.929674	0.903181	488.501832	0.000782	0.000786
RS	54	6.414548	0.891782	307.876651	0.000493	0.000498
RS	55	6.938413	0.891782	182.555213	0.000292	0.000298
RS	56	7.504404	0.891782	103.159198	0.000165	0.000170
RS	57	8.115909	0.891782	55.340854	0.000089	0.000091
RS	58	8.776588	0.873073	28.456182	0.000046	0.000047
RS	59	9.490395	0.873073	13.345576	0.000021	0.000022
RS	60	10.261603	0.873073	5.854048	0.000009	0.000010
RS	61	11.094828	0.873073	2.389000	0.000004	0.000004
RS	62	11.995055	0.873073	0.901812	0.000001	0.000002
RS	63	12.967675	0.873073	0.450053	0.000001	0.000001
PA	4+25*2+4+6 0.207623158 0.036089639 12.967674669 0.312427870 0.670929745 1.070558900 1.350446644 1.468169223 1.537856279 1.614776996 1.684670207 1.682531496 1.590256895 1.442236586 1.287379713 1.153547176 1.048899521 0.972703240 0.921159250 0.889826533 0.874561648 0.871655438 0.877388577 0.887884968 0.899318334 0.908106900 0.911680843 0.909577174 0.903181160 0.891781599 0.873072875
//
IT	3566
RD	6
LK	-6721253.227165
QD	-937.417134 -> -797.452306
RI	0.0375938647
TR	0.208856	0.035592
MT	12.908233
MM	C_pi: 1.008057, n_recomb: 610524.188895
RS	0	0.000000	0.304994	15592.875089	0.025540	0.078730
RS	1	0.008034	0.304994	16392.790868	0.026850	0.048719
RS	2	0.016713	0.304994	17196.069816	0.028166	0.017707
RS	3	0.026089	0.304994	17996.115865	0.029476	0.020864
RS	4	0.036218	0.657860	8793.013560	0.014402	0.011452
RS	5	0.047162	0.657860	9338.366842	0.015296	0.012462
RS	6	0.058984	1.063092	6151.386198	0.010076	0.008315
RS	7	0.071756	1.063092	6564.591168	0.010752	0.009096
RS	8	0.085555	1.337781	5569.604378	0.009123	0.008228
RS	9	0.100462	1.337781	5949.351773	0.009745	0.009458
RS	10	0.116566	1.441372	5895.650976	0.009657	0.009879
RS	11	0.133964	1.441372	6291.844796	0.010306	0.010899
RS	12	0.152760	1.505443	6424.497797	0.010523	0.011269
RS	13	0.173066	1.505443	6846.494767	0.011214	0.012152
RS	14	0.195003	1.593192	6889.770773	0.011285	0.012248
RS	15	0.218702	1.593192	7332.201255	0.012010	0.012738
RS	16	0.244306	1.686682	7365.168572	0.012064	0.012561
RS	17	0.271966	1.686682	7826.283800	0.012819	0.012887
RS	18	0.301849	1.703219	8225.343920	0.013473	0.013266
RS	19	0.334132	1.703219	8717.857524	0.014279	0.013695
RS	20	0.369008	1.614226	9728.385874	0.015934	0.015032
RS	21	0.406687	1.614226	10264.973139	0.016813	0.015672
RS	22	0.447392	1.457720	11953.911203	0.019580	0.018066
RS	23	0.491368	1.457720	12525.479051	0.020516	0.018894
RS	24	0.538876	1.291876	14739.743322	0.024143	0.022089
RS	25	0.590201	1.291876	15293.772908	0.025050	0.022971
RS	26	0.645649	1.149270	17729.235264	0.029039	0.026522
RS	27	0.705552	1.149270	18162.964318	0.029750	0.027273
RS	28	0.770267	1.038891	20431.202463	0.033465	0.030624
RS	29	0.840181	1.038891	20607.213055	0.033753	0.031015
RS	30	0.915712	0.959559	22307.724014	0.036539	0.033573
RS	31	0.997311	0.959559	22093.529736	0.036188	0.033374
RS	32	1.085465	0.906843	22927.193708	0.037553	0.034678
RS	33	1.180701	0.906843	22245.938785	0.036437	0.033747
RS	34	1.283588	0.875792	22111.094195	0.036217	0.033620
RS	35	1.394740	0.875792	20977.572089	0.034360	0.031965
RS	36	1.514822	0.861936	19989.043395	0.032741	0.030551
RS	37	1.644551	0.861936	18511.427564	0.030321	0.028329
RS	38	1.784702	0.861360	16942.635554	0.027751	0.026018
RS	39	1.936113	0.861360	15289.748545	0.025044	0.023491
RS	40	2.099687	0.870116	13476.822000	0.022074	0.020783
RS	41	2.276402	0.870116	11827.349149	0.019372	0.018241
RS	42	2.467313	0.883985	10065.854985	0.016487	0.015589
RS	43	2.673562	0.883985	8565.515004	0.014030	0.013273
RS	44	2.896380	0.898670	7048.623993	0.011545	0.010977
RS	45	3.137099	0.898670	5790.327675	0.009484	0.009036
RS	46	3.397156	0.910029	4603.668539	0.007541	0.007228
RS	47	3.678105	0.910029	3627.426332	0.005941	0.005721
RS	48	3.981624	0.915032	2774.060981	0.004544	0.004406
RS	49	4.309527	0.915032	2077.867250	0.003403	0.003322
RS	50	4.663773	0.913182	1513.791532	0.002479	0.002439
RS	51	5.046477	0.913182	1065.720656	0.001746	0.001730
RS	52	5.459927	0.906196	729.265637	0.001194	0.001192
RS	53	5.906592	0.906196	476.148468	0.000780	0.000784
RS	54	6.389140	0.893462	301.715815	0.000494	0.000500
RS	55	6.910454	0.893462	179.599497	0.000294	0.000300
RS	56	7.473649	0.893462	101.921763	0.000167	0.000171
RS	57	8.082089	0.893462	54.932046	0.000090	0.000093
RS	58	8.739408	0.872526	28.437458	0.000047	0.000048
RS	59	9.449535	0.872526	13.384683	0.000022	0.000023
RS	60	10.216711	0.872526	5.894404	0.000010	0.000010
RS	61	11.045518	0.872526	2.415926	0.000004	0.000004
RS	62	11.940909	0.872526	0.916335	0.000002	0.000002
RS	63	12.908233	0.872526	0.460848	0.000001	0.000001
PA	4+25*2+4+6 0.208856172 0.035592276 12.908232980 0.304993758 0.657859880 1.063092076 1.337781249 1.441372001 1.505442642 1.593192373 1.686682407 1.703219437 1.614225797 1.457719734 1.291875701 1.149269955 1.038891372 0.959559479 0.906843224 0.875792309 0.861935845 0.861360092 0.870115869 0.883984718 0.898669945 0.910028639 0.915031908 0.913182365 0.906196445 0.893461595 0.872525579
//
IT	3957
RD	7
LK	-6720981.447330
QD	-882.236687 -> -756.790379
RI	0.0371946800
TR	0.209897	0.035091
MT	12.865904
MM	C_pi: 1.000306, n_recomb: 597529.663086
RS	0	0.000000	0.300117	15500.930635	0.025942	0.078855
RS	1	0.008028	0.300117	16288.327617	0.027259	0.048632
RS	2	0.016701	0.300117	17077.747825	0.028581	0.017729
RS	3	0.026069	0.300117	17862.517317	0.029894	0.020920
RS	4	0.036190	0.648059	8714.320371	0.014584	0.011454
RS	5	0.047124	0.648059	9252.016390	0.015484	0.012487
RS	6	0.058935	1.058774	6026.986547	0.010087	0.008240
RS	7	0.071694	1.058774	6431.235183	0.010763	0.009029
RS	8	0.085478	1.327889	5474.176202	0.009161	0.008196
RS	9	0.100368	1.327889	5846.662918	0.009785	0.009426
RS	10	0.116454	1.416633	5850.352166	0.009791	0.009937
RS	11	0.133831	1.416633	6241.878581	0.010446	0.010969
RS	12	0.152603	1.473000	6400.121236	0.010711	0.011391
RS	13	0.172882	1.473000	6818.149387	0.011411	0.012312
RS	14	0.194789	1.568260	6817.961339	0.011410	0.012344
RS	15	0.218455	1.568260	7253.736864	0.012140	0.012872
RS	16	0.244021	1.682714	7187.931645	0.012029	0.012539
RS	17	0.271639	1.682714	7637.390036	0.012782	0.012890
RS	18	0.301474	1.717587	7941.164448	0.013290	0.013144
RS	19	0.333705	1.717587	8417.808206	0.014088	0.013582
RS	20	0.368523	1.633171	9364.741802	0.015672	0.014874
RS	21	0.406136	1.633171	9883.851734	0.016541	0.015508
RS	22	0.446769	1.469999	11550.875233	0.019331	0.017947
RS	23	0.490664	1.469999	12106.263578	0.020261	0.018756
RS	24	0.538083	1.294961	14334.883807	0.023990	0.022066
RS	25	0.589309	1.294961	14875.370993	0.024895	0.022921
RS	26	0.644647	1.145056	17348.727686	0.029034	0.026625
RS	27	0.704428	1.145056	17770.371372	0.029740	0.027345
RS	28	0.769007	1.029974	20082.061154	0.033608	0.030846
RS	29	0.838772	1.029974	20244.439760	0.033880	0.031200
RS	30	0.914137	0.948114	21973.311144	0.036774	0.033866
RS	31	0.995552	0.948114	21741.903909	0.036386	0.033621
RS	32	1.083504	0.894501	22575.458385	0.037781	0.034960
RS	33	1.178516	0.894501	21875.716934	0.036610	0.033976
RS	34	1.281156	0.863761	21714.438761	0.036340	0.033810
RS	35	1.392036	0.863761	20568.548513	0.034423	0.032101
RS	36	1.511818	0.851175	19542.677927	0.032706	0.030600
RS	37	1.641215	0.851175	18068.107620	0.030238	0.028338
RS	38	1.781001	0.852703	16470.438750	0.027564	0.025927
RS	39	1.932009	0.852703	14842.038515	0.024839	0.023383
RS	40	2.095139	0.864233	13022.972309	0.021795	0.020596
RS	41	2.271366	0.864233	11418.246276	0.019109	0.018065
RS	42	2.461741	0.881256	9676.217316	0.016194	0.015372
RS	43	2.667399	0.881256	8232.650535	0.013778	0.013088
RS	44	2.889567	0.899038	6753.021763	0.011302	0.010788
RS	45	3.129571	0.899038	5552.071488	0.009292	0.008887
RS	46	3.388843	0.912869	4408.030659	0.007377	0.007097
RS	47	3.668929	0.912869	3479.713865	0.005823	0.005626
RS	48	3.971501	0.919245	2663.193820	0.004457	0.004335
RS	49	4.298363	0.919245	2000.297259	0.003348	0.003276
RS	50	4.651466	0.917626	1461.332822	0.002446	0.002410
RS	51	5.032916	0.917626	1032.261057	0.001728	0.001715
RS	52	5.444990	0.910059	709.303577	0.001187	0.001186
RS	53	5.890144	0.910059	464.840866	0.000778	0.000783
RS	54	6.371036	0.896043	296.052462	0.000495	0.000501
RS	55	6.890535	0.896043	176.873850	0.000296	0.000301
RS	56	7.451738	0.896043	100.775981	0.000169	0.000173
RS	57	8.057996	0.896043	54.551136	0.000091	0.000094
RS	58	8.712924	0.873005	28.418756	0.000048	0.000049
RS	59	9.420431	0.873005	13.420712	0.000022	0.000023
RS	60	10.184736	0.873005	5.931978	0.000010	0.000010
RS	61	11.010400	0.873005	2.441108	0.000004	0.000004
RS	62	11.902349	0.873005	0.929966	0.000002	0.000002
RS	63	12.865904	0.873005	0.471038	0.000001	0.000001
PA	4+25*2+4+6 0.209896593 0.035091237 12.865904185 0.300116975 0.648059200 1.058773610 1.327888637 1.416633335 1.473000084 1.568259997 1.682714124 1.717586518 1.633170985 1.469999281 1.294960700 1.145055722 1.029973505 0.948114233 0.894501191 0.863760955 0.851174963 0.852702757 0.864232536 0.881255818 0.899037614 0.912868746 0.919245025 0.917625587 0.910059491 0.896043371 0.873004923
//
IT	3403
RD	8
LK	-6720737.470222
QD	-831.356924 -> -718.381876
RI	0.0369009096
TR	0.210819	0.034600
MT	12.833199
MM	C_pi: 0.993446, n_recomb: 585328.147243
RS	0	0.000000	0.296354	15371.904121	0.026262	0.078933
RS	1	0.008024	0.296354	16146.616842	0.027586	0.048580
RS	2	0.016691	0.296354	16922.303680	0.028911	0.017731
RS	3	0.026054	0.296354	17692.256446	0.030226	0.020939
RS	4	0.036168	0.639783	8630.282659	0.014744	0.011465
RS	5	0.047094	0.639783	9160.437183	0.015650	0.012510
RS	6	0.058897	1.056359	5903.617436	0.010086	0.008172
RS	7	0.071646	1.056359	6299.200053	0.010762	0.008960
RS	8	0.085419	1.320642	5378.489830	0.009189	0.008162
RS	9	0.100296	1.320642	5743.903978	0.009813	0.009384
RS	10	0.116367	1.394954	5804.061590	0.009916	0.009988
RS	11	0.133728	1.394954	6191.062161	0.010577	0.011024
RS	12	0.152482	1.442520	6381.167936	0.010902	0.011510
RS	13	0.172740	1.442520	6795.695300	0.011610	0.012461
RS	14	0.194624	1.542649	6763.262189	0.011555	0.012446
RS	15	0.218264	1.542649	7193.460795	0.012290	0.013009
RS	16	0.243800	1.675493	7040.614388	0.012028	0.012531
RS	17	0.271386	1.675493	7480.108184	0.012779	0.012908
RS	18	0.301185	1.727860	7698.137928	0.013152	0.013042
RS	19	0.333375	1.727860	8160.944799	0.013943	0.013492
RS	20	0.368148	1.648665	9048.784067	0.015459	0.014737
RS	21	0.405711	1.648665	9552.355686	0.016320	0.015370
RS	22	0.446287	1.480057	11195.096291	0.019126	0.017844
RS	23	0.490120	1.480057	11735.762254	0.020050	0.018642
RS	24	0.537470	1.297142	13969.723022	0.023866	0.022049
RS	25	0.588618	1.297142	14497.562822	0.024768	0.022886
RS	26	0.643871	1.141024	16995.799486	0.029036	0.026720
RS	27	0.703557	1.141024	17406.059145	0.029737	0.027416
RS	28	0.768032	1.021986	19748.017678	0.033738	0.031048
RS	29	0.837681	1.021986	19897.935988	0.033994	0.031372
RS	30	0.912918	0.938025	21645.754120	0.036981	0.034131
RS	31	0.994192	0.938025	21399.311733	0.036560	0.033846
RS	32	1.081987	0.883676	22229.691616	0.037978	0.035214
RS	33	1.176826	0.883676	21514.569965	0.036756	0.034182
RS	34	1.279275	0.853215	21329.884307	0.036441	0.033980
RS	35	1.389944	0.853215	20174.831030	0.034468	0.032223
RS	36	1.509493	0.841737	19118.314371	0.032663	0.030641
RS	37	1.638634	0.841737	17648.814319	0.030152	0.028342
RS	38	1.778138	0.845132	16029.204363	0.027385	0.025839
RS	39	1.928834	0.845132	14425.058666	0.024644	0.023281
RS	40	2.091622	0.859187	12604.191701	0.021534	0.020421
RS	41	2.267472	0.859187	11041.453264	0.018864	0.017901
RS	42	2.457431	0.879148	9319.634800	0.015922	0.015171
RS	43	2.662632	0.879148	7928.217318	0.013545	0.012916
RS	44	2.884298	0.899867	6483.675958	0.011077	0.010611
RS	45	3.123750	0.899867	5334.851464	0.009114	0.008748
RS	46	3.382415	0.916069	4229.901866	0.007227	0.006974
RS	47	3.661834	0.916069	3344.969708	0.005715	0.005537
RS	48	3.963674	0.923759	2561.967369	0.004377	0.004268
RS	49	4.289732	0.923759	1929.243249	0.003296	0.003232
RS	50	4.641951	0.922346	1413.125979	0.002414	0.002383
RS	51	5.022433	0.922346	1001.366876	0.001711	0.001700
RS	52	5.433442	0.914213	690.760524	0.001180	0.001179
RS	53	5.877430	0.914213	454.264333	0.000776	0.000780
RS	54	6.357043	0.898978	290.694769	0.000497	0.000502
RS	55	6.875138	0.898978	174.266251	0.000298	0.000303
RS	56	7.434804	0.898978	99.659602	0.000170	0.000174
RS	57	8.039376	0.898978	54.165293	0.000093	0.000095
RS	58	8.692457	0.873979	28.383200	0.000048	0.000050
RS	59	9.397939	0.873979	13.445917	0.000023	0.000024
RS	60	10.160028	0.873979	5.963472	0.000010	0.000011
RS	61	10.983264	0.873979	2.463253	0.000004	0.000004
RS	62	11.872554	0.873979	0.942240	0.000002	0.000002
RS	63	12.833199	0.873979	0.480409	0.000001	0.000001
PA	4+25*2+4+6 0.210818990 0.034599644 12.833198813 0.296354264 0.639782752 1.056359357 1.320642449 1.394954404 1.442519551 1.542649184 1.675492699 1.727860168 1.648665127 1.480056516 1.297141659 1.141024021 1.021985773 0.938025256 0.883676250 0.853215351 0.841736819 0.845131858 0.859186806 0.879148017 0.899866924 0.916068779 0.923758950 0.922345963 0.914213046 0.898978267 0.873978865
//
IT	4535
RD	9
LK	-6720517.633900
QD	-785.141800 -> -683.269846
RI	0.0366591464
TR	0.211663	0.034124
MT	12.806004
MM	C_pi: 0.987156, n_recomb: 573825.392381
RS	0	0.000000	0.293103	15233.064899	0.026547	0.078986
RS	1	0.008020	0.293103	15995.430400	0.027875	0.048547
RS	2	0.016683	0.293103	16757.861615	0.029204	0.017727
RS	3	0.026042	0.293103	17513.633418	0.030521	0.020945
RS	4	0.036150	0.632177	8548.401928	0.014897	0.011481
RS	5	0.047070	0.632177	9071.357434	0.015809	0.012535
RS	6	0.058865	1.055038	5783.096296	0.010078	0.008106
RS	7	0.071606	1.055038	6170.331476	0.010753	0.008892
RS	8	0.085369	1.315607	5281.702105	0.009204	0.008124
RS	9	0.100236	1.315607	5640.126071	0.009829	0.009335
RS	10	0.116295	1.376391	5753.260242	0.010026	0.010029
RS	11	0.133642	1.376391	6135.634118	0.010693	0.011064
RS	12	0.152380	1.414647	6361.199601	0.011086	0.011620
RS	13	0.172622	1.414647	6772.306150	0.011802	0.012597
RS	14	0.194486	1.517574	6716.944297	0.011706	0.012549
RS	15	0.218104	1.517574	7142.141083	0.012447	0.013144
RS	16	0.243617	1.666450	6912.649546	0.012047	0.012534
RS	17	0.271175	1.666450	7343.301242	0.012797	0.012936
RS	18	0.300944	1.735264	7484.254280	0.013043	0.012956
RS	19	0.333100	1.735264	7934.689607	0.013828	0.013419
RS	20	0.367835	1.661556	8768.045340	0.015280	0.014618
RS	21	0.405356	1.661556	9257.541025	0.016133	0.015253
RS	22	0.445886	1.488394	10874.963919	0.018952	0.017756
RS	23	0.489667	1.488394	11402.042274	0.019870	0.018546
RS	24	0.536959	1.298636	13634.735692	0.023761	0.022039
RS	25	0.588043	1.298636	14150.656522	0.024660	0.022861
RS	26	0.643225	1.137172	16663.669817	0.029040	0.026810
RS	27	0.702833	1.137172	17063.172469	0.029736	0.027486
RS	28	0.767221	1.014769	19425.002179	0.033852	0.031233
RS	29	0.836773	1.014769	19563.554670	0.034093	0.031530
RS	30	0.911903	0.929026	21323.272534	0.037160	0.034371
RS	31	0.993059	0.929026	21063.783170	0.036708	0.034051
RS	32	1.080724	0.874050	21889.197142	0.038146	0.035444
RS	33	1.175419	0.874050	21161.460587	0.036878	0.034369
RS	34	1.277709	0.843815	20956.775506	0.036521	0.034132
RS	35	1.388203	0.843815	19795.288497	0.034497	0.032332
RS	36	1.507558	0.833280	18714.401285	0.032613	0.030677
RS	37	1.636486	0.833280	17251.518739	0.030064	0.028344
RS	38	1.775755	0.838316	15616.077980	0.027214	0.025757
RS	39	1.926192	0.838316	14035.674834	0.024460	0.023185
RS	40	2.088695	0.854656	12216.654019	0.021290	0.020259
RS	41	2.264231	0.854656	10693.194637	0.018635	0.017748
RS	42	2.453845	0.877343	8992.033652	0.015670	0.014983
RS	43	2.658666	0.877343	7648.527117	0.013329	0.012756
RS	44	2.879915	0.900842	6237.031844	0.010869	0.010447
RS	45	3.118907	0.900842	5135.695706	0.008950	0.008618
RS	46	3.377067	0.919314	4066.713291	0.007087	0.006859
RS	47	3.655932	0.919314	3221.208251	0.005614	0.005452
RS	48	3.957162	0.928261	2468.842823	0.004302	0.004204
RS	49	4.282551	0.928261	1863.604719	0.003248	0.003190
RS	50	4.634036	0.927029	1368.406287	0.002385	0.002356
RS	51	5.013712	0.927029	972.529632	0.001695	0.001684
RS	52	5.423837	0.918350	673.307660	0.001173	0.001172
RS	53	5.866855	0.918350	444.216288	0.000774	0.000778
RS	54	6.345404	0.901955	285.525160	0.000498	0.000502
RS	55	6.862332	0.901955	171.708213	0.000299	0.000304
RS	56	7.420719	0.901955	98.534391	0.000172	0.000175
RS	57	8.023890	0.901955	53.754069	0.000094	0.000096
RS	58	8.675435	0.875124	28.320449	0.000049	0.000051
RS	59	9.379235	0.875124	13.455074	0.000023	0.000024
RS	60	10.139480	0.875124	5.986417	0.000010	0.000011
RS	61	10.960698	0.875124	2.481272	0.000004	0.000004
RS	62	11.847779	0.875124	0.952711	0.000002	0.000002
RS	63	12.806004	0.875124	0.488710	0.000001	0.000001
PA	4+25*2+4+6 0.211663361 0.034124300 12.806004440 0.293103153 0.632176692 1.055038373 1.315606801 1.376390949 1.414646618 1.517573573 1.666450328 1.735263804 1.661555936 1.488394198 1.298636325 1.137171643 1.014768795 0.929025876 0.874049639 0.843814795 0.833280124 0.838316285 0.854656020 0.877343316 0.900841817 0.919314319 0.928260682 0.927028607 0.918350464 0.901955139 0.875123717
//
IT	3653
RD	10
LK	-6720319.370653
QD	-743.611418 -> -651.745574
RI	0.0364505998
TR	0.212454	0.033669
MT	12.781774
MM	C_pi: 0.981264, n_recomb: 562968.689573
RS	0	0.000000	0.290125	15094.979426	0.026813	0.079027
RS	1	0.008017	0.290125	15845.491996	0.028146	0.048523
RS	2	0.016676	0.290125	16595.240233	0.029478	0.017720
RS	3	0.026030	0.290125	17337.489191	0.030797	0.020946
RS	4	0.036134	0.624861	8471.984660	0.015049	0.011501
RS	5	0.047048	0.624861	8988.170250	0.015966	0.012564
RS	6	0.058836	1.054282	5667.033567	0.010066	0.008042
RS	7	0.071570	1.054282	6046.288653	0.010740	0.008825
RS	8	0.085325	1.312282	5184.684087	0.009210	0.008083
RS	9	0.100182	1.312282	5536.216690	0.009834	0.009281
RS	10	0.116230	1.360660	5697.471029	0.010120	0.010060
RS	11	0.133565	1.360660	6075.066674	0.010791	0.011092
RS	12	0.152290	1.389494	6337.663273	0.011258	0.011722
RS	13	0.172516	1.389494	6745.275630	0.011982	0.012720
RS	14	0.194363	1.493610	6674.693706	0.011856	0.012650
RS	15	0.217962	1.493610	7095.217237	0.012603	0.013275
RS	16	0.243453	1.656425	6798.292937	0.012076	0.012544
RS	17	0.270987	1.656425	7220.915275	0.012826	0.012969
RS	18	0.300728	1.740556	7292.663653	0.012954	0.012884
RS	19	0.332854	1.740556	7731.869946	0.013734	0.013360
RS	20	0.367556	1.672368	8515.302746	0.015126	0.014514
RS	21	0.405039	1.672368	8991.913137	0.015972	0.015153
RS	22	0.445528	1.495315	10583.881405	0.018800	0.017681
RS	23	0.489262	1.495315	11098.332051	0.019714	0.018465
RS	24	0.536503	1.299543	13325.098977	0.023669	0.022033
RS	25	0.587530	1.299543	13829.747896	0.024566	0.022844
RS	26	0.642649	1.133451	16349.677472	0.029042	0.026895
RS	27	0.702186	1.133451	16738.998704	0.029733	0.027554
RS	28	0.766497	1.008173	19112.432869	0.033949	0.031403
RS	29	0.835963	1.008173	19240.604066	0.034177	0.031676
RS	30	0.910998	0.920912	21006.566584	0.037314	0.034590
RS	31	0.992049	0.920912	20735.793420	0.036833	0.034237
RS	32	1.079597	0.865389	21555.173181	0.038288	0.035653
RS	33	1.174164	0.865389	20817.216415	0.036978	0.034537
RS	34	1.276312	0.835322	20595.849213	0.036584	0.034270
RS	35	1.386650	0.835322	19430.193998	0.034514	0.032429
RS	36	1.505833	0.825577	18330.552841	0.032561	0.030708
RS	37	1.634571	0.825577	16875.402291	0.029976	0.028344
RS	38	1.773630	0.832042	15229.362879	0.027052	0.025681
RS	39	1.923837	0.832042	13671.947158	0.024285	0.023096
RS	40	2.086085	0.850440	11857.699210	0.021063	0.020109
RS	41	2.261341	0.850440	10370.861412	0.018422	0.017605
RS	42	2.450648	0.875649	8690.489066	0.015437	0.014809
RS	43	2.655130	0.875649	7390.976474	0.013129	0.012606
RS	44	2.876006	0.901774	6010.549456	0.010677	0.010294
RS	45	3.114589	0.901774	4952.530226	0.008797	0.008496
RS	46	3.372299	0.922414	3916.704762	0.006957	0.006751
RS	47	3.650670	0.922414	3107.105758	0.005519	0.005373
RS	48	3.951357	0.932558	2382.817772	0.004233	0.004143
RS	49	4.276150	0.932558	1802.690709	0.003202	0.003150
RS	50	4.626981	0.931491	1326.699226	0.002357	0.002331
RS	51	5.005938	0.931491	945.453293	0.001679	0.001670
RS	52	5.415276	0.922287	656.772521	0.001167	0.001165
RS	53	5.857429	0.922287	434.598220	0.000772	0.000775
RS	54	6.335030	0.904805	280.488103	0.000498	0.000502
RS	55	6.850920	0.904805	169.171502	0.000300	0.000304
RS	56	7.408167	0.904805	97.386954	0.000173	0.000176
RS	57	8.010089	0.904805	53.311553	0.000095	0.000097
RS	58	8.660266	0.876246	28.228534	0.000050	0.000051
RS	59	9.362567	0.876246	13.447120	0.000024	0.000025
RS	60	10.121171	0.876246	6.000267	0.000011	0.000011
RS	61	10.940591	0.876246	2.494901	0.000004	0.000005
RS	62	11.825704	0.876246	0.961259	0.000002	0.000002
RS	63	12.781774	0.876246	0.495858	0.000001	0.000001
PA	4+25*2+4+6 0.212454404 0.033668985 12.781774329 0.290124815 0.624860614 1.054281739 1.312281951 1.360660406 1.389493771 1.493609661 1.656425333 1.740556100 1.672368339 1.495315404 1.299542890 1.133450754 1.008172550 0.920911997 0.865389068 0.835322337 0.825576517 0.832041960 0.850439696 0.875648999 0.901773951 0.922413547 0.932557726 0.931490686 0.922287218 0.904804887 0.876246284
//
IT	3788
RD	11
LK	-6720140.577789
QD	-706.570478 -> -623.762247
RI	0.0362694220
TR	0.213203	0.033235
MT	12.759443
MM	C_pi: 0.975686, n_recomb: 552716.230524
RS	0	0.000000	0.287330	14961.260728	0.027069	0.079063
RS	1	0.008014	0.287330	15700.449955	0.028406	0.048502
RS	2	0.016670	0.287330	16438.098894	0.029741	0.017712
RS	3	0.026020	0.287330	17167.466164	0.031060	0.020945
RS	4	0.036119	0.617648	8402.659553	0.015202	0.011525
RS	5	0.047028	0.617648	8912.543801	0.016125	0.012598
RS	6	0.058810	1.053727	5556.658711	0.010053	0.007981
RS	7	0.071537	1.053727	5928.348013	0.010726	0.008762
RS	8	0.085284	1.310228	5088.659412	0.009207	0.008040
RS	9	0.100132	1.310228	5433.451183	0.009830	0.009226
RS	10	0.116171	1.347362	5637.521202	0.010200	0.010082
RS	11	0.133495	1.347362	6010.220745	0.010874	0.011108
RS	12	0.152207	1.366890	6310.081778	0.011416	0.011814
RS	13	0.172418	1.366890	6714.096195	0.012147	0.012829
RS	14	0.194250	1.470960	6634.588680	0.012004	0.012750
RS	15	0.217831	1.470960	7050.658505	0.012756	0.013400
RS	16	0.243301	1.645876	6694.427315	0.012112	0.012559
RS	17	0.270813	1.645876	7109.664739	0.012863	0.013006
RS	18	0.300530	1.744218	7119.189896	0.012880	0.012822
RS	19	0.332628	1.744218	7548.114384	0.013656	0.013311
RS	20	0.367298	1.681462	8285.898642	0.014991	0.014423
RS	21	0.404747	1.681462	8750.642476	0.015832	0.015066
RS	22	0.445197	1.501022	10317.664698	0.018667	0.017616
RS	23	0.488889	1.501022	10820.339824	0.019577	0.018397
RS	24	0.536082	1.299941	13037.743916	0.023588	0.022033
RS	25	0.587057	1.299941	13531.718866	0.024482	0.022833
RS	26	0.642117	1.129845	16052.250441	0.029042	0.026976
RS	27	0.701590	1.129845	16431.930127	0.029729	0.027619
RS	28	0.765829	1.002110	18810.204949	0.034032	0.031558
RS	29	0.835216	1.002110	18928.889702	0.034247	0.031810
RS	30	0.910163	0.913555	20696.519709	0.037445	0.034788
RS	31	0.991117	0.913555	20416.026730	0.036938	0.034406
RS	32	1.078558	0.857549	21228.709904	0.038408	0.035841
RS	33	1.173007	0.857549	20482.611356	0.037058	0.034689
RS	34	1.275024	0.827596	20247.571416	0.036633	0.034395
RS	35	1.385218	0.827596	19079.648774	0.034520	0.032516
RS	36	1.504242	0.818498	17966.163656	0.032505	0.030735
RS	37	1.632804	0.818498	16519.555635	0.029888	0.028342
RS	38	1.771670	0.826198	14867.358490	0.026899	0.025611
RS	39	1.921664	0.826198	13332.050242	0.024121	0.023012
RS	40	2.083678	0.846442	11524.917756	0.020851	0.019970
RS	41	2.258677	0.846442	10072.160922	0.018223	0.017473
RS	42	2.447699	0.873981	8412.459309	0.015220	0.014648
RS	43	2.651869	0.873981	7153.354585	0.012942	0.012466
RS	44	2.872402	0.902584	5802.115684	0.010497	0.010151
RS	45	3.110608	0.902584	4783.661435	0.008655	0.008381
RS	46	3.367903	0.925293	3778.430987	0.006836	0.006649
RS	47	3.645818	0.925293	3001.603760	0.005431	0.005298
RS	48	3.946005	0.936579	2303.106637	0.004167	0.004086
RS	49	4.270248	0.936579	1745.980519	0.003159	0.003111
RS	50	4.620476	0.935660	1287.673820	0.002330	0.002306
RS	51	4.998772	0.935660	919.941981	0.001664	0.001655
RS	52	5.407383	0.925953	641.047323	0.001160	0.001158
RS	53	5.848740	0.925953	425.354749	0.000770	0.000772
RS	54	6.325467	0.907451	275.560620	0.000499	0.000502
RS	55	6.840399	0.907451	166.645530	0.000302	0.000305
RS	56	7.396597	0.907451	96.212781	0.000174	0.000177
RS	57	7.997368	0.907451	52.835929	0.000096	0.000097
RS	58	8.646284	0.877294	28.106165	0.000051	0.000052
RS	59	9.347204	0.877294	13.421708	0.000024	0.000025
RS	60	10.104295	0.877294	6.004980	0.000011	0.000011
RS	61	10.922059	0.877294	2.504163	0.000005	0.000005
RS	62	11.805357	0.877294	0.967906	0.000002	0.000002
RS	63	12.759443	0.877294	0.501871	0.000001	0.000001
PA	4+25*2+4+6 0.213202525 0.033234804 12.759442890 0.287329609 0.617648272 1.053727238 1.310227631 1.347362326 1.366889797 1.470960003 1.645875767 1.744217891 1.681462429 1.501021718 1.299940718 1.129844728 1.002110493 0.913554896 0.857548724 0.827595866 0.818497623 0.826197855 0.846442068 0.873981337 0.902584069 0.925292747 0.936578506 0.935659660 0.925953231 0.907451368 0.877294141
//
IT	3574
RD	12
LK	-6719979.422795
QD	-673.691547 -> -599.094525
RI	0.0361145000
TR	0.213917	0.032822
MT	12.738075
MM	C_pi: 0.970369, n_recomb: 543038.932470
RS	0	0.000000	0.284691	14832.608918	0.027314	0.079096
RS	1	0.008011	0.284691	15560.989737	0.028655	0.048483
RS	2	0.016664	0.284691	16287.101231	0.029993	0.017703
RS	3	0.026010	0.284691	17004.198167	0.031313	0.020941
RS	4	0.036105	0.610468	8340.952563	0.015360	0.011553
RS	5	0.047008	0.610468	8845.004724	0.016288	0.012636
RS	6	0.058785	1.053147	5452.697000	0.010041	0.007922
RS	7	0.071505	1.053147	5817.260516	0.010712	0.008703
RS	8	0.085245	1.309081	4994.774150	0.009198	0.007995
RS	9	0.100085	1.309081	5333.027527	0.009821	0.009170
RS	10	0.116114	1.336137	5574.474337	0.010265	0.010096
RS	11	0.133427	1.336137	5942.209083	0.010943	0.011115
RS	12	0.152127	1.346611	6278.668038	0.011562	0.011896
RS	13	0.172325	1.346611	6678.989299	0.012299	0.012926
RS	14	0.194141	1.449688	6595.694538	0.012146	0.012845
RS	15	0.217705	1.449688	7007.476246	0.012904	0.013519
RS	16	0.243156	1.635133	6598.960316	0.012152	0.012578
RS	17	0.270647	1.635133	7007.344445	0.012904	0.013045
RS	18	0.300340	1.746595	6960.994734	0.012819	0.012768
RS	19	0.332411	1.746595	7380.450946	0.013591	0.013270
RS	20	0.367052	1.689089	8076.641371	0.014873	0.014343
RS	21	0.404468	1.689089	8530.419005	0.015709	0.014991
RS	22	0.444881	1.505659	10073.392874	0.018550	0.017561
RS	23	0.488532	1.505659	10565.070928	0.019455	0.018339
RS	24	0.535679	1.299881	12770.652337	0.023517	0.022037
RS	25	0.586604	1.299881	13254.521380	0.024408	0.022829
RS	26	0.641608	1.126321	15770.740303	0.029042	0.027052
RS	27	0.701019	1.126321	16141.289538	0.029724	0.027682
RS	28	0.765189	0.996497	18518.913769	0.034102	0.031701
RS	29	0.834500	0.996497	18628.917266	0.034305	0.031933
RS	30	0.909363	0.906839	20394.498194	0.037556	0.034968
RS	31	0.990224	0.906839	20105.652810	0.037024	0.034559
RS	32	1.077563	0.850408	20911.144813	0.038508	0.036012
RS	33	1.171898	0.850408	20158.695260	0.037122	0.034826
RS	34	1.273791	0.820518	19912.710431	0.036669	0.034508
RS	35	1.383846	0.820518	18744.088364	0.034517	0.032594
RS	36	1.502718	0.811937	17621.036251	0.032449	0.030761
RS	37	1.631113	0.811937	16183.502871	0.029802	0.028340
RS	38	1.769793	0.820695	14528.846944	0.026755	0.025546
RS	39	1.919584	0.820695	13014.655827	0.023966	0.022935
RS	40	2.081374	0.842589	11216.452470	0.020655	0.019842
RS	41	2.256125	0.842589	9795.336024	0.018038	0.017350
RS	42	2.444876	0.872276	8155.966688	0.015019	0.014498
RS	43	2.648748	0.872276	6933.959022	0.012769	0.012337
RS	44	2.868952	0.903212	5610.090570	0.010331	0.010017
RS	45	3.106796	0.903212	4627.795855	0.008522	0.008274
RS	46	3.363695	0.927894	3650.803601	0.006723	0.006554
RS	47	3.641174	0.927894	2903.922635	0.005348	0.005227
RS	48	3.940882	0.940264	2229.147514	0.004105	0.004031
RS	49	4.264599	0.940264	1693.115484	0.003118	0.003074
RS	50	4.614250	0.939479	1251.109957	0.002304	0.002281
RS	51	4.991912	0.939479	895.876830	0.001650	0.001641
RS	52	5.399828	0.929295	626.076308	0.001153	0.001151
RS	53	5.840423	0.929295	416.465006	0.000767	0.000768
RS	54	6.316315	0.909840	270.741051	0.000499	0.000501
RS	55	6.830330	0.909840	164.133690	0.000302	0.000305
RS	56	7.385523	0.909840	95.016179	0.000175	0.000177
RS	57	7.985193	0.909840	52.330701	0.000096	0.000098
RS	58	8.632903	0.878185	27.956270	0.000051	0.000052
RS	59	9.332502	0.878185	13.380026	0.000025	0.000025
RS	60	10.088146	0.878185	6.000969	0.000011	0.000011
RS	61	10.904325	0.878185	2.509171	0.000005	0.000005
RS	62	11.785889	0.878185	0.972668	0.000002	0.000002
RS	63	12.738075	0.878185	0.506730	0.000001	0.000001
PA	4+25*2+4+6 0.213917253 0.032822497 12.738075262 0.284691458 0.610468079 1.053147403 1.309080875 1.336137048 1.346611498 1.449687690 1.635133223 1.746594704 1.689088996 1.505659017 1.299881211 1.126321290 0.996497026 0.906839425 0.850407501 0.820517712 0.811937432 0.820694996 0.842588553 0.872276009 0.903212432 0.927894144 0.940263811 0.939478767 0.929294942 0.909839692 0.878184601
//
IT	3607
RD	13
LK	-6719834.261126
QD	-644.631072 -> -577.480433
RI	0.0359853367
TR	0.214601	0.032432
MT	12.717472
MM	C_pi: 0.965294, n_recomb: 533907.044067
RS	0	0.000000	0.282199	14709.101101	0.027550	0.079128
RS	1	0.008008	0.282199	15427.173436	0.028895	0.048464
RS	2	0.016658	0.282199	16142.291051	0.030234	0.017694
RS	3	0.026000	0.282199	16847.707057	0.031556	0.020935
RS	4	0.036091	0.603309	8286.725698	0.015521	0.011584
RS	5	0.046989	0.603309	8785.396238	0.016455	0.012679
RS	6	0.058761	1.052416	5355.412721	0.010031	0.007867
RS	7	0.071475	1.052416	5713.297613	0.010701	0.008649
RS	8	0.085207	1.308554	4903.937365	0.009185	0.007949
RS	9	0.100039	1.308554	5235.898958	0.009807	0.009114
RS	10	0.116059	1.326657	5509.453443	0.010319	0.010103
RS	11	0.133361	1.326657	5872.210878	0.010999	0.011114
RS	12	0.152050	1.328427	6243.936531	0.011695	0.011970
RS	13	0.172235	1.328427	6640.497077	0.012438	0.013012
RS	14	0.194036	1.429790	6557.560964	0.012282	0.012937
RS	15	0.217583	1.429790	6965.195928	0.013046	0.013632
RS	16	0.243016	1.624388	6510.636707	0.012194	0.012599
RS	17	0.270486	1.624388	6912.631401	0.012947	0.013084
RS	18	0.300156	1.747961	6815.969387	0.012766	0.012722
RS	19	0.332202	1.747961	7226.672913	0.013535	0.013235
RS	20	0.366814	1.695469	7885.028978	0.014769	0.014272
RS	21	0.404198	1.695469	8328.649106	0.015599	0.014925
RS	22	0.444575	1.509369	9848.695521	0.018446	0.017514
RS	23	0.488187	1.509369	10330.096078	0.019348	0.018292
RS	24	0.535290	1.299420	12522.204011	0.023454	0.022044
RS	25	0.586167	1.299420	12996.510513	0.024342	0.022830
RS	26	0.641117	1.122875	15504.493903	0.029040	0.027125
RS	27	0.700468	1.122875	15866.399619	0.029718	0.027743
RS	28	0.764572	0.991285	18238.837541	0.034161	0.031832
RS	29	0.833809	0.991285	18340.891864	0.034352	0.032046
RS	30	0.908592	0.900697	20101.307608	0.037649	0.035132
RS	31	0.989363	0.900697	19805.322516	0.037095	0.034697
RS	32	1.076603	0.843887	20603.353998	0.038590	0.036166
RS	33	1.170829	0.843887	19846.099723	0.037171	0.034948
RS	34	1.272600	0.814018	19591.496125	0.036695	0.034610
RS	35	1.382523	0.814018	18423.490478	0.034507	0.032664
RS	36	1.501248	0.805842	17294.509000	0.032392	0.030784
RS	37	1.629481	0.805842	15866.410558	0.029718	0.028336
RS	38	1.767983	0.815495	14212.414989	0.026620	0.025487
RS	39	1.917577	0.815495	12718.320601	0.023821	0.022864
RS	40	2.079151	0.838857	10930.436971	0.020473	0.019724
RS	41	2.253664	0.838857	9538.668896	0.017866	0.017237
RS	42	2.442152	0.870522	7919.151436	0.014832	0.014360
RS	43	2.645736	0.870522	6731.213203	0.012607	0.012216
RS	44	2.865623	0.903655	5432.984120	0.010176	0.009893
RS	45	3.103119	0.903655	4483.771301	0.008398	0.008174
RS	46	3.359635	0.930216	3532.861501	0.006617	0.006465
RS	47	3.636694	0.930216	2813.380611	0.005269	0.005160
RS	48	3.935940	0.943617	2160.442627	0.004046	0.003979
RS	49	4.259150	0.943617	1643.784945	0.003079	0.003039
RS	50	4.608245	0.942951	1216.827271	0.002279	0.002258
RS	51	4.985296	0.942951	873.165756	0.001635	0.001626
RS	52	5.392542	0.932311	611.824694	0.001146	0.001143
RS	53	5.832402	0.932311	407.920347	0.000764	0.000765
RS	54	6.307487	0.911970	266.033785	0.000498	0.000500
RS	55	6.820619	0.911970	161.642876	0.000303	0.000305
RS	56	7.374844	0.911970	93.803396	0.000176	0.000177
RS	57	7.973453	0.911970	51.800406	0.000097	0.000098
RS	58	8.620000	0.878943	27.781205	0.000052	0.000053
RS	59	9.318325	0.878943	13.323660	0.000025	0.000025
RS	60	10.072574	0.878943	5.989152	0.000011	0.000011
RS	61	10.887225	0.878943	2.510392	0.000005	0.000005
RS	62	11.767117	0.878943	0.975756	0.000002	0.000002
RS	63	12.717472	0.878943	0.510564	0.000001	0.000001
PA	4+25*2+4+6 0.214601009 0.032431535 12.717472296 0.282199061 0.603309499 1.052416230 1.308554034 1.326656705 1.328426818 1.429790319 1.624387504 1.747960564 1.695468731 1.509369404 1.299420057 1.122875437 0.991285397 0.900697406 0.843886966 0.814018211 0.805841955 0.815494898 0.838856843 0.870522433 0.903655177 0.930216145 0.943617490 0.942950599 0.932311166 0.911969656 0.878942593
//
IT	4379
RD	14
LK	-6719703.602258
QD	-619.034634 -> -558.635216
RI	0.0358816395
TR	0.215258	0.032062
MT	12.697315
MM	C_pi: 0.960440, n_recomb: 525295.468554
RS	0	0.000000	0.279855	14590.162528	0.027775	0.079160
RS	1	0.008006	0.279855	15298.400366	0.029123	0.048444
RS	2	0.016652	0.279855	16003.042572	0.030465	0.017683
RS	3	0.025991	0.279855	16697.343124	0.031787	0.020926
RS	4	0.036077	0.596189	8239.575896	0.015686	0.011619
RS	5	0.046971	0.596189	8733.287000	0.016625	0.012725
RS	6	0.058737	1.051449	5264.901420	0.010023	0.007816
RS	7	0.071445	1.051449	5616.553517	0.010692	0.008599
RS	8	0.085170	1.308403	4816.889426	0.009170	0.007904
RS	9	0.099994	1.308403	5142.841018	0.009790	0.009060
RS	10	0.116005	1.318621	5443.547973	0.010363	0.010104
RS	11	0.133297	1.318621	5801.368839	0.011044	0.011107
RS	12	0.151974	1.312102	6206.556283	0.011815	0.012036
RS	13	0.172146	1.312102	6599.322141	0.012563	0.013088
RS	14	0.193933	1.411215	6520.050169	0.012412	0.013025
RS	15	0.217464	1.411215	6923.670561	0.013181	0.013739
RS	16	0.242879	1.613782	6428.498510	0.012238	0.012622
RS	17	0.270329	1.613782	6824.514901	0.012992	0.013124
RS	18	0.299976	1.748524	6682.502701	0.012721	0.012681
RS	19	0.331997	1.748524	7085.092285	0.013488	0.013206
RS	20	0.366581	1.700779	7709.073716	0.014676	0.014209
RS	21	0.403933	1.700779	8143.269812	0.015502	0.014868
RS	22	0.444276	1.512257	9641.722804	0.018355	0.017475
RS	23	0.487849	1.512257	10113.516640	0.019253	0.018252
RS	24	0.534910	1.298593	12291.126918	0.023399	0.022055
RS	25	0.585738	1.298593	12756.392169	0.024284	0.022835
RS	26	0.640636	1.119489	15253.098542	0.029037	0.027194
RS	27	0.699928	1.119489	15606.822699	0.029711	0.027801
RS	28	0.763967	0.986423	17970.370317	0.034210	0.031953
RS	29	0.833133	0.986423	18065.134305	0.034390	0.032150
RS	30	0.907836	0.895059	19817.803732	0.037727	0.035280
RS	31	0.988520	0.895059	19515.738740	0.037152	0.034822
RS	32	1.075662	0.837916	20306.065994	0.038656	0.036305
RS	33	1.169781	0.837916	19545.341427	0.037208	0.035058
RS	34	1.271435	0.808030	19284.190572	0.036711	0.034703
RS	35	1.381227	0.808030	18117.884696	0.034491	0.032726
RS	36	1.499808	0.800157	16986.069483	0.032336	0.030805
RS	37	1.627883	0.800157	15567.603778	0.029636	0.028333
RS	38	1.766210	0.810560	13916.825059	0.026493	0.025434
RS	39	1.915612	0.810560	12441.788348	0.023685	0.022798
RS	40	2.076974	0.835225	10665.239136	0.020303	0.019616
RS	41	2.251254	0.835225	9300.669849	0.017706	0.017132
RS	42	2.439486	0.868707	7700.432235	0.014659	0.014231
RS	43	2.642788	0.868707	6543.782408	0.012457	0.012103
RS	44	2.862365	0.903906	5269.530619	0.010032	0.009777
RS	45	3.099521	0.903906	4350.607321	0.008282	0.008080
RS	46	3.355662	0.932254	3423.798251	0.006518	0.006381
RS	47	3.632309	0.932254	2729.411894	0.005196	0.005097
RS	48	3.931103	0.946633	2096.596597	0.003991	0.003930
RS	49	4.253818	0.946633	1597.745944	0.003042	0.003005
RS	50	4.602367	0.946070	1184.686076	0.002255	0.002236
RS	51	4.978821	0.946070	851.741669	0.001621	0.001613
RS	52	5.385412	0.935000	598.268479	0.001139	0.001136
RS	53	5.824552	0.935000	399.719708	0.000761	0.000761
RS	54	6.298849	0.913837	261.449567	0.000498	0.000499
RS	55	6.811116	0.913837	159.184065	0.000303	0.000304
RS	56	7.364394	0.913837	92.583277	0.000176	0.000177
RS	57	7.961964	0.913837	51.251201	0.000098	0.000098
RS	58	8.607374	0.879541	27.585352	0.000053	0.000053
RS	59	9.304453	0.879541	13.254651	0.000025	0.000026
RS	60	10.057337	0.879541	5.970401	0.000011	0.000012
RS	61	10.870494	0.879541	2.508165	0.000005	0.000005
RS	62	11.748750	0.879541	0.977288	0.000002	0.000002
RS	63	12.697315	0.879541	0.513421	0.000001	0.000001
PA	4+25*2+4+6 0.215257595 0.032061577 12.697315017 0.279855108 0.596188547 1.051449201 1.308403034 1.318621430 1.312102352 1.411215301 1.613782114 1.748524005 1.700778713 1.512256934 1.298593495 1.119489386 0.986423393 0.895059007 0.837916204 0.808030157 0.800156512 0.810559509 0.835224861 0.868706796 0.903905743 0.932254089 0.946633067 0.946069709 0.935000313 0.913836514 0.879540509
//
IT	3456
RD	15
LK	-6719586.095950
QD	-596.567356 -> -542.285452
RI	0.0358023673
TR	0.215888	0.031712
MT	12.677553
MM	C_pi: 0.955803, n_recomb: 517179.316728
RS	0	0.000000	0.277659	14475.424431	0.027989	0.079193
RS	1	0.008003	0.277659	15174.284300	0.029340	0.048424
RS	2	0.016646	0.277659	15868.952020	0.030684	0.017672
RS	3	0.025982	0.277659	16552.685019	0.032006	0.020914
RS	4	0.036064	0.589152	8198.690703	0.015853	0.011658
RS	5	0.046953	0.589152	8687.823241	0.016798	0.012775
RS	6	0.058714	1.050223	5180.976398	0.010018	0.007768
RS	7	0.071415	1.050223	5526.827124	0.010686	0.008554
RS	8	0.085134	1.308483	4733.987299	0.009153	0.007860
RS	9	0.099950	1.308483	5054.226575	0.009773	0.009008
RS	10	0.115952	1.311787	5377.662722	0.010398	0.010101
RS	11	0.133234	1.311787	5730.632343	0.011081	0.011095
RS	12	0.151900	1.297422	6167.233418	0.011925	0.012094
RS	13	0.172059	1.297422	6556.206272	0.012677	0.013154
RS	14	0.193832	1.393886	6483.212152	0.012536	0.013108
RS	15	0.217348	1.393886	6882.951378	0.013309	0.013839
RS	16	0.242745	1.603420	6351.841731	0.012282	0.012645
RS	17	0.270175	1.603420	6742.252457	0.013037	0.013163
RS	18	0.299799	1.748462	6559.292512	0.012683	0.012645
RS	19	0.331795	1.748462	6954.345015	0.013447	0.013181
RS	20	0.366352	1.705178	7547.127427	0.014593	0.014153
RS	21	0.403674	1.705178	7972.570248	0.015415	0.014818
RS	22	0.443982	1.514419	9450.907732	0.018274	0.017442
RS	23	0.487517	1.514419	9913.723540	0.019169	0.018219
RS	24	0.534536	1.297452	12076.198786	0.023350	0.022070
RS	25	0.585318	1.297452	12532.924342	0.024233	0.022845
RS	26	0.640163	1.116163	15016.043184	0.029035	0.027261
RS	27	0.699398	1.116163	15362.028214	0.029703	0.027858
RS	28	0.763374	0.981878	17713.700826	0.034251	0.032064
RS	29	0.832470	0.981878	17801.773087	0.034421	0.032246
RS	30	0.907095	0.889875	19544.566265	0.037791	0.035414
RS	31	0.987692	0.889875	19237.352729	0.037197	0.034935
RS	32	1.074740	0.832442	20019.805418	0.038710	0.036430
RS	33	1.168754	0.832442	19256.757943	0.037234	0.035157
RS	34	1.270292	0.802507	18990.840367	0.036720	0.034786
RS	35	1.379956	0.802507	17827.126793	0.034470	0.032781
RS	36	1.498396	0.794846	16695.088938	0.032281	0.030825
RS	37	1.626315	0.794846	15286.333353	0.029557	0.028329
RS	38	1.764472	0.805868	13640.879179	0.026376	0.025385
RS	39	1.913684	0.805868	12183.860949	0.023558	0.022737
RS	40	2.074839	0.831684	10419.376404	0.020147	0.019516
RS	41	2.248891	0.831684	9079.985970	0.017557	0.017035
RS	42	2.436871	0.866834	7498.347209	0.014499	0.014112
RS	43	2.639896	0.866834	6370.437898	0.012318	0.011999
RS	44	2.859169	0.903976	5118.578218	0.009897	0.009669
RS	45	3.095991	0.903976	4227.412099	0.008174	0.007993
RS	46	3.351765	0.934024	3322.879157	0.006425	0.006302
RS	47	3.628008	0.934024	2651.500500	0.005127	0.005038
RS	48	3.926359	0.949329	2037.242800	0.003939	0.003884
RS	49	4.248587	0.949329	1554.773594	0.003006	0.002973
RS	50	4.596603	0.948855	1154.557962	0.002232	0.002214
RS	51	4.972471	0.948855	831.543721	0.001608	0.001599
RS	52	5.378419	0.937380	585.389470	0.001132	0.001128
RS	53	5.816855	0.937380	391.864454	0.000758	0.000757
RS	54	6.290379	0.915454	256.999880	0.000497	0.000497
RS	55	6.801798	0.915454	156.768307	0.000303	0.000304
RS	56	7.354147	0.915454	91.364514	0.000177	0.000177
RS	57	7.950700	0.915454	50.689073	0.000098	0.000099
RS	58	8.594994	0.879994	27.372467	0.000053	0.000053
RS	59	9.290852	0.879994	13.175039	0.000025	0.000026
RS	60	10.042398	0.879994	5.945737	0.000011	0.000012
RS	61	10.854091	0.879994	2.502958	0.000005	0.000005
RS	62	11.730743	0.879994	0.977460	0.000002	0.000002
RS	63	12.677553	0.879994	0.515409	0.000001	0.000001
PA	4+25*2+4+6 0.215888207 0.031711814 12.677552961 0.277659132 0.589152496 1.050222850 1.308482893 1.311786725 1.297421885 1.393886267 1.603419875 1.748462307 1.705177547 1.514418793 1.297451657 1.116162656 0.981877801 0.889875126 0.832442375 0.802506514 0.794846178 0.805867726 0.831684274 0.866833641 0.903976430 0.934024165 0.949328767 0.948855270 0.937380166 0.915454023 0.879993930
//
IT	4519
RD	16
LK	-6719480.503910
QD	-576.909637 -> -528.167259
RI	0.0357458348
TR	0.216493	0.031381
MT	12.658257
MM	C_pi: 0.951375, n_recomb: 509531.914368
RS	0	0.000000	0.275603	14364.871837	0.028192	0.079227
RS	1	0.008000	0.275603	15054.798392	0.029546	0.048402
RS	2	0.016641	0.275603	15739.978216	0.030891	0.017660
RS	3	0.025973	0.275603	16413.674433	0.032213	0.020899
RS	4	0.036051	0.582229	8163.462790	0.016021	0.011698
RS	5	0.046935	0.582229	8648.365394	0.016973	0.012826
RS	6	0.058691	1.048719	5103.395908	0.010016	0.007723
RS	7	0.071387	1.048719	5443.859605	0.010684	0.008514
RS	8	0.085098	1.308646	4655.530283	0.009137	0.007818
RS	9	0.099907	1.308646	4970.367914	0.009755	0.008958
RS	10	0.115900	1.305957	5312.451441	0.010426	0.010094
RS	11	0.133173	1.305957	5660.686054	0.011110	0.011079
RS	12	0.151827	1.284210	6126.484817	0.012024	0.012145
RS	13	0.171975	1.284210	6511.691473	0.012780	0.013212
RS	14	0.193734	1.377743	6446.998255	0.012653	0.013187
RS	15	0.217233	1.377743	6842.986190	0.013430	0.013934
RS	16	0.242613	1.593383	6280.031860	0.012325	0.012668
RS	17	0.270024	1.593383	6665.174662	0.013081	0.013201
RS	18	0.299627	1.747924	6445.205230	0.012649	0.012614
RS	19	0.331599	1.747924	6833.242462	0.013411	0.013160
RS	20	0.366128	1.708802	7397.738518	0.014519	0.014103
RS	21	0.403420	1.708802	7815.041263	0.015338	0.014773
RS	22	0.443695	1.515954	9274.740228	0.018202	0.017415
RS	23	0.487193	1.515954	9729.163383	0.019094	0.018192
RS	24	0.534171	1.296035	11876.281417	0.023308	0.022087
RS	25	0.584907	1.296035	12324.945051	0.024189	0.022857
RS	26	0.639702	1.112894	14792.730369	0.029032	0.027325
RS	27	0.698881	1.112894	15131.394138	0.029697	0.027913
RS	28	0.762794	0.977625	17468.691291	0.034284	0.032166
RS	29	0.831821	0.977625	17550.616735	0.034445	0.032334
RS	30	0.906370	0.885106	19281.809217	0.037842	0.035536
RS	31	0.986884	0.885106	18970.264839	0.037231	0.035036
RS	32	1.073838	0.827423	19744.688881	0.038751	0.036543
RS	33	1.167750	0.827423	18980.309879	0.037250	0.035244
RS	34	1.269175	0.797412	18711.120306	0.036722	0.034862
RS	35	1.378714	0.797412	17550.745890	0.034445	0.032830
RS	36	1.497016	0.789886	16420.687914	0.032227	0.030843
RS	37	1.624784	0.789886	15021.644063	0.029481	0.028325
RS	38	1.762773	0.801409	13383.235676	0.026266	0.025342
RS	39	1.911801	0.801409	11943.236706	0.023440	0.022681
RS	40	2.072753	0.828239	10191.324119	0.020001	0.019425
RS	41	2.246581	0.828239	8875.247302	0.017418	0.016945
RS	42	2.434317	0.864918	7311.481924	0.014349	0.014002
RS	43	2.637072	0.864918	6209.996784	0.012188	0.011902
RS	44	2.856048	0.903889	4979.045693	0.009772	0.009568
RS	45	3.092542	0.903889	4113.347315	0.008073	0.007910
RS	46	3.347958	0.935553	3229.416773	0.006338	0.006228
RS	47	3.623807	0.935553	2579.160989	0.005062	0.004982
RS	48	3.921726	0.951730	1982.042861	0.003890	0.003840
RS	49	4.243479	0.951730	1514.656593	0.002973	0.002942
RS	50	4.590973	0.951333	1126.319328	0.002210	0.002193
RS	51	4.966269	0.951333	812.510073	0.001595	0.001586
RS	52	5.371589	0.939473	573.166458	0.001125	0.001121
RS	53	5.809337	0.939473	384.351773	0.000754	0.000753
RS	54	6.282106	0.916850	252.689978	0.000496	0.000496
RS	55	6.792698	0.916850	154.403103	0.000303	0.000303
RS	56	7.344140	0.916850	90.153942	0.000177	0.000177
RS	57	7.939699	0.916850	50.119132	0.000098	0.000099
RS	58	8.582905	0.880310	27.146406	0.000053	0.000053
RS	59	9.277570	0.880310	13.086710	0.000026	0.000026
RS	60	10.027810	0.880310	5.916013	0.000012	0.000012
RS	61	10.838073	0.880310	2.495126	0.000005	0.000005
RS	62	11.713160	0.880310	0.976406	0.000002	0.000002
RS	63	12.658257	0.880310	0.516591	0.000001	0.000001
PA	4+25*2+4+6 0.216492897 0.031381276 12.658256911 0.275602856 0.582228981 1.048719492 1.308646363 1.305956985 1.284209804 1.377743084 1.593382598 1.747923716 1.708802311 1.515954044 1.296034896 1.112893713 0.977624711 0.885105707 0.827423473 0.797411713 0.789886424 0.801409452 0.828238804 0.864918437 0.903889358 0.935553146 0.951729530 0.951332883 0.939472916 0.916850022 0.880309952
//
IT	4830
RD	17
LK	-6719385.700681
QD	-559.776123 -> -516.045663
RI	0.0357108188
TR	0.217073	0.031069
MT	12.639346
MM	C_pi: 0.947153, n_recomb: 502332.395954
RS	0	0.000000	0.273693	14257.819936	0.028383	0.079261
RS	1	0.007998	0.273693	14939.236543	0.029740	0.048381
RS	2	0.016635	0.273693	15615.395864	0.031086	0.017647
RS	3	0.025964	0.273693	16279.569382	0.032408	0.020882
RS	4	0.036038	0.575452	8133.302946	0.016191	0.011741
RS	5	0.046918	0.575452	8614.294961	0.017149	0.012880
RS	6	0.058668	1.046975	5031.746926	0.010017	0.007682
RS	7	0.071358	1.046975	5367.212086	0.010685	0.008478
RS	8	0.085063	1.308808	4581.642532	0.009121	0.007777
RS	9	0.099864	1.308808	4891.392845	0.009737	0.008912
RS	10	0.115849	1.300970	5248.499473	0.010448	0.010084
RS	11	0.133112	1.300970	5592.142678	0.011132	0.011060
RS	12	0.151756	1.272300	6084.905877	0.012113	0.012190
RS	13	0.171891	1.272300	6466.401402	0.012873	0.013262
RS	14	0.193637	1.362704	6411.569778	0.012764	0.013262
RS	15	0.217121	1.362704	6803.942552	0.013545	0.014022
RS	16	0.242484	1.583707	6212.717005	0.012368	0.012692
RS	17	0.269876	1.583707	6592.908462	0.013125	0.013238
RS	18	0.299458	1.747020	6339.399888	0.012620	0.012585
RS	19	0.331405	1.747020	6720.901985	0.013379	0.013141
RS	20	0.365909	1.711768	7259.758871	0.014452	0.014058
RS	21	0.403171	1.711768	7669.488800	0.015268	0.014734
RS	22	0.443414	1.516941	9112.053377	0.018139	0.017394
RS	23	0.486875	1.516941	9558.635612	0.019029	0.018171
RS	24	0.533813	1.294374	11690.513335	0.023272	0.022106
RS	25	0.584504	1.294374	12131.575477	0.024150	0.022873
RS	26	0.639249	1.109682	14582.720497	0.029030	0.027387
RS	27	0.698373	1.109682	14914.464773	0.029690	0.027966
RS	28	0.762226	0.973633	17235.516642	0.034311	0.032260
RS	29	0.831185	0.973633	17311.786449	0.034463	0.032415
RS	30	0.905660	0.880710	19029.959401	0.037883	0.035646
RS	31	0.986091	0.880710	18714.794357	0.037256	0.035128
RS	32	1.072954	0.822816	19481.091478	0.038781	0.036644
RS	33	1.166765	0.822816	18716.217248	0.037259	0.035322
RS	34	1.268079	0.792706	18445.032427	0.036719	0.034930
RS	35	1.377496	0.792706	17288.586820	0.034417	0.032873
RS	36	1.495663	0.785247	16162.335949	0.032175	0.030861
RS	37	1.623282	0.785247	14772.909099	0.029409	0.028321
RS	38	1.761107	0.797167	13142.910553	0.026164	0.025302
RS	39	1.909955	0.797167	11718.938557	0.023329	0.022630
RS	40	2.070708	0.824884	9979.865379	0.019867	0.019342
RS	41	2.244317	0.824884	8685.355957	0.017290	0.016862
RS	42	2.431812	0.862967	7138.687332	0.014211	0.013900
RS	43	2.634302	0.862967	6061.497562	0.012067	0.011811
RS	44	2.852987	0.903654	4850.056666	0.009655	0.009474
RS	45	3.089162	0.903654	4007.732734	0.007978	0.007833
RS	46	3.344225	0.936853	3142.852935	0.006257	0.006159
RS	47	3.619689	0.936853	2511.998957	0.005001	0.004929
RS	48	3.917183	0.953853	1930.708747	0.003843	0.003799
RS	49	4.238471	0.953853	1477.217622	0.002941	0.002913
RS	50	4.585454	0.953518	1099.871723	0.002190	0.002174
RS	51	4.960189	0.953518	794.594035	0.001582	0.001573
RS	52	5.364894	0.941295	561.584424	0.001118	0.001113
RS	53	5.801967	0.941295	377.183043	0.000751	0.000749
RS	54	6.273997	0.918024	248.532759	0.000495	0.000494
RS	55	6.783778	0.918024	152.098746	0.000303	0.000303
RS	56	7.334331	0.918024	88.958903	0.000177	0.000177
RS	57	7.928916	0.918024	49.546139	0.000099	0.000099
RS	58	8.571056	0.880477	26.910311	0.000054	0.000054
RS	59	9.264552	0.880477	12.991140	0.000026	0.000026
RS	60	10.013513	0.880477	5.881866	0.000012	0.000012
RS	61	10.822375	0.880477	2.484917	0.000005	0.000005
RS	62	11.695928	0.880477	0.974212	0.000002	0.000002
RS	63	12.639346	0.880477	0.517002	0.000001	0.000001
PA	4+25*2+4+6 0.217073241 0.031069229 12.639346351 0.273692963 0.575451517 1.046975004 1.308808216 1.300970172 1.272300341 1.362703976 1.583706748 1.747020229 1.711768156 1.516941475 1.294374259 1.109682104 0.973632683 0.880709515 0.822815567 0.792705918 0.785246884 0.797166532 0.824884226 0.862967047 0.903654027 0.936853100 0.953852500 0.953517569 0.941295281 0.918024091 0.880477071
//
IT	3532
RD	18
LK	-6719300.657457
QD	-544.897630 -> -505.697662
RI	0.0356942232
TR	0.217629	0.030775
MT	12.620928
MM	C_pi: 0.943130, n_recomb: 495554.730172
RS	0	0.000000	0.271909	14154.830924	0.028564	0.079296
RS	1	0.007995	0.271909	14828.157127	0.029922	0.048358
RS	2	0.016630	0.271909	15495.753413	0.031270	0.017634
RS	3	0.025955	0.271909	16150.901372	0.032592	0.020861
RS	4	0.036025	0.568874	8107.152922	0.016360	0.011785
RS	5	0.046901	0.568874	8584.505494	0.017323	0.012934
RS	6	0.058646	1.044999	4965.668853	0.010020	0.007645
RS	7	0.071331	1.044999	5296.500725	0.010688	0.008446
RS	8	0.085029	1.308922	4512.215324	0.009105	0.007738
RS	9	0.099823	1.308922	4817.183351	0.009721	0.008868
RS	10	0.115800	1.296689	5186.181728	0.010465	0.010072
RS	11	0.133054	1.296689	5525.392867	0.011150	0.011040
RS	12	0.151687	1.261546	6042.915638	0.012194	0.012229
RS	13	0.171810	1.261546	6420.773125	0.012957	0.013306
RS	14	0.193542	1.348689	6376.976999	0.012868	0.013332
RS	15	0.217012	1.348689	6765.870464	0.013653	0.014105
RS	16	0.242358	1.574432	6149.435148	0.012409	0.012715
RS	17	0.269731	1.574432	6524.965135	0.013167	0.013274
RS	18	0.299292	1.745861	6240.994453	0.012594	0.012560
RS	19	0.331217	1.745861	6616.397092	0.013351	0.013124
RS	20	0.365695	1.714181	7132.048612	0.014392	0.014017
RS	21	0.402929	1.714181	7534.724828	0.015205	0.014699
RS	22	0.443139	1.517462	8961.598425	0.018084	0.017376
RS	23	0.486565	1.517462	9400.851568	0.018970	0.018155
RS	24	0.533463	1.292510	11517.800815	0.023242	0.022128
RS	25	0.584111	1.292510	11951.696530	0.024118	0.022892
RS	26	0.638808	1.106531	14385.294491	0.029029	0.027446
RS	27	0.697878	1.106531	14710.497565	0.029685	0.028018
RS	28	0.761671	0.969885	17013.787117	0.034333	0.032347
RS	29	0.830565	0.969885	17084.848683	0.034476	0.032490
RS	30	0.904967	0.876658	18788.858386	0.037915	0.035745
RS	31	0.985318	0.876658	18470.697267	0.037273	0.035210
RS	32	1.072093	0.818586	19228.812617	0.038803	0.036735
RS	33	1.165806	0.818586	18464.159906	0.037260	0.035392
RS	34	1.267011	0.788362	18192.032344	0.036710	0.034991
RS	35	1.376308	0.788362	17040.001188	0.034386	0.032912
RS	36	1.494345	0.780911	15919.050366	0.032124	0.030877
RS	37	1.621818	0.780911	14539.112324	0.029339	0.028317
RS	38	1.759483	0.793134	12918.622673	0.026069	0.025267
RS	39	1.908156	0.793134	11509.745091	0.023226	0.022583
RS	40	2.068715	0.821627	9783.657547	0.019743	0.019265
RS	41	2.242111	0.821627	8509.110449	0.017171	0.016785
RS	42	2.429371	0.860996	6978.755971	0.014083	0.013805
RS	43	2.631603	0.860996	5923.928354	0.011954	0.011727
RS	44	2.850004	0.903297	4730.680308	0.009546	0.009386
RS	45	3.085868	0.903297	3909.844586	0.007890	0.007761
RS	46	3.340589	0.937954	3062.604382	0.006180	0.006093
RS	47	3.615676	0.937954	2449.597700	0.004943	0.004879
RS	48	3.912757	0.955728	1882.944138	0.003800	0.003760
RS	49	4.233591	0.955728	1442.268004	0.002910	0.002885
RS	50	4.580077	0.955440	1075.102571	0.002169	0.002155
RS	51	4.954266	0.955440	777.736671	0.001569	0.001561
RS	52	5.358372	0.942872	550.621845	0.001111	0.001106
RS	53	5.794788	0.942872	370.353050	0.000747	0.000745
RS	54	6.266097	0.919005	244.530773	0.000493	0.000492
RS	55	6.775089	0.919005	149.860442	0.000302	0.000302
RS	56	7.324776	0.919005	87.784572	0.000177	0.000177
RS	57	7.918413	0.919005	48.974144	0.000099	0.000099
RS	58	8.559514	0.880561	26.666260	0.000054	0.000054
RS	59	9.251872	0.880561	12.890046	0.000026	0.000026
RS	60	9.999587	0.880561	5.844414	0.000012	0.000012
RS	61	10.807085	0.880561	2.472956	0.000005	0.000005
RS	62	11.679144	0.880561	0.971185	0.000002	0.000002
RS	63	12.620928	0.880561	0.516853	0.000001	0.000001
PA	4+25*2+4+6 0.217628914 0.030774678 12.620928114 0.271909454 0.568873680 1.044999025 1.308921800 1.296688510 1.261546330 1.348689351 1.574431748 1.745860632 1.714180945 1.517462276 1.292510298 1.106531089 0.969885142 0.876657789 0.818586437 0.788362038 0.780910928 0.793134234 0.821626573 0.860996141 0.903297245 0.937953834 0.955728342 0.955439925 0.942871623 0.919004537 0.880560987
//
IT	3771
RD	19
LK	-6719224.437117
QD	-532.030445 -> -496.921859
RI	0.0356945349
TR	0.218160	0.030497
MT	12.603066
MM	C_pi: 0.939302, n_recomb: 489176.833054
RS	0	0.000000	0.270251	14055.562723	0.028733	0.079330
RS	1	0.007993	0.270251	14721.201439	0.030094	0.048335
RS	2	0.016625	0.270251	15380.675197	0.031442	0.017620
RS	3	0.025947	0.270251	16027.277466	0.032764	0.020840
RS	4	0.036013	0.562499	8084.757452	0.016527	0.011830
RS	5	0.046885	0.562499	8558.727332	0.017496	0.012988
RS	6	0.058625	1.042818	4904.795110	0.010027	0.007610
RS	7	0.071304	1.042818	5231.336074	0.010694	0.008417
RS	8	0.084996	1.308919	4447.262684	0.009091	0.007702
RS	9	0.099783	1.308919	4747.751485	0.009706	0.008828
RS	10	0.115751	1.293011	5125.767547	0.010478	0.010058
RS	11	0.132996	1.293011	5460.716766	0.011163	0.011017
RS	12	0.151620	1.251833	6000.861137	0.012267	0.012263
RS	13	0.171731	1.251833	6375.168539	0.013032	0.013343
RS	14	0.193451	1.335634	6343.285673	0.012967	0.013399
RS	15	0.216906	1.335634	6728.836893	0.013755	0.014183
RS	16	0.242236	1.565578	6089.879600	0.012449	0.012737
RS	17	0.269591	1.565578	6461.019473	0.013208	0.013308
RS	18	0.299132	1.744526	6149.324651	0.012571	0.012536
RS	19	0.331035	1.744526	6519.029504	0.013327	0.013109
RS	20	0.365487	1.716145	7013.631773	0.014338	0.013981
RS	21	0.402693	1.716145	7409.732556	0.015147	0.014667
RS	22	0.442873	1.517577	8822.421345	0.018035	0.017362
RS	23	0.486265	1.517577	9254.826039	0.018919	0.018143
RS	24	0.533124	1.290479	11357.260378	0.023217	0.022152
RS	25	0.583730	1.290479	11784.404777	0.024090	0.022913
RS	26	0.638380	1.103443	14199.901771	0.029028	0.027504
RS	27	0.697398	1.103443	14518.923368	0.029680	0.028069
RS	28	0.761133	0.966362	16803.332302	0.034350	0.032428
RS	29	0.829963	0.966362	16869.589715	0.034486	0.032559
RS	30	0.904295	0.872924	18558.473602	0.037938	0.035835
RS	31	0.984568	0.872924	18237.862783	0.037283	0.035284
RS	32	1.071256	0.814707	18987.786723	0.038816	0.036816
RS	33	1.164874	0.814707	18223.961023	0.037254	0.035453
RS	34	1.265975	0.784355	17951.758148	0.036698	0.035046
RS	35	1.375156	0.784355	16804.525670	0.034353	0.032945
RS	36	1.493065	0.776858	15690.140619	0.032075	0.030891
RS	37	1.620398	0.776858	14319.505683	0.029273	0.028313
RS	38	1.757908	0.789304	12709.348951	0.025981	0.025236
RS	39	1.906410	0.789304	11314.667250	0.023130	0.022540
RS	40	2.066781	0.818470	9601.563819	0.019628	0.019195
RS	41	2.239970	0.818470	8345.492053	0.017060	0.016714
RS	42	2.427003	0.859020	6830.656248	0.013964	0.013718
RS	43	2.628985	0.859020	5796.425060	0.011849	0.011648
RS	44	2.847111	0.902841	4620.128913	0.009445	0.009304
RS	45	3.082672	0.902841	3819.069105	0.007807	0.007693
RS	46	3.337061	0.938880	2988.174322	0.006109	0.006032
RS	47	3.611783	0.938880	2391.601447	0.004889	0.004832
RS	48	3.908464	0.957382	1838.495181	0.003758	0.003723
RS	49	4.228858	0.957382	1409.645606	0.002882	0.002859
RS	50	4.574861	0.957125	1051.914872	0.002150	0.002137
RS	51	4.948520	0.957125	761.886993	0.001557	0.001549
RS	52	5.352045	0.944229	540.256701	0.001104	0.001099
RS	53	5.787824	0.944229	363.856365	0.000744	0.000741
RS	54	6.258434	0.919819	240.687154	0.000492	0.000490
RS	55	6.766660	0.919819	147.693756	0.000302	0.000301
RS	56	7.315509	0.919819	86.636376	0.000177	0.000177
RS	57	7.908226	0.919819	48.407391	0.000099	0.000099
RS	58	8.548319	0.880553	26.417969	0.000054	0.000054
RS	59	9.239574	0.880553	12.785090	0.000026	0.000026
RS	60	9.986081	0.880553	5.804339	0.000012	0.000012
RS	61	10.792255	0.880553	2.459494	0.000005	0.000005
RS	62	11.662867	0.880553	0.967407	0.000002	0.000002
RS	63	12.603066	0.880553	0.516171	0.000001	0.000001
PA	4+25*2+4+6 0.218160027 0.030496699 12.603066312 0.270251406 0.562498796 1.042817991 1.308919304 1.293011425 1.251833067 1.335634315 1.565578182 1.744526148 1.716145122 1.517577325 1.290478917 1.103443368 0.966362452 0.872924060 0.814706532 0.784354540 0.776858454 0.789304244 0.818469593 0.859019730 0.902840676 0.938879756 0.957382175 0.957124922 0.944228504 0.919819179 0.880553377
//
IT	2957
RD	20
LK	-6719156.181350
QD	-520.958453 -> -489.541121
RI	0.0357094209
TR	0.218667	0.030235
MT	12.585759
MM	C_pi: 0.935662, n_recomb: 483176.813870
RS	0	0.000000	0.268709	13960.089979	0.028892	0.079365
RS	1	0.007991	0.268709	14618.431778	0.030255	0.048313
RS	2	0.016620	0.268709	15270.208143	0.031604	0.017606
RS	3	0.025938	0.268709	15908.725828	0.032925	0.020816
RS	4	0.036002	0.556352	8065.491624	0.016693	0.011875
RS	5	0.046869	0.556352	8536.306291	0.017667	0.013042
RS	6	0.058605	1.040482	4848.640189	0.010035	0.007579
RS	7	0.071278	1.040482	5171.202958	0.010703	0.008391
RS	8	0.084964	1.308776	4386.630701	0.009079	0.007668
RS	9	0.099744	1.308776	4682.931688	0.009692	0.008791
RS	10	0.115705	1.289810	5067.602713	0.010488	0.010042
RS	11	0.132941	1.289810	5398.474067	0.011173	0.010994
RS	12	0.151554	1.243046	5959.065419	0.012333	0.012292
RS	13	0.171655	1.243046	6329.922905	0.013101	0.013376
RS	14	0.193362	1.323467	6310.566018	0.013061	0.013461
RS	15	0.216803	1.323467	6692.912138	0.013852	0.014256
RS	16	0.242118	1.557157	6033.750089	0.012488	0.012759
RS	17	0.269455	1.557157	6400.752343	0.013247	0.013340
RS	18	0.298977	1.743092	6063.745800	0.012550	0.012515
RS	19	0.330857	1.743092	6428.120752	0.013304	0.013095
RS	20	0.365285	1.717729	6903.697752	0.014288	0.013948
RS	21	0.402465	1.717729	7293.664974	0.015095	0.014639
RS	22	0.442615	1.517352	8693.543238	0.017992	0.017352
RS	23	0.485973	1.517352	9119.547050	0.018874	0.018134
RS	24	0.532796	1.288306	11208.063210	0.023197	0.022177
RS	25	0.583360	1.288306	11628.849316	0.024067	0.022936
RS	26	0.637964	1.100420	14025.921583	0.029029	0.027559
RS	27	0.696932	1.100420	14339.102072	0.029677	0.028118
RS	28	0.760612	0.963048	16603.796021	0.034364	0.032503
RS	29	0.829380	0.963048	16665.618157	0.034492	0.032623
RS	30	0.903643	0.869478	18338.727852	0.037954	0.035915
RS	31	0.983840	0.869478	18016.134254	0.037287	0.035350
RS	32	1.070446	0.811145	18757.829670	0.038822	0.036888
RS	33	1.163971	0.811145	17995.336207	0.037244	0.035507
RS	34	1.264970	0.780656	17723.765359	0.036682	0.035095
RS	35	1.374040	0.780656	16581.626632	0.034318	0.032975
RS	36	1.491824	0.773071	15474.804092	0.032027	0.030906
RS	37	1.619021	0.773071	14113.258826	0.029209	0.028309
RS	38	1.756381	0.785667	12514.071816	0.025900	0.025208
RS	39	1.904717	0.785667	11132.731982	0.023041	0.022501
RS	40	2.064906	0.815413	9432.519014	0.019522	0.019131
RS	41	2.237895	0.815413	8193.546168	0.016958	0.016649
RS	42	2.424707	0.857045	6693.443039	0.013853	0.013636
RS	43	2.626446	0.857045	5678.191770	0.011752	0.011575
RS	44	2.844306	0.902297	4517.689168	0.009350	0.009228
RS	45	3.079574	0.902297	3734.843754	0.007730	0.007630
RS	46	3.333641	0.939649	2919.094207	0.006041	0.005974
RS	47	3.608010	0.939649	2337.670510	0.004838	0.004788
RS	48	3.904302	0.958834	1797.114964	0.003719	0.003688
RS	49	4.224270	0.958834	1379.189526	0.002854	0.002834
RS	50	4.569805	0.958593	1030.209360	0.002132	0.002119
RS	51	4.942951	0.958593	746.990293	0.001546	0.001538
RS	52	5.345913	0.945386	530.463835	0.001098	0.001093
RS	53	5.781075	0.945386	357.684254	0.000740	0.000737
RS	54	6.251008	0.920477	237.004397	0.000491	0.000488
RS	55	6.758492	0.920477	145.602382	0.000301	0.000300
RS	56	7.306527	0.920477	85.517747	0.000177	0.000176
RS	57	7.898353	0.920477	47.848492	0.000099	0.000099
RS	58	8.537470	0.880462	26.167281	0.000054	0.000054
RS	59	9.227656	0.880462	12.677294	0.000026	0.000026
RS	60	9.972993	0.880462	5.762160	0.000012	0.000012
RS	61	10.777886	0.880462	2.444774	0.000005	0.000005
RS	62	11.647095	0.880462	0.962982	0.000002	0.000002
RS	63	12.585759	0.880462	0.515017	0.000001	0.000001
PA	4+25*2+4+6 0.218667366 0.030234508 12.585758634 0.268709139 0.556351722 1.040482387 1.308775751 1.289810267 1.243046397 1.323467359 1.557157370 1.743092030 1.717729393 1.517351550 1.288305507 1.100420037 0.963048397 0.869477571 0.811145315 0.780656335 0.773071127 0.785667008 0.815412945 0.857045397 0.902296514 0.939648892 0.958833894 0.958592681 0.945385629 0.920477085 0.880462210
//
IT	4051
RD	21
LK	-6719095.111619
QD	-511.479716 -> -483.389203
RI	0.0357370695
TR	0.219152	0.029987
MT	12.568943
MM	C_pi: 0.932203, n_recomb: 477534.861425
RS	0	0.000000	0.267278	13868.238180	0.029041	0.079399
RS	1	0.007988	0.267278	14519.657473	0.030405	0.048290
RS	2	0.016615	0.267278	15164.144045	0.031755	0.017591
RS	3	0.025930	0.267278	15795.019261	0.033076	0.020791
RS	4	0.035990	0.550451	8048.836480	0.016855	0.011920
RS	5	0.046853	0.550451	8516.699270	0.017835	0.013095
RS	6	0.058585	1.038024	4796.843084	0.010045	0.007550
RS	7	0.071253	1.038024	5115.717468	0.010713	0.008368
RS	8	0.084933	1.308474	4330.160629	0.009068	0.007636
RS	9	0.099706	1.308474	4622.553349	0.009680	0.008756
RS	10	0.115659	1.287014	5011.809769	0.010495	0.010025
RS	11	0.132887	1.287014	5338.789866	0.011180	0.010971
RS	12	0.151491	1.235080	5917.845141	0.012392	0.012318
RS	13	0.171581	1.235080	6285.364383	0.013162	0.013403
RS	14	0.193275	1.312123	6278.892597	0.013149	0.013520
RS	15	0.216703	1.312123	6658.170944	0.013943	0.014325
RS	16	0.242003	1.549165	5980.836427	0.012524	0.012779
RS	17	0.269323	1.549165	6343.938979	0.013285	0.013371
RS	18	0.298826	1.741614	5983.733037	0.012530	0.012495
RS	19	0.330685	1.741614	6343.117627	0.013283	0.013082
RS	20	0.365090	1.719001	6801.512821	0.014243	0.013917
RS	21	0.402242	1.719001	7185.755198	0.015048	0.014614
RS	22	0.442363	1.516836	8574.144988	0.017955	0.017345
RS	23	0.485689	1.516836	8994.166675	0.018835	0.018129
RS	24	0.532476	1.286014	11069.459924	0.023180	0.022204
RS	25	0.583000	1.286014	11484.261093	0.024049	0.022962
RS	26	0.637560	1.097457	13862.847894	0.029030	0.027613
RS	27	0.696479	1.097457	14170.509213	0.029674	0.028166
RS	28	0.760105	0.959923	16414.928391	0.034374	0.032572
RS	29	0.828813	0.959923	16472.648440	0.034495	0.032683
RS	30	0.903009	0.866292	18129.489621	0.037965	0.035988
RS	31	0.983133	0.866292	17805.316520	0.037286	0.035409
RS	32	1.069657	0.807873	18538.804069	0.038822	0.036952
RS	33	1.163093	0.807873	17778.056446	0.037229	0.035554
RS	34	1.263993	0.777239	17507.716951	0.036663	0.035139
RS	35	1.372954	0.777239	16370.878657	0.034282	0.033000
RS	36	1.490618	0.769526	15272.414312	0.031982	0.030919
RS	37	1.617682	0.769526	13919.701841	0.029149	0.028305
RS	38	1.754896	0.782209	12331.924764	0.025824	0.025183
RS	39	1.903071	0.782209	10963.102222	0.022958	0.022465
RS	40	2.063083	0.812453	9275.579240	0.019424	0.019072
RS	41	2.235878	0.812453	8052.426266	0.016862	0.016589
RS	42	2.422475	0.855078	6566.271082	0.013750	0.013561
RS	43	2.623979	0.855078	5568.518033	0.011661	0.011507
RS	44	2.841579	0.901677	4422.715868	0.009262	0.009156
RS	45	3.076563	0.901677	3656.662813	0.007657	0.007571
RS	46	3.330317	0.940275	2854.955502	0.005979	0.005920
RS	47	3.604342	0.940275	2287.509106	0.004790	0.004746
RS	48	3.900257	0.960098	1758.590555	0.003683	0.003655
RS	49	4.219811	0.960098	1350.761188	0.002829	0.002810
RS	50	4.564892	0.959856	1009.902471	0.002115	0.002103
RS	51	4.937539	0.959856	733.000593	0.001535	0.001527
RS	52	5.339954	0.946353	521.223656	0.001091	0.001086
RS	53	5.774516	0.946353	351.830006	0.000737	0.000733
RS	54	6.243791	0.920989	233.482843	0.000489	0.000486
RS	55	6.750554	0.920989	143.589093	0.000301	0.000299
RS	56	7.297800	0.920989	84.431855	0.000177	0.000176
RS	57	7.888760	0.920989	47.300095	0.000099	0.000098
RS	58	8.526929	0.880283	25.916462	0.000054	0.000054
RS	59	9.216077	0.880283	12.567787	0.000026	0.000026
RS	60	9.960276	0.880283	5.718403	0.000012	0.000012
RS	61	10.763924	0.880283	2.429022	0.000005	0.000005
RS	62	11.631770	0.880283	0.957998	0.000002	0.000002
RS	63	12.568943	0.880283	0.513438	0.000001	0.000001
PA	4+25*2+4+6 0.219152345 0.029987401 12.568942831 0.267278306 0.550451161 1.038024010 1.308473700 1.287014343 1.235080096 1.312123093 1.549164987 1.741614208 1.719001420 1.516836397 1.286014123 1.097457461 0.959922964 0.866291946 0.807873072 0.777239303 0.769526390 0.782208891 0.812453059 0.855078055 0.901676526 0.940275279 0.960098187 0.959856199 0.946352584 0.920988863 0.880282572
//
IT	3827
RD	22
LK	-6719040.513518
QD	-503.411648 -> -478.316635
RI	0.0357753504
TR	0.219614	0.029754
MT	12.552806
MM	C_pi: 0.928923, n_recomb: 472230.056371
RS	0	0.000000	0.265947	13780.229755	0.029181	0.079433
RS	1	0.007986	0.265947	14425.092844	0.030547	0.048267
RS	2	0.016610	0.265947	15062.685214	0.031897	0.017576
RS	3	0.025923	0.265947	15686.343621	0.033218	0.020765
RS	4	0.035979	0.544810	8034.320762	0.017014	0.011964
RS	5	0.046839	0.544810	8499.414492	0.017998	0.013147
RS	6	0.058565	1.035477	4749.033417	0.010057	0.007523
RS	7	0.071229	1.035477	5064.487022	0.010725	0.008348
RS	8	0.084903	1.308006	4277.657542	0.009058	0.007607
RS	9	0.099670	1.308006	4566.408751	0.009670	0.008725
RS	10	0.115616	1.284580	4958.390792	0.010500	0.010008
RS	11	0.132835	1.284580	5281.663741	0.011185	0.010947
RS	12	0.151430	1.227852	5877.400025	0.012446	0.012339
RS	13	0.171509	1.227852	6241.699578	0.013217	0.013427
RS	14	0.193192	1.301539	6248.334823	0.013232	0.013576
RS	15	0.216607	1.301539	6624.683383	0.014029	0.014389
RS	16	0.241892	1.541602	5930.913554	0.012559	0.012799
RS	17	0.269196	1.541602	6290.340278	0.013320	0.013400
RS	18	0.298680	1.740133	5908.844026	0.012513	0.012476
RS	19	0.330520	1.740133	6263.553950	0.013264	0.013070
RS	20	0.364901	1.720031	6706.383111	0.014202	0.013889
RS	21	0.402029	1.720031	7085.278460	0.015004	0.014590
RS	22	0.442122	1.516084	8463.456978	0.017922	0.017341
RS	23	0.485417	1.516084	8877.887939	0.018800	0.018126
RS	24	0.532169	1.283637	10940.676870	0.023168	0.022232
RS	25	0.582655	1.283637	11349.846342	0.024035	0.022988
RS	26	0.637173	1.094569	13709.996068	0.029032	0.027666
RS	27	0.696044	1.094569	14012.444875	0.029673	0.028213
RS	28	0.759618	0.956983	16236.239034	0.034382	0.032636
RS	29	0.828268	0.956983	16290.164945	0.034496	0.032739
RS	30	0.902401	0.863354	17930.407591	0.037970	0.036054
RS	31	0.982454	0.863354	17605.008715	0.037281	0.035463
RS	32	1.068900	0.804874	18330.322121	0.038817	0.037009
RS	33	1.162250	0.804874	17571.667913	0.037210	0.035596
RS	34	1.263055	0.774091	17303.042524	0.036641	0.035178
RS	35	1.371911	0.774091	16171.657596	0.034245	0.033022
RS	36	1.489460	0.766219	15082.148497	0.031938	0.030931
RS	37	1.616397	0.766219	13738.010439	0.029092	0.028302
RS	38	1.753471	0.778932	12161.961875	0.025754	0.025161
RS	39	1.901492	0.778932	10804.886503	0.022881	0.022432
RS	40	2.061334	0.809602	9129.789844	0.019333	0.019019
RS	41	2.233941	0.809602	7921.285643	0.016774	0.016533
RS	42	2.420333	0.853138	6448.319737	0.013655	0.013491
RS	43	2.621610	0.853138	5466.716677	0.011576	0.011444
RS	44	2.838962	0.901007	4334.598643	0.009179	0.009089
RS	45	3.073672	0.901007	3584.046295	0.007590	0.007515
RS	46	3.327126	0.940791	2795.365636	0.005919	0.005870
RS	47	3.600821	0.940791	2240.831627	0.004745	0.004707
RS	48	3.896374	0.961206	1722.718723	0.003648	0.003624
RS	49	4.215531	0.961206	1324.226110	0.002804	0.002788
RS	50	4.560175	0.960951	990.905891	0.002098	0.002087
RS	51	4.932344	0.960951	719.868193	0.001524	0.001517
RS	52	5.334234	0.947163	512.512874	0.001085	0.001080
RS	53	5.768220	0.947163	346.284707	0.000733	0.000729
RS	54	6.236865	0.921382	230.122670	0.000487	0.000484
RS	55	6.742936	0.921382	141.656243	0.000300	0.000298
RS	56	7.289423	0.921382	83.381426	0.000177	0.000175
RS	57	7.879553	0.921382	46.764483	0.000099	0.000098
RS	58	8.516812	0.880068	25.666699	0.000054	0.000054
RS	59	9.204963	0.880068	12.457624	0.000026	0.000026
RS	60	9.948071	0.880068	5.673779	0.000012	0.000012
RS	61	10.750525	0.880068	2.412643	0.000005	0.000005
RS	62	11.617064	0.880068	0.952658	0.000002	0.000002
RS	63	12.552806	0.880068	0.511577	0.000001	0.000001
PA	4+25*2+4+6 0.219613765 0.029754369 12.552805765 0.265946918 0.544810036 1.035477026 1.308006065 1.284580423 1.227852427 1.301538650 1.541602182 1.740132656 1.720030943 1.516083820 1.283636672 1.094568798 0.956982526 0.863354120 0.804874489 0.774090545 0.766218712 0.778931834 0.809601738 0.853138061 0.901007466 0.940790779 0.961206089 0.960950892 0.947162702 0.921382352 0.880067712
//
IT	4070
RD	23
LK	-6718991.745260
QD	-496.591944 -> -474.191104
RI	0.0358224637
TR	0.220054	0.029535
MT	12.537231
MM	C_pi: 0.925813, n_recomb: 467245.269196
RS	0	0.000000	0.264712	13695.845547	0.029312	0.079466
RS	1	0.007984	0.264712	14334.501730	0.030679	0.048245
RS	2	0.016606	0.264712	14965.577527	0.032029	0.017562
RS	3	0.025915	0.264712	15582.425867	0.033350	0.020739
RS	4	0.035968	0.539432	8021.644997	0.017168	0.012008
RS	5	0.046824	0.539432	8484.137529	0.018158	0.013198
RS	6	0.058547	1.032893	4704.795577	0.010069	0.007499
RS	7	0.071205	1.032893	5017.070421	0.010738	0.008330
RS	8	0.084874	1.307392	4228.866350	0.009051	0.007580
RS	9	0.099635	1.307392	4514.225731	0.009661	0.008697
RS	10	0.115574	1.282446	4907.437981	0.010503	0.009991
RS	11	0.132785	1.282446	5227.188898	0.011187	0.010923
RS	12	0.151371	1.221295	5837.885257	0.012494	0.012357
RS	13	0.171440	1.221295	6199.087241	0.013267	0.013446
RS	14	0.193112	1.291653	6218.976200	0.013310	0.013628
RS	15	0.216514	1.291653	6592.533023	0.014109	0.014449
RS	16	0.241785	1.534464	5883.796261	0.012593	0.012818
RS	17	0.269073	1.534464	6239.758009	0.013354	0.013427
RS	18	0.298540	1.738687	5838.666154	0.012496	0.012458
RS	19	0.330360	1.738687	6188.994043	0.013246	0.013059
RS	20	0.364720	1.720868	6617.739889	0.014163	0.013863
RS	21	0.401823	1.720868	6991.639123	0.014964	0.014569
RS	22	0.441889	1.515130	8360.844694	0.017894	0.017338
RS	23	0.485153	1.515130	8770.052330	0.018770	0.018125
RS	24	0.531872	1.281188	10821.114991	0.023159	0.022261
RS	25	0.582321	1.281188	11224.988454	0.024024	0.023016
RS	26	0.636798	1.091746	13566.954486	0.029036	0.027717
RS	27	0.695624	1.091746	13864.480133	0.029673	0.028259
RS	28	0.759147	0.954206	16067.507677	0.034388	0.032696
RS	29	0.827742	0.954206	16117.915593	0.034496	0.032790
RS	30	0.901813	0.860638	17741.356725	0.037970	0.036113
RS	31	0.981798	0.860638	17415.029760	0.037272	0.035510
RS	32	1.068169	0.802123	18132.205414	0.038807	0.037059
RS	33	1.161436	0.802123	17375.919835	0.037188	0.035632
RS	34	1.262150	0.771185	17109.401345	0.036618	0.035213
RS	35	1.370904	0.771185	15983.556718	0.034208	0.033041
RS	36	1.488342	0.763126	14903.470827	0.031896	0.030943
RS	37	1.615156	0.763126	13567.615475	0.029037	0.028298
RS	38	1.752094	0.775821	12003.473064	0.025690	0.025142
RS	39	1.899966	0.775821	10657.398693	0.022809	0.022402
RS	40	2.059644	0.806851	8994.402051	0.019250	0.018970
RS	41	2.232071	0.806851	7799.448425	0.016692	0.016482
RS	42	2.418264	0.851225	6338.911224	0.013567	0.013426
RS	43	2.619323	0.851225	5372.215062	0.011498	0.011385
RS	44	2.836435	0.900293	4252.826734	0.009102	0.009026
RS	45	3.070881	0.900293	3516.588906	0.007526	0.007463
RS	46	3.324045	0.941201	2739.993411	0.005864	0.005822
RS	47	3.597422	0.941201	2197.394104	0.004703	0.004670
RS	48	3.892626	0.962167	1689.315062	0.003615	0.003594
RS	49	4.211399	0.962167	1299.461934	0.002781	0.002766
RS	50	4.555622	0.961882	973.146466	0.002083	0.002073
RS	51	4.927329	0.961882	707.550644	0.001514	0.001507
RS	52	5.328712	0.947817	504.311567	0.001079	0.001073
RS	53	5.762143	0.947817	341.039538	0.000730	0.000725
RS	54	6.230178	0.921660	226.921456	0.000486	0.000482
RS	55	6.735582	0.921660	139.804237	0.000299	0.000297
RS	56	7.281337	0.921660	82.367853	0.000176	0.000175
RS	57	7.870666	0.921660	46.243105	0.000099	0.000098
RS	58	8.507047	0.879784	25.419900	0.000054	0.000054
RS	59	9.194236	0.879784	12.347479	0.000026	0.000026
RS	60	9.936291	0.879784	5.628467	0.000012	0.000012
RS	61	10.737593	0.879784	2.395655	0.000005	0.000005
RS	62	11.602870	0.879784	0.946944	0.000002	0.000002
RS	63	12.537231	0.879784	0.509399	0.000001	0.000001
PA	4+25*2+4+6 0.220053563 0.029534852 12.537231119 0.264712009 0.539431693 1.032892718 1.307392339 1.282445737 1.221294988 1.291652762 1.534464060 1.738687214 1.720867521 1.515129559 1.281188329 1.091746195 0.954206246 0.860637859 0.802122686 0.771184870 0.763126292 0.775820789 0.806850759 0.851224843 0.900292555 0.941200803 0.962167225 0.961881989 0.947817132 0.921660021 0.879783977
//
IT	4018
RD	24
LK	-6718948.218955
QD	-490.872344 -> -470.892164
RI	0.0358762451
TR	0.220472	0.029328
MT	12.522298
MM	C_pi: 0.922864, n_recomb: 462558.685312
RS	0	0.000000	0.263554	13615.583811	0.029435	0.079499
RS	1	0.007982	0.263554	14248.373148	0.030803	0.048223
RS	2	0.016601	0.263554	14873.294615	0.032154	0.017547
RS	3	0.025908	0.263554	15483.717305	0.033474	0.020712
RS	4	0.035958	0.534325	8010.294305	0.017317	0.012051
RS	5	0.046810	0.534325	8470.329777	0.018312	0.013247
RS	6	0.058529	1.030277	4663.861852	0.010083	0.007477
RS	7	0.071183	1.030277	4973.182308	0.010751	0.008313
RS	8	0.084846	1.306603	4183.633120	0.009045	0.007555
RS	9	0.099601	1.306603	4465.838945	0.009655	0.008671
RS	10	0.115533	1.280554	4858.933100	0.010504	0.009973
RS	11	0.132737	1.280554	5175.342291	0.011189	0.010900
RS	12	0.151314	1.215319	5799.462304	0.012538	0.012373
RS	13	0.171374	1.215319	6157.691574	0.013312	0.013463
RS	14	0.193035	1.282416	6190.747178	0.013384	0.013678
RS	15	0.216425	1.282416	6561.642769	0.014186	0.014506
RS	16	0.241682	1.527727	5839.282044	0.012624	0.012835
RS	17	0.268955	1.527727	6191.974973	0.013386	0.013452
RS	18	0.298405	1.737299	5772.771150	0.012480	0.012441
RS	19	0.330206	1.737299	6118.984951	0.013229	0.013047
RS	20	0.364545	1.721552	6534.970541	0.014128	0.013839
RS	21	0.401625	1.721552	6904.194414	0.014926	0.014549
RS	22	0.441665	1.514023	8265.495692	0.017869	0.017338
RS	23	0.484901	1.514023	8669.816394	0.018743	0.018127
RS	24	0.531588	1.278695	10709.938324	0.023154	0.022291
RS	25	0.582001	1.278695	11108.827292	0.024016	0.023045
RS	26	0.636439	1.088997	13432.935783	0.029041	0.027766
RS	27	0.695221	1.088997	13725.808848	0.029674	0.028304
RS	28	0.758696	0.951587	15908.060791	0.034391	0.032751
RS	29	0.827237	0.951587	15955.203530	0.034493	0.032838
RS	30	0.901249	0.858129	17561.727383	0.037966	0.036165
RS	31	0.981169	0.858129	17234.734674	0.037260	0.035553
RS	32	1.067468	0.799599	17943.876005	0.038793	0.037103
RS	33	1.160655	0.799599	17190.182275	0.037163	0.035663
RS	34	1.261281	0.768507	16926.041244	0.036592	0.035243
RS	35	1.369938	0.768507	15805.793744	0.034170	0.033058
RS	36	1.487269	0.760238	14735.481441	0.031856	0.030954
RS	37	1.613965	0.760238	13407.628592	0.028986	0.028295
RS	38	1.750774	0.772872	11855.482621	0.025630	0.025125
RS	39	1.898503	0.772872	10519.727036	0.022742	0.022375
RS	40	2.058023	0.804205	8868.476806	0.019173	0.018925
RS	41	2.230277	0.804205	7686.084136	0.016616	0.016434
RS	42	2.416280	0.849349	6237.280767	0.013484	0.013366
RS	43	2.617130	0.849349	5284.367308	0.011424	0.011330
RS	44	2.834011	0.899548	4176.830487	0.009030	0.008967
RS	45	3.068204	0.899548	3453.836543	0.007467	0.007414
RS	46	3.321090	0.941528	2688.465640	0.005812	0.005777
RS	47	3.594162	0.941528	2156.919210	0.004663	0.004635
RS	48	3.889031	0.963004	1658.176879	0.003585	0.003567
RS	49	4.207435	0.963004	1276.329913	0.002759	0.002746
RS	50	4.551255	0.962671	956.533911	0.002068	0.002059
RS	51	4.922519	0.962671	695.992632	0.001505	0.001498
RS	52	5.323417	0.948345	496.585513	0.001074	0.001068
RS	53	5.756314	0.948345	336.077763	0.000727	0.000722
RS	54	6.223766	0.921842	223.874454	0.000484	0.000480
RS	55	6.728529	0.921842	138.032155	0.000298	0.000296
RS	56	7.273583	0.921842	81.391819	0.000176	0.000174
RS	57	7.862143	0.921842	45.737050	0.000099	0.000098
RS	58	8.497682	0.879453	25.177047	0.000054	0.000054
RS	59	9.183950	0.879453	12.238039	0.000026	0.000026
RS	60	9.924996	0.879453	5.582880	0.000012	0.000012
RS	61	10.725192	0.879453	2.378277	0.000005	0.000005
RS	62	11.589260	0.879453	0.940960	0.000002	0.000002
RS	63	12.522298	0.879453	0.506977	0.000001	0.000001
PA	4+25*2+4+6 0.220471629 0.029328039 12.522297531 0.263554420 0.534325083 1.030276813 1.306603098 1.280554312 1.215318822 1.282415989 1.527726663 1.737299350 1.721551879 1.514022916 1.278695172 1.088996594 0.951586919 0.858129181 0.799598735 0.768506787 0.760238349 0.772871996 0.804205359 0.849348794 0.899548376 0.941527529 0.963004415 0.962671344 0.948344676 0.921841966 0.879453033
//
IT	4036
RD	25
LK	-6718909.401671
QD	-486.119869 -> -468.312404
RI	0.0359356937
TR	0.220868	0.029133
MT	12.508027
MM	C_pi: 0.920075, n_recomb: 458156.199116
RS	0	0.000000	0.262478	13538.961299	0.029551	0.079530
RS	1	0.007980	0.262478	14166.207211	0.030920	0.048202
RS	2	0.016597	0.262478	14785.321072	0.032271	0.017533
RS	3	0.025901	0.262478	15389.688395	0.033590	0.020686
RS	4	0.035948	0.529485	8000.161595	0.017462	0.012092
RS	5	0.046797	0.529485	8457.879311	0.018461	0.013295
RS	6	0.058512	1.027664	4625.956176	0.010097	0.007457
RS	7	0.071161	1.027664	4932.529991	0.010766	0.008299
RS	8	0.084820	1.305669	4141.727203	0.009040	0.007533
RS	9	0.099569	1.305669	4421.003318	0.009650	0.008648
RS	10	0.115494	1.278870	4812.907529	0.010505	0.009955
RS	11	0.132691	1.278870	5126.154718	0.011189	0.010877
RS	12	0.151260	1.209902	5762.132351	0.012577	0.012385
RS	13	0.171311	1.209902	6117.511928	0.013352	0.013477
RS	14	0.192961	1.273778	6163.761768	0.013453	0.013725
RS	15	0.216340	1.273778	6532.129535	0.014257	0.014559
RS	16	0.241584	1.521390	5797.245994	0.012653	0.012852
RS	17	0.268843	1.521390	6146.857928	0.013417	0.013476
RS	18	0.298277	1.736014	5710.831881	0.012465	0.012424
RS	19	0.330059	1.736014	6053.182355	0.013212	0.013036
RS	20	0.364378	1.722132	6457.651253	0.014095	0.013817
RS	21	0.401436	1.722132	6822.501285	0.014891	0.014530
RS	22	0.441451	1.512797	8176.958046	0.017848	0.017339
RS	23	0.484659	1.512797	8576.711721	0.018720	0.018129
RS	24	0.531316	1.276174	10606.723312	0.023151	0.022322
RS	25	0.581695	1.276174	11000.927396	0.024011	0.023075
RS	26	0.636095	1.086322	13307.605191	0.029046	0.027814
RS	27	0.694836	1.086322	13596.085736	0.029676	0.028348
RS	28	0.758264	0.949118	15757.676822	0.034394	0.032803
RS	29	0.826754	0.949118	15801.789054	0.034490	0.032883
RS	30	0.900710	0.855812	17391.449218	0.037960	0.036213
RS	31	0.980567	0.855812	17064.010085	0.037245	0.035591
RS	32	1.066797	0.797287	17765.195404	0.038775	0.037141
RS	33	1.159908	0.797287	17014.263993	0.037136	0.035690
RS	34	1.260450	0.766040	16752.755586	0.036566	0.035271
RS	35	1.369015	0.766040	15638.102822	0.034133	0.033071
RS	36	1.486243	0.757542	14577.786542	0.031818	0.030964
RS	37	1.612827	0.757542	13257.627648	0.028937	0.028291
RS	38	1.749511	0.770080	11717.440784	0.025575	0.025110
RS	39	1.897104	0.770080	10391.343285	0.022681	0.022350
RS	40	2.056474	0.801663	8751.465920	0.019101	0.018885
RS	41	2.228562	0.801663	7580.693607	0.016546	0.016390
RS	42	2.414383	0.847518	6142.899033	0.013408	0.013310
RS	43	2.615032	0.847518	5202.728306	0.011356	0.011278
RS	44	2.831694	0.898789	4106.206824	0.008962	0.008913
RS	45	3.065645	0.898789	3395.472074	0.007411	0.007368
RS	46	3.318266	0.941785	2640.531944	0.005763	0.005735
RS	47	3.591046	0.941785	2119.222834	0.004626	0.004602
RS	48	3.885594	0.963735	1629.165435	0.003556	0.003541
RS	49	4.203647	0.963735	1254.738108	0.002739	0.002727
RS	50	4.547081	0.963340	941.007726	0.002054	0.002045
RS	51	4.917921	0.963340	685.160374	0.001495	0.001489
RS	52	5.318355	0.948759	489.321673	0.001068	0.001062
RS	53	5.750744	0.948759	331.394675	0.000723	0.000718
RS	54	6.217637	0.921939	220.982268	0.000482	0.000478
RS	55	6.721789	0.921939	136.341801	0.000298	0.000295
RS	56	7.266172	0.921939	80.455262	0.000176	0.000174
RS	57	7.853998	0.921939	45.247914	0.000099	0.000098
RS	58	8.488733	0.879109	24.938877	0.000054	0.000054
RS	59	9.174120	0.879109	12.130054	0.000026	0.000026
RS	60	9.914201	0.879109	5.537552	0.000012	0.000012
RS	61	10.713341	0.879109	2.360823	0.000005	0.000005
RS	62	11.576253	0.879109	0.934866	0.000002	0.000002
RS	63	12.508027	0.879109	0.504428	0.000001	0.000001
PA	4+25*2+4+6 0.220868426 0.029133204 12.508026610 0.262478035 0.529485167 1.027664216 1.305668542 1.278870233 1.209901570 1.273777890 1.521389643 1.736014488 1.722132255 1.512797058 1.276173636 1.086322333 0.949117600 0.855812360 0.797287426 0.766039829 0.757542363 0.770079798 0.801663303 0.847517784 0.898788726 0.941784781 0.963734996 0.963339703 0.948759009 0.921938671 0.879109423
//
