# Supplementary material for: African bushpigs exhibit porous species boundaries and appeared in Madagascar concurrently with human arrival
Source: Nat Commun. 2024 Jan 3;15:172. doi: 10.1038/s41467-023-44105-1 (PMC10764920; doi:10.1038/s41467-023-44105-1)
Supplement: Supplementary file 9 — Source Data [file 41467_2023_44105_MOESM9_ESM.zip › sourceData/Fig3a.psmc/BPigEthMerg1.psmc]

CC
CC	Brief Description of the file format:
CC	  CC  comments
CC	  MM  useful-messages
CC	  RD  round-of-iterations
CC	  LL  \log[P(sequence)]
CC	  QD  Q-before-opt Q-after-opt
CC	  TR  \theta_0 \rho_0
CC	  RS  k t_k \lambda_k \pi_k \sum_{l\not=k}A_{kl} A_{kk}
CC	  DC  begin end best-k t_k+\Delta_k max-prob
CC
MM	Version: 0.6.5-r67
MM	pattern:4+25*2+4+6, n:63, n_free_lambdas:28
MM	n_iterations:25, skip:1, max_t:15, theta/rho:5
MM	is_decoding:0
MM	n_seqs:16, sum_L:17238069, sum_n:1253431
RD	0
LK	0.000000
QD	0.000000 -> 0.000000
RI	inf
TR	0.075492	0.015098
MT	15.000000
MM	C_pi: 1.000000, n_recomb: 258317.566863
RS	0	0.000000	1.000000	2116.598189	0.008194	0.000000
RS	1	0.008290	1.000000	2272.503197	0.008797	0.000000
RS	2	0.017266	1.000000	2438.159747	0.009439	0.000000
RS	3	0.026987	1.000000	2613.881034	0.010119	0.000000
RS	4	0.037514	1.000000	2799.934045	0.010839	0.000000
RS	5	0.048914	1.000000	2996.526554	0.011600	0.000000
RS	6	0.061258	1.000000	3203.792226	0.012403	0.000000
RS	7	0.074626	1.000000	3421.773723	0.013246	0.000000
RS	8	0.089102	1.000000	3650.403705	0.014131	0.000000
RS	9	0.104778	1.000000	3889.483669	0.015057	0.000000
RS	10	0.121753	1.000000	4138.660662	0.016022	0.000000
RS	11	0.140135	1.000000	4397.401931	0.017023	0.000000
RS	12	0.160042	1.000000	4664.967739	0.018059	0.000000
RS	13	0.181598	1.000000	4940.382670	0.019125	0.000000
RS	14	0.204942	1.000000	5222.405935	0.020217	0.000000
RS	15	0.230221	1.000000	5509.501417	0.021328	0.000000
RS	16	0.257595	1.000000	5799.808406	0.022452	0.000000
RS	17	0.287238	1.000000	6091.114280	0.023580	0.000000
RS	18	0.319339	1.000000	6380.830728	0.024701	0.000000
RS	19	0.354100	1.000000	6665.975434	0.025805	0.000000
RS	20	0.391744	1.000000	6943.161531	0.026878	0.000000
RS	21	0.432507	1.000000	7208.597506	0.027906	0.000000
RS	22	0.476650	1.000000	7458.100546	0.028872	0.000000
RS	23	0.524453	1.000000	7687.126621	0.029758	0.000000
RS	24	0.576218	1.000000	7890.820696	0.030547	0.000000
RS	25	0.632274	1.000000	8064.090445	0.031218	0.000000
RS	26	0.692977	1.000000	8201.706513	0.031750	0.000000
RS	27	0.758711	1.000000	8298.431710	0.032125	0.000000
RS	28	0.829896	1.000000	8349.180426	0.032321	0.000000
RS	29	0.906981	1.000000	8349.207930	0.032321	0.000000
RS	30	0.990456	1.000000	8294.327046	0.032109	0.000000
RS	31	1.080851	1.000000	8181.146907	0.031671	0.000000
RS	32	1.178739	1.000000	8007.325183	0.030998	0.000000
RS	33	1.284742	1.000000	7771.821462	0.030086	0.000000
RS	34	1.399532	1.000000	7475.135618	0.028938	0.000000
RS	35	1.523838	1.000000	7119.511427	0.027561	0.000000
RS	36	1.658449	1.000000	6709.082872	0.025972	0.000000
RS	37	1.804218	1.000000	6249.939331	0.024195	0.000000
RS	38	1.962071	1.000000	5750.086664	0.022260	0.000000
RS	39	2.133009	1.000000	5219.285118	0.020205	0.000000
RS	40	2.318118	1.000000	4668.752196	0.018074	0.000000
RS	41	2.518571	1.000000	4110.729598	0.015913	0.000000
RS	42	2.735641	1.000000	3557.927557	0.013773	0.000000
RS	43	2.970706	1.000000	3022.876248	0.011702	0.000000
RS	44	3.225257	1.000000	2517.230549	0.009745	0.000000
RS	45	3.500909	1.000000	2051.088596	0.007940	0.000000
RS	46	3.799411	1.000000	1632.393149	0.006319	0.000000
RS	47	4.122659	1.000000	1266.484749	0.004903	0.000000
RS	48	4.472702	1.000000	955.864974	0.003700	0.000000
RS	49	4.851763	1.000000	700.206221	0.002711	0.000000
RS	50	5.262247	1.000000	496.613449	0.001922	0.000000
RS	51	5.706758	1.000000	340.107770	0.001317	0.000000
RS	52	6.188118	1.000000	224.268225	0.000868	0.000000
RS	53	6.709380	1.000000	141.943982	0.000549	0.000000
RS	54	7.273854	1.000000	85.940579	0.000333	0.000000
RS	55	7.885120	1.000000	49.593611	0.000192	0.000000
RS	56	8.547059	1.000000	27.169641	0.000105	0.000000
RS	57	9.263869	1.000000	14.070753	0.000054	0.000000
RS	58	10.040101	1.000000	6.856765	0.000027	0.000000
RS	59	10.880679	1.000000	3.128381	0.000012	0.000000
RS	60	11.790939	1.000000	1.329143	0.000005	0.000000
RS	61	12.776655	1.000000	0.522803	0.000002	0.000000
RS	62	13.844085	1.000000	0.189180	0.000001	0.000000
RS	63	15.000000	1.000000	0.087901	0.000000	0.000000
PA	4+25*2+4+6 0.075492116 0.015098423 15.000000000 1.000000000 1.000000000 1.000000000 1.000000000 1.000000000 1.000000000 1.000000000 1.000000000 1.000000000 1.000000000 1.000000000 1.000000000 1.000000000 1.000000000 1.000000000 1.000000000 1.000000000 1.000000000 1.000000000 1.000000000 1.000000000 1.000000000 1.000000000 1.000000000 1.000000000 1.000000000 1.000000000 1.000000000
//
IT	4693
RD	1
LK	-3506028.038814
QD	-42230.688100 -> -14927.380791
RI	0.0601286629
TR	0.064137	0.010638
MT	21.895909
MM	C_pi: 1.161487, n_recomb: 211682.549254
RS	0	0.000000	0.486126	3832.951915	0.018107	0.037079
RS	1	0.008938	0.486126	4096.321969	0.019351	0.065105
RS	2	0.018675	0.486126	4370.300642	0.020646	0.013497
RS	3	0.029283	0.486126	4653.916915	0.021985	0.015197
RS	4	0.040838	0.423960	5660.400105	0.026740	0.021758
RS	5	0.053426	0.423960	5978.455569	0.028243	0.028392
RS	6	0.067140	0.416007	6415.175785	0.030306	0.032044
RS	7	0.082079	0.416007	6731.874631	0.031802	0.034082
RS	8	0.098354	0.462755	6342.919155	0.029964	0.034468
RS	9	0.116083	0.462755	6639.487033	0.031365	0.033685
RS	10	0.135397	0.535919	5998.205470	0.028336	0.032538
RS	11	0.156437	0.535919	6272.561581	0.029632	0.031310
RS	12	0.179358	0.623338	5637.239284	0.026631	0.029893
RS	13	0.204327	0.623338	5890.305280	0.027826	0.028413
RS	14	0.231528	0.721622	5313.737209	0.025102	0.027067
RS	15	0.261161	0.721622	5546.594421	0.026202	0.025840
RS	16	0.293442	0.834040	5006.495421	0.023651	0.024607
RS	17	0.328608	0.834040	5220.048899	0.024660	0.023265
RS	18	0.366918	0.968094	4686.799072	0.022141	0.021790
RS	19	0.408652	0.968094	4882.072565	0.023063	0.020234
RS	20	0.454116	1.122757	4382.722865	0.020704	0.018691
RS	21	0.503644	1.122757	4560.743931	0.021545	0.017251
RS	22	0.557598	1.288565	4132.194418	0.019521	0.015972
RS	23	0.616375	1.288565	4293.521624	0.020283	0.014877
RS	24	0.680406	1.454644	3947.215460	0.018647	0.013960
RS	25	0.750160	1.454644	4091.569419	0.019329	0.013211
RS	26	0.826149	1.612158	3820.379718	0.018048	0.012612
RS	27	0.908930	1.612158	3946.367084	0.018643	0.012149
RS	28	0.999109	1.754171	3737.850147	0.017658	0.011807
RS	29	1.097349	1.754171	3842.721718	0.018153	0.011576
RS	30	1.204370	1.875098	3684.483377	0.017406	0.011445
RS	31	1.320957	1.875098	3763.909865	0.017781	0.011407
RS	32	1.447964	1.970748	3643.920856	0.017214	0.011455
RS	33	1.586324	1.970748	3691.844446	0.017440	0.011582
RS	34	1.737050	2.038781	3597.154827	0.016993	0.011777
RS	35	1.901249	2.038781	3605.892033	0.017034	0.012031
RS	36	2.080124	2.079163	3521.421135	0.016635	0.012327
RS	37	2.274986	2.079163	3482.328490	0.016451	0.012647
RS	38	2.487266	2.094037	3391.093241	0.016020	0.012969
RS	39	2.718520	2.094037	3296.139969	0.015571	0.013265
RS	40	2.970444	2.087292	3180.975148	0.015027	0.013506
RS	41	3.244885	2.087292	3025.482641	0.014293	0.013660
RS	42	3.543857	2.063832	2872.753869	0.013571	0.013697
RS	43	3.869550	2.063832	2659.082826	0.012562	0.013585
RS	44	4.224355	2.029138	2463.414725	0.011637	0.013300
RS	45	4.610873	2.029138	2204.574665	0.010415	0.012823
RS	46	5.031938	1.988779	1973.582860	0.009323	0.012150
RS	47	5.490639	1.988779	1694.504326	0.008005	0.011286
RS	48	5.990339	1.948203	1450.018329	0.006850	0.010252
RS	49	6.534703	1.948203	1183.881155	0.005593	0.009083
RS	50	7.127723	1.912262	956.923175	0.004521	0.007831
RS	51	7.773749	1.912262	735.623510	0.003475	0.006553
RS	52	8.477517	1.882932	555.110330	0.002622	0.005312
RS	53	9.244189	1.882932	397.316586	0.001877	0.004163
RS	54	10.079387	1.848391	277.888811	0.001313	0.003146
RS	55	10.989237	1.848391	182.219747	0.000861	0.002285
RS	56	11.980411	1.848391	114.203981	0.000540	0.001588
RS	57	13.060177	1.848391	68.137377	0.000322	0.001052
RS	58	14.236455	1.788902	39.408557	0.000186	0.000660
RS	59	15.517870	1.788902	20.526836	0.000097	0.000390
RS	60	16.913820	1.788902	10.012707	0.000047	0.000214
RS	61	18.434542	1.788902	4.547336	0.000021	0.000108
RS	62	20.091189	1.788902	1.910714	0.000009	0.000050
RS	63	21.895909	1.788902	1.111497	0.000005	0.000031
PA	4+25*2+4+6 0.064137082 0.010637922 21.895909309 0.486125946 0.423959732 0.416007042 0.462755203 0.535919189 0.623337746 0.721622467 0.834039688 0.968093872 1.122756958 1.288564682 1.454644203 1.612157822 1.754171371 1.875098228 1.970747948 2.038781404 2.079162598 2.094037056 2.087291718 2.063832283 2.029137611 1.988779068 1.948203087 1.912261963 1.882931709 1.848391056 1.788902342
//
IT	4724
RD	2
LK	-3467551.677737
QD	-8109.257006 -> -3374.258984
RI	0.0439496967
TR	0.060049	0.009542
MT	25.308291
MM	C_pi: 1.313589, n_recomb: 214719.653348
RS	0	0.000000	0.538182	3612.013609	0.016822	0.022297
RS	1	0.009188	0.538182	3874.267929	0.018043	0.074818
RS	2	0.019220	0.538182	4148.770814	0.019322	0.013803
RS	3	0.030174	0.538182	4434.794474	0.020654	0.012271
RS	4	0.042134	0.414354	6123.098690	0.028517	0.018692
RS	5	0.055193	0.414354	6469.354836	0.030129	0.024717
RS	6	0.069451	0.359534	7831.305945	0.036472	0.030318
RS	7	0.085020	0.359534	8172.942462	0.038063	0.034489
RS	8	0.102020	0.386503	7915.590011	0.036865	0.033999
RS	9	0.120581	0.386503	8220.367330	0.038284	0.036274
RS	10	0.140847	0.449563	7334.835899	0.034160	0.032948
RS	11	0.162976	0.449563	7607.847341	0.035432	0.034529
RS	12	0.187138	0.531389	6674.327233	0.031084	0.030993
RS	13	0.213520	0.531389	6919.831786	0.032227	0.032181
RS	14	0.242325	0.629325	6056.727526	0.028208	0.028814
RS	15	0.273778	0.629325	6277.500830	0.029236	0.029873
RS	16	0.308120	0.752352	5442.618824	0.025348	0.026694
RS	17	0.345617	0.752352	5641.988334	0.026276	0.027283
RS	18	0.386559	0.924018	4765.424879	0.022194	0.023653
RS	19	0.431264	0.924018	4947.708222	0.023043	0.023401
RS	20	0.480075	1.158481	4102.062907	0.019104	0.019673
RS	21	0.533371	1.158481	4269.738823	0.019885	0.019026
RS	22	0.591565	1.446784	3562.307053	0.016591	0.016008
RS	23	0.655104	1.446784	3716.207354	0.017307	0.015513
RS	24	0.724482	1.765029	3179.327071	0.014807	0.013394
RS	25	0.800234	1.765029	3320.349803	0.015464	0.013151
RS	26	0.882946	2.085527	2934.185262	0.013665	0.011739
RS	27	0.973257	2.085527	3063.320084	0.014267	0.011707
RS	28	1.071866	2.380679	2798.999534	0.013036	0.010812
RS	29	1.179535	2.380679	2916.568851	0.013583	0.010948
RS	30	1.297097	2.625909	2750.311450	0.012809	0.010442
RS	31	1.425459	2.625909	2855.193415	0.013297	0.010713
RS	32	1.565616	2.803684	2768.353058	0.012893	0.010517
RS	33	1.718650	2.803684	2857.199576	0.013307	0.010903
RS	34	1.885744	2.907766	2831.936481	0.013189	0.010962
RS	35	2.068191	2.907766	2898.418543	0.013499	0.011421
RS	36	2.267400	2.943809	2914.099658	0.013572	0.011665
RS	37	2.484913	2.943809	2948.489428	0.013732	0.012125
RS	38	2.722410	2.925408	2980.309833	0.013880	0.012458
RS	39	2.981728	2.925408	2969.958879	0.013832	0.012813
RS	40	3.264872	2.868800	2989.760997	0.013924	0.013113
RS	41	3.574031	2.868800	2921.168437	0.013605	0.013247
RS	42	3.911594	2.789168	2900.628688	0.013509	0.013375
RS	43	4.280172	2.789168	2763.639522	0.012871	0.013178
RS	44	4.682615	2.699558	2679.868857	0.012481	0.013005
RS	45	5.122033	2.699558	2473.817602	0.011521	0.012410
RS	46	5.601824	2.610430	2318.020830	0.010796	0.011857
RS	47	6.125698	2.610430	2057.647756	0.009583	0.010879
RS	48	6.697704	2.530366	1842.145947	0.008579	0.009961
RS	49	7.322265	2.530366	1559.168397	0.007261	0.008718
RS	50	8.004210	2.465569	1318.212245	0.006139	0.007571
RS	51	8.748811	2.465569	1053.989274	0.004909	0.006273
RS	52	9.561824	2.415415	833.062471	0.003880	0.005124
RS	53	10.449535	2.415415	622.585085	0.002900	0.003992
RS	54	11.418808	2.354363	458.627378	0.002136	0.003057
RS	55	12.477136	2.354363	314.987304	0.001467	0.002209
RS	56	13.632701	2.354363	207.340130	0.000966	0.001535
RS	57	14.894438	2.354363	130.300842	0.000607	0.001020
RS	58	16.272100	2.242219	80.584069	0.000375	0.000658
RS	59	17.776340	2.242219	44.076917	0.000205	0.000383
RS	60	19.418787	2.242219	22.631697	0.000105	0.000208
RS	61	21.212139	2.242219	10.845967	0.000051	0.000105
RS	62	23.170261	2.242219	4.821041	0.000022	0.000049
RS	63	25.308291	2.242219	3.067857	0.000014	0.000032
PA	4+25*2+4+6 0.060049243 0.009541945 25.308291355 0.538182390 0.414353909 0.359534162 0.386502557 0.449562979 0.531388865 0.629324800 0.752351879 0.924018096 1.158481277 1.446784286 1.765029043 2.085527465 2.380678832 2.625909321 2.803683588 2.907766247 2.943809470 2.925408366 2.868799904 2.789168161 2.699557885 2.610429948 2.530366099 2.465568642 2.415414956 2.354362671 2.242218562
//
IT	4161
RD	3
LK	-3460767.867151
QD	-2220.975719 -> -1289.684901
RI	0.0468740909
TR	0.058238	0.009216
MT	26.952523
MM	C_pi: 1.421768, n_recomb: 224396.227088
RS	0	0.000000	0.634924	3240.511656	0.014441	0.016734
RS	1	0.009297	0.634924	3488.074560	0.015544	0.078729
RS	2	0.019457	0.634924	3749.222765	0.016708	0.013589
RS	3	0.030563	0.634924	4023.673465	0.017931	0.010483
RS	4	0.042701	0.470245	5799.398570	0.025844	0.016838
RS	5	0.055967	0.470245	6154.580399	0.027427	0.021637
RS	6	0.070466	0.364983	8351.790786	0.037219	0.029725
RS	7	0.086314	0.364983	8723.531586	0.038876	0.033581
RS	8	0.103635	0.376338	8806.564431	0.039246	0.034282
RS	9	0.122566	0.376338	9132.708262	0.040699	0.036773
RS	10	0.143257	0.431705	8247.484993	0.036754	0.033528
RS	11	0.165871	0.431705	8534.484837	0.038033	0.035502
RS	12	0.190588	0.505057	7544.438477	0.033621	0.031812
RS	13	0.217603	0.505057	7798.129721	0.034752	0.033623
RS	14	0.247129	0.591889	6874.120406	0.030634	0.030014
RS	15	0.279400	0.591889	7097.774656	0.031631	0.031806
RS	16	0.314671	0.703918	6161.384954	0.027458	0.028167
RS	17	0.353221	0.703918	6360.425760	0.028345	0.029581
RS	18	0.395355	0.877828	5270.949336	0.023489	0.024940
RS	19	0.441406	0.877828	5454.551261	0.024308	0.025387
RS	20	0.491738	1.145056	4336.638462	0.019326	0.020292
RS	21	0.546749	1.145056	4508.667857	0.020092	0.020146
RS	22	0.606875	1.504527	3575.235815	0.015933	0.015983
RS	23	0.672590	1.504527	3734.255770	0.016641	0.015892
RS	24	0.744414	1.925740	3051.641801	0.013599	0.013023
RS	25	0.822915	1.925740	3197.296674	0.014248	0.013109
RS	26	0.908715	2.364986	2729.260642	0.012163	0.011239
RS	27	1.002490	2.364986	2863.066340	0.012759	0.011460
RS	28	1.104984	2.773357	2560.283055	0.011410	0.010296
RS	29	1.217006	2.773357	2683.958670	0.011961	0.010618
RS	30	1.339442	3.105185	2509.627526	0.011184	0.009969
RS	31	1.473261	3.105185	2623.701789	0.011692	0.010363
RS	32	1.619520	3.328807	2552.521153	0.011375	0.010118
RS	33	1.779376	3.328807	2655.159456	0.011832	0.010573
RS	34	1.954093	3.437023	2665.077098	0.011877	0.010660
RS	35	2.145053	3.437023	2750.881703	0.012259	0.011140
RS	36	2.353765	3.446716	2816.709625	0.012552	0.011467
RS	37	2.581881	3.446716	2875.784967	0.012816	0.011898
RS	38	2.831203	3.387034	2966.934793	0.013222	0.012341
RS	39	3.103704	3.387034	2984.930630	0.013302	0.012622
RS	40	3.401539	3.286632	3066.607040	0.013666	0.013037
RS	41	3.727061	3.286632	3026.595882	0.013488	0.013064
RS	42	4.082846	3.167924	3063.136248	0.013651	0.013297
RS	43	4.471706	3.167924	2950.087403	0.013147	0.012982
RS	44	4.896718	3.047214	2910.992765	0.012973	0.012896
RS	45	5.361240	3.047214	2718.907981	0.012117	0.012196
RS	46	5.868947	2.935595	2589.152568	0.011538	0.011712
RS	47	6.423854	2.935595	2328.659131	0.010377	0.010663
RS	48	7.030347	2.841372	2117.368048	0.009436	0.009802
RS	49	7.693224	2.841372	1819.290242	0.008107	0.008532
RS	50	8.417725	2.769541	1562.897236	0.006965	0.007434
RS	51	9.209580	2.769541	1271.934329	0.005668	0.006146
RS	52	10.075051	2.715352	1024.000173	0.004563	0.005045
RS	53	11.020980	2.715352	781.417665	0.003482	0.003936
RS	54	12.054848	2.642793	589.451800	0.002627	0.003043
RS	55	13.184830	2.642793	414.561958	0.001847	0.002207
RS	56	14.419861	2.642793	279.886070	0.001247	0.001542
RS	57	15.769708	2.642793	180.710578	0.000805	0.001032
RS	58	17.245044	2.494611	115.825889	0.000516	0.000681
RS	59	18.857536	2.494611	65.039429	0.000290	0.000398
RS	60	20.619934	2.494611	34.338154	0.000153	0.000218
RS	61	22.546174	2.494611	16.948850	0.000076	0.000111
RS	62	24.651488	2.494611	7.772765	0.000035	0.000052
RS	63	26.952523	2.494611	5.210176	0.000023	0.000036
PA	4+25*2+4+6 0.058238487 0.009215823 26.952523190 0.634923992 0.470244733 0.364982844 0.376337742 0.431704703 0.505056997 0.591888540 0.703917849 0.877828470 1.145055579 1.504527457 1.925740143 2.364985791 2.773356795 3.105184583 3.328807415 3.437023153 3.446716092 3.387034199 3.286632144 3.167924075 3.047214210 2.935594590 2.841371945 2.769541257 2.715351585 2.642793294 2.494610912
//
IT	3739
RD	4
LK	-3459387.507265
QD	-1079.111166 -> -846.545760
RI	0.0488210113
TR	0.057267	0.009128
MT	27.802346
MM	C_pi: 1.483898, n_recomb: 231927.794221
RS	0	0.000000	0.703537	3041.465067	0.013114	0.014757
RS	1	0.009350	0.703537	3280.052522	0.014143	0.080106
RS	2	0.019575	0.703537	3532.773389	0.015232	0.013531
RS	3	0.030755	0.703537	3799.576142	0.016383	0.009708
RS	4	0.042981	0.533858	5360.881019	0.023114	0.015536
RS	5	0.056350	0.533858	5710.861017	0.024623	0.019531
RS	6	0.070969	0.378658	8504.230828	0.036668	0.029513
RS	7	0.086955	0.378658	8898.199677	0.038366	0.032833
RS	8	0.104436	0.379094	9261.720748	0.039934	0.034572
RS	9	0.123551	0.379094	9608.101221	0.041427	0.036786
RS	10	0.144454	0.431301	8749.471867	0.037725	0.033804
RS	11	0.167311	0.431301	9052.472185	0.039031	0.035634
RS	12	0.192305	0.499375	8081.971061	0.034847	0.032187
RS	13	0.219636	0.499375	8346.870819	0.035989	0.034018
RS	14	0.249523	0.575824	7468.203059	0.032201	0.030733
RS	15	0.282204	0.575824	7696.865694	0.033186	0.032667
RS	16	0.317941	0.673470	6777.873359	0.029224	0.029233
RS	17	0.357020	0.673470	6976.340111	0.030080	0.030927
RS	18	0.399752	0.838843	5771.411182	0.024885	0.025928
RS	19	0.446480	0.838843	5955.056498	0.025676	0.026692
RS	20	0.497577	1.117432	4625.557339	0.019944	0.020764
RS	21	0.553452	1.117432	4801.500192	0.020703	0.020891
RS	22	0.614551	1.516543	3683.247163	0.015881	0.015975
RS	23	0.681363	1.516543	3847.405373	0.016589	0.016119
RS	24	0.754422	2.002338	3050.126873	0.013151	0.012778
RS	25	0.834313	2.002338	3200.150778	0.013798	0.013053
RS	26	0.921673	2.519155	2671.383844	0.011518	0.010919
RS	27	1.017202	2.519155	2808.791208	0.012111	0.011279
RS	28	1.121663	3.000933	2479.012235	0.010689	0.009980
RS	29	1.235891	3.000933	2606.364113	0.011238	0.010396
RS	30	1.360800	3.384678	2426.877989	0.010464	0.009694
RS	31	1.497388	3.384678	2545.713133	0.010976	0.010141
RS	32	1.646748	3.627753	2485.760464	0.010718	0.009905
RS	33	1.810073	3.627753	2595.108747	0.011189	0.010379
RS	34	1.988669	3.724663	2629.195428	0.011336	0.010525
RS	35	2.183964	3.724663	2724.063473	0.011745	0.010998
RS	36	2.397520	3.705032	2822.574924	0.012170	0.011413
RS	37	2.631044	3.705032	2892.709011	0.012472	0.011811
RS	38	2.886403	3.612478	3019.287368	0.013018	0.012345
RS	39	3.165638	3.612478	3049.133398	0.013147	0.012572
RS	40	3.470983	3.484599	3163.344466	0.013639	0.013061
RS	41	3.804878	3.484599	3134.143859	0.013513	0.013022
RS	42	4.169993	3.347122	3195.700826	0.013779	0.013303
RS	43	4.569247	3.347122	3090.440501	0.013325	0.012923
RS	44	5.005832	3.216448	3065.877946	0.013219	0.012856
RS	45	5.483239	3.216448	2877.015026	0.012405	0.012106
RS	46	6.005285	3.102120	2750.823964	0.011861	0.011627
RS	47	6.576143	3.102120	2488.244019	0.010729	0.010553
RS	48	7.200377	3.010912	2270.880051	0.009791	0.009694
RS	49	7.882979	3.010912	1965.605674	0.008475	0.008427
RS	50	8.629406	2.945881	1696.530339	0.007315	0.007341
RS	51	9.445626	2.945881	1394.162079	0.006011	0.006077
RS	52	10.338163	2.898019	1131.033167	0.004877	0.004997
RS	53	11.314156	2.898019	874.001966	0.003768	0.003915
RS	54	12.381405	2.823428	667.805905	0.002879	0.003048
RS	55	13.548445	2.823428	476.908343	0.002056	0.002224
RS	56	14.824606	2.823428	327.314101	0.001411	0.001565
RS	57	16.220091	2.823428	215.097524	0.000927	0.001057
RS	58	17.746056	2.649905	141.148794	0.000609	0.000710
RS	59	19.414703	2.649905	80.682795	0.000348	0.000418
RS	60	21.239373	2.649905	43.416508	0.000187	0.000231
RS	61	23.234653	2.649905	21.870973	0.000094	0.000119
RS	62	25.416496	2.649905	10.251005	0.000044	0.000057
RS	63	27.802346	2.649905	7.133872	0.000031	0.000040
PA	4+25*2+4+6 0.057266857 0.009128338 27.802346494 0.703537438 0.533857933 0.378658006 0.379094122 0.431301232 0.499375337 0.575823755 0.673469987 0.838843489 1.117432091 1.516542717 2.002338091 2.519155449 3.000932777 3.384678322 3.627752972 3.724663276 3.705031780 3.612477720 3.484599374 3.347121623 3.216448028 3.102120467 3.010912464 2.945881029 2.898019222 2.823427630 2.649905393
//
IT	4224
RD	5
LK	-3459020.282061
QD	-800.993316 -> -715.020563
RI	0.0494502781
TR	0.056635	0.009125
MT	28.301824
MM	C_pi: 1.518921, n_recomb: 237271.746011
RS	0	0.000000	0.737075	2980.120877	0.012560	0.013894
RS	1	0.009381	0.737075	3216.690111	0.013557	0.080678
RS	2	0.019642	0.737075	3467.717050	0.014615	0.013618
RS	3	0.030866	0.737075	3733.244528	0.015734	0.009487
RS	4	0.043142	0.591885	4986.426305	0.021016	0.014537
RS	5	0.056571	0.591885	5326.549823	0.022449	0.018048
RS	6	0.071258	0.389831	8559.754741	0.036076	0.029486
RS	7	0.087324	0.389831	8968.191820	0.037797	0.032403
RS	8	0.104897	0.383262	9514.669773	0.040100	0.034813
RS	9	0.124119	0.383262	9876.020390	0.041623	0.036760
RS	10	0.145143	0.435850	9002.271287	0.037941	0.033842
RS	11	0.168140	0.435850	9318.841637	0.039275	0.035478
RS	12	0.193295	0.501825	8369.464572	0.035274	0.032237
RS	13	0.220809	0.501825	8645.277623	0.036436	0.033957
RS	14	0.250904	0.570292	7846.505193	0.033070	0.031098
RS	15	0.283822	0.570292	8080.794866	0.034057	0.032993
RS	16	0.319829	0.654567	7241.553489	0.030520	0.030000
RS	17	0.359213	0.654567	7438.950038	0.031352	0.031759
RS	18	0.402292	0.809245	6186.787716	0.026075	0.026724
RS	19	0.449412	0.809245	6368.582888	0.026841	0.027621
RS	20	0.500952	1.090935	4878.609087	0.020561	0.021158
RS	21	0.557328	1.090935	5056.717004	0.021312	0.021432
RS	22	0.618992	1.514002	3790.016536	0.015973	0.015988
RS	23	0.686441	1.514002	3957.985378	0.016681	0.016268
RS	24	0.760217	2.042197	3071.997229	0.012947	0.012610
RS	25	0.840914	2.042197	3225.291505	0.013593	0.012995
RS	26	0.929182	2.610504	2652.411829	0.011179	0.010699
RS	27	1.025730	2.610504	2792.360869	0.011769	0.011138
RS	28	1.131335	3.139713	2444.485114	0.010302	0.009766
RS	29	1.246847	3.139713	2574.215696	0.010849	0.010231
RS	30	1.373195	3.553710	2392.601038	0.010084	0.009513
RS	31	1.511395	3.553710	2514.320607	0.010597	0.009983
RS	32	1.662561	3.801976	2464.150508	0.010385	0.009773
RS	33	1.827907	3.801976	2577.405059	0.010863	0.010252
RS	34	2.008765	3.882022	2630.622265	0.011087	0.010457
RS	35	2.206589	3.882022	2730.526506	0.011508	0.010921
RS	36	2.422970	3.835555	2853.455967	0.012026	0.011410
RS	37	2.659651	3.835555	2929.242272	0.012346	0.011787
RS	38	2.918535	3.718346	3079.882768	0.012980	0.012390
RS	39	3.201704	3.718346	3114.943312	0.013128	0.012587
RS	40	3.511438	3.574026	3247.735718	0.013688	0.013121
RS	41	3.850228	3.574026	3222.147962	0.013580	0.013049
RS	42	4.220800	3.429394	3293.504159	0.013881	0.013343
RS	43	4.626135	3.429394	3189.575127	0.013443	0.012931
RS	44	5.069496	3.299674	3165.328892	0.013341	0.012850
RS	45	5.554447	3.299674	2975.736342	0.012541	0.012079
RS	46	6.084893	3.192263	2842.699179	0.011981	0.011572
RS	47	6.665099	3.192263	2578.206841	0.010866	0.010494
RS	48	7.299735	3.112217	2350.385572	0.009906	0.009611
RS	49	7.993907	3.112217	2042.821526	0.008610	0.008360
RS	50	8.753198	3.060572	1763.192887	0.007431	0.007266
RS	51	9.583719	3.060572	1458.036222	0.006145	0.006031
RS	52	10.492152	3.024152	1186.467390	0.005000	0.004961
RS	53	11.485805	3.024152	924.994119	0.003898	0.003905
RS	54	12.572672	2.952485	712.416146	0.003003	0.003055
RS	55	13.761499	2.952485	514.616917	0.002169	0.002245
RS	56	15.061851	2.952485	357.580384	0.001507	0.001592
RS	57	16.484188	2.952485	238.138440	0.001004	0.001084
RS	58	18.039956	2.759497	159.071425	0.000670	0.000739
RS	59	19.741670	2.759497	92.194276	0.000389	0.000439
RS	60	21.603023	2.759497	50.355354	0.000212	0.000245
RS	61	23.638990	2.759497	25.776291	0.000109	0.000128
RS	62	25.865951	2.759497	12.291659	0.000052	0.000062
RS	63	28.301824	2.759497	8.817905	0.000037	0.000045
PA	4+25*2+4+6 0.056635103 0.009124760 28.301824456 0.737075324 0.591885128 0.389830993 0.383261866 0.435850441 0.501824646 0.570292184 0.654567308 0.809244899 1.090935365 1.514001589 2.042196722 2.610503952 3.139712638 3.553709527 3.801976285 3.882022002 3.835555341 3.718346479 3.574025958 3.429393879 3.299673915 3.192263299 3.112216510 3.060572427 3.024151998 2.952485406 2.759497480
//
IT	4278
RD	6
LK	-3458872.224253
QD	-699.426979 -> -651.405375
RI	0.0493791173
TR	0.056155	0.009151
MT	28.643149
MM	C_pi: 1.540339, n_recomb: 241273.785644
RS	0	0.000000	0.747560	2994.365808	0.012411	0.013452
RS	1	0.009402	0.747560	3233.185462	0.013400	0.080926
RS	2	0.019687	0.747560	3486.748858	0.014451	0.013777
RS	3	0.030940	0.747560	3755.127177	0.015564	0.009530
RS	4	0.043251	0.642672	4690.381731	0.019440	0.013721
RS	5	0.056719	0.642672	5020.338419	0.020808	0.016935
RS	6	0.071453	0.397009	8613.933781	0.035702	0.029565
RS	7	0.087573	0.397009	9032.392082	0.037436	0.032220
RS	8	0.105208	0.386222	9690.447256	0.040164	0.035030
RS	9	0.124501	0.386222	10062.425968	0.041705	0.036800
RS	10	0.145609	0.441537	9128.772502	0.037836	0.033747
RS	11	0.168700	0.441537	9456.141708	0.039193	0.035241
RS	12	0.193963	0.507774	8508.226231	0.035264	0.032090
RS	13	0.221600	0.507774	8793.906363	0.036448	0.033703
RS	14	0.251837	0.570410	8076.554348	0.033475	0.031230
RS	15	0.284915	0.570410	8316.906720	0.034471	0.033048
RS	16	0.321104	0.643005	7583.727738	0.031432	0.030556
RS	17	0.360696	0.643005	7780.459035	0.032247	0.032304
RS	18	0.404009	0.787336	6523.204943	0.027037	0.027384
RS	19	0.451395	0.787336	6702.392438	0.027779	0.028332
RS	20	0.503236	1.069193	5088.878057	0.021092	0.021499
RS	21	0.559951	1.069193	5268.101422	0.021835	0.021854
RS	22	0.621998	1.508669	3880.374208	0.016083	0.016013
RS	23	0.689878	1.508669	4051.228744	0.016791	0.016375
RS	24	0.764141	2.067227	3095.508142	0.012830	0.012490
RS	25	0.845385	2.067227	3251.317746	0.013476	0.012940
RS	26	0.934268	2.671997	2645.889301	0.010966	0.010540
RS	27	1.031508	2.671997	2787.751963	0.011554	0.011023
RS	28	1.137890	3.233571	2427.649893	0.010062	0.009611
RS	29	1.254273	3.233571	2559.113714	0.010607	0.010102
RS	30	1.381599	3.666003	2377.187136	0.009853	0.009383
RS	31	1.520895	3.666003	2500.938104	0.010366	0.009864
RS	32	1.673288	3.912963	2459.527996	0.010194	0.009683
RS	33	1.840009	3.912963	2575.445589	0.010674	0.010161
RS	34	2.022404	3.975160	2644.769229	0.010962	0.010419
RS	35	2.221948	3.975160	2747.934513	0.011389	0.010874
RS	36	2.440252	3.905157	2890.702441	0.011981	0.011427
RS	37	2.679080	3.905157	2969.768680	0.012309	0.011790
RS	38	2.940363	3.768779	3138.665920	0.013009	0.012449
RS	39	3.226211	3.768779	3176.048919	0.013164	0.012629
RS	40	3.538934	3.613890	3320.768851	0.013763	0.013194
RS	41	3.881058	3.613890	3295.688466	0.013660	0.013104
RS	42	4.255348	3.467398	3369.988407	0.013967	0.013397
RS	43	4.664828	3.467398	3264.647572	0.013531	0.012969
RS	44	5.112807	3.343065	3234.640137	0.013407	0.012861
RS	45	5.602903	3.343065	3042.690721	0.012611	0.012081
RS	46	6.139077	3.246249	2898.596184	0.012014	0.011535
RS	47	6.725660	3.246249	2632.356177	0.010910	0.010462
RS	48	7.367393	3.180470	2392.548328	0.009916	0.009545
RS	49	8.069461	3.180470	2084.913513	0.008641	0.008313
RS	50	8.837535	3.144893	1795.988125	0.007444	0.007203
RS	51	9.677821	3.144893	1491.950851	0.006184	0.005996
RS	52	10.597110	3.122202	1215.201969	0.005037	0.004929
RS	53	11.602827	3.122202	953.999872	0.003954	0.003900
RS	54	12.703101	3.055952	738.822204	0.003062	0.003062
RS	55	13.906819	3.055952	538.701873	0.002233	0.002265
RS	56	15.223708	3.055952	378.120422	0.001567	0.001618
RS	57	16.664408	3.055952	254.588716	0.001055	0.001111
RS	58	18.240559	2.846721	172.561719	0.000715	0.000766
RS	59	19.964897	2.846721	101.179821	0.000419	0.000459
RS	60	21.851353	2.846721	55.959915	0.000232	0.000259
RS	61	23.915169	2.846721	29.035467	0.000120	0.000137
RS	62	26.173020	2.846721	14.049652	0.000058	0.000067
RS	63	28.643149	2.846721	10.346401	0.000043	0.000050
PA	4+25*2+4+6 0.056155097 0.009150719 28.643149140 0.747560225 0.642671514 0.397009163 0.386221925 0.441537285 0.507773841 0.570409660 0.643005060 0.787335902 1.069193148 1.508668676 2.067227155 2.671997434 3.233570816 3.666003353 3.912963465 3.975159713 3.905157303 3.768778993 3.613889564 3.467398195 3.343065337 3.246249281 3.180469580 3.144893332 3.122201613 3.055952171 2.846721445
//
IT	3943
RD	7
LK	-3458784.127867
QD	-641.505094 -> -607.300954
RI	0.0490165597
TR	0.055753	0.009186
MT	28.908245
MM	C_pi: 1.555112, n_recomb: 244491.685396
RS	0	0.000000	0.746690	3042.650159	0.012445	0.013193
RS	1	0.009418	0.746690	3285.673247	0.013439	0.081026
RS	2	0.019722	0.746690	3543.712905	0.014494	0.013959
RS	3	0.030997	0.746690	3816.838830	0.015611	0.009682
RS	4	0.043334	0.687906	4452.267879	0.018210	0.013027
RS	5	0.056833	0.687906	4772.819330	0.019521	0.016038
RS	6	0.071603	0.400950	8688.377690	0.035536	0.029708
RS	7	0.087765	0.400950	9114.574950	0.037280	0.032200
RS	8	0.105448	0.387682	9841.719927	0.040254	0.035242
RS	9	0.124796	0.387682	10221.448493	0.041807	0.036911
RS	10	0.145967	0.447102	9196.014669	0.037613	0.033589
RS	11	0.169131	0.447102	9532.015702	0.038987	0.034999
RS	12	0.194477	0.515187	8565.685223	0.035035	0.031840
RS	13	0.222210	0.515187	8860.098162	0.036239	0.033373
RS	14	0.252555	0.573614	8214.340388	0.033598	0.031217
RS	15	0.285758	0.573614	8460.955303	0.034606	0.032962
RS	16	0.322087	0.636007	7841.765869	0.032074	0.030966
RS	17	0.361838	0.636007	8038.524523	0.032879	0.032680
RS	18	0.405333	0.770869	6800.871007	0.027816	0.027946
RS	19	0.452924	0.770869	6977.349816	0.028538	0.028909
RS	20	0.504996	1.051906	5265.393478	0.021536	0.021800
RS	21	0.561973	1.051906	5445.228663	0.022272	0.022204
RS	22	0.624316	1.503937	3955.812727	0.016180	0.016043
RS	23	0.692530	1.503937	4129.018047	0.016888	0.016458
RS	24	0.767168	2.086027	3116.771497	0.012748	0.012400
RS	25	0.848836	2.086027	3274.648752	0.013394	0.012892
RS	26	0.938194	2.718423	2644.351168	0.010816	0.010419
RS	27	1.035969	2.718423	2787.780605	0.011402	0.010929
RS	28	1.142951	3.303687	2419.032384	0.009894	0.009495
RS	29	1.260008	3.303687	2551.902255	0.010438	0.009999
RS	30	1.388090	3.748399	2370.452690	0.009695	0.009285
RS	31	1.528234	3.748399	2495.815811	0.010208	0.009770
RS	32	1.681577	3.991624	2462.095661	0.010070	0.009617
RS	33	1.849361	3.991624	2580.069321	0.010553	0.010091
RS	34	2.032946	4.036968	2663.221352	0.010893	0.010395
RS	35	2.233821	4.036968	2768.797039	0.011325	0.010843
RS	36	2.453613	3.946467	2928.447802	0.011978	0.011451
RS	37	2.694105	3.946467	3009.695366	0.012310	0.011805
RS	38	2.957246	3.794426	3193.608408	0.013062	0.012509
RS	39	3.245169	3.794426	3232.030164	0.013219	0.012680
RS	40	3.560207	3.631911	3385.476911	0.013847	0.013268
RS	41	3.904915	3.631911	3359.584691	0.013741	0.013167
RS	42	4.282087	3.485612	3433.984241	0.014045	0.013455
RS	43	4.694779	3.485612	3326.111773	0.013604	0.013019
RS	44	5.146338	3.367952	3288.176441	0.013449	0.012880
RS	45	5.640423	3.367952	3093.222148	0.012652	0.012097
RS	46	6.181040	3.282585	2936.825584	0.012012	0.011508
RS	47	6.772570	3.282585	2668.886995	0.010916	0.010442
RS	48	7.419809	3.231811	2416.886659	0.009885	0.009489
RS	49	8.128003	3.231811	2110.021294	0.008630	0.008276
RS	50	8.902893	3.213110	1812.581583	0.007414	0.007147
RS	51	9.750760	3.213110	1511.208807	0.006181	0.005967
RS	52	10.678477	3.205082	1230.760758	0.005034	0.004900
RS	53	11.693563	3.205082	971.846769	0.003975	0.003894
RS	54	12.804247	3.145508	755.774801	0.003091	0.003066
RS	55	14.019532	3.145508	555.505627	0.002272	0.002283
RS	56	15.349270	3.145508	393.323337	0.001609	0.001642
RS	57	16.804238	3.145508	267.334425	0.001093	0.001136
RS	58	18.396231	2.921906	183.497045	0.000751	0.000792
RS	59	20.138153	2.921906	108.686732	0.000445	0.000478
RS	60	22.044125	2.921906	60.774082	0.000249	0.000272
RS	61	24.129596	2.921906	31.909412	0.000131	0.000145
RS	62	26.411470	2.921906	15.639595	0.000064	0.000072
RS	63	28.908245	2.921906	11.788422	0.000048	0.000055
PA	4+25*2+4+6 0.055753347 0.009185538 28.908244671 0.746689872 0.687906433 0.400949979 0.387682100 0.447101867 0.515186753 0.573614344 0.636007483 0.770869263 1.051905734 1.503937433 2.086026642 2.718423369 3.303686572 3.748398761 3.991623817 4.036968303 3.946466665 3.794426218 3.631911175 3.485611877 3.367952391 3.282585443 3.231811408 3.213110414 3.205082093 3.145508432 2.921906027
//
IT	3991
RD	8
LK	-3458719.629545
QD	-598.789287 -> -571.944565
RI	0.0485773917
TR	0.055400	0.009221
MT	29.132546
MM	C_pi: 1.566540, n_recomb: 247223.459011
RS	0	0.000000	0.741529	3102.051060	0.012548	0.013015
RS	1	0.009431	0.741529	3349.855029	0.013550	0.081056
RS	2	0.019752	0.741529	3612.930139	0.014614	0.014140
RS	3	0.031046	0.741529	3891.332563	0.015740	0.009865
RS	4	0.043405	0.729662	4252.342595	0.017200	0.012419
RS	5	0.056929	0.729662	4564.246762	0.018462	0.015274
RS	6	0.071729	0.402694	8781.543240	0.035521	0.029888
RS	7	0.087925	0.402694	9214.266187	0.037271	0.032276
RS	8	0.105649	0.387931	9987.500304	0.040399	0.035459
RS	9	0.125044	0.387931	10373.141053	0.041959	0.037078
RS	10	0.146268	0.452156	9236.776125	0.037362	0.033409
RS	11	0.169493	0.452156	9579.856366	0.038750	0.034777
RS	12	0.194910	0.523106	8580.130167	0.034706	0.031540
RS	13	0.222723	0.523106	8882.248083	0.035928	0.033022
RS	14	0.253159	0.578496	8296.187318	0.033557	0.031119
RS	15	0.286466	0.578496	8549.039692	0.034580	0.032803
RS	16	0.322914	0.631848	8043.293121	0.032535	0.031275
RS	17	0.362799	0.631848	8240.710998	0.033333	0.032951
RS	18	0.406446	0.758101	7036.979951	0.028464	0.028435
RS	19	0.454210	0.758101	7210.883811	0.029167	0.029399
RS	20	0.506478	1.038008	5417.477943	0.021913	0.022072
RS	21	0.563675	1.038008	5597.689386	0.022642	0.022505
RS	22	0.626267	1.500386	4020.155797	0.016261	0.016075
RS	23	0.694762	1.500386	4195.396476	0.016970	0.016526
RS	24	0.769717	2.101775	3135.792770	0.012684	0.012329
RS	25	0.851740	2.101775	3295.465387	0.013330	0.012850
RS	26	0.941500	2.756212	2645.430197	0.010701	0.010324
RS	27	1.039725	2.756212	2790.226001	0.011286	0.010852
RS	28	1.147213	3.359913	2414.977190	0.009768	0.009403
RS	29	1.264839	3.359913	2549.072712	0.010311	0.009915
RS	30	1.393558	3.813724	2368.256562	0.009579	0.009208
RS	31	1.534417	3.813724	2494.999780	0.010092	0.009693
RS	32	1.688561	4.052782	2467.828608	0.009982	0.009564
RS	33	1.857242	4.052782	2587.523084	0.010466	0.010034
RS	34	2.041831	4.082996	2682.600461	0.010851	0.010379
RS	35	2.243829	4.082996	2790.135727	0.011286	0.010819
RS	36	2.464878	3.974626	2964.482422	0.011991	0.011475
RS	37	2.706774	3.974626	3047.373948	0.012326	0.011822
RS	38	2.971483	3.809288	3244.257985	0.013123	0.012567
RS	39	3.261158	3.809288	3283.155912	0.013280	0.012731
RS	40	3.578152	3.640631	3443.741775	0.013930	0.013338
RS	41	3.925041	3.640631	3416.527494	0.013820	0.013232
RS	42	4.304647	3.495086	3490.049110	0.014117	0.013513
RS	43	4.720053	3.495086	3379.260892	0.013669	0.013071
RS	44	5.174637	3.384013	3333.019224	0.013482	0.012902
RS	45	5.672093	3.384013	3134.853799	0.012680	0.012118
RS	46	6.216465	3.309723	2966.245932	0.011998	0.011490
RS	47	6.812176	3.309723	2696.604152	0.010908	0.010431
RS	48	7.464070	3.273642	2432.781316	0.009840	0.009441
RS	49	8.177445	3.273642	2126.904495	0.008603	0.008246
RS	50	8.958098	3.271779	1821.486022	0.007368	0.007096
RS	51	9.812376	3.271779	1523.256072	0.006161	0.005940
RS	52	10.747221	3.278693	1239.769074	0.005015	0.004872
RS	53	11.770233	3.278693	983.911207	0.003980	0.003889
RS	54	12.889726	3.226455	767.677424	0.003105	0.003069
RS	55	14.114799	3.226455	568.270392	0.002299	0.002298
RS	56	15.455410	3.226455	405.468236	0.001640	0.001664
RS	57	16.922455	3.226455	277.897680	0.001124	0.001159
RS	58	18.527859	2.989711	192.886081	0.000780	0.000816
RS	59	20.284670	2.989711	115.285038	0.000466	0.000496
RS	60	22.207167	2.989711	65.097606	0.000263	0.000285
RS	61	24.310977	2.989711	34.543623	0.000140	0.000153
RS	62	26.613200	2.989711	17.126086	0.000069	0.000077
RS	63	29.132546	2.989711	13.183370	0.000053	0.000060
PA	4+25*2+4+6 0.055399657 0.009221152 29.132546466 0.741528579 0.729661984 0.402694377 0.387930553 0.452155863 0.523105855 0.578496141 0.631847804 0.758101035 1.038007740 1.500386189 2.101774654 2.756211511 3.359912912 3.813723772 4.052782406 4.082996415 3.974626248 3.809288000 3.640630940 3.495085672 3.384012843 3.309723116 3.273641608 3.271778753 3.278692770 3.226454782 2.989711243
//
IT	3165
RD	9
LK	-3458668.509943
QD	-564.125363 -> -542.313802
RI	0.0481550739
TR	0.055081	0.009255
MT	29.331250
MM	C_pi: 1.576130, n_recomb: 249622.798868
RS	0	0.000000	0.735426	3161.673662	0.012666	0.012876
RS	1	0.009443	0.735426	3414.171420	0.013677	0.081056
RS	2	0.019777	0.735426	3682.172822	0.014751	0.014309
RS	3	0.031088	0.735426	3965.716895	0.015887	0.010045
RS	4	0.043466	0.769581	4077.023339	0.016333	0.011875
RS	5	0.057014	0.769581	4380.807566	0.017550	0.014596
RS	6	0.071840	0.403085	8886.442250	0.035599	0.030090
RS	7	0.088067	0.403085	9324.956753	0.037356	0.032407
RS	8	0.105826	0.387323	10133.079518	0.040594	0.035683
RS	9	0.125261	0.387323	10523.421930	0.042157	0.037284
RS	10	0.146533	0.456626	9266.138960	0.037121	0.033229
RS	11	0.169812	0.456626	9615.189637	0.038519	0.034581
RS	12	0.195290	0.531060	8572.186450	0.034341	0.031224
RS	13	0.223174	0.531060	8881.120983	0.035578	0.032673
RS	14	0.253691	0.584267	8343.724454	0.033425	0.030970
RS	15	0.287090	0.584267	8602.634175	0.034463	0.032607
RS	16	0.323642	0.629472	8206.317306	0.032875	0.031512
RS	17	0.363646	0.629472	8404.868847	0.033670	0.033153
RS	18	0.407427	0.747845	7243.454745	0.029018	0.028870
RS	19	0.455343	0.747845	7414.957211	0.029705	0.029828
RS	20	0.507783	1.026544	5551.888434	0.022241	0.022319
RS	21	0.565175	1.026544	5732.350514	0.022964	0.022772
RS	22	0.627987	1.497831	4076.473909	0.016331	0.016107
RS	23	0.696730	1.497831	4253.542375	0.017040	0.016585
RS	24	0.771964	2.115605	3153.171827	0.012632	0.012273
RS	25	0.854302	2.115605	3314.457173	0.013278	0.012814
RS	26	0.944416	2.788232	2648.220555	0.010609	0.010248
RS	27	1.043039	2.788232	2794.253279	0.011194	0.010788
RS	28	1.150974	3.406932	2413.815919	0.009670	0.009330
RS	29	1.269102	3.406932	2549.022971	0.010211	0.009847
RS	30	1.398384	3.868149	2368.683500	0.009489	0.009146
RS	31	1.539875	3.868149	2496.657419	0.010002	0.009629
RS	32	1.694726	4.103488	2474.915691	0.009915	0.009521
RS	33	1.864199	4.103488	2596.116484	0.010400	0.009986
RS	34	2.049676	4.120484	2701.452367	0.010822	0.010366
RS	35	2.252667	4.120484	2810.675611	0.011260	0.010800
RS	36	2.474826	3.996505	2997.946477	0.012010	0.011497
RS	37	2.717963	3.996505	3082.198127	0.012347	0.011839
RS	38	2.984059	3.819576	3290.601075	0.013182	0.012619
RS	39	3.275283	3.819576	3329.739875	0.013339	0.012778
RS	40	3.594006	3.645561	3496.629930	0.014008	0.013404
RS	41	3.942826	3.645561	3467.950834	0.013893	0.013293
RS	42	4.324584	3.500699	3540.458454	0.014183	0.013568
RS	43	4.742392	3.500699	3426.703218	0.013728	0.013122
RS	44	5.199652	3.395566	3372.571945	0.013511	0.012926
RS	45	5.700091	3.395566	3171.185965	0.012704	0.012142
RS	46	6.247785	3.331502	2991.013455	0.011982	0.011476
RS	47	6.847198	3.331502	2719.644518	0.010895	0.010424
RS	48	7.503212	3.309357	2444.596184	0.009793	0.009400
RS	49	8.221173	3.309357	2139.662724	0.008572	0.008220
RS	50	9.006930	3.323907	1826.677679	0.007318	0.007050
RS	51	9.866885	3.323907	1531.607599	0.006136	0.005917
RS	52	10.808044	3.345731	1245.369183	0.004989	0.004846
RS	53	11.838075	3.345731	992.779718	0.003977	0.003883
RS	54	12.965371	3.301191	776.675981	0.003111	0.003070
RS	55	14.199116	3.301191	578.598387	0.002318	0.002312
RS	56	15.549362	3.301191	415.694851	0.001665	0.001683
RS	57	17.027109	3.301191	287.046868	0.001150	0.001179
RS	58	18.644399	3.052223	201.241957	0.000806	0.000838
RS	59	20.414406	3.052223	121.264596	0.000486	0.000513
RS	60	22.351553	3.052223	69.082068	0.000277	0.000297
RS	61	24.471622	3.052223	37.010729	0.000148	0.000161
RS	62	26.791887	3.052223	18.540603	0.000074	0.000082
RS	63	29.331250	3.052223	14.548913	0.000058	0.000065
PA	4+25*2+4+6 0.055081353 0.009254639 29.331250205 0.735426351 0.769580682 0.403084945 0.387323450 0.456625995 0.531060379 0.584267442 0.629471843 0.747844820 1.026543957 1.497830637 2.115605072 2.788232241 3.406932262 3.868148594 4.103487793 4.120484445 3.996505008 3.819576147 3.645561146 3.500698736 3.395566384 3.331502262 3.309357150 3.323906564 3.345731471 3.301190951 3.052222793
//
IT	4153
RD	10
LK	-3458626.825579
QD	-535.087944 -> -517.122826
RI	0.0477826363
TR	0.054792	0.009285
MT	29.511729
MM	C_pi: 1.584598, n_recomb: 251771.028815
RS	0	0.000000	0.729753	3216.901689	0.012777	0.012756
RS	1	0.009453	0.729753	3473.729522	0.013797	0.081044
RS	2	0.019801	0.729753	3746.271273	0.014880	0.014465
RS	3	0.031126	0.729753	4034.549076	0.016025	0.010209
RS	4	0.043522	0.808761	3918.095722	0.015562	0.011378
RS	5	0.057090	0.808761	4214.093235	0.016738	0.013978
RS	6	0.071940	0.402689	8996.769621	0.035734	0.030301
RS	7	0.088195	0.402689	9440.557161	0.037497	0.032564
RS	8	0.105986	0.386149	10278.886644	0.040826	0.035914
RS	9	0.125458	0.386149	10673.084792	0.042392	0.037513
RS	10	0.146772	0.460543	9290.855267	0.036902	0.033059
RS	11	0.170101	0.460543	9645.058830	0.038309	0.034411
RS	12	0.195634	0.538824	8552.677429	0.033970	0.030908
RS	13	0.223582	0.538824	8867.669171	0.035221	0.032338
RS	14	0.254172	0.590480	8369.605859	0.033243	0.030793
RS	15	0.287654	0.590480	8634.300517	0.034294	0.032392
RS	16	0.324300	0.628247	8342.032262	0.033133	0.031698
RS	17	0.364411	0.628247	8542.045210	0.033928	0.033307
RS	18	0.408315	0.739342	7427.955800	0.029503	0.029263
RS	19	0.456368	0.739342	7597.208513	0.030175	0.030211
RS	20	0.508964	1.016839	5672.995977	0.022532	0.022547
RS	21	0.566532	1.016839	5853.625190	0.023250	0.023013
RS	22	0.629543	1.496004	4126.759074	0.016391	0.016139
RS	23	0.698510	1.496004	4305.500140	0.017101	0.016637
RS	24	0.773997	2.128000	3169.320437	0.012588	0.012226
RS	25	0.856620	2.128000	3332.081036	0.013235	0.012783
RS	26	0.947054	2.815948	2652.228971	0.010534	0.010185
RS	27	1.046037	2.815948	2799.403393	0.011119	0.010735
RS	28	1.154378	3.447195	2414.635997	0.009591	0.009271
RS	29	1.272960	3.447195	2550.871200	0.010132	0.009790
RS	30	1.402753	3.914864	2370.729334	0.009416	0.009094
RS	31	1.544815	3.914864	2499.823505	0.009929	0.009576
RS	32	1.700307	4.147281	2482.469271	0.009860	0.009484
RS	33	1.870499	4.147281	2605.019655	0.010347	0.009945
RS	34	2.056780	4.152925	2719.141899	0.010800	0.010354
RS	35	2.260671	4.152925	2829.866639	0.011240	0.010783
RS	36	2.483836	4.015293	3028.544235	0.012029	0.011516
RS	37	2.728099	4.015293	3113.990919	0.012368	0.011854
RS	38	2.995453	3.828087	3332.776018	0.013237	0.012665
RS	39	3.288081	3.828087	3372.071603	0.013393	0.012821
RS	40	3.608372	3.649160	3544.786970	0.014079	0.013463
RS	41	3.958943	3.649160	3514.667955	0.013960	0.013348
RS	42	4.342654	3.504652	3586.400988	0.014245	0.013620
RS	43	4.762640	3.504652	3469.776140	0.013781	0.013171
RS	44	5.222328	3.404640	3408.483323	0.013538	0.012951
RS	45	5.725474	3.404640	3203.957501	0.012726	0.012167
RS	46	6.276184	3.349782	3013.087236	0.011968	0.011467
RS	47	6.878955	3.349782	2739.963386	0.010883	0.010420
RS	48	7.538710	3.340651	2454.357187	0.009748	0.009364
RS	49	8.260834	3.340651	2150.217702	0.008540	0.008198
RS	50	9.051224	3.371020	1830.008634	0.007269	0.007008
RS	51	9.916333	3.371020	1537.927858	0.006108	0.005895
RS	52	10.863225	3.407566	1249.061879	0.004961	0.004820
RS	53	11.899632	3.407566	999.711690	0.003971	0.003876
RS	54	13.034015	3.370934	783.830868	0.003113	0.003070
RS	55	14.275637	3.370934	587.294632	0.002333	0.002323
RS	56	15.634635	3.370934	424.582826	0.001686	0.001700
RS	57	17.122106	3.370934	295.175515	0.001172	0.001198
RS	58	18.750195	3.110514	208.826208	0.000829	0.000859
RS	59	20.532195	3.110514	126.771945	0.000504	0.000529
RS	60	22.482655	3.110514	72.802637	0.000289	0.000308
RS	61	24.617503	3.110514	39.345442	0.000156	0.000169
RS	62	26.954168	3.110514	19.897210	0.000079	0.000086
RS	63	29.511729	3.110514	15.890998	0.000063	0.000069
PA	4+25*2+4+6 0.054791698 0.009284987 29.511728517 0.729753423 0.808761133 0.402689000 0.386149190 0.460543070 0.538824390 0.590479953 0.628247208 0.739341688 1.016838998 1.496003659 2.128000187 2.815947681 3.447195157 3.914863663 4.147280594 4.152925259 4.015293128 3.828087156 3.649159508 3.504651551 3.404640001 3.349782099 3.340650953 3.371019564 3.407566382 3.370934377 3.110514094
//
IT	3737
RD	11
LK	-3458592.436438
QD	-510.465985 -> -495.568995
RI	0.0474648169
TR	0.054527	0.009312
MT	29.677388
MM	C_pi: 1.592271, n_recomb: 253714.363084
RS	0	0.000000	0.724902	3266.425054	0.012874	0.012649
RS	1	0.009463	0.724902	3527.147877	0.013902	0.081028
RS	2	0.019822	0.724902	3803.774450	0.014992	0.014607
RS	3	0.031161	0.724902	4096.311688	0.016145	0.010356
RS	4	0.043573	0.847891	3770.753909	0.014862	0.010921
RS	5	0.057159	0.847891	4059.172729	0.015999	0.013407
RS	6	0.072032	0.401873	9107.667504	0.035897	0.030513
RS	7	0.088311	0.401873	9556.306567	0.037666	0.032731
RS	8	0.106131	0.384619	10423.721132	0.041084	0.036148
RS	9	0.125638	0.384619	10821.143942	0.042651	0.037756
RS	10	0.146991	0.463963	9313.862719	0.036710	0.032903
RS	11	0.170364	0.463963	9672.587034	0.038124	0.034265
RS	12	0.195949	0.546290	8527.273771	0.033610	0.030602
RS	13	0.223955	0.546290	8847.668534	0.034873	0.032020
RS	14	0.254611	0.596877	8381.203167	0.033034	0.030601
RS	15	0.288169	0.596877	8651.363213	0.034099	0.032169
RS	16	0.324902	0.627779	8457.496955	0.033335	0.031847
RS	17	0.365111	0.627779	8659.181453	0.034130	0.033428
RS	18	0.409125	0.732105	7595.325162	0.029937	0.029621
RS	19	0.457305	0.732105	7762.446874	0.030595	0.030558
RS	20	0.510044	1.008430	5783.585093	0.022796	0.022757
RS	21	0.567773	1.008430	5964.312395	0.023508	0.023234
RS	22	0.630966	1.494678	4172.257882	0.016445	0.016169
RS	23	0.700138	1.494678	4352.542003	0.017155	0.016683
RS	24	0.775857	2.139182	3184.473396	0.012551	0.012187
RS	25	0.858740	2.139182	3348.594828	0.013198	0.012757
RS	26	0.949468	2.840157	2657.138700	0.010473	0.010134
RS	27	1.048781	2.840157	2805.376358	0.011057	0.010690
RS	28	1.157492	3.482049	2416.894535	0.009526	0.009222
RS	29	1.276490	3.482049	2554.089365	0.010067	0.009743
RS	30	1.406750	3.955630	2373.804642	0.009356	0.009050
RS	31	1.549337	3.955630	2503.927859	0.009869	0.009531
RS	32	1.705416	4.186017	2490.023227	0.009814	0.009452
RS	33	1.876266	4.186017	2613.796132	0.010302	0.009910
RS	34	2.063283	4.182019	2735.413424	0.010781	0.010342
RS	35	2.267999	4.182019	2847.495832	0.011223	0.010768
RS	36	2.492086	4.032410	3056.267392	0.012046	0.011532
RS	37	2.737380	4.032410	3142.799829	0.012387	0.011866
RS	38	3.005886	3.836002	3371.006238	0.013287	0.012706
RS	39	3.299802	3.836002	3410.442238	0.013442	0.012858
RS	40	3.621531	3.652439	3588.676505	0.014145	0.013516
RS	41	3.973706	3.652439	3557.213909	0.014021	0.013399
RS	42	4.359208	3.507894	3628.544516	0.014302	0.013668
RS	43	4.781191	3.507894	3509.210617	0.013831	0.013217
RS	44	5.243106	3.412151	3441.599047	0.013565	0.012977
RS	45	5.748734	3.412151	3234.050261	0.012747	0.012192
RS	46	6.302210	3.365464	3033.402883	0.011956	0.011461
RS	47	6.908062	3.365464	2758.498150	0.010872	0.010419
RS	48	7.571247	3.368393	2462.997930	0.009708	0.009333
RS	49	8.297191	3.368393	2159.471779	0.008511	0.008179
RS	50	9.091832	3.413909	1832.348109	0.007222	0.006970
RS	51	9.961671	3.413909	1543.018762	0.006082	0.005874
RS	52	10.913824	3.464898	1251.581903	0.004933	0.004795
RS	53	11.956082	3.464898	1005.340781	0.003962	0.003869
RS	54	13.096970	3.436310	789.685401	0.003112	0.003068
RS	55	14.345822	3.436310	594.780794	0.002344	0.002332
RS	56	15.712856	3.436310	432.440304	0.001704	0.001715
RS	57	17.209254	3.436310	302.494256	0.001192	0.001215
RS	58	18.847259	3.165118	215.778451	0.000850	0.000877
RS	59	20.640271	3.165118	131.883340	0.000520	0.000544
RS	60	22.602959	3.165118	76.296542	0.000301	0.000319
RS	61	24.751380	3.165118	41.563387	0.000164	0.000176
RS	62	27.103110	3.165118	21.201052	0.000084	0.000090
RS	63	29.677388	3.165118	17.209302	0.000068	0.000074
PA	4+25*2+4+6 0.054527103 0.009312092 29.677387501 0.724901976 0.847891228 0.401872928 0.384619067 0.463962744 0.546290305 0.596877059 0.627779277 0.732104632 1.008430441 1.494678255 2.139182413 2.840157436 3.482049247 3.955629803 4.186017382 4.182018878 4.032410018 3.836001979 3.652439076 3.507893578 3.412150730 3.365463597 3.368393311 3.413908942 3.464897740 3.436310012 3.165117866
//
IT	3529
RD	12
LK	-3458563.892746
QD	-489.448168 -> -477.041205
RI	0.0471950743
TR	0.054285	0.009336
MT	29.830320
MM	C_pi: 1.599306, n_recomb: 255479.476769
RS	0	0.000000	0.720847	3310.450370	0.012958	0.012549
RS	1	0.009472	0.720847	3574.655344	0.013992	0.081012
RS	2	0.019841	0.720847	3854.935801	0.015089	0.014737
RS	3	0.031193	0.720847	4151.285329	0.016249	0.010487
RS	4	0.043620	0.887369	3632.265330	0.014217	0.010495
RS	5	0.057223	0.887369	3913.248212	0.015317	0.012874
RS	6	0.072116	0.400856	9215.885070	0.036073	0.030721
RS	7	0.088418	0.400856	9668.999882	0.037846	0.032899
RS	8	0.106266	0.382869	10566.314248	0.041359	0.036384
RS	9	0.125803	0.382869	10966.453921	0.042925	0.038006
RS	10	0.147192	0.466949	9336.118173	0.036544	0.032763
RS	11	0.170606	0.466949	9698.849354	0.037963	0.034140
RS	12	0.196238	0.553401	8499.018863	0.033267	0.030310
RS	13	0.224298	0.553401	8824.240341	0.034540	0.031722
RS	14	0.255015	0.603300	8382.937452	0.032813	0.030402
RS	15	0.288643	0.603300	8658.215935	0.033890	0.031945
RS	16	0.325455	0.627821	8557.088081	0.033494	0.031966
RS	17	0.365754	0.627821	8760.565508	0.034291	0.033522
RS	18	0.409871	0.725812	7748.611913	0.030330	0.029951
RS	19	0.458166	0.725812	7913.687496	0.030976	0.030876
RS	20	0.511036	1.001017	5885.299802	0.023036	0.022953
RS	21	0.568914	1.001017	6066.059638	0.023744	0.023437
RS	22	0.632274	1.493717	4213.628101	0.016493	0.016197
RS	23	0.701636	1.493717	4395.336946	0.017204	0.016725
RS	24	0.777567	2.149322	3198.651546	0.012520	0.012153
RS	25	0.860691	2.149322	3364.029261	0.013168	0.012734
RS	26	0.951689	2.861441	2662.615172	0.010422	0.010091
RS	27	1.051306	2.861441	2811.843303	0.011006	0.010653
RS	28	1.160358	3.512424	2420.143502	0.009473	0.009181
RS	29	1.279740	3.512424	2558.234506	0.010013	0.009704
RS	30	1.410430	3.991513	2377.519493	0.009306	0.009014
RS	31	1.553499	3.991513	2508.589944	0.009819	0.009493
RS	32	1.710120	4.220739	2497.309320	0.009775	0.009424
RS	33	1.881576	4.220739	2622.193345	0.010264	0.009879
RS	34	2.069272	4.208645	2750.159683	0.010765	0.010331
RS	35	2.274747	4.208645	2863.477687	0.011208	0.010753
RS	36	2.499685	4.048536	3081.165107	0.012060	0.011544
RS	37	2.745929	4.048536	3168.700614	0.012403	0.011875
RS	38	3.015498	3.843823	3405.489245	0.013330	0.012740
RS	39	3.310600	3.843823	3445.078205	0.013485	0.012891
RS	40	3.633655	3.655828	3628.595244	0.014203	0.013564
RS	41	3.987310	3.655828	3595.914602	0.014075	0.013444
RS	42	4.374463	3.510844	3667.261924	0.014354	0.013713
RS	43	4.798287	3.510844	3545.403338	0.013877	0.013260
RS	44	5.262257	3.418566	3472.318564	0.013591	0.013002
RS	45	5.770174	3.418566	3261.881044	0.012768	0.012216
RS	46	6.326201	3.379060	3052.364555	0.011948	0.011458
RS	47	6.934896	3.379060	2775.663339	0.010865	0.010420
RS	48	7.601247	3.393108	2470.918041	0.009672	0.009306
RS	49	8.330715	3.393108	2167.826702	0.008485	0.008163
RS	50	9.129278	3.453076	1834.078274	0.007179	0.006935
RS	51	10.003483	3.453076	1547.252589	0.006056	0.005855
RS	52	10.960492	3.518183	1253.278543	0.004906	0.004771
RS	53	12.008151	3.518183	1009.984294	0.003953	0.003861
RS	54	13.155044	3.497713	794.525668	0.003110	0.003065
RS	55	14.410572	3.497713	601.285378	0.002354	0.002339
RS	56	15.785024	3.497713	439.437070	0.001720	0.001728
RS	57	17.289666	3.497713	309.119613	0.001210	0.001230
RS	58	18.936828	3.216391	222.173380	0.000870	0.000894
RS	59	20.740011	3.216391	136.638100	0.000535	0.000557
RS	60	22.713993	3.216391	79.581427	0.000311	0.000328
RS	61	24.874952	3.216391	43.670560	0.000171	0.000182
RS	62	27.240598	3.216391	22.452909	0.000088	0.000094
RS	63	29.830320	3.216391	18.500564	0.000072	0.000078
PA	4+25*2+4+6 0.054284804 0.009336112 29.830320396 0.720847209 0.887369489 0.400856437 0.382869241 0.466948749 0.553401463 0.603300351 0.627821186 0.725811851 1.001017067 1.493716798 2.149321627 2.861441498 3.512424065 3.991512706 4.220738648 4.208644661 4.048535605 3.843823417 3.655828266 3.510844211 3.418566150 3.379060080 3.393107527 3.453075702 3.518183410 3.497713421 3.216391286
//
IT	3626
RD	13
LK	-3458540.102437
QD	-471.418600 -> -461.049302
RI	0.0469620511
TR	0.054063	0.009357
MT	29.971823
MM	C_pi: 1.605787, n_recomb: 257085.668781
RS	0	0.000000	0.717377	3349.991946	0.013031	0.012457
RS	1	0.009480	0.717377	3617.338053	0.014071	0.080996
RS	2	0.019859	0.717377	3900.915793	0.015174	0.014857
RS	3	0.031222	0.717377	4200.706871	0.016340	0.010605
RS	4	0.043663	0.927422	3501.052278	0.013618	0.010096
RS	5	0.057282	0.927422	3774.714342	0.014683	0.012374
RS	6	0.072193	0.399773	9319.282253	0.036250	0.030922
RS	7	0.088517	0.399773	9776.523035	0.038028	0.033060
RS	8	0.106389	0.381002	10705.254448	0.041641	0.036620
RS	9	0.125955	0.381002	11107.687883	0.043206	0.038257
RS	10	0.147377	0.469558	9357.870608	0.036400	0.032639
RS	11	0.170829	0.469558	9724.175638	0.037825	0.034034
RS	12	0.196504	0.560144	8469.432455	0.032944	0.030035
RS	13	0.224613	0.560144	8798.971640	0.034226	0.031444
RS	14	0.255388	0.609661	8377.496716	0.032586	0.030201
RS	15	0.289079	0.609661	8657.541811	0.033676	0.031724
RS	16	0.325965	0.628216	8643.714737	0.033622	0.032063
RS	17	0.366348	0.628216	8849.046515	0.034421	0.033596
RS	18	0.410559	0.720252	7889.844088	0.030690	0.030256
RS	19	0.458961	0.720252	8052.937614	0.031324	0.031168
RS	20	0.511952	0.994395	5979.258612	0.023258	0.023135
RS	21	0.569967	0.994395	6159.988988	0.023961	0.023624
RS	22	0.633481	1.493037	4251.294497	0.016536	0.016223
RS	23	0.703017	1.493037	4434.318117	0.017248	0.016763
RS	24	0.779146	2.158560	3211.842683	0.012493	0.012124
RS	25	0.862491	2.158560	3378.379152	0.013141	0.012713
RS	26	0.953738	2.880205	2668.436848	0.010380	0.010055
RS	27	1.053635	2.880205	2818.587078	0.010964	0.010622
RS	28	1.163003	3.538967	2424.085517	0.009429	0.009148
RS	29	1.282739	3.538967	2563.013087	0.009969	0.009673
RS	30	1.413826	4.023252	2381.617167	0.009264	0.008983
RS	31	1.557341	4.023252	2513.559865	0.009777	0.009461
RS	32	1.714462	4.252103	2504.190460	0.009741	0.009399
RS	33	1.886478	4.252103	2630.085533	0.010230	0.009851
RS	34	2.074801	4.233297	2763.386891	0.010749	0.010320
RS	35	2.280978	4.233297	2877.832740	0.011194	0.010739
RS	36	2.506701	4.063964	3103.396111	0.012071	0.011553
RS	37	2.753824	4.063964	3191.865807	0.012416	0.011881
RS	38	3.024374	3.851723	3436.482995	0.013367	0.012770
RS	39	3.320573	3.851723	3476.248144	0.013522	0.012918
RS	40	3.644853	3.659461	3664.845328	0.014255	0.013607
RS	41	3.999875	3.659461	3631.078804	0.014124	0.013485
RS	42	4.388554	3.513677	3702.844387	0.014403	0.013754
RS	43	4.814082	3.513677	3578.650007	0.013920	0.013299
RS	44	5.279950	3.424122	3500.907076	0.013618	0.013027
RS	45	5.789984	3.424122	3287.717950	0.012788	0.012240
RS	46	6.348370	3.390874	3070.197141	0.011942	0.011458
RS	47	6.959694	3.390874	2791.690020	0.010859	0.010423
RS	48	7.628972	3.415131	2478.317975	0.009640	0.009282
RS	49	8.361699	3.415131	2175.492903	0.008462	0.008149
RS	50	9.163891	3.488863	1835.390800	0.007139	0.006903
RS	51	10.042134	3.488863	1550.829754	0.006032	0.005837
RS	52	11.003635	3.567740	1254.345771	0.004879	0.004749
RS	53	12.056290	3.567740	1013.828895	0.003944	0.003853
RS	54	13.208740	3.555427	798.525136	0.003106	0.003060
RS	55	14.470444	3.555427	606.952569	0.002361	0.002345
RS	56	15.851762	3.555427	445.683267	0.001734	0.001739
RS	57	17.364033	3.555427	315.128514	0.001226	0.001244
RS	58	19.019671	3.264573	228.061129	0.000887	0.000910
RS	59	20.832268	3.264573	141.061862	0.000549	0.000569
RS	60	22.816704	3.264573	82.667925	0.000322	0.000337
RS	61	24.989269	3.264573	45.669685	0.000178	0.000188
RS	62	27.367800	3.264573	23.652174	0.000092	0.000098
RS	63	29.971823	3.264573	19.760694	0.000077	0.000083
PA	4+25*2+4+6 0.054062691 0.009357329 29.971822789 0.717376944 0.927422199 0.399773420 0.381002318 0.469558307 0.560143658 0.609661444 0.628216353 0.720252196 0.994394700 1.493037302 2.158559863 2.880205300 3.538967156 4.023252163 4.252103085 4.233296661 4.063964099 3.851723120 3.659461167 3.513676789 3.424121529 3.390873849 3.415131398 3.488862747 3.567739731 3.555427347 3.264573269
//
IT	4037
RD	14
LK	-3458520.206617
QD	-455.880576 -> -447.186897
RI	0.0467582547
TR	0.053859	0.009376
MT	30.102935
MM	C_pi: 1.611790, n_recomb: 258551.474867
RS	0	0.000000	0.714396	3385.590457	0.013094	0.012371
RS	1	0.009488	0.714396	3655.777021	0.014139	0.080982
RS	2	0.019876	0.714396	3942.337646	0.015248	0.014967
RS	3	0.031249	0.714396	4245.243438	0.016419	0.010714
RS	4	0.043702	0.968182	3376.232390	0.013058	0.009721
RS	5	0.057336	0.968182	3642.687972	0.014089	0.011903
RS	6	0.072264	0.398713	9416.576399	0.036421	0.031113
RS	7	0.088608	0.398713	9877.624087	0.038204	0.033213
RS	8	0.106503	0.379083	10839.886897	0.041925	0.036853
RS	9	0.126096	0.379083	11244.260085	0.043489	0.038507
RS	10	0.147548	0.471840	9379.340561	0.036276	0.032529
RS	11	0.171034	0.471840	9748.854120	0.037706	0.033943
RS	12	0.196750	0.566516	8439.585674	0.032642	0.029775
RS	13	0.224905	0.566516	8772.997811	0.033931	0.031185
RS	14	0.255731	0.615908	8366.848521	0.032360	0.030002
RS	15	0.289482	0.615908	8651.321081	0.033461	0.031507
RS	16	0.326436	0.628861	8719.629653	0.033725	0.032141
RS	17	0.366895	0.628861	8926.840686	0.034526	0.033654
RS	18	0.411194	0.715279	8020.668277	0.031022	0.030541
RS	19	0.459695	0.715279	8181.833764	0.031645	0.031440
RS	20	0.512798	0.988425	6066.381666	0.023463	0.023306
RS	21	0.570939	0.988425	6247.029815	0.024162	0.023798
RS	22	0.634597	1.492607	4285.614003	0.016575	0.016246
RS	23	0.704294	1.492607	4469.854238	0.017288	0.016796
RS	24	0.780604	2.167043	3224.074204	0.012470	0.012098
RS	25	0.864154	2.167043	3391.681417	0.013118	0.012695
RS	26	0.955632	2.896818	2674.463868	0.010344	0.010024
RS	27	1.055788	2.896818	2825.474509	0.010928	0.010596
RS	28	1.165447	3.562197	2428.559370	0.009393	0.009120
RS	29	1.285511	3.562197	2568.270574	0.009933	0.009646
RS	30	1.416966	4.051400	2385.988952	0.009228	0.008956
RS	31	1.560893	4.051400	2518.738068	0.009742	0.009434
RS	32	1.718476	4.280571	2510.666575	0.009711	0.009376
RS	33	1.891010	4.280571	2637.485008	0.010201	0.009827
RS	34	2.079913	4.256252	2775.246757	0.010734	0.010308
RS	35	2.286740	4.256252	2890.726002	0.011180	0.010725
RS	36	2.513190	4.078835	3123.228960	0.012080	0.011560
RS	37	2.761125	4.078835	3212.574289	0.012425	0.011886
RS	38	3.032584	3.859749	3464.338829	0.013399	0.012795
RS	39	3.329798	3.859749	3504.307264	0.013554	0.012942
RS	40	3.655211	3.663374	3697.794321	0.014302	0.013644
RS	41	4.011499	3.663374	3663.071519	0.014168	0.013521
RS	42	4.401592	3.516461	3735.636869	0.014448	0.013793
RS	43	4.828695	3.516461	3609.287342	0.013960	0.013335
RS	44	5.296321	3.428972	3527.633755	0.013644	0.013052
RS	45	5.808315	3.428972	3311.824641	0.012809	0.012264
RS	46	6.368887	3.401133	3087.106888	0.011940	0.011460
RS	47	6.982644	3.401133	2806.784871	0.010856	0.010427
RS	48	7.654633	3.434746	2485.358918	0.009613	0.009262
RS	49	8.390380	3.434746	2182.640787	0.008442	0.008137
RS	50	9.195933	3.521559	1836.438695	0.007103	0.006873
RS	51	10.077915	3.521559	1553.912462	0.006010	0.005821
RS	52	11.043579	3.613831	1254.941176	0.004854	0.004727
RS	53	12.100863	3.613831	1017.028381	0.003934	0.003845
RS	54	13.258460	3.609694	801.826647	0.003101	0.003056
RS	55	14.525889	3.609694	611.903481	0.002367	0.002350
RS	56	15.913569	3.609694	451.273244	0.001745	0.001749
RS	57	17.432909	3.609694	320.588273	0.001240	0.001256
RS	58	19.096402	3.309882	233.486300	0.000903	0.000924
RS	59	20.917725	3.309882	145.178549	0.000562	0.000581
RS	60	22.911852	3.309882	85.566817	0.000331	0.000346
RS	61	25.095178	3.309882	47.564264	0.000184	0.000194
RS	62	27.485654	3.309882	24.799025	0.000096	0.000102
RS	63	30.102935	3.309882	20.986729	0.000081	0.000087
PA	4+25*2+4+6 0.053858875 0.009376034 30.102934650 0.714396471 0.968182038 0.398712868 0.379083456 0.471840213 0.566516466 0.615907622 0.628861448 0.715278626 0.988424971 1.492606581 2.167043202 2.896817812 3.562196589 4.051400417 4.280571051 4.256252103 4.078835153 3.859748798 3.663374256 3.516461390 3.428972016 3.401133045 3.434746217 3.521558691 3.613831179 3.609694121 3.309881507
//
IT	4120
RD	15
LK	-3458503.514877
QD	-442.435880 -> -435.125017
RI	0.0465758356
TR	0.053671	0.009392
MT	30.224802
MM	C_pi: 1.617339, n_recomb: 259885.222568
RS	0	0.000000	0.711718	3418.147052	0.013153	0.012291
RS	1	0.009495	0.711718	3690.935221	0.014202	0.080968
RS	2	0.019891	0.711718	3980.227786	0.015315	0.015071
RS	3	0.031275	0.711718	4285.986025	0.016492	0.010814
RS	4	0.043739	1.009718	3257.156245	0.012533	0.009368
RS	5	0.057387	1.009718	3516.521094	0.013531	0.011458
RS	6	0.072330	0.397706	9507.258515	0.036583	0.031292
RS	7	0.088693	0.397706	9971.807578	0.038370	0.033354
RS	8	0.106609	0.377155	10969.422915	0.042209	0.037082
RS	9	0.126226	0.377155	11375.418964	0.043771	0.038752
RS	10	0.147706	0.473828	9400.409418	0.036171	0.032432
RS	11	0.171225	0.473828	9772.801503	0.037604	0.033866
RS	12	0.196977	0.572523	8409.869894	0.032360	0.029533
RS	13	0.225175	0.572523	8746.750160	0.033656	0.030945
RS	14	0.256050	0.622003	8352.086818	0.032138	0.029806
RS	15	0.289856	0.622003	8640.651520	0.033248	0.031296
RS	16	0.326872	0.629681	8786.210304	0.033808	0.032205
RS	17	0.367403	0.629681	8995.287844	0.034613	0.033699
RS	18	0.411782	0.710782	8142.031150	0.031329	0.030806
RS	19	0.460375	0.710782	8301.306394	0.031942	0.031693
RS	20	0.513582	0.983005	6147.126689	0.023653	0.023465
RS	21	0.571840	0.983005	6327.639205	0.024348	0.023960
RS	22	0.635630	1.492372	4316.771319	0.016610	0.016267
RS	23	0.705477	1.492372	4502.130613	0.017324	0.016825
RS	24	0.781956	2.174868	3235.259692	0.012449	0.012075
RS	25	0.865696	2.174868	3403.849974	0.013098	0.012679
RS	26	0.957387	2.911540	2680.500873	0.010314	0.009999
RS	27	1.057784	2.911540	2832.309124	0.010898	0.010574
RS	28	1.167714	3.582529	2433.329994	0.009363	0.009098
RS	29	1.288081	3.582529	2573.770512	0.009903	0.009625
RS	30	1.419877	4.076387	2390.450171	0.009198	0.008934
RS	31	1.564187	4.076387	2523.940839	0.009712	0.009411
RS	32	1.722199	4.306492	2516.634105	0.009684	0.009356
RS	33	1.895214	4.306492	2644.291833	0.010175	0.009805
RS	34	2.084656	4.277733	2785.731208	0.010719	0.010297
RS	35	2.292085	4.277733	2902.153985	0.011167	0.010712
RS	36	2.519210	4.093232	3140.753175	0.012085	0.011564
RS	37	2.767899	4.093232	3230.917686	0.012432	0.011888
RS	38	3.040201	3.867915	3489.190143	0.013426	0.012816
RS	39	3.338358	3.867915	3529.386793	0.013581	0.012962
RS	40	3.664825	3.667567	3727.577106	0.014343	0.013678
RS	41	4.022288	3.667567	3692.021499	0.014206	0.013553
RS	42	4.413693	3.519255	3765.711467	0.014490	0.013828
RS	43	4.842260	3.519255	3637.384704	0.013996	0.013369
RS	44	5.311519	3.433236	3552.520429	0.013670	0.013077
RS	45	5.825334	3.433236	3334.225740	0.012830	0.012287
RS	46	6.387934	3.410043	3103.057258	0.011940	0.011464
RS	47	7.003953	3.410043	2820.928998	0.010855	0.010432
RS	48	7.678461	3.452212	2491.998171	0.009589	0.009245
RS	49	8.417013	3.452212	2189.256201	0.008424	0.008126
RS	50	9.225689	3.551442	1837.211280	0.007069	0.006846
RS	51	10.111147	3.551442	1556.519752	0.005989	0.005805
RS	52	11.080679	3.656734	1255.096791	0.004829	0.004706
RS	53	12.142265	3.656734	1019.633120	0.003923	0.003837
RS	54	13.304648	3.660762	804.491463	0.003096	0.003050
RS	55	14.577396	3.660762	616.196810	0.002371	0.002353
RS	56	15.970990	3.660762	456.255970	0.001756	0.001758
RS	57	17.496904	3.660762	325.535022	0.001253	0.001267
RS	58	19.167700	3.352529	238.472930	0.000918	0.000937
RS	59	20.997136	3.352529	149.000043	0.000573	0.000591
RS	60	23.000273	3.352529	88.282316	0.000340	0.000354
RS	61	25.193605	3.352529	49.354480	0.000190	0.000200
RS	62	27.595190	3.352529	25.892087	0.000100	0.000105
RS	63	30.224802	3.352529	22.174596	0.000085	0.000091
PA	4+25*2+4+6 0.053671346 0.009392433 30.224801790 0.711717933 1.009718053 0.397706366 0.377155097 0.473827783 0.572522672 0.622002816 0.629681278 0.710781941 0.983004816 1.492371710 2.174867552 2.911539818 3.582528684 4.076387072 4.306492450 4.277732745 4.093231600 3.867914971 3.667566655 3.519254905 3.433236256 3.410043141 3.452211872 3.551441913 3.656733913 3.660762341 3.352529443
//
IT	3409
RD	16
LK	-3458489.468505
QD	-430.756421 -> -424.589991
RI	0.0464109572
TR	0.053499	0.009407
MT	30.338255
MM	C_pi: 1.622500, n_recomb: 261102.815671
RS	0	0.000000	0.709314	3447.940518	0.013205	0.012216
RS	1	0.009501	0.709314	3723.113863	0.014259	0.080954
RS	2	0.019905	0.709314	4014.911165	0.015377	0.015168
RS	3	0.031298	0.709314	4323.284622	0.016558	0.010909
RS	4	0.043773	1.052084	3143.452832	0.012039	0.009034
RS	5	0.057433	1.052084	3395.856512	0.013006	0.011038
RS	6	0.072392	0.396791	9591.031792	0.036733	0.031460
RS	7	0.088771	0.396791	10058.808171	0.038524	0.033484
RS	8	0.106707	0.375251	11093.690409	0.042488	0.037306
RS	9	0.126347	0.375251	11501.044866	0.044048	0.038991
RS	10	0.147853	0.475565	9421.099056	0.036082	0.032348
RS	11	0.171402	0.475565	9796.090740	0.037518	0.033801
RS	12	0.197189	0.578181	8380.776593	0.032098	0.029307
RS	13	0.225426	0.578181	8720.775331	0.033400	0.030721
RS	14	0.256345	0.627932	8334.350429	0.031920	0.029615
RS	15	0.290203	0.627932	8626.699174	0.033039	0.031092
RS	16	0.327277	0.630628	8844.935174	0.033875	0.032256
RS	17	0.367874	0.630628	9055.854725	0.034683	0.033734
RS	18	0.412328	0.706688	8255.064657	0.031616	0.031055
RS	19	0.461006	0.706688	8412.490067	0.032219	0.031930
RS	20	0.514309	0.978066	6222.161869	0.023830	0.023614
RS	21	0.572677	0.978066	6402.499290	0.024521	0.024110
RS	22	0.636590	1.492329	4345.084631	0.016641	0.016285
RS	23	0.706576	1.492329	4531.478943	0.017355	0.016851
RS	24	0.783211	2.182152	3245.485963	0.012430	0.012054
RS	25	0.867128	2.182152	3414.982696	0.013079	0.012663
RS	26	0.959018	2.924646	2686.518679	0.010289	0.009977
RS	27	1.059639	2.924646	2839.070166	0.010873	0.010555
RS	28	1.169820	3.600322	2438.366982	0.009339	0.009079
RS	29	1.290470	3.600322	2579.490820	0.009879	0.009608
RS	30	1.422583	4.098597	2395.001535	0.009173	0.008915
RS	31	1.567248	4.098597	2529.178655	0.009687	0.009392
RS	32	1.725659	4.330141	2522.195103	0.009660	0.009338
RS	33	1.899120	4.330141	2650.620130	0.010152	0.009785
RS	34	2.089063	4.297869	2795.062702	0.010705	0.010286
RS	35	2.297053	4.297869	2912.350906	0.011154	0.010699
RS	36	2.524805	4.107175	3156.295388	0.012088	0.011566
RS	37	2.774196	4.107175	3247.229625	0.012437	0.011889
RS	38	3.047283	3.876185	3511.427903	0.013448	0.012833
RS	39	3.346316	3.876185	3551.876019	0.013603	0.012978
RS	40	3.673762	3.672005	3754.584519	0.014380	0.013707
RS	41	4.032319	3.672005	3718.309298	0.014241	0.013582
RS	42	4.424944	3.522067	3793.408597	0.014528	0.013861
RS	43	4.854873	3.522067	3663.267283	0.014030	0.013400
RS	44	5.325651	3.437002	3575.818174	0.013695	0.013101
RS	45	5.841160	3.437002	3355.160573	0.012850	0.012309
RS	46	6.405649	3.417754	3118.230247	0.011943	0.011470
RS	47	7.023771	3.417754	2834.298390	0.010855	0.010439
RS	48	7.700624	3.467732	2498.364021	0.009569	0.009231
RS	49	8.441786	3.467732	2195.470800	0.008408	0.008118
RS	50	9.253369	3.578744	1837.813991	0.007039	0.006821
RS	51	10.142063	3.578744	1558.765413	0.005970	0.005791
RS	52	11.115194	3.696678	1254.918913	0.004806	0.004686
RS	53	12.180785	3.696678	1021.750999	0.003913	0.003828
RS	54	13.347622	3.708843	806.622909	0.003089	0.003044
RS	55	14.625324	3.708843	619.923115	0.002374	0.002355
RS	56	16.024425	3.708843	460.704420	0.001764	0.001765
RS	57	17.556458	3.708843	330.022838	0.001264	0.001277
RS	58	19.234055	3.392693	243.059711	0.000931	0.000948
RS	59	21.071046	3.392693	152.548206	0.000584	0.000601
RS	60	23.082575	3.392693	90.825148	0.000348	0.000361
RS	61	25.285226	3.392693	51.044548	0.000195	0.000205
RS	62	27.697158	3.392693	26.932327	0.000103	0.000109
RS	63	30.338255	3.392693	23.322529	0.000089	0.000095
PA	4+25*2+4+6 0.053498513 0.009406755 30.338255483 0.709313811 1.052083657 0.396790779 0.375250934 0.475565251 0.578180872 0.627931731 0.630627683 0.706687700 0.978066243 1.492329013 2.182151845 2.924645657 3.600322157 4.098596620 4.330140505 4.297869472 4.107175294 3.876185106 3.672005191 3.522067419 3.437001574 3.417754207 3.467731708 3.578743866 3.696677828 3.708842803 3.392692736
//
IT	4526
RD	17
LK	-3458477.612710
QD	-420.574559 -> -415.357659
RI	0.0462591155
TR	0.053339	0.009419
MT	30.443911
MM	C_pi: 1.627278, n_recomb: 262210.791333
RS	0	0.000000	0.707056	3475.627631	0.013255	0.012146
RS	1	0.009507	0.707056	3753.014307	0.014313	0.080942
RS	2	0.019919	0.707056	4047.134818	0.015435	0.015260
RS	3	0.031320	0.707056	4357.932630	0.016620	0.010998
RS	4	0.043805	1.095246	3034.905393	0.011574	0.008717
RS	5	0.057477	1.095246	3280.493759	0.012511	0.010640
RS	6	0.072449	0.395968	9667.954859	0.036871	0.031616
RS	7	0.088844	0.395968	10138.695692	0.038666	0.033602
RS	8	0.106798	0.373386	11212.393109	0.042761	0.037525
RS	9	0.126459	0.373386	11620.862528	0.044319	0.039223
RS	10	0.147989	0.477075	9441.261248	0.036006	0.032275
RS	11	0.171566	0.477075	9818.593835	0.037445	0.033746
RS	12	0.197385	0.583498	8352.405179	0.031854	0.029096
RS	13	0.225658	0.583498	8695.200866	0.033161	0.030513
RS	14	0.256620	0.633679	8314.175507	0.031708	0.029429
RS	15	0.290525	0.633679	8610.009683	0.032836	0.030896
RS	16	0.327653	0.631659	8896.624989	0.033929	0.032298
RS	17	0.368312	0.631659	9109.339637	0.034741	0.033760
RS	18	0.412836	0.702930	8360.361904	0.031884	0.031289
RS	19	0.461593	0.702930	8515.967190	0.032478	0.032152
RS	20	0.514986	0.973540	6291.804323	0.023995	0.023753
RS	21	0.573454	0.973540	6471.926042	0.024682	0.024251
RS	22	0.637482	1.492471	4370.595545	0.016668	0.016301
RS	23	0.707597	1.492471	4557.941879	0.017383	0.016873
RS	24	0.784378	2.188963	3254.693011	0.012413	0.012034
RS	25	0.868459	2.188963	3425.019906	0.013062	0.012649
RS	26	0.960534	2.936327	2692.376139	0.010268	0.009959
RS	27	1.061362	2.936327	2845.615451	0.010852	0.010540
RS	28	1.171777	3.615857	2443.520472	0.009319	0.009065
RS	29	1.292689	3.615857	2585.280678	0.009860	0.009594
RS	30	1.425097	4.118291	2399.540913	0.009151	0.008900
RS	31	1.570093	4.118291	2534.350287	0.009665	0.009376
RS	32	1.728875	4.351716	2527.301840	0.009638	0.009322
RS	33	1.902752	4.351716	2656.424831	0.010131	0.009768
RS	34	2.093161	4.316751	2803.274059	0.010691	0.010275
RS	35	2.301672	4.316751	2921.352517	0.011141	0.010686
RS	36	2.530007	4.120665	3169.955689	0.012089	0.011566
RS	37	2.780051	4.120665	3261.610350	0.012439	0.011888
RS	38	3.053867	3.884503	3531.192552	0.013467	0.012847
RS	39	3.353716	3.884503	3571.910184	0.013622	0.012991
RS	40	3.682073	3.676644	3778.934627	0.014412	0.013733
RS	41	4.041648	3.676644	3742.044895	0.014271	0.013607
RS	42	4.435409	3.524886	3818.801409	0.014564	0.013892
RS	43	4.866606	3.524886	3687.000735	0.014061	0.013429
RS	44	5.338798	3.440323	3597.530004	0.013720	0.013124
RS	45	5.855883	3.440323	3374.633539	0.012870	0.012331
RS	46	6.422130	3.424390	3132.580885	0.011947	0.011477
RS	47	7.042211	3.424390	2846.861925	0.010857	0.010446
RS	48	7.721246	3.481479	2504.404267	0.009551	0.009219
RS	49	8.464838	3.481479	2201.255951	0.008395	0.008110
RS	50	9.279127	3.603667	1838.217234	0.007010	0.006798
RS	51	10.170833	3.603667	1560.646632	0.005952	0.005777
RS	52	11.147316	3.733859	1254.420198	0.004784	0.004667
RS	53	12.216638	3.733859	1023.411631	0.003903	0.003820
RS	54	13.387623	3.754109	808.261711	0.003082	0.003038
RS	55	14.669937	3.754109	623.124112	0.002376	0.002357
RS	56	16.074166	3.754109	464.655259	0.001772	0.001772
RS	57	17.611900	3.754109	334.080201	0.001274	0.001285
RS	58	19.295831	3.430526	247.266720	0.000943	0.000959
RS	59	21.139860	3.430526	155.834152	0.000594	0.000610
RS	60	23.159207	3.430526	93.200312	0.000355	0.000368
RS	61	25.370540	3.430526	52.635899	0.000201	0.000209
RS	62	27.792112	3.430526	27.919497	0.000106	0.000112
RS	63	30.443911	3.430526	24.428110	0.000093	0.000098
PA	4+25*2+4+6 0.053339104 0.009419240 30.443910890 0.707056314 1.095245685 0.395967502 0.373385909 0.477075407 0.583497710 0.633678821 0.631658882 0.702929755 0.973539808 1.492470621 2.188963161 2.936327354 3.615856756 4.118290738 4.351716339 4.316750958 4.120665124 3.884503421 3.676644110 3.524886381 3.440322784 3.424389987 3.481479267 3.603667405 3.733859181 3.754109247 3.430525919
//
IT	3703
RD	18
LK	-3458467.576680
QD	-411.667161 -> -407.239849
RI	0.0461170645
TR	0.053192	0.009430
MT	30.542531
MM	C_pi: 1.631722, n_recomb: 263221.056082
RS	0	0.000000	0.704905	3501.542664	0.013303	0.012081
RS	1	0.009513	0.704905	3780.995938	0.014364	0.080929
RS	2	0.019931	0.704905	4077.284340	0.015490	0.015348
RS	3	0.031340	0.704905	4390.342840	0.016679	0.011084
RS	4	0.043834	1.139219	2931.255731	0.011136	0.008417
RS	5	0.057517	1.139219	3170.185921	0.012044	0.010264
RS	6	0.072501	0.395246	9738.201787	0.036996	0.031760
RS	7	0.088911	0.395246	10211.669347	0.038795	0.033708
RS	8	0.106883	0.371576	11325.526291	0.043027	0.037736
RS	9	0.126563	0.371576	11734.903682	0.044582	0.039448
RS	10	0.148116	0.478387	9460.931890	0.035943	0.032212
RS	11	0.171719	0.478387	9840.379748	0.037384	0.033702
RS	12	0.197568	0.588499	8324.866532	0.031627	0.028900
RS	13	0.225875	0.588499	8670.178543	0.032939	0.030320
RS	14	0.256875	0.639248	8292.133958	0.031503	0.029250
RS	15	0.290825	0.639248	8591.181863	0.032639	0.030706
RS	16	0.328004	0.632756	8942.170260	0.033972	0.032331
RS	17	0.368719	0.632756	9156.632304	0.034787	0.033780
RS	18	0.413309	0.699464	8458.708371	0.032135	0.031510
RS	19	0.462139	0.699464	8612.526492	0.032720	0.032360
RS	20	0.515615	0.969385	6356.530200	0.024149	0.023884
RS	21	0.574178	0.969385	6536.406597	0.024832	0.024382
RS	22	0.638313	1.492784	4393.584296	0.016692	0.016313
RS	23	0.708548	1.492784	4581.809673	0.017407	0.016891
RS	24	0.785465	2.195393	3262.946928	0.012396	0.012016
RS	25	0.869699	2.195393	3434.036032	0.013046	0.012635
RS	26	0.961945	2.946770	2698.076341	0.010250	0.009943
RS	27	1.062968	2.946770	2851.954656	0.010835	0.010527
RS	28	1.173600	3.629416	2448.764142	0.009303	0.009053
RS	29	1.294757	3.629416	2591.119588	0.009844	0.009584
RS	30	1.427440	4.135776	2404.063433	0.009133	0.008887
RS	31	1.572744	4.135776	2539.457778	0.009648	0.009363
RS	32	1.731872	4.371438	2532.026310	0.009619	0.009308
RS	33	1.906137	4.371438	2661.786781	0.010112	0.009752
RS	34	2.096979	4.334486	2810.527647	0.010677	0.010264
RS	35	2.305977	4.334486	2929.330013	0.011129	0.010674
RS	36	2.534856	4.133711	3181.989198	0.012089	0.011565
RS	37	2.785509	4.133711	3274.319714	0.012439	0.011886
RS	38	3.060006	3.892846	3548.781408	0.013482	0.012859
RS	39	3.360615	3.892846	3589.784433	0.013638	0.013002
RS	40	3.689822	3.681444	3800.940525	0.014440	0.013756
RS	41	4.050346	3.681444	3763.530124	0.014298	0.013629
RS	42	4.445166	3.527724	3842.137709	0.014597	0.013920
RS	43	4.877545	3.527724	3708.820301	0.014090	0.013456
RS	44	5.351057	3.443265	3617.835959	0.013744	0.013147
RS	45	5.869613	3.443265	3392.814617	0.012890	0.012352
RS	46	6.437499	3.430079	3146.220976	0.011953	0.011485
RS	47	7.059408	3.430079	2858.729727	0.010861	0.010454
RS	48	7.740479	3.493642	2510.185158	0.009536	0.009209
RS	49	8.486339	3.493642	2206.686518	0.008383	0.008104
RS	50	9.303153	3.626415	1838.485897	0.006985	0.006777
RS	51	10.197670	3.626415	1562.237527	0.005935	0.005764
RS	52	11.177282	3.768485	1253.670137	0.004763	0.004648
RS	53	12.250084	3.768485	1024.689029	0.003893	0.003811
RS	54	13.424942	3.796758	809.480233	0.003075	0.003031
RS	55	14.711562	3.796758	625.865789	0.002378	0.002358
RS	56	16.120578	3.796758	468.163597	0.001779	0.001777
RS	57	17.663634	3.796758	337.749453	0.001283	0.001293
RS	58	19.353479	3.466180	251.126576	0.000954	0.000969
RS	59	21.204078	3.466180	158.876947	0.000604	0.000619
RS	60	23.230724	3.466180	95.417647	0.000363	0.000375
RS	61	25.450164	3.466180	54.132771	0.000206	0.000214
RS	62	27.880738	3.466180	28.854886	0.000110	0.000115
RS	63	30.542531	3.466180	25.490315	0.000097	0.000102
PA	4+25*2+4+6 0.053191742 0.009430055 30.542530689 0.704904618 1.139219197 0.395245580 0.371576445 0.478387099 0.588499233 0.639247961 0.632755545 0.699464298 0.969385040 1.492783754 2.195392840 2.946769672 3.629415667 4.135776004 4.371437710 4.334486023 4.133710986 3.892846070 3.681444263 3.527723566 3.443264974 3.430078929 3.493641980 3.626415088 3.768485233 3.796758351 3.466180069
//
IT	3650
RD	19
LK	-3458459.053963
QD	-403.847011 -> -400.077824
RI	0.0459828253
TR	0.053055	0.009439
MT	30.634947
MM	C_pi: 1.635859, n_recomb: 264140.516751
RS	0	0.000000	0.702818	3525.968262	0.013349	0.012021
RS	1	0.009518	0.702818	3807.362347	0.014414	0.080917
RS	2	0.019942	0.702818	4105.685072	0.015544	0.015431
RS	3	0.031359	0.702818	4420.863016	0.016737	0.011166
RS	4	0.043862	1.183992	2832.282970	0.010723	0.008133
RS	5	0.057555	1.183992	3064.721667	0.011603	0.009908
RS	6	0.072551	0.394620	9802.102333	0.037109	0.031893
RS	7	0.088975	0.394620	10278.075860	0.038911	0.033804
RS	8	0.106962	0.369830	11433.085064	0.043284	0.037942
RS	9	0.126661	0.369830	11843.186185	0.044837	0.039664
RS	10	0.148235	0.479522	9480.052041	0.035890	0.032158
RS	11	0.171862	0.479522	9861.410220	0.037334	0.033665
RS	12	0.197738	0.593198	8298.243259	0.031416	0.028717
RS	13	0.226078	0.593198	8645.818097	0.032732	0.030141
RS	14	0.257114	0.644635	8268.645534	0.031304	0.029076
RS	15	0.291105	0.644635	8570.651417	0.032447	0.030524
RS	16	0.328331	0.633894	8982.261932	0.034006	0.032357
RS	17	0.369101	0.633894	9198.412962	0.034824	0.033793
RS	18	0.413750	0.696252	8550.632041	0.032372	0.031718
RS	19	0.462650	0.696252	8702.691748	0.032947	0.032557
RS	20	0.516204	0.965561	6416.648503	0.024293	0.024007
RS	21	0.574856	0.965561	6596.252890	0.024973	0.024505
RS	22	0.639090	1.493265	4414.166930	0.016711	0.016324
RS	23	0.709437	1.493265	4603.202380	0.017427	0.016907
RS	24	0.786481	2.201506	3270.246702	0.012381	0.011998
RS	25	0.870858	2.201506	3442.033208	0.013031	0.012622
RS	26	0.963266	2.956147	2703.543396	0.010235	0.009930
RS	27	1.064470	2.956147	2858.013424	0.010820	0.010517
RS	28	1.175306	3.641239	2454.020425	0.009291	0.009044
RS	29	1.296692	3.641239	2596.931458	0.009832	0.009576
RS	30	1.429632	4.151280	2408.528594	0.009118	0.008876
RS	31	1.575225	4.151280	2544.463451	0.009633	0.009353
RS	32	1.734676	4.389473	2536.378264	0.009602	0.009295
RS	33	1.909304	4.389473	2666.719951	0.010096	0.009739
RS	34	2.100553	4.351161	2816.895688	0.010664	0.010254
RS	35	2.310006	4.351161	2936.359831	0.011117	0.010663
RS	36	2.539394	4.146338	3192.521196	0.012086	0.011562
RS	37	2.790617	4.146338	3285.484586	0.012438	0.011883
RS	38	3.065751	3.901193	3564.360607	0.013494	0.012868
RS	39	3.367073	3.901193	3605.660862	0.013651	0.013011
RS	40	3.697075	3.686401	3820.744793	0.014465	0.013777
RS	41	4.058488	3.686401	3782.900406	0.014322	0.013648
RS	42	4.454300	3.530603	3863.518264	0.014627	0.013946
RS	43	4.887787	3.530603	3728.819630	0.014117	0.013480
RS	44	5.362533	3.445906	3636.775950	0.013768	0.013170
RS	45	5.882467	3.445906	3409.743261	0.012909	0.012373
RS	46	6.451890	3.434960	3159.142493	0.011960	0.011495
RS	47	7.075510	3.434960	2869.903875	0.010865	0.010463
RS	48	7.758489	3.504399	2515.692146	0.009524	0.009201
RS	49	8.506474	3.504399	2211.763824	0.008373	0.008099
RS	50	9.325654	3.647206	1838.611145	0.006961	0.006757
RS	51	10.222805	3.647206	1563.549526	0.005919	0.005753
RS	52	11.205348	3.800783	1252.688088	0.004743	0.004630
RS	53	12.281412	3.800783	1025.616038	0.003883	0.003803
RS	54	13.459897	3.836999	810.319785	0.003068	0.003024
RS	55	14.750553	3.836999	628.190045	0.002378	0.002358
RS	56	16.164056	3.836999	471.266854	0.001784	0.001782
RS	57	17.712099	3.836999	341.060726	0.001291	0.001300
RS	58	19.407487	3.499841	254.662403	0.000964	0.000978
RS	59	21.264245	3.499841	161.690879	0.000612	0.000626
RS	60	23.297733	3.499841	97.484974	0.000369	0.000380
RS	61	25.524772	3.499841	55.538807	0.000210	0.000218
RS	62	27.963785	3.499841	29.739793	0.000113	0.000117
RS	63	30.634947	3.499841	26.508672	0.000100	0.000105
PA	4+25*2+4+6 0.053055018 0.009439322 30.634947189 0.702817788 1.183991558 0.394620243 0.369830123 0.479521732 0.593198047 0.644634767 0.633893940 0.696252065 0.965561400 1.493264941 2.201506152 2.956146803 3.641238753 4.151279849 4.389472752 4.351161320 4.146338144 3.901192715 3.686401214 3.530603406 3.445905933 3.434960344 3.504398685 3.647206238 3.800782557 3.836998673 3.499840858
//
IT	4022
RD	20
LK	-3458451.792158
QD	-396.958760 -> -393.739425
RI	0.0458555037
TR	0.052928	0.009447
MT	30.721733
MM	C_pi: 1.639721, n_recomb: 264978.228830
RS	0	0.000000	0.700793	3549.027625	0.013394	0.011964
RS	1	0.009523	0.700793	3832.247375	0.014462	0.080905
RS	2	0.019953	0.700793	4132.482212	0.015596	0.015510
RS	3	0.031376	0.700793	4449.650434	0.016793	0.011245
RS	4	0.043887	1.229504	2737.904048	0.010333	0.007862
RS	5	0.057590	1.229504	2964.034175	0.011186	0.009570
RS	6	0.072597	0.394094	9859.916572	0.037210	0.032015
RS	7	0.089034	0.394094	10338.195555	0.039015	0.033889
RS	8	0.107036	0.368153	11535.213507	0.043533	0.038139
RS	9	0.126752	0.368153	11945.880775	0.045082	0.039873
RS	10	0.148346	0.480503	9498.597648	0.035847	0.032112
RS	11	0.171996	0.480503	9881.685820	0.037292	0.033636
RS	12	0.197898	0.597615	8272.586501	0.031220	0.028547
RS	13	0.226267	0.597615	8622.201176	0.032539	0.029975
RS	14	0.257338	0.649842	8244.115085	0.031112	0.028908
RS	15	0.291368	0.649842	8548.845465	0.032262	0.030348
RS	16	0.328638	0.635062	9017.551975	0.034031	0.032376
RS	17	0.369458	0.635062	9235.334296	0.034853	0.033801
RS	18	0.414164	0.693260	8636.763484	0.032594	0.031916
RS	19	0.463129	0.693260	8787.093364	0.033162	0.032744
RS	20	0.516756	0.962034	6472.566563	0.024427	0.024122
RS	21	0.575490	0.962034	6651.878544	0.025103	0.024619
RS	22	0.639818	1.493911	4432.535107	0.016728	0.016332
RS	23	0.710271	1.493911	4622.319245	0.017444	0.016920
RS	24	0.787434	2.207361	3276.657659	0.012366	0.011982
RS	25	0.871945	2.207361	3449.083132	0.013016	0.012609
RS	26	0.964504	2.964596	2708.780543	0.010223	0.009919
RS	27	1.065878	2.964596	2863.799783	0.010808	0.010508
RS	28	1.176905	3.651519	2459.282979	0.009281	0.009038
RS	29	1.298506	3.651519	2602.714364	0.009822	0.009571
RS	30	1.431687	4.165005	2412.947377	0.009106	0.008868
RS	31	1.577551	4.165005	2549.383476	0.009621	0.009344
RS	32	1.737305	4.405977	2540.412741	0.009587	0.009283
RS	33	1.912274	4.405977	2671.285801	0.010081	0.009727
RS	34	2.103904	4.366855	2822.497053	0.010652	0.010244
RS	35	2.313784	4.366855	2942.567315	0.011105	0.010652
RS	36	2.543650	4.158545	3201.745483	0.012083	0.011559
RS	37	2.795408	4.158545	3295.301963	0.012436	0.011879
RS	38	3.071140	3.909519	3578.155009	0.013504	0.012875
RS	39	3.373130	3.909519	3619.761987	0.013661	0.013018
RS	40	3.703879	3.691485	3838.578066	0.014486	0.013794
RS	41	4.066126	3.691485	3800.377400	0.014342	0.013665
RS	42	4.462869	3.533521	3883.135237	0.014655	0.013971
RS	43	4.897395	3.533521	3747.179120	0.014141	0.013503
RS	44	5.373301	3.448292	3654.474303	0.013792	0.013192
RS	45	5.894529	3.448292	3425.536663	0.012928	0.012393
RS	46	6.465393	3.439127	3171.419652	0.011969	0.011505
RS	47	7.090621	3.439127	2880.457847	0.010871	0.010472
RS	48	7.775389	3.513897	2520.960525	0.009514	0.009195
RS	49	8.525369	3.513897	2216.532051	0.008365	0.008095
RS	50	9.346771	3.666210	1838.628670	0.006939	0.006739
RS	51	10.246395	3.666210	1564.628466	0.005905	0.005742
RS	52	11.231691	3.830927	1251.518349	0.004723	0.004614
RS	53	12.310817	3.830927	1026.243236	0.003873	0.003794
RS	54	13.492710	3.874994	810.832613	0.003060	0.003017
RS	55	14.787155	3.874994	630.146161	0.002378	0.002358
RS	56	16.204871	3.874994	474.007460	0.001789	0.001786
RS	57	17.757598	3.874994	344.047637	0.001298	0.001306
RS	58	19.458192	3.531636	257.901155	0.000973	0.000986
RS	59	21.320736	3.531636	164.292426	0.000620	0.000633
RS	60	23.360650	3.531636	99.411342	0.000375	0.000386
RS	61	25.594828	3.531636	56.858324	0.000215	0.000222
RS	62	28.041768	3.531636	30.575874	0.000115	0.000120
RS	63	30.721733	3.531636	27.483037	0.000104	0.000108
PA	4+25*2+4+6 0.052927880 0.009447185 30.721732611 0.700793269 1.229503898 0.394093557 0.368153223 0.480503342 0.597615454 0.649842497 0.635062191 0.693260423 0.962033696 1.493911477 2.207360663 2.964595949 3.651519254 4.165005347 4.405976560 4.366855073 4.158544933 3.909519121 3.691484809 3.533520951 3.448291766 3.439127204 3.513897223 3.666209640 3.830927447 3.874994465 3.531635659
//
IT	3875
RD	21
LK	-3458445.584642
QD	-390.872787 -> -388.113836
RI	0.0457344101
TR	0.052809	0.009454
MT	30.803417
MM	C_pi: 1.643326, n_recomb: 265740.150800
RS	0	0.000000	0.698828	3570.806175	0.013437	0.011910
RS	1	0.009528	0.698828	3855.743988	0.014509	0.080893
RS	2	0.019963	0.698828	4157.776787	0.015646	0.015586
RS	3	0.031393	0.698828	4476.814703	0.016847	0.011321
RS	4	0.043912	1.275793	2647.786252	0.009964	0.007606
RS	5	0.057623	1.275793	2867.786671	0.010792	0.009251
RS	6	0.072641	0.393659	9912.025037	0.037300	0.032127
RS	7	0.089089	0.393659	10392.424677	0.039107	0.033964
RS	8	0.107105	0.366549	11632.006141	0.043772	0.038330
RS	9	0.126838	0.366549	12043.102088	0.045319	0.040073
RS	10	0.148450	0.481347	9516.601065	0.035812	0.032074
RS	11	0.172122	0.481347	9901.255501	0.037259	0.033613
RS	12	0.198049	0.601757	8248.040050	0.031038	0.028388
RS	13	0.226446	0.601757	8599.493002	0.032361	0.029821
RS	14	0.257548	0.654872	8218.817689	0.030928	0.028747
RS	15	0.291614	0.654872	8526.055391	0.032084	0.030180
RS	16	0.328926	0.636242	9048.623321	0.034051	0.032391
RS	17	0.369793	0.636242	9267.972083	0.034876	0.033806
RS	18	0.414553	0.690460	8717.562187	0.032805	0.032104
RS	19	0.463578	0.690460	8866.187049	0.033364	0.032921
RS	20	0.517274	0.958769	6524.574511	0.024552	0.024230
RS	21	0.576086	0.958769	6703.575786	0.025226	0.024727
RS	22	0.640502	1.494706	4448.841478	0.016741	0.016337
RS	23	0.711054	1.494706	4639.316446	0.017458	0.016930
RS	24	0.788329	2.212990	3282.213342	0.012351	0.011966
RS	25	0.872966	2.212990	3455.222585	0.013002	0.012596
RS	26	0.965668	2.972221	2713.763498	0.010212	0.009910
RS	27	1.067201	2.972221	2869.291474	0.010797	0.010501
RS	28	1.178408	3.660420	2464.511932	0.009274	0.009034
RS	29	1.300211	3.660420	2608.430052	0.009816	0.009568
RS	30	1.433619	4.177120	2417.297060	0.009096	0.008861
RS	31	1.579737	4.177120	2554.197522	0.009612	0.009338
RS	32	1.739777	4.421065	2544.148011	0.009574	0.009273
RS	33	1.915065	4.421065	2675.506136	0.010068	0.009716
RS	34	2.107054	4.381623	2827.396960	0.010640	0.010234
RS	35	2.317336	4.381623	2948.021238	0.011094	0.010642
RS	36	2.547652	4.170337	3209.772807	0.012079	0.011555
RS	37	2.799912	4.170337	3303.883939	0.012433	0.011875
RS	38	3.076206	3.917792	3590.312861	0.013511	0.012880
RS	39	3.378825	3.917792	3632.232311	0.013668	0.013023
RS	40	3.710277	3.696667	3854.578812	0.014505	0.013810
RS	41	4.073308	3.696667	3816.091710	0.014360	0.013680
RS	42	4.470928	3.536473	3901.088058	0.014680	0.013993
RS	43	4.906431	3.536473	3763.989961	0.014164	0.013524
RS	44	5.383428	3.450459	3670.978401	0.013814	0.013214
RS	45	5.905872	3.450459	3440.238832	0.012946	0.012412
RS	46	6.478093	3.442666	3183.054257	0.011978	0.011516
RS	47	7.104833	3.442666	2890.399070	0.010877	0.010481
RS	48	7.791286	3.522265	2525.976597	0.009505	0.009190
RS	49	8.543143	3.522265	2220.989916	0.008358	0.008092
RS	50	9.366635	3.683583	1838.530908	0.006919	0.006722
RS	51	10.268586	3.683583	1565.481947	0.005891	0.005731
RS	52	11.256473	3.859089	1250.172921	0.004704	0.004597
RS	53	12.338482	3.859089	1026.593698	0.003863	0.003786
RS	54	13.523581	3.910904	811.048233	0.003052	0.003009
RS	55	14.821593	3.910904	631.765456	0.002377	0.002357
RS	56	16.243276	3.910904	476.414374	0.001793	0.001789
RS	57	17.800412	3.910904	346.734278	0.001305	0.001312
RS	58	19.505907	3.561699	260.862500	0.000982	0.000994
RS	59	21.373896	3.561699	166.694131	0.000627	0.000640
RS	60	23.419862	3.561699	101.203931	0.000381	0.000391
RS	61	25.660760	3.561699	58.094910	0.000219	0.000226
RS	62	28.115165	3.561699	31.364605	0.000118	0.000122
RS	63	30.803417	3.561699	28.413488	0.000107	0.000111
PA	4+25*2+4+6 0.052809378 0.009453774 30.803416905 0.698828216 1.275792508 0.393659089 0.366549208 0.481346511 0.601757139 0.654872292 0.636241982 0.690460475 0.958769349 1.494705750 2.212989709 2.972221066 3.660420167 4.177120126 4.421064938 4.381622594 4.170336538 3.917792458 3.696666947 3.536472921 3.450458919 3.442666116 3.522265373 3.683583102 3.859088751 3.910904395 3.561698907
//
IT	3873
RD	22
LK	-3458440.260107
QD	-385.480525 -> -383.107894
RI	0.0456192515
TR	0.052699	0.009459
MT	30.880442
MM	C_pi: 1.646707, n_recomb: 266434.509752
RS	0	0.000000	0.696923	3591.404525	0.013480	0.011860
RS	1	0.009532	0.696923	3877.961666	0.014555	0.080882
RS	2	0.019973	0.696923	4181.687765	0.015695	0.015659
RS	3	0.031408	0.696923	4502.484923	0.016899	0.011395
RS	4	0.043934	1.322802	2561.835870	0.009615	0.007362
RS	5	0.057654	1.322802	2775.895919	0.010419	0.008947
RS	6	0.072682	0.393307	9958.969921	0.037379	0.032229
RS	7	0.089142	0.393307	10441.324009	0.039189	0.034031
RS	8	0.107171	0.365019	11723.699439	0.044002	0.038514
RS	9	0.126918	0.365019	12135.107271	0.045546	0.040264
RS	10	0.148548	0.482068	9534.089185	0.035784	0.032042
RS	11	0.172240	0.482068	9920.164934	0.037233	0.033596
RS	12	0.198190	0.605647	8224.542208	0.030869	0.028241
RS	13	0.226613	0.605647	8577.656527	0.032194	0.029678
RS	14	0.257746	0.659736	8192.962660	0.030750	0.028592
RS	15	0.291847	0.659736	8502.511782	0.031912	0.030019
RS	16	0.329197	0.637429	9075.956141	0.034064	0.032401
RS	17	0.370109	0.637429	9296.811068	0.034893	0.033807
RS	18	0.414919	0.687834	8793.495239	0.033004	0.032283
RS	19	0.464002	0.687834	8940.443942	0.033556	0.033089
RS	20	0.517762	0.955746	6573.007507	0.024670	0.024332
RS	21	0.576648	0.955746	6751.686400	0.025341	0.024828
RS	22	0.641146	1.495652	4463.248239	0.016752	0.016341
RS	23	0.711792	1.495652	4654.363482	0.017469	0.016937
RS	24	0.789172	2.218438	3286.988110	0.012337	0.011950
RS	25	0.873928	2.218438	3460.532095	0.012988	0.012583
RS	26	0.966763	2.979129	2718.513638	0.010203	0.009902
RS	27	1.068447	2.979129	2874.514624	0.010789	0.010495
RS	28	1.179823	3.668109	2469.709134	0.009269	0.009032
RS	29	1.301816	3.668109	2614.084497	0.009811	0.009566
RS	30	1.435438	4.187808	2421.589720	0.009089	0.008857
RS	31	1.581796	4.187808	2558.922362	0.009604	0.009334
RS	32	1.742105	4.434880	2547.634556	0.009562	0.009264
RS	33	1.917695	4.434880	2679.437325	0.010057	0.009707
RS	34	2.110021	4.395521	2831.712694	0.010628	0.010225
RS	35	2.320681	4.395521	2952.844931	0.011083	0.010632
RS	36	2.551421	4.181719	3216.774470	0.012073	0.011551
RS	37	2.804154	4.181719	3311.405353	0.012429	0.011870
RS	38	3.080979	3.925992	3601.042711	0.013516	0.012884
RS	39	3.384190	3.925992	3643.278665	0.013674	0.013026
RS	40	3.716304	3.701934	3868.950985	0.014521	0.013823
RS	41	4.080074	3.701934	3830.240760	0.014376	0.013693
RS	42	4.478520	3.539464	3917.552144	0.014704	0.014014
RS	43	4.914945	3.539464	3779.418492	0.014185	0.013543
RS	44	5.392970	3.452446	3686.415459	0.013836	0.013234
RS	45	5.916561	3.452446	3453.970125	0.012964	0.012430
RS	46	6.490060	3.445657	3194.127371	0.011988	0.011528
RS	47	7.118225	3.445657	2899.807310	0.010884	0.010491
RS	48	7.806268	3.529618	2530.794320	0.009499	0.009186
RS	49	8.559894	3.529618	2225.194984	0.008352	0.008090
RS	50	9.385356	3.699471	1838.359709	0.006900	0.006707
RS	51	10.289502	3.699471	1566.158570	0.005878	0.005722
RS	52	11.279831	3.885414	1248.698405	0.004687	0.004582
RS	53	12.364558	3.885414	1026.717264	0.003854	0.003778
RS	54	13.552681	3.944867	811.015747	0.003044	0.003002
RS	55	14.854057	3.944867	633.093691	0.002376	0.002355
RS	56	16.279479	3.944867	478.527028	0.001796	0.001792
RS	57	17.840774	3.944867	349.152221	0.001310	0.001317
RS	58	19.550891	3.590132	263.572675	0.000989	0.001000
RS	59	21.424016	3.590132	168.912498	0.000634	0.000646
RS	60	23.475689	3.590132	102.872216	0.000386	0.000396
RS	61	25.722927	3.590132	59.253432	0.000222	0.000229
RS	62	28.184372	3.590132	32.108140	0.000121	0.000125
RS	63	30.880442	3.590132	29.300701	0.000110	0.000114
PA	4+25*2+4+6 0.052698706 0.009459210 30.880441898 0.696922823 1.322801781 0.393306943 0.365019147 0.482068191 0.605647473 0.659735545 0.637429123 0.687834479 0.955746496 1.495652257 2.218437628 2.979129172 3.668108761 4.187808157 4.434879501 4.395520753 4.181719120 3.925991764 3.701933919 3.539464455 3.452446450 3.445657095 3.529618430 3.699470806 3.885413576 3.944867308 3.590132477
//
IT	3609
RD	23
LK	-3458435.677406
QD	-380.690197 -> -378.642439
RI	0.0455084522
TR	0.052595	0.009464
MT	30.953330
MM	C_pi: 1.649872, n_recomb: 267065.004297
RS	0	0.000000	0.695031	3611.107105	0.013521	0.011812
RS	1	0.009536	0.695031	3899.204742	0.014600	0.080870
RS	2	0.019982	0.695031	4204.539933	0.015744	0.015729
RS	3	0.031423	0.695031	4527.006702	0.016951	0.011466
RS	4	0.043956	1.370454	2479.934034	0.009286	0.007130
RS	5	0.057684	1.370454	2688.249519	0.010066	0.008659
RS	6	0.072720	0.393030	10001.038582	0.037448	0.032322
RS	7	0.089191	0.393030	10485.189377	0.039261	0.034089
RS	8	0.107233	0.363562	11810.369713	0.044223	0.038689
RS	9	0.126995	0.363562	12221.983101	0.045764	0.040447
RS	10	0.148641	0.482679	9551.014285	0.035763	0.032016
RS	11	0.172352	0.482679	9938.374965	0.037213	0.033584
RS	12	0.198323	0.609301	8201.989875	0.030712	0.028104
RS	13	0.226772	0.609301	8556.602613	0.032039	0.029545
RS	14	0.257933	0.664432	8166.698570	0.030579	0.028442
RS	15	0.292066	0.664432	8478.373572	0.031746	0.029864
RS	16	0.329454	0.638619	9099.794505	0.034073	0.032408
RS	17	0.370407	0.638619	9322.093865	0.034906	0.033805
RS	18	0.415265	0.685362	8864.855011	0.033194	0.032453
RS	19	0.464402	0.685362	9010.152005	0.033738	0.033250
RS	20	0.518223	0.952945	6618.027325	0.024781	0.024428
RS	21	0.577178	0.952945	6796.372952	0.025448	0.024924
RS	22	0.641754	1.496739	4475.844319	0.016759	0.016342
RS	23	0.712489	1.496739	4667.550690	0.017477	0.016942
RS	24	0.789968	2.223731	3290.987320	0.012323	0.011935
RS	25	0.874837	2.223731	3465.018391	0.012974	0.012570
RS	26	0.967798	2.985405	2722.992060	0.010196	0.009896
RS	27	1.069624	2.985405	2879.430786	0.010782	0.010490
RS	28	1.181161	3.674719	2474.824263	0.009267	0.009031
RS	29	1.303334	3.674719	2619.627535	0.009809	0.009567
RS	30	1.437157	4.197206	2425.790662	0.009083	0.008854
RS	31	1.583742	4.197206	2563.524141	0.009599	0.009331
RS	32	1.744305	4.447525	2550.862950	0.009551	0.009257
RS	33	1.920180	4.447525	2683.071687	0.010047	0.009699
RS	34	2.112826	4.408610	2835.467316	0.010617	0.010216
RS	35	2.323843	4.408610	2957.063463	0.011072	0.010623
RS	36	2.554983	4.192705	3222.812882	0.012068	0.011546
RS	37	2.808165	4.192705	3317.929053	0.012424	0.011864
RS	38	3.085491	3.934111	3610.424513	0.013519	0.012886
RS	39	3.389262	3.934111	3652.978398	0.013678	0.013028
RS	40	3.722002	3.707265	3881.783604	0.014535	0.013834
RS	41	4.086472	3.707265	3842.906526	0.014389	0.013704
RS	42	4.485698	3.542502	3932.574012	0.014725	0.014033
RS	43	4.922995	3.542502	3793.505727	0.014204	0.013561
RS	44	5.401993	3.454293	3700.790917	0.013857	0.013254
RS	45	5.926668	3.454293	3466.735467	0.012981	0.012448
RS	46	6.501377	3.448181	3204.610153	0.011999	0.011540
RS	47	7.130891	3.448181	2908.661541	0.010891	0.010501
RS	48	7.820436	3.536076	2535.376276	0.009493	0.009184
RS	49	8.575737	3.536076	2229.123913	0.008347	0.008089
RS	50	9.403064	3.714017	1838.092260	0.006883	0.006693
RS	51	10.309285	3.714017	1566.650417	0.005866	0.005712
RS	52	11.301925	3.910060	1247.092480	0.004670	0.004567
RS	53	12.389224	3.910060	1026.623070	0.003844	0.003770
RS	54	13.580209	3.977037	810.751162	0.003036	0.002994
RS	55	14.884767	3.977037	634.150833	0.002375	0.002354
RS	56	16.313730	3.977037	480.365578	0.001799	0.001794
RS	57	17.878959	3.977037	351.319306	0.001315	0.001321
RS	58	19.593451	3.617067	266.047242	0.000996	0.001007
RS	59	21.471438	3.617067	170.957949	0.000640	0.000651
RS	60	23.528512	3.617067	104.422506	0.000391	0.000400
RS	61	25.781750	3.617067	60.337285	0.000226	0.000232
RS	62	28.249859	3.617067	32.808052	0.000123	0.000127
RS	63	30.953330	3.617067	30.145237	0.000113	0.000117
PA	4+25*2+4+6 0.052594997 0.009463581 30.953330362 0.695030600 1.370453885 0.393029754 0.363561961 0.482678721 0.609300733 0.664432006 0.638619391 0.685362128 0.952944634 1.496739147 2.223731026 2.985405204 3.674719449 4.197205581 4.447525499 4.408609946 4.192705058 3.934110883 3.707264883 3.542502402 3.454292724 3.448180770 3.536076305 3.714017123 3.910060171 3.977037184 3.617066576
//
IT	3840
RD	24
LK	-3458431.718885
QD	-376.421548 -> -374.647620
RI	0.0454016586
TR	0.052498	0.009467
MT	31.022509
MM	C_pi: 1.652851, n_recomb: 267638.761959
RS	0	0.000000	0.693174	3629.895216	0.013563	0.011767
RS	1	0.009540	0.693174	3919.455507	0.014645	0.080859
RS	2	0.019990	0.693174	4226.317044	0.015791	0.015796
RS	3	0.031437	0.693174	4550.365823	0.017002	0.011535
RS	4	0.043976	1.418796	2401.781457	0.008974	0.006910
RS	5	0.057711	1.418796	2604.540309	0.009732	0.008386
RS	6	0.072757	0.392828	10038.544538	0.037508	0.032407
RS	7	0.089238	0.392828	10524.351994	0.039323	0.034139
RS	8	0.107291	0.362181	11892.228517	0.044434	0.038858
RS	9	0.127067	0.362181	12303.963668	0.045972	0.040622
RS	10	0.148729	0.483196	9567.400764	0.035747	0.031995
RS	11	0.172457	0.483196	9955.929355	0.037199	0.033577
RS	12	0.198450	0.612734	8180.453542	0.030565	0.027976
RS	13	0.226922	0.612734	8536.423705	0.031895	0.029421
RS	14	0.258110	0.668971	8140.251822	0.030415	0.028298
RS	15	0.292274	0.668971	8453.887488	0.031587	0.029715
RS	16	0.329696	0.639803	9120.695536	0.034078	0.032412
RS	17	0.370689	0.639803	9344.379170	0.034914	0.033800
RS	18	0.415593	0.683025	8932.155082	0.033374	0.032616
RS	19	0.464780	0.683025	9075.824187	0.033911	0.033403
RS	20	0.518660	0.950342	6659.987180	0.024884	0.024518
RS	21	0.577680	0.950342	6837.993084	0.025549	0.025013
RS	22	0.642331	1.497955	4486.831524	0.016765	0.016342
RS	23	0.713149	1.497955	4679.086274	0.017483	0.016945
RS	24	0.790723	2.228906	3294.286418	0.012309	0.011920
RS	25	0.875698	2.228906	3468.762643	0.012961	0.012558
RS	26	0.968779	2.991134	2727.230237	0.010190	0.009891
RS	27	1.070740	2.991134	2884.075938	0.010776	0.010487
RS	28	1.182428	3.680371	2479.881120	0.009266	0.009032
RS	29	1.304772	3.680371	2625.087084	0.009808	0.009568
RS	30	1.438787	4.205450	2429.926579	0.009079	0.008852
RS	31	1.585586	4.205450	2568.033919	0.009595	0.009330
RS	32	1.746391	4.459109	2553.888490	0.009542	0.009250
RS	33	1.922536	4.459109	2686.469706	0.010038	0.009692
RS	34	2.115485	4.420948	2838.758106	0.010607	0.010207
RS	35	2.326842	4.420948	2960.779410	0.011063	0.010614
RS	36	2.558362	4.203311	3228.029959	0.012061	0.011540
RS	37	2.811968	4.203311	3323.600328	0.012418	0.011859
RS	38	3.089769	3.942134	3618.641217	0.013521	0.012887
RS	39	3.394072	3.942134	3661.512885	0.013681	0.013029
RS	40	3.727406	3.712653	3893.253906	0.014547	0.013844
RS	41	4.092539	3.712653	3854.260469	0.014401	0.013713
RS	42	4.492506	3.545590	3946.311645	0.014745	0.014051
RS	43	4.930630	3.545590	3806.400629	0.014222	0.013577
RS	44	5.410550	3.456030	3714.218348	0.013878	0.013274
RS	45	5.936255	3.456030	3478.641357	0.012998	0.012465
RS	46	6.512112	3.450302	3214.575287	0.012011	0.011552
RS	47	7.142905	3.450302	2917.031934	0.010899	0.010512
RS	48	7.833876	3.541741	2539.765038	0.009490	0.009183
RS	49	8.590765	3.541741	2232.822516	0.008343	0.008088
RS	50	9.419862	3.727353	1837.760549	0.006867	0.006680
RS	51	10.328053	3.727353	1566.995467	0.005855	0.005704
RS	52	11.322887	3.933166	1245.390911	0.004653	0.004552
RS	53	12.412626	3.933166	1026.350315	0.003835	0.003762
RS	54	13.606327	4.007543	810.294161	0.003028	0.002986
RS	55	14.913906	4.007543	634.974317	0.002373	0.002352
RS	56	16.346228	4.007543	481.962734	0.001801	0.001796
RS	57	17.915193	4.007543	353.262152	0.001320	0.001325
RS	58	19.633837	3.642607	268.308334	0.001003	0.001012
RS	59	21.516439	3.642607	172.845020	0.000646	0.000656
RS	60	23.578641	3.642607	105.863592	0.000396	0.000404
RS	61	25.837575	3.642607	61.351306	0.000229	0.000236
RS	62	28.312012	3.642607	33.466713	0.000125	0.000129
RS	63	31.022509	3.642607	30.948438	0.000116	0.000120
PA	4+25*2+4+6 0.052497529 0.009466974 31.022509067 0.693173508 1.418795969 0.392827537 0.362180629 0.483195888 0.612733721 0.668971487 0.639803355 0.683025137 0.950341835 1.497955293 2.228905571 2.991133578 3.680370870 4.205449530 4.459109010 4.420947694 4.203311014 3.942134237 3.712653020 3.545590254 3.456029834 3.450302226 3.541741289 3.727352612 3.933166448 4.007542660 3.642606916
//
IT	4351
RD	25
LK	-3458428.286110
QD	-372.606718 -> -371.064165
RI	0.0453002886
TR	0.052406	0.009469
MT	31.088218
MM	C_pi: 1.655671, n_recomb: 268162.763221
RS	0	0.000000	0.691399	3647.607374	0.013602	0.011724
RS	1	0.009544	0.691399	3938.543975	0.014687	0.080848
RS	2	0.019998	0.691399	4246.840943	0.015837	0.015861
RS	3	0.031450	0.691399	4572.376499	0.017051	0.011602
RS	4	0.043995	1.467795	2327.245906	0.008678	0.006700
RS	5	0.057738	1.467795	2524.638365	0.009415	0.008126
RS	6	0.072792	0.392691	10072.036624	0.037559	0.032484
RS	7	0.089282	0.392691	10559.377962	0.039377	0.034183
RS	8	0.107347	0.360873	11969.635026	0.044636	0.039019
RS	9	0.127135	0.360873	12381.424788	0.046171	0.040789
RS	10	0.148812	0.483630	9583.376609	0.035737	0.031979
RS	11	0.172558	0.483630	9972.971315	0.037190	0.033574
RS	12	0.198570	0.615961	8159.982941	0.030429	0.027857
RS	13	0.227064	0.615961	8517.188074	0.031761	0.029306
RS	14	0.258278	0.673364	8113.784095	0.030257	0.028160
RS	15	0.292471	0.673364	8429.233217	0.031433	0.029572
RS	16	0.329927	0.640981	9139.018828	0.034080	0.032412
RS	17	0.370957	0.640981	9364.033773	0.034919	0.033794
RS	18	0.415904	0.680814	8995.771817	0.033546	0.032773
RS	19	0.465140	0.680814	9137.842118	0.034076	0.033550
RS	20	0.519075	0.947924	6699.182542	0.024982	0.024604
RS	21	0.578157	0.947924	6876.848212	0.025644	0.025098
RS	22	0.642878	1.499298	4496.379938	0.016767	0.016340
RS	23	0.713775	1.499298	4689.146898	0.017486	0.016946
RS	24	0.791439	2.233979	3296.981851	0.012295	0.011905
RS	25	0.876515	2.233979	3471.867219	0.012947	0.012545
RS	26	0.969710	2.996384	2731.268115	0.010185	0.009887
RS	27	1.071799	2.996384	2888.494600	0.010771	0.010484
RS	28	1.183631	3.685169	2484.906878	0.009266	0.009034
RS	29	1.306136	3.685169	2630.494392	0.009809	0.009571
RS	30	1.440333	4.212667	2434.024821	0.009077	0.008851
RS	31	1.587337	4.212667	2572.483312	0.009593	0.009330
RS	32	1.748370	4.469734	2556.761769	0.009534	0.009244
RS	33	1.924771	4.469734	2689.687053	0.010030	0.009687
RS	34	2.118008	4.432580	2841.683039	0.010597	0.010200
RS	35	2.329687	4.432580	2964.096085	0.011053	0.010606
RS	36	2.561567	4.213531	3232.577401	0.012055	0.011535
RS	37	2.815578	4.213531	3328.574117	0.012413	0.011853
RS	38	3.093830	3.950037	3625.876054	0.013521	0.012887
RS	39	3.398637	3.950037	3669.064144	0.013682	0.013030
RS	40	3.732534	3.718072	3903.551562	0.014557	0.013852
RS	41	4.098298	3.718072	3864.485735	0.014411	0.013722
RS	42	4.498968	3.548711	3958.936364	0.014763	0.014067
RS	43	4.937877	3.548711	3818.264149	0.014239	0.013592
RS	44	5.418673	3.457670	3726.822290	0.013898	0.013293
RS	45	5.945355	3.457670	3489.803788	0.013014	0.012482
RS	46	6.522302	3.452069	3224.100533	0.012023	0.011565
RS	47	7.154310	3.452069	2924.993276	0.010908	0.010522
RS	48	7.846635	3.546685	2544.015829	0.009487	0.009182
RS	49	8.605033	3.546685	2236.345927	0.008340	0.008088
RS	50	9.435810	3.739574	1837.403702	0.006852	0.006668
RS	51	10.345873	3.739574	1567.235996	0.005844	0.005696
RS	52	11.342789	3.954845	1243.628675	0.004638	0.004538
RS	53	12.434847	3.954845	1025.936923	0.003826	0.003754
RS	54	13.631127	4.036482	809.683771	0.003019	0.002979
RS	55	14.941576	4.036482	635.600560	0.002370	0.002349
RS	56	16.377090	4.036482	483.350174	0.001802	0.001797
RS	57	17.949603	4.036482	355.006551	0.001324	0.001328
RS	58	19.672191	3.666826	270.377903	0.001008	0.001017
RS	59	21.559177	3.666826	174.588088	0.000651	0.000661
RS	60	23.626250	3.666826	107.204179	0.000400	0.000408
RS	61	25.890597	3.666826	62.300308	0.000232	0.000238
RS	62	28.371045	3.666826	34.086511	0.000127	0.000131
RS	63	31.088218	3.666826	31.711739	0.000118	0.000122
PA	4+25*2+4+6 0.052405815 0.009469498 31.088218174 0.691399219 1.467794666 0.392690797 0.360872591 0.483629512 0.615960931 0.673364145 0.640981277 0.680814342 0.947923782 1.499298141 2.233979498 2.996383728 3.685168869 4.212666657 4.469733976 4.432580036 4.213530913 3.950036731 3.718072003 3.548711229 3.457669558 3.452069205 3.546684505 3.739573604 3.954845121 4.036482015 3.666825587
//
