# Supplementary material for: African bushpigs exhibit porous species boundaries and appeared in Madagascar concurrently with human arrival
Source: Nat Commun. 2024 Jan 3;15:172. doi: 10.1038/s41467-023-44105-1 (PMC10764920; doi:10.1038/s41467-023-44105-1)
Supplement: Supplementary file 9 — Source Data [file 41467_2023_44105_MOESM9_ESM.zip › sourceData/Fig3a.psmc/BPigUga00001.psmc]

CC
CC	Brief Description of the file format:
CC	  CC  comments
CC	  MM  useful-messages
CC	  RD  round-of-iterations
CC	  LL  \log[P(sequence)]
CC	  QD  Q-before-opt Q-after-opt
CC	  TR  \theta_0 \rho_0
CC	  RS  k t_k \lambda_k \pi_k \sum_{l\not=k}A_{kl} A_{kk}
CC	  DC  begin end best-k t_k+\Delta_k max-prob
CC
MM	Version: 0.6.5-r67
MM	pattern:4+25*2+4+6, n:63, n_free_lambdas:28
MM	n_iterations:25, skip:1, max_t:15, theta/rho:5
MM	is_decoding:0
MM	n_seqs:16, sum_L:17255554, sum_n:3124381
RD	0
LK	0.000000
QD	0.000000 -> 0.000000
RI	inf
TR	0.199751	0.039950
MT	15.000000
MM	C_pi: 1.000000, n_recomb: 675861.931632
RS	0	0.000000	1.000000	5470.682411	0.008094	0.000000
RS	1	0.008290	1.000000	5874.273448	0.008692	0.000000
RS	2	0.017266	1.000000	6303.216638	0.009326	0.000000
RS	3	0.026987	1.000000	6758.346897	0.010000	0.000000
RS	4	0.037514	1.000000	7240.383266	0.010713	0.000000
RS	5	0.048914	1.000000	7749.895658	0.011467	0.000000
RS	6	0.061258	1.000000	8287.266720	0.012262	0.000000
RS	7	0.074626	1.000000	8852.648500	0.013098	0.000000
RS	8	0.089102	1.000000	9445.913647	0.013976	0.000000
RS	9	0.104778	1.000000	10066.600982	0.014894	0.000000
RS	10	0.121753	1.000000	10713.855467	0.015852	0.000000
RS	11	0.140135	1.000000	11386.362748	0.016847	0.000000
RS	12	0.160042	1.000000	12082.278767	0.017877	0.000000
RS	13	0.181598	1.000000	12799.155266	0.018938	0.000000
RS	14	0.204942	1.000000	13533.862447	0.020025	0.000000
RS	15	0.230221	1.000000	14282.510570	0.021132	0.000000
RS	16	0.257595	1.000000	15040.372922	0.022254	0.000000
RS	17	0.287238	1.000000	15801.813313	0.023380	0.000000
RS	18	0.319339	1.000000	16560.222089	0.024502	0.000000
RS	19	0.354100	1.000000	17307.965576	0.025609	0.000000
RS	20	0.391744	1.000000	18036.354824	0.026686	0.000000
RS	21	0.432507	1.000000	18735.640498	0.027721	0.000000
RS	22	0.476650	1.000000	19395.041662	0.028697	0.000000
RS	23	0.524453	1.000000	20002.816917	0.029596	0.000000
RS	24	0.576218	1.000000	20546.386813	0.030400	0.000000
RS	25	0.632274	1.000000	21012.516375	0.031090	0.000000
RS	26	0.692977	1.000000	21387.565931	0.031645	0.000000
RS	27	0.758711	1.000000	21657.816828	0.032045	0.000000
RS	28	0.829896	1.000000	21809.875949	0.032270	0.000000
RS	29	0.906981	1.000000	21831.158952	0.032301	0.000000
RS	30	0.990456	1.000000	21710.446659	0.032123	0.000000
RS	31	1.080851	1.000000	21438.501999	0.031720	0.000000
RS	32	1.178739	1.000000	21008.726453	0.031084	0.000000
RS	33	1.284742	1.000000	20417.825313	0.030210	0.000000
RS	34	1.399532	1.000000	19666.441044	0.029098	0.000000
RS	35	1.523838	1.000000	18759.704383	0.027757	0.000000
RS	36	1.658449	1.000000	17707.645102	0.026200	0.000000
RS	37	1.804218	1.000000	16525.400186	0.024451	0.000000
RS	38	1.962071	1.000000	15233.158445	0.022539	0.000000
RS	39	2.133009	1.000000	13855.789304	0.020501	0.000000
RS	40	2.318118	1.000000	12422.121061	0.018380	0.000000
RS	41	2.518571	1.000000	10963.861132	0.016222	0.000000
RS	42	2.735641	1.000000	9514.186788	0.014077	0.000000
RS	43	2.970706	1.000000	8106.077257	0.011994	0.000000
RS	44	3.225257	1.000000	6770.501916	0.010018	0.000000
RS	45	3.500909	1.000000	5534.618003	0.008189	0.000000
RS	46	3.799411	1.000000	4420.156626	0.006540	0.000000
RS	47	4.122659	1.000000	3442.179841	0.005093	0.000000
RS	48	4.472702	1.000000	2608.368068	0.003859	0.000000
RS	49	4.851763	1.000000	1918.944104	0.002839	0.000000
RS	50	5.262247	1.000000	1367.261756	0.002023	0.000000
RS	51	5.706758	1.000000	940.994487	0.001392	0.000000
RS	52	6.188118	1.000000	623.769303	0.000923	0.000000
RS	53	6.709380	1.000000	397.022735	0.000587	0.000000
RS	54	7.273854	1.000000	241.826188	0.000358	0.000000
RS	55	7.885120	1.000000	140.446238	0.000208	0.000000
RS	56	8.547059	1.000000	77.469074	0.000115	0.000000
RS	57	9.263869	1.000000	40.412026	0.000060	0.000000
RS	58	10.040101	1.000000	19.845313	0.000029	0.000000
RS	59	10.880679	1.000000	9.128675	0.000014	0.000000
RS	60	11.790939	1.000000	3.912194	0.000006	0.000000
RS	61	12.776655	1.000000	1.552977	0.000002	0.000000
RS	62	13.844085	1.000000	0.567420	0.000001	0.000000
RS	63	15.000000	1.000000	0.267482	0.000000	0.000000
PA	4+25*2+4+6 0.199750855 0.039950171 15.000000000 1.000000000 1.000000000 1.000000000 1.000000000 1.000000000 1.000000000 1.000000000 1.000000000 1.000000000 1.000000000 1.000000000 1.000000000 1.000000000 1.000000000 1.000000000 1.000000000 1.000000000 1.000000000 1.000000000 1.000000000 1.000000000 1.000000000 1.000000000 1.000000000 1.000000000 1.000000000 1.000000000 1.000000000
//
IT	4153
RD	1
LK	-7294555.680306
QD	-3663.004018 -> -1517.977165
RI	0.0325017721
TR	0.213198	0.041431
MT	13.656921
MM	C_pi: 1.024033, n_recomb: 716890.417279
RS	0	0.000000	0.715654	7930.063791	0.011062	0.057307
RS	1	0.008130	0.715654	8475.472853	0.011823	0.015608
RS	2	0.016920	0.715654	9049.822335	0.012624	0.010344
RS	3	0.026425	0.715654	9653.206754	0.013465	0.008490
RS	4	0.036703	1.238682	5961.932353	0.008316	0.007768
RS	5	0.047817	1.238682	6388.238367	0.008911	0.007000
RS	6	0.059834	1.370546	6184.987609	0.008628	0.006947
RS	7	0.072828	1.370546	6624.002726	0.009240	0.007448
RS	8	0.086878	1.364390	7120.458284	0.009932	0.008229
RS	9	0.102071	1.364390	7613.118200	0.010620	0.009315
RS	10	0.118498	1.312490	8451.826353	0.011790	0.010473
RS	11	0.136261	1.312490	9014.571594	0.012575	0.011698
RS	12	0.155469	1.261467	9989.356447	0.013934	0.013004
RS	13	0.176237	1.261467	10622.726090	0.014818	0.014264
RS	14	0.198694	1.223904	11623.745717	0.016214	0.015378
RS	15	0.222977	1.223904	12318.319931	0.017183	0.016351
RS	16	0.249234	1.195046	13344.054196	0.018614	0.017249
RS	17	0.277625	1.195046	14085.143995	0.019648	0.018137
RS	18	0.308325	1.165332	15211.266082	0.021218	0.019075
RS	19	0.341520	1.165332	15978.905389	0.022289	0.020110
RS	20	0.377415	1.130298	17256.040957	0.024071	0.021268
RS	21	0.416227	1.130298	18018.999981	0.025135	0.022559
RS	22	0.458194	1.090615	19430.960191	0.027105	0.023986
RS	23	0.503573	1.090615	20140.004455	0.028094	0.025536
RS	24	0.552642	1.049405	21599.702363	0.030130	0.027177
RS	25	0.605699	1.049405	22184.024099	0.030945	0.028850
RS	26	0.663070	1.010726	23530.920332	0.032824	0.030480
RS	27	0.725105	1.010726	23901.653104	0.033341	0.031982
RS	28	0.792183	0.977744	24940.115647	0.034789	0.033273
RS	29	0.864714	0.977744	25003.452276	0.034878	0.034277
RS	30	0.943142	0.951912	25559.726025	0.035654	0.034928
RS	31	1.027946	0.951912	25237.055556	0.035204	0.035181
RS	32	1.119644	0.933254	25203.793044	0.035157	0.035008
RS	33	1.218797	0.933254	24453.024857	0.034110	0.034403
RS	34	1.326010	0.920911	23812.282953	0.033216	0.033379
RS	35	1.441940	0.920911	22643.971672	0.031586	0.031963
RS	36	1.567294	0.913742	21464.412337	0.029941	0.030194
RS	37	1.702839	0.913742	19948.589092	0.027827	0.028125
RS	38	1.849403	0.910622	18370.542692	0.025625	0.025818
RS	39	2.007883	0.910622	16631.294570	0.023199	0.023342
RS	40	2.179246	0.910370	14844.645051	0.020707	0.020775
RS	41	2.364541	0.910370	13040.736157	0.018191	0.018190
RS	42	2.564900	0.911669	11250.081210	0.015693	0.015660
RS	43	2.781546	0.911669	9545.199028	0.013315	0.013244
RS	44	3.015806	0.913241	7928.820883	0.011060	0.010994
RS	45	3.269110	0.913241	6460.193156	0.009011	0.008946
RS	46	3.543007	0.914110	5139.820181	0.007170	0.007125
RS	47	3.839170	0.914110	3993.409618	0.005570	0.005544
RS	48	4.159411	0.913847	3021.224099	0.004214	0.004204
RS	49	4.505686	0.913847	2219.547157	0.003096	0.003099
RS	50	4.880112	0.912603	1581.916287	0.002207	0.002214
RS	51	5.284977	0.912603	1087.988144	0.001518	0.001529
RS	52	5.722757	0.910788	722.387097	0.001008	0.001017
RS	53	6.196126	0.910788	459.775086	0.000641	0.000650
RS	54	6.707979	0.908072	280.918787	0.000392	0.000398
RS	55	7.261444	0.908072	163.179188	0.000228	0.000232
RS	56	7.859903	0.908072	90.126724	0.000126	0.000129
RS	57	8.507015	0.908072	47.138488	0.000066	0.000068
RS	58	9.206735	0.903192	23.324474	0.000033	0.000033
RS	59	9.963340	0.903192	10.742181	0.000015	0.000015
RS	60	10.781453	0.903192	4.616673	0.000006	0.000007
RS	61	11.666077	0.903192	1.841181	0.000003	0.000003
RS	62	12.622618	0.903192	0.677290	0.000001	0.000001
RS	63	13.656921	0.903192	0.323873	0.000000	0.000000
PA	4+25*2+4+6 0.213198175 0.041431097 13.656921387 0.715654373 1.238681793 1.370546341 1.364390373 1.312490463 1.261466980 1.223903656 1.195045948 1.165331841 1.130297661 1.090615273 1.049404621 1.010725975 0.977743626 0.951911926 0.933254242 0.920910835 0.913741827 0.910621643 0.910369754 0.911668777 0.913240910 0.914110184 0.913846850 0.912603378 0.910788059 0.908071518 0.903192222
//
IT	4648
RD	2
LK	-7291497.856990
QD	-1556.938223 -> -1053.990800
RI	0.0278803240
TR	0.219998	0.041820
MT	13.056666
MM	C_pi: 1.006715, n_recomb: 711494.892304
RS	0	0.000000	0.548968	10148.352783	0.014263	0.058362
RS	1	0.008053	0.548968	10801.450286	0.015181	0.015690
RS	2	0.016755	0.548968	11482.622587	0.016139	0.011570
RS	3	0.026157	0.548968	12190.742037	0.017134	0.010758
RS	4	0.036317	1.310148	5446.870493	0.007656	0.006548
RS	5	0.047294	1.310148	5835.829745	0.008202	0.006527
RS	6	0.059156	1.526920	5364.963605	0.007540	0.006294
RS	7	0.071973	1.526920	5748.212929	0.008079	0.007037
RS	8	0.085822	1.509716	6224.438375	0.008748	0.008011
RS	9	0.100787	1.509716	6658.871720	0.009359	0.009179
RS	10	0.116956	1.420068	7564.489437	0.010632	0.010653
RS	11	0.134428	1.420068	8072.785450	0.011346	0.011807
RS	12	0.153307	1.342422	9100.662569	0.012791	0.013511
RS	13	0.173706	1.342422	9683.620757	0.013610	0.014573
RS	14	0.195748	1.297362	10645.342677	0.014962	0.015847
RS	15	0.219565	1.297362	11290.886501	0.015869	0.016473
RS	16	0.245299	1.269478	12217.455501	0.017172	0.017408
RS	17	0.273107	1.269478	12911.732263	0.018147	0.017920
RS	18	0.303153	1.236328	13981.554554	0.019651	0.018943
RS	19	0.335620	1.236328	14710.767148	0.020676	0.019597
RS	20	0.370701	1.188720	16053.627549	0.022563	0.020985
RS	21	0.408607	1.188720	16794.301933	0.023604	0.021879
RS	22	0.449565	1.129166	18429.659603	0.025903	0.023714
RS	23	0.493822	1.129166	19136.630442	0.026896	0.024849
RS	24	0.541643	1.065090	20970.057939	0.029473	0.027066
RS	25	0.593315	1.065090	21567.903322	0.030314	0.028311
RS	26	0.649149	1.005074	23374.981233	0.032853	0.030614
RS	27	0.709479	1.005074	23759.773845	0.033394	0.031686
RS	28	0.774667	0.954969	25247.324485	0.035485	0.033638
RS	29	0.845105	0.954969	25304.584807	0.035565	0.034232
RS	30	0.921215	0.916936	26208.335140	0.036836	0.035427
RS	31	1.003454	0.916936	25842.887223	0.036322	0.035312
RS	32	1.092316	0.890563	26004.951597	0.036550	0.035502
RS	33	1.188335	0.890563	25171.102429	0.035378	0.034587
RS	34	1.292086	0.874122	24574.785050	0.034540	0.033744
RS	35	1.404192	0.874122	23295.010585	0.032741	0.032083
RS	36	1.525326	0.865644	22048.563628	0.030989	0.030354
RS	37	1.656215	0.865644	20415.881969	0.028694	0.028114
RS	38	1.797645	0.863343	18716.096693	0.026305	0.025769
RS	39	1.950464	0.863343	16879.592543	0.023724	0.023196
RS	40	2.115590	0.865384	14971.584983	0.021042	0.020575
RS	41	2.294014	0.865384	13106.597792	0.018421	0.017959
RS	42	2.486806	0.869651	11232.200707	0.015787	0.015402
RS	43	2.695124	0.869651	9504.123430	0.013358	0.013003
RS	44	2.920219	0.874008	7851.120156	0.011035	0.010762
RS	45	3.163440	0.874008	6385.979629	0.008975	0.008753
RS	46	3.426248	0.876780	5063.312787	0.007116	0.006965
RS	47	3.710220	0.876780	3931.377520	0.005526	0.005423
RS	48	4.017061	0.877247	2971.095302	0.004176	0.004118
RS	49	4.348612	0.877247	2183.202652	0.003068	0.003040
RS	50	4.706863	0.875768	1557.340945	0.002189	0.002179
RS	51	5.093965	0.875768	1072.021231	0.001507	0.001508
RS	52	5.512240	0.873189	713.268438	0.001002	0.001008
RS	53	5.964200	0.873189	454.599591	0.000639	0.000646
RS	54	6.452556	0.869202	278.624048	0.000392	0.000397
RS	55	6.980240	0.869202	162.110117	0.000228	0.000232
RS	56	7.550419	0.869202	89.742003	0.000126	0.000129
RS	57	8.166515	0.869202	47.080811	0.000066	0.000068
RS	58	8.832225	0.861920	23.432863	0.000033	0.000034
RS	59	9.551547	0.861920	10.817251	0.000015	0.000016
RS	60	10.328795	0.861920	4.663972	0.000007	0.000007
RS	61	11.168637	0.861920	1.867975	0.000003	0.000003
RS	62	12.076111	0.861920	0.690881	0.000001	0.000001
RS	63	13.056666	0.861920	0.333782	0.000000	0.000000
PA	4+25*2+4+6 0.219997568 0.041819932 13.056666027 0.548968130 1.310148021 1.526920422 1.509716042 1.420068078 1.342421786 1.297361733 1.269477611 1.236328024 1.188720167 1.129166274 1.065090006 1.005074127 0.954969025 0.916936124 0.890562846 0.874122119 0.865644235 0.863343310 0.865383731 0.869650718 0.874008363 0.876779531 0.877247257 0.875768119 0.873189180 0.869201664 0.861920201
//
IT	3755
RD	3
LK	-7290662.859248
QD	-1250.407175 -> -994.016305
RI	0.0261989169
TR	0.223915	0.041699
MT	12.748359
MM	C_pi: 0.987779, n_recomb: 696410.068767
RS	0	0.000000	0.468334	11575.708192	0.016622	0.058758
RS	1	0.008012	0.468334	12284.851275	0.017640	0.015800
RS	2	0.016667	0.468334	13019.048031	0.018695	0.012274
RS	3	0.026015	0.468334	13776.104923	0.019782	0.012232
RS	4	0.036112	1.356329	5063.500099	0.007271	0.005819
RS	5	0.047017	1.356329	5424.946353	0.007790	0.006166
RS	6	0.058797	1.603851	4915.550711	0.007058	0.005889
RS	7	0.071521	1.603851	5267.231982	0.007563	0.006752
RS	8	0.085264	1.559732	5799.259326	0.008327	0.007866
RS	9	0.100108	1.559732	6204.220853	0.008909	0.009076
RS	10	0.116141	1.437858	7191.155057	0.010326	0.010759
RS	11	0.133459	1.437858	7673.528131	0.011019	0.011923
RS	12	0.152165	1.345383	8738.350561	0.012548	0.013845
RS	13	0.172370	1.345383	9296.298737	0.013349	0.014864
RS	14	0.194193	1.306088	10172.363706	0.014607	0.016124
RS	15	0.217765	1.306088	10788.609686	0.015492	0.016650
RS	16	0.243226	1.292416	11545.037325	0.016578	0.017442
RS	17	0.270727	1.292416	12204.403285	0.017525	0.017836
RS	18	0.300431	1.268492	13119.029337	0.018838	0.018753
RS	19	0.332516	1.268492	13811.873172	0.019833	0.019271
RS	20	0.367171	1.219730	15082.775453	0.021658	0.020678
RS	21	0.404602	1.219730	15792.303704	0.022677	0.021415
RS	22	0.445033	1.150255	17471.486495	0.025088	0.023421
RS	23	0.488704	1.150255	18157.914159	0.026074	0.024383
RS	24	0.535873	1.071991	20154.270685	0.028940	0.026919
RS	25	0.586822	1.071991	20742.140595	0.029784	0.027982
RS	26	0.641853	0.998205	22790.203440	0.032725	0.030694
RS	27	0.701294	0.998205	23167.905099	0.033268	0.031582
RS	28	0.765497	0.937337	24904.121074	0.035761	0.033941
RS	29	0.834845	0.937337	24945.082001	0.035820	0.034354
RS	30	0.909748	0.892119	26038.186778	0.037389	0.035865
RS	31	0.990654	0.892119	25638.419902	0.036815	0.035576
RS	32	1.078042	0.861720	25894.776342	0.037183	0.035943
RS	33	1.172432	0.861720	25009.881010	0.035913	0.034868
RS	34	1.274385	0.843709	24418.222904	0.035063	0.034065
RS	35	1.384506	0.843709	23082.877818	0.033146	0.032269
RS	36	1.503451	0.835518	21784.591095	0.031281	0.030486
RS	37	1.631927	0.835518	20109.736283	0.028876	0.028147
RS	38	1.770697	0.834953	18342.891475	0.026339	0.025707
RS	39	1.920585	0.834953	16493.241742	0.023683	0.023083
RS	40	2.082483	0.839769	14538.545417	0.020876	0.020377
RS	41	2.257353	0.839769	12695.071051	0.018229	0.017757
RS	42	2.446235	0.847262	10812.940851	0.015527	0.015156
RS	43	2.650250	0.847262	9133.606243	0.013115	0.012785
RS	44	2.870612	0.854580	7508.534456	0.010782	0.010545
RS	45	3.108631	0.854580	6103.147978	0.008764	0.008579
RS	46	3.365721	0.859417	4826.057341	0.006930	0.006816
RS	47	3.643409	0.859417	3748.458934	0.005383	0.005314
RS	48	3.943348	0.860789	2831.904894	0.004066	0.004038
RS	49	4.267318	0.860789	2083.363916	0.002992	0.002988
RS	50	4.617247	0.859278	1488.370011	0.002137	0.002147
RS	51	4.995214	0.859278	1026.331052	0.001474	0.001490
RS	52	5.403465	0.856189	684.645186	0.000983	0.000999
RS	53	5.844426	0.856189	437.298604	0.000628	0.000642
RS	54	6.320720	0.851346	268.927567	0.000386	0.000397
RS	55	6.835176	0.851346	156.840970	0.000225	0.000233
RS	56	7.390853	0.851346	87.073023	0.000125	0.000130
RS	57	7.991053	0.851346	45.835431	0.000066	0.000069
RS	58	8.639343	0.842440	22.935255	0.000033	0.000035
RS	59	9.339578	0.842440	10.618237	0.000015	0.000016
RS	60	10.095918	0.842440	4.594240	0.000007	0.000007
RS	61	10.912860	0.842440	1.847777	0.000003	0.000003
RS	62	11.795259	0.842440	0.686811	0.000001	0.000001
RS	63	12.748359	0.842440	0.334726	0.000000	0.000001
PA	4+25*2+4+6 0.223915446 0.041699407 12.748359284 0.468333515 1.356328797 1.603851028 1.559731750 1.437857933 1.345382965 1.306087513 1.292416142 1.268492035 1.219730081 1.150255439 1.071991005 0.998204941 0.937336848 0.892118994 0.861720383 0.843708876 0.835517707 0.834953436 0.839769486 0.847262464 0.854580069 0.859416625 0.860789292 0.859277978 0.856189456 0.851345569 0.842439679
//
IT	4162
RD	4
LK	-7290190.920612
QD	-1150.532293 -> -957.614370
RI	0.0254899979
TR	0.226476	0.041341
MT	12.572849
MM	C_pi: 0.972922, n_recomb: 680361.118605
RS	0	0.000000	0.427040	12361.989195	0.018170	0.058935
RS	1	0.007989	0.427040	13094.647492	0.019247	0.015871
RS	2	0.016616	0.427040	13849.381895	0.020356	0.012675
RS	3	0.025932	0.427040	14623.275926	0.021493	0.013116
RS	4	0.035993	1.405485	4724.508214	0.006944	0.005353
RS	5	0.046857	1.405485	5062.277026	0.007441	0.005862
RS	6	0.058589	1.654288	4608.646361	0.006774	0.005636
RS	7	0.071259	1.654288	4938.688997	0.007259	0.006534
RS	8	0.084940	1.574842	5554.687862	0.008164	0.007787
RS	9	0.099715	1.574842	5942.091818	0.008734	0.009000
RS	10	0.115670	1.423535	7022.767566	0.010322	0.010870
RS	11	0.132899	1.423535	7491.722505	0.011011	0.012046
RS	12	0.151505	1.320290	8603.813883	0.012646	0.014130
RS	13	0.171598	1.320290	9149.226032	0.013448	0.015158
RS	14	0.193295	1.290008	9943.289050	0.014615	0.016352
RS	15	0.216726	1.290008	10542.032718	0.015495	0.016871
RS	16	0.242029	1.294150	11125.080839	0.016352	0.017460
RS	17	0.269354	1.294150	11759.835890	0.017285	0.017833
RS	18	0.298861	1.284148	12505.063791	0.018380	0.018577
RS	19	0.330725	1.284148	13169.072247	0.019356	0.019055
RS	20	0.365135	1.239362	14333.218154	0.021067	0.020400
RS	21	0.402294	1.239362	15015.091444	0.022069	0.021075
RS	22	0.442422	1.164796	16677.202851	0.024512	0.023152
RS	23	0.485755	1.164796	17342.210100	0.025490	0.024036
RS	24	0.532550	1.076585	19418.295874	0.028541	0.026779
RS	25	0.583084	1.076585	19992.312308	0.029385	0.027753
RS	26	0.637654	0.992654	22187.786111	0.032612	0.030759
RS	27	0.696584	0.992654	22554.495093	0.033151	0.031553
RS	28	0.760222	0.923964	24450.768933	0.035938	0.034210
RS	29	0.828944	0.923964	24475.203634	0.035974	0.034523
RS	30	0.903157	0.873767	25687.501076	0.037756	0.036256
RS	31	0.983297	0.873767	25260.063382	0.037127	0.035862
RS	32	1.069840	0.840848	25567.243749	0.037579	0.036331
RS	33	1.163297	0.840848	24646.344772	0.036225	0.035150
RS	34	1.264220	0.822183	24044.006937	0.035340	0.034338
RS	35	1.373206	0.822183	22675.567798	0.033329	0.032446
RS	36	1.490898	0.814748	21333.320387	0.031356	0.030583
RS	37	1.617993	0.814748	19642.802599	0.028871	0.028174
RS	38	1.755241	0.816087	17830.767854	0.026208	0.025629
RS	39	1.903454	0.816087	15993.802808	0.023508	0.022971
RS	40	2.063507	0.823678	14018.010221	0.020604	0.020179
RS	41	2.236346	0.823678	12216.972798	0.017957	0.017563
RS	42	2.422994	0.834339	10348.439007	0.015210	0.014918
RS	43	2.624552	0.834339	8731.747879	0.012834	0.012580
RS	44	2.842213	0.844560	7148.127337	0.010506	0.010339
RS	45	3.077262	0.844560	5809.823346	0.008539	0.008416
RS	46	3.331089	0.851423	4584.648233	0.006739	0.006677
RS	47	3.605194	0.851423	3564.240922	0.005239	0.005213
RS	48	3.901197	0.853682	2693.331337	0.003959	0.003964
RS	49	4.220847	0.853682	1984.765211	0.002917	0.002939
RS	50	4.566033	0.852146	1420.723083	0.002088	0.002117
RS	51	4.938796	0.852146	981.827593	0.001443	0.001473
RS	52	5.341338	0.848601	656.875169	0.000965	0.000991
RS	53	5.776039	0.848601	420.622522	0.000618	0.000638
RS	54	6.245468	0.843049	259.586322	0.000382	0.000396
RS	55	6.752398	0.843049	151.805373	0.000223	0.000233
RS	56	7.299827	0.843049	84.539155	0.000124	0.000130
RS	57	7.890989	0.843049	44.658695	0.000066	0.000069
RS	58	8.529378	0.832841	22.460284	0.000033	0.000035
RS	59	9.218766	0.832841	10.431129	0.000015	0.000016
RS	60	9.963230	0.832841	4.529646	0.000007	0.000007
RS	61	10.767167	0.832841	1.829361	0.000003	0.000003
RS	62	11.635330	0.832841	0.683187	0.000001	0.000001
RS	63	12.572849	0.832841	0.335626	0.000000	0.000001
PA	4+25*2+4+6 0.226475873 0.041340879 12.572848771 0.427039855 1.405484876 1.654288277 1.574841718 1.423534903 1.320289575 1.290008294 1.294150331 1.284148339 1.239362415 1.164796313 1.076584846 0.992653572 0.923964341 0.873767007 0.840848292 0.822183186 0.814748061 0.816086727 0.823678074 0.834339112 0.844559805 0.851423441 0.853682240 0.852146119 0.848601481 0.843049103 0.832841353
//
IT	4066
RD	5
LK	-7289821.583580
QD	-1080.099474 -> -914.631157
RI	0.0251345918
TR	0.228334	0.040871
MT	12.464524
MM	C_pi: 0.961581, n_recomb: 665088.403749
RS	0	0.000000	0.403455	12766.383555	0.019195	0.059025
RS	1	0.007974	0.403455	13506.302750	0.020308	0.015916
RS	2	0.016584	0.403455	14265.905774	0.021450	0.012915
RS	3	0.025881	0.403455	15041.814885	0.022616	0.013660
RS	4	0.035919	1.457987	4423.102497	0.006650	0.005025
RS	5	0.046757	1.457987	4740.123942	0.007127	0.005599
RS	6	0.058460	1.694330	4371.297996	0.006573	0.005461
RS	7	0.071095	1.694330	4684.668019	0.007044	0.006355
RS	8	0.084739	1.578047	5385.513534	0.008097	0.007742
RS	9	0.099470	1.578047	5760.589944	0.008661	0.008935
RS	10	0.115376	1.400077	6935.050012	0.010427	0.010981
RS	11	0.132551	1.400077	7395.849707	0.011120	0.012161
RS	12	0.151095	1.287356	8564.056137	0.012877	0.014391
RS	13	0.171117	1.287356	9102.487225	0.013686	0.015444
RS	14	0.192737	1.265577	9827.374193	0.014776	0.016567
RS	15	0.216080	1.265577	10414.607207	0.015659	0.017112
RS	16	0.241284	1.287202	10837.309142	0.016295	0.017489
RS	17	0.268499	1.287202	11453.657254	0.017221	0.017878
RS	18	0.297884	1.292234	12037.931778	0.018100	0.018430
RS	19	0.329611	1.292234	12678.736449	0.019063	0.018907
RS	20	0.363869	1.253605	13731.836942	0.020647	0.020159
RS	21	0.400859	1.253605	14390.106923	0.021636	0.020810
RS	22	0.440798	1.176393	16013.453975	0.024077	0.022916
RS	23	0.483922	1.176393	16658.951480	0.025048	0.023762
RS	24	0.530485	1.080503	18777.194368	0.028233	0.026655
RS	25	0.580761	1.080503	19337.566408	0.029075	0.027582
RS	26	0.635046	0.988406	21634.023801	0.032528	0.030820
RS	27	0.693659	0.988406	21989.714749	0.033063	0.031560
RS	28	0.756947	0.913488	24000.806735	0.036087	0.034454
RS	29	0.825281	0.913488	24010.373531	0.036101	0.034704
RS	30	0.899064	0.859465	25306.425907	0.038050	0.036608
RS	31	0.978731	0.859465	24856.213679	0.037373	0.036138
RS	32	1.064751	0.824763	25193.652862	0.037880	0.036675
RS	33	1.157629	0.824763	24245.321029	0.036454	0.035411
RS	34	1.257915	0.805828	23627.167536	0.035525	0.034570
RS	35	1.366197	0.805828	22236.760639	0.033434	0.032602
RS	36	1.483113	0.799270	20857.066003	0.031360	0.030652
RS	37	1.609353	0.799270	19162.154494	0.028811	0.028187
RS	38	1.745660	0.802465	17316.815185	0.026037	0.025539
RS	39	1.892835	0.802465	15501.220330	0.023307	0.022856
RS	40	2.051747	0.812710	13515.453805	0.020321	0.019982
RS	41	2.223330	0.812710	11761.108926	0.017684	0.017374
RS	42	2.408596	0.826406	9912.692873	0.014904	0.014690
RS	43	2.608635	0.826406	8358.296811	0.012567	0.012385
RS	44	2.824625	0.839423	6817.204293	0.010250	0.010144
RS	45	3.057839	0.839423	5542.509061	0.008333	0.008263
RS	46	3.309650	0.848231	4366.646147	0.006566	0.006546
RS	47	3.581541	0.848231	3398.955569	0.005111	0.005118
RS	48	3.875112	0.851307	2569.950040	0.003864	0.003895
RS	49	4.192093	0.851307	1897.516286	0.002853	0.002894
RS	50	4.534351	0.849706	1361.296300	0.002047	0.002089
RS	51	4.903901	0.849706	942.993475	0.001418	0.001456
RS	52	5.302919	0.845712	632.827654	0.000951	0.000983
RS	53	5.733756	0.845712	406.302643	0.000611	0.000635
RS	54	6.198948	0.839532	251.635463	0.000378	0.000395
RS	55	6.701236	0.839532	147.573952	0.000222	0.000233
RS	56	7.243576	0.839532	82.443339	0.000124	0.000131
RS	57	7.829164	0.839532	43.705479	0.000066	0.000070
RS	58	8.461447	0.828207	22.087689	0.000033	0.000035
RS	59	9.144149	0.828207	10.291328	0.000015	0.000017
RS	60	9.881291	0.828207	4.485190	0.000007	0.000007
RS	61	10.677214	0.828207	1.818786	0.000003	0.000003
RS	62	11.536605	0.828207	0.682334	0.000001	0.000001
RS	63	12.464524	0.828207	0.337731	0.000001	0.000001
PA	4+25*2+4+6 0.228333554 0.040871052 12.464524474 0.403454791 1.457986688 1.694329880 1.578046743 1.400076789 1.287355553 1.265577418 1.287201797 1.292233539 1.253605481 1.176392750 1.080502777 0.988406346 0.913487776 0.859465265 0.824762671 0.805828141 0.799269747 0.802464865 0.812709555 0.826405707 0.839422540 0.848230733 0.851307002 0.849706281 0.845711913 0.839532332 0.828206899
//
IT	4522
RD	6
LK	-7289500.881603
QD	-1016.083452 -> -868.448632
RI	0.0249247099
TR	0.229797	0.040353
MT	12.392619
MM	C_pi: 0.952554, n_recomb: 650768.900227
RS	0	0.000000	0.388168	12968.052637	0.019927	0.059075
RS	1	0.007964	0.388168	13707.656594	0.021064	0.015947
RS	2	0.016563	0.388168	14465.042028	0.022228	0.013072
RS	3	0.025846	0.388168	15236.525249	0.023413	0.014020
RS	4	0.035869	1.510527	4158.865914	0.006391	0.004775
RS	5	0.046690	1.510527	4457.780816	0.006850	0.005372
RS	6	0.058373	1.728568	4175.257825	0.006416	0.005330
RS	7	0.070986	1.728568	4474.898505	0.006876	0.006203
RS	8	0.084604	1.577830	5249.038956	0.008066	0.007709
RS	9	0.099307	1.577830	5614.175376	0.008627	0.008873
RS	10	0.115180	1.376139	6874.176071	0.010563	0.011080
RS	11	0.132318	1.376139	7328.805900	0.011262	0.012257
RS	12	0.150820	1.254345	8557.566970	0.013150	0.014630
RS	13	0.170796	1.254345	9091.192182	0.013970	0.015711
RS	14	0.192363	1.239430	9760.668726	0.014999	0.016773
RS	15	0.215648	1.239430	10339.229947	0.015888	0.017356
RS	16	0.240787	1.276826	10618.593242	0.016317	0.017528
RS	17	0.267929	1.276826	11220.057351	0.017241	0.017947
RS	18	0.297232	1.296500	11657.865231	0.017914	0.018311
RS	19	0.328868	1.296500	12279.134875	0.018869	0.018801
RS	20	0.363025	1.264834	13226.555766	0.020325	0.019952
RS	21	0.399902	1.264834	13864.252490	0.021304	0.020598
RS	22	0.439715	1.186280	15441.323307	0.023728	0.022711
RS	23	0.482700	1.186280	16069.158416	0.024693	0.023536
RS	24	0.529108	1.084068	18209.657764	0.027982	0.026549
RS	25	0.579212	1.084068	18757.181134	0.028823	0.027448
RS	26	0.633307	0.985037	21127.406468	0.032465	0.030881
RS	27	0.691709	0.985037	21472.700009	0.032996	0.031584
RS	28	0.754764	0.904890	23571.152221	0.036220	0.034682
RS	29	0.822840	0.904890	23567.522179	0.036215	0.034883
RS	30	0.896337	0.847750	24926.155638	0.038303	0.036930
RS	31	0.975689	0.847750	24456.829323	0.037581	0.036398
RS	32	1.061360	0.811687	24813.252609	0.038129	0.036983
RS	33	1.153854	0.811687	23843.234645	0.036639	0.035648
RS	34	1.253715	0.792664	23208.171281	0.035663	0.034772
RS	35	1.361529	0.792664	21802.591170	0.033503	0.032737
RS	36	1.477930	0.786983	20391.437426	0.031334	0.030701
RS	37	1.603601	0.786983	18698.131560	0.028732	0.028187
RS	38	1.739281	0.791921	16827.911428	0.025859	0.025442
RS	39	1.885767	0.791921	15037.051348	0.023107	0.022738
RS	40	2.043920	0.804663	13047.894827	0.020050	0.019790
RS	41	2.214668	0.804663	11340.024265	0.017426	0.017191
RS	42	2.399016	0.821249	9514.160164	0.014620	0.014472
RS	43	2.598045	0.821249	8018.659534	0.012322	0.012199
RS	44	2.812926	0.836945	6518.535890	0.010017	0.009960
RS	45	3.044920	0.836945	5302.341597	0.008148	0.008118
RS	46	3.295392	0.847604	4171.968888	0.006411	0.006423
RS	47	3.565811	0.847604	3251.920645	0.004997	0.005029
RS	48	3.857768	0.851424	2460.764963	0.003781	0.003830
RS	49	4.172977	0.851424	1820.589243	0.002798	0.002851
RS	50	4.513290	0.849710	1309.172595	0.002012	0.002063
RS	51	4.880706	0.849710	909.071692	0.001397	0.001441
RS	52	5.277385	0.845257	611.940048	0.000940	0.000975
RS	53	5.705657	0.845257	393.933154	0.000605	0.000631
RS	54	6.168037	0.838500	244.813692	0.000376	0.000394
RS	55	6.667243	0.838500	143.977487	0.000221	0.000233
RS	56	7.206208	0.838500	80.684162	0.000124	0.000131
RS	57	7.788097	0.838500	42.919577	0.000066	0.000070
RS	58	8.416329	0.826189	21.789983	0.000033	0.000036
RS	59	9.094596	0.826189	10.185133	0.000016	0.000017
RS	60	9.826882	0.826189	4.454665	0.000007	0.000007
RS	61	10.617490	0.826189	1.813510	0.000003	0.000003
RS	62	11.471064	0.826189	0.683314	0.000001	0.000001
RS	63	12.392619	0.826189	0.340619	0.000001	0.000001
PA	4+25*2+4+6 0.229797363 0.040353000 12.392619425 0.388167906 1.510527413 1.728567890 1.577830031 1.376138679 1.254344674 1.239430082 1.276826364 1.296499696 1.264833911 1.186280296 1.084068383 0.985037430 0.904890201 0.847749957 0.811686981 0.792663777 0.786982770 0.791921463 0.804662880 0.821249026 0.836945282 0.847604212 0.851423911 0.849709927 0.845257431 0.838500006 0.826188710
//
IT	4264
RD	7
LK	-7289213.654608
QD	-956.489017 -> -823.178764
RI	0.0247928043
TR	0.231024	0.039820
MT	12.341445
MM	C_pi: 0.944979, n_recomb: 637312.719065
RS	0	0.000000	0.376998	13065.994117	0.020502	0.059105
RS	1	0.007957	0.376998	13801.804529	0.021656	0.015970
RS	2	0.016548	0.376998	14553.811536	0.022836	0.013183
RS	3	0.025822	0.376998	15318.111147	0.024035	0.014281
RS	4	0.035834	1.560631	3929.188149	0.006165	0.004574
RS	5	0.046642	1.560631	4212.349953	0.006610	0.005176
RS	6	0.058311	1.758359	4007.692773	0.006288	0.005225
RS	7	0.070908	1.758359	4295.605735	0.006740	0.006072
RS	8	0.084508	1.577245	5127.511444	0.008046	0.007678
RS	9	0.099190	1.577245	5483.868820	0.008605	0.008811
RS	10	0.115040	1.354744	6817.090997	0.010697	0.011161
RS	11	0.132151	1.354744	7266.097562	0.011401	0.012331
RS	12	0.150624	1.224018	8556.393908	0.013426	0.014844
RS	13	0.170567	1.224018	9085.831370	0.014256	0.015952
RS	14	0.192097	1.214175	9712.709451	0.015240	0.016969
RS	15	0.215340	1.214175	10283.879219	0.016136	0.017591
RS	16	0.240432	1.265289	10437.314434	0.016377	0.017575
RS	17	0.267521	1.265289	11025.957495	0.017301	0.018030
RS	18	0.296766	1.298612	11332.951195	0.017782	0.018216
RS	19	0.328338	1.298612	11937.131897	0.018730	0.018726
RS	20	0.362422	1.274062	12787.236121	0.020064	0.019775
RS	21	0.399218	1.274062	13406.557921	0.021036	0.020424
RS	22	0.438942	1.194920	14935.388050	0.023435	0.022532
RS	23	0.481827	1.194920	15547.023163	0.024395	0.023347
RS	24	0.528125	1.087287	17697.873516	0.027770	0.026459
RS	25	0.578107	1.087287	18233.282832	0.028610	0.027340
RS	26	0.632065	0.982184	20659.065702	0.032416	0.030943
RS	27	0.690318	0.982184	20994.566287	0.032942	0.031620
RS	28	0.753206	0.897517	23161.402992	0.036342	0.034896
RS	29	0.821098	0.897517	23145.948338	0.036318	0.035057
RS	30	0.894392	0.837755	24552.567396	0.038525	0.037227
RS	31	0.973518	0.837755	24066.954165	0.037763	0.036641
RS	32	1.058941	0.800608	24435.343269	0.038341	0.037262
RS	33	1.151161	0.800608	23447.887167	0.036792	0.035864
RS	34	1.250720	0.781587	22796.504864	0.035770	0.034948
RS	35	1.358200	0.781587	21380.482165	0.033548	0.032854
RS	36	1.474233	0.776735	19943.425710	0.031293	0.030735
RS	37	1.599499	0.776735	18255.436792	0.028644	0.028178
RS	38	1.734733	0.783285	16367.039184	0.025681	0.025343
RS	39	1.880728	0.783285	14602.266036	0.022912	0.022622
RS	40	2.038340	0.798361	12614.375065	0.019793	0.019604
RS	41	2.208493	0.798361	10951.448481	0.017184	0.017016
RS	42	2.392187	0.817689	9149.274004	0.014356	0.014265
RS	43	2.590497	0.817689	7708.798262	0.012096	0.012023
RS	44	2.804587	0.835949	6247.634178	0.009803	0.009786
RS	45	3.035713	0.835949	5085.058947	0.007979	0.007982
RS	46	3.285230	0.848367	3996.600804	0.006271	0.006307
RS	47	3.554602	0.848367	3119.705431	0.004895	0.004945
RS	48	3.845409	0.852856	2362.912641	0.003708	0.003768
RS	49	4.159356	0.852856	1751.736445	0.002749	0.002810
RS	50	4.498285	0.850984	1262.644648	0.001981	0.002038
RS	51	4.864183	0.850984	878.828431	0.001379	0.001426
RS	52	5.259197	0.846074	593.355068	0.000931	0.000968
RS	53	5.685643	0.846074	382.947719	0.000601	0.000628
RS	54	6.146023	0.838787	238.766331	0.000375	0.000393
RS	55	6.643036	0.838787	140.803150	0.000221	0.000233
RS	56	7.179598	0.838787	79.140998	0.000124	0.000132
RS	57	7.758856	0.838787	42.236682	0.000066	0.000071
RS	58	8.384207	0.825618	21.535217	0.000034	0.000036
RS	59	9.059318	0.825618	10.097564	0.000016	0.000017
RS	60	9.788151	0.825618	4.431583	0.000007	0.000008
RS	61	10.574978	0.825618	1.810952	0.000003	0.000003
RS	62	11.424416	0.825618	0.685195	0.000001	0.000001
RS	63	12.341445	0.825618	0.343867	0.000001	0.000001
PA	4+25*2+4+6 0.231024367 0.039819559 12.341445221 0.376997550 1.560631224 1.758359416 1.577244689 1.354744128 1.224017691 1.214175200 1.265289488 1.298611533 1.274061644 1.194920225 1.087286753 0.982183518 0.897516981 0.837755156 0.800608276 0.781586943 0.776735098 0.783284593 0.798361103 0.817689363 0.835949162 0.848367284 0.852856246 0.850984248 0.846073608 0.838787183 0.825617718
//
IT	4082
RD	8
LK	-7288953.974453
QD	-901.775417 -> -780.956802
RI	0.0247156869
TR	0.232098	0.039288
MT	12.302652
MM	C_pi: 0.938345, n_recomb: 624625.290144
RS	0	0.000000	0.368047	13110.116928	0.020989	0.059123
RS	1	0.007952	0.368047	13840.524158	0.022158	0.015989
RS	2	0.016536	0.368047	14585.741689	0.023351	0.013269
RS	3	0.025803	0.368047	15341.693225	0.024561	0.014486
RS	4	0.035807	1.606857	3730.308018	0.005972	0.004407
RS	5	0.046606	1.606857	3999.779867	0.006403	0.005007
RS	6	0.058264	1.784032	3862.219658	0.006183	0.005137
RS	7	0.070849	1.784032	4139.935165	0.006628	0.005960
RS	8	0.084435	1.577230	5013.943336	0.008027	0.007646
RS	9	0.099101	1.577230	5362.174926	0.008585	0.008749
RS	10	0.114933	1.336684	6754.958222	0.010814	0.011223
RS	11	0.132025	1.336684	7198.315836	0.011524	0.012382
RS	12	0.150475	1.197138	8548.706930	0.013686	0.015034
RS	13	0.170393	1.197138	9073.916009	0.014527	0.016166
RS	14	0.191894	1.190749	9669.568723	0.015481	0.017153
RS	15	0.215105	1.190749	10233.903913	0.016384	0.017814
RS	16	0.240162	1.253585	10277.913052	0.016455	0.017629
RS	17	0.267212	1.253585	10855.046359	0.017378	0.018118
RS	18	0.296412	1.299374	11046.220440	0.017685	0.018139
RS	19	0.327935	1.299374	11635.065974	0.018627	0.018671
RS	20	0.361964	1.281789	12396.779877	0.019847	0.019624
RS	21	0.398699	1.281789	12999.407359	0.020812	0.020278
RS	22	0.438355	1.202523	14480.471181	0.023183	0.022376
RS	23	0.481164	1.202523	15077.084776	0.024138	0.023186
RS	24	0.527378	1.090126	17230.526935	0.027585	0.026384
RS	25	0.577267	1.090126	17754.448774	0.028424	0.027252
RS	26	0.631122	0.979611	20222.561806	0.032376	0.031007
RS	27	0.689261	0.979611	20548.781346	0.032898	0.031663
RS	28	0.752022	0.890976	22769.732989	0.036453	0.035097
RS	29	0.819774	0.890976	22743.564674	0.036412	0.035225
RS	30	0.892914	0.828971	24187.244657	0.038723	0.037502
RS	31	0.971870	0.828971	23687.600098	0.037923	0.036867
RS	32	1.057104	0.790941	24063.106630	0.038524	0.037516
RS	33	1.149116	0.790941	23061.534697	0.036921	0.036061
RS	34	1.248445	0.771970	22395.051304	0.035854	0.035105
RS	35	1.355672	0.771970	20972.131985	0.033576	0.032955
RS	36	1.471426	0.767879	19514.245121	0.031242	0.030760
RS	37	1.596385	0.767879	17834.053833	0.028552	0.028163
RS	38	1.731280	0.775900	15933.073071	0.025508	0.025244
RS	39	1.876902	0.775900	14194.765102	0.022725	0.022508
RS	40	2.034104	0.793153	12211.666792	0.019550	0.019426
RS	41	2.203806	0.793153	10591.688271	0.016957	0.016849
RS	42	2.387003	0.815080	8813.706198	0.014110	0.014069
RS	43	2.584768	0.815080	7424.472678	0.011886	0.011856
RS	44	2.798259	0.835787	6000.258879	0.009606	0.009622
RS	45	3.028726	0.835787	4886.889510	0.007824	0.007853
RS	46	3.277520	0.849873	3837.177405	0.006143	0.006198
RS	47	3.546098	0.849873	2999.545565	0.004802	0.004866
RS	48	3.836033	0.854962	2274.143284	0.003641	0.003711
RS	49	4.149023	0.854962	1689.244178	0.002704	0.002772
RS	50	4.486902	0.852892	1220.441192	0.001954	0.002014
RS	51	4.851649	0.852892	851.365082	0.001363	0.001412
RS	52	5.245401	0.847527	576.460893	0.000923	0.000961
RS	53	5.670463	0.847527	372.947305	0.000597	0.000624
RS	54	6.129326	0.839763	233.245041	0.000373	0.000392
RS	55	6.624677	0.839763	137.902958	0.000221	0.000233
RS	56	7.159419	0.839763	77.730219	0.000124	0.000132
RS	57	7.736682	0.839763	41.612144	0.000067	0.000071
RS	58	8.359849	0.825830	21.301522	0.000034	0.000036
RS	59	9.032570	0.825830	10.017948	0.000016	0.000017
RS	60	9.758785	0.825830	4.411100	0.000007	0.000008
RS	61	10.542748	0.825830	1.809078	0.000003	0.000003
RS	62	11.389051	0.825830	0.687188	0.000001	0.000001
RS	63	12.302652	0.825830	0.347071	0.000001	0.000001
PA	4+25*2+4+6 0.232098023 0.039288063 12.302652226 0.368047159 1.606856643 1.784031950 1.577230399 1.336684121 1.197137946 1.190749165 1.253584749 1.299374419 1.281789298 1.202523401 1.090125833 0.979611386 0.890975896 0.828971149 0.790940591 0.771970058 0.767878663 0.775900141 0.793152908 0.815079731 0.835787325 0.849872551 0.854962408 0.852891824 0.847526796 0.839762697 0.825829865
//
IT	4039
RD	9
LK	-7288718.526029
QD	-852.191215 -> -742.586217
RI	0.0246834222
TR	0.233066	0.038768
MT	12.271536
MM	C_pi: 0.932357, n_recomb: 612639.933423
RS	0	0.000000	0.360436	13124.689147	0.021423	0.059135
RS	1	0.007948	0.360436	13848.934308	0.022605	0.016004
RS	2	0.016527	0.360436	14586.735682	0.023810	0.013339
RS	3	0.025788	0.360436	15333.873805	0.025029	0.014654
RS	4	0.035785	1.648465	3558.310711	0.005808	0.004266
RS	5	0.046577	1.648465	3815.885562	0.006229	0.004862
RS	6	0.058226	1.805628	3735.207277	0.006097	0.005063
RS	7	0.070801	1.805628	4003.990291	0.006536	0.005864
RS	8	0.084376	1.577898	4905.977330	0.008008	0.007612
RS	9	0.099030	1.577898	5246.545229	0.008564	0.008687
RS	10	0.114848	1.321892	6685.394980	0.010912	0.011265
RS	11	0.131923	1.321892	7122.900068	0.011627	0.012413
RS	12	0.150355	1.173675	8530.435653	0.013924	0.015201
RS	13	0.170253	1.173675	9051.145129	0.014774	0.016354
RS	14	0.191731	1.169382	9625.365274	0.015711	0.017326
RS	15	0.214917	1.169382	10183.110138	0.016622	0.018023
RS	16	0.239945	1.242143	10132.717677	0.016539	0.017686
RS	17	0.266963	1.242143	10699.266482	0.017464	0.018209
RS	18	0.296128	1.299206	10788.335908	0.017610	0.018078
RS	19	0.327611	1.299206	11363.205821	0.018548	0.018632
RS	20	0.361595	1.288297	12045.079883	0.019661	0.019493
RS	21	0.398281	1.288297	12632.380333	0.020620	0.020155
RS	22	0.437883	1.209212	14067.254964	0.022962	0.022240
RS	23	0.480632	1.209212	14649.848012	0.023913	0.023047
RS	24	0.526778	1.092568	16800.540374	0.027423	0.026321
RS	25	0.576592	1.092568	17313.530789	0.028261	0.027179
RS	26	0.630365	0.977186	19813.822133	0.032342	0.031072
RS	27	0.688412	0.977186	20131.207535	0.032860	0.031709
RS	28	0.751072	0.885034	22395.021496	0.036555	0.035288
RS	29	0.818711	0.885034	22359.067892	0.036496	0.035385
RS	30	0.891727	0.821092	23831.233408	0.038899	0.037757
RS	31	0.970546	0.821092	23319.419144	0.038064	0.037078
RS	32	1.055629	0.782333	23698.480237	0.038683	0.037748
RS	33	1.147474	0.782333	22685.491061	0.037029	0.036240
RS	34	1.246618	0.763437	22005.437044	0.035919	0.035244
RS	35	1.353642	0.763437	20578.372625	0.033590	0.033044
RS	36	1.469172	0.760030	19104.195180	0.031183	0.030776
RS	37	1.593884	0.760030	17433.494027	0.028456	0.028143
RS	38	1.728508	0.769386	15524.612710	0.025341	0.025147
RS	39	1.873830	0.769386	13812.582625	0.022546	0.022397
RS	40	2.030703	0.788659	11837.027981	0.019321	0.019256
RS	41	2.200043	0.788659	10257.797220	0.016744	0.016691
RS	42	2.382842	0.813044	8504.108637	0.013881	0.013884
RS	43	2.580169	0.813044	7162.506667	0.011691	0.011699
RS	44	2.793178	0.836087	5773.258004	0.009424	0.009468
RS	45	3.023117	0.836087	4705.103988	0.007680	0.007732
RS	46	3.271331	0.851752	3691.280243	0.006025	0.006096
RS	47	3.539271	0.851752	2889.506879	0.004716	0.004791
RS	48	3.828507	0.857375	2192.924706	0.003579	0.003656
RS	49	4.140730	0.857375	1631.970592	0.002664	0.002735
RS	50	4.477767	0.855071	1181.728836	0.001929	0.001991
RS	51	4.841590	0.855071	826.104654	0.001348	0.001399
RS	52	5.234329	0.849259	560.871563	0.000915	0.000954
RS	53	5.658281	0.849259	363.684773	0.000594	0.000621
RS	54	6.115928	0.841078	228.097386	0.000372	0.000391
RS	55	6.609946	0.841078	135.187930	0.000221	0.000233
RS	56	7.143227	0.841078	76.402497	0.000125	0.000132
RS	57	7.718891	0.841078	41.020086	0.000067	0.000071
RS	58	8.340307	0.826474	21.076144	0.000034	0.000037
RS	59	9.011111	0.826474	9.940310	0.000016	0.000017
RS	60	9.735227	0.826474	4.390608	0.000007	0.000008
RS	61	10.516894	0.826474	1.806834	0.000003	0.000003
RS	62	11.360684	0.826474	0.688903	0.000001	0.000001
RS	63	12.271536	0.826474	0.350040	0.000001	0.000001
PA	4+25*2+4+6 0.233065651 0.038767955 12.271535577 0.360436357 1.648464950 1.805628486 1.577898248 1.321891790 1.173675215 1.169381749 1.242142508 1.299205891 1.288297330 1.209211630 1.092568432 0.977186066 0.885033832 0.821091553 0.782332523 0.763436763 0.760029531 0.769386308 0.788659126 0.813043540 0.836086625 0.851752307 0.857374995 0.855070567 0.849259311 0.841077709 0.826474346
//
IT	3612
RD	10
LK	-7288504.905846
QD	-807.621833 -> -708.190108
RI	0.0246900346
TR	0.233951	0.038264
MT	12.245695
MM	C_pi: 0.926862, n_recomb: 601307.920653
RS	0	0.000000	0.353739	13121.591172	0.021822	0.059143
RS	1	0.007944	0.353739	13839.321055	0.023015	0.016016
RS	2	0.016519	0.353739	14569.451010	0.024230	0.013398
RS	3	0.025775	0.353739	15307.638149	0.025457	0.014798
RS	4	0.035767	1.685207	3409.467089	0.005670	0.004145
RS	5	0.046553	1.685207	3656.692687	0.006081	0.004736
RS	6	0.058195	1.823147	3624.284108	0.006027	0.005000
RS	7	0.070762	1.823147	3885.231695	0.006461	0.005783
RS	8	0.084327	1.579066	4803.138633	0.007988	0.007576
RS	9	0.098970	1.579066	5136.449373	0.008542	0.008627
RS	10	0.114776	1.310009	6608.812356	0.010991	0.011291
RS	11	0.131838	1.310009	7040.257473	0.011708	0.012427
RS	12	0.150256	1.153326	8501.076564	0.014138	0.015346
RS	13	0.170136	1.153326	9016.980666	0.014996	0.016516
RS	14	0.191596	1.150030	9577.982364	0.015929	0.017486
RS	15	0.214760	1.150030	10129.264395	0.016845	0.018216
RS	16	0.239765	1.231158	9997.818390	0.016627	0.017746
RS	17	0.266756	1.231158	10554.505796	0.017553	0.018300
RS	18	0.295891	1.298353	10553.811843	0.017551	0.018031
RS	19	0.327341	1.298353	11115.832543	0.018486	0.018604
RS	20	0.361289	1.293782	11725.668276	0.019500	0.019381
RS	21	0.397934	1.293782	12298.813056	0.020453	0.020050
RS	22	0.437490	1.215095	13689.484969	0.022766	0.022121
RS	23	0.480189	1.215095	14258.949174	0.023713	0.022926
RS	24	0.526279	1.094640	16403.037491	0.027279	0.026268
RS	25	0.576031	1.094640	16905.618638	0.028115	0.027119
RS	26	0.629735	0.974849	19430.128293	0.032313	0.031137
RS	27	0.687705	0.974849	19739.093653	0.032827	0.031759
RS	28	0.750281	0.879567	22036.552957	0.036648	0.035468
RS	29	0.817828	0.879567	21991.627991	0.036573	0.035537
RS	30	0.890740	0.813943	23485.322752	0.039057	0.037994
RS	31	0.969445	0.813943	22962.933946	0.038188	0.037274
RS	32	1.054402	0.774581	23342.834125	0.038820	0.037960
RS	33	1.146108	0.774581	22320.694509	0.037120	0.036403
RS	34	1.245100	0.755769	21628.720371	0.035969	0.035368
RS	35	1.351955	0.755769	20199.712974	0.033593	0.033122
RS	36	1.467299	0.752968	18713.267933	0.031121	0.030787
RS	37	1.591805	0.752968	17053.224436	0.028360	0.028121
RS	38	1.726203	0.763528	15140.401752	0.025179	0.025054
RS	39	1.871277	0.763528	13454.110782	0.022375	0.022291
RS	40	2.027876	0.784672	11488.209808	0.019105	0.019096
RS	41	2.196916	0.784672	9947.461751	0.016543	0.016541
RS	42	2.379383	0.811379	8217.868029	0.013667	0.013709
RS	43	2.576347	0.811379	6920.495733	0.011509	0.011551
RS	44	2.788957	0.836649	5564.277008	0.009254	0.009323
RS	45	3.018456	0.836649	4537.714055	0.007546	0.007617
RS	46	3.266188	0.853810	3557.182681	0.005916	0.005999
RS	47	3.533599	0.853810	2788.238115	0.004637	0.004721
RS	48	3.822253	0.859903	2118.192944	0.003523	0.003605
RS	49	4.133839	0.859903	1579.143343	0.002626	0.002701
RS	50	4.470177	0.857339	1145.951877	0.001906	0.001969
RS	51	4.833233	0.857339	802.674463	0.001335	0.001386
RS	52	5.225131	0.851090	546.347642	0.000909	0.000947
RS	53	5.648161	0.851090	355.011037	0.000590	0.000617
RS	54	6.104798	0.842547	223.236064	0.000371	0.000389
RS	55	6.597709	0.842547	132.607396	0.000221	0.000232
RS	56	7.129778	0.842547	75.129799	0.000125	0.000132
RS	57	7.704114	0.842547	40.445758	0.000067	0.000071
RS	58	8.324076	0.827380	20.851510	0.000035	0.000037
RS	59	8.993287	0.827380	9.861174	0.000016	0.000018
RS	60	9.715662	0.827380	4.368619	0.000007	0.000008
RS	61	10.495421	0.827380	1.803626	0.000003	0.000003
RS	62	11.337126	0.827380	0.690118	0.000001	0.000001
RS	63	12.245695	0.827380	0.352667	0.000001	0.000001
PA	4+25*2+4+6 0.233951364 0.038263689 12.245695246 0.353739464 1.685207254 1.823147065 1.579066162 1.310008863 1.153325710 1.150030009 1.231157718 1.298353446 1.293781872 1.215095226 1.094639837 0.974848759 0.879567445 0.813942858 0.774580643 0.755768774 0.752968465 0.763528096 0.784672211 0.811378899 0.836648759 0.853810305 0.859903189 0.857339173 0.851089774 0.842547082 0.827379530
//
IT	3854
RD	11
LK	-7288311.115395
QD	-767.745657 -> -677.581119
RI	0.0247304645
TR	0.234774	0.037778
MT	12.223319
MM	C_pi: 0.921749, n_recomb: 590591.863478
RS	0	0.000000	0.347732	13106.938943	0.022193	0.059148
RS	1	0.007941	0.347732	13818.000199	0.023397	0.016027
RS	2	0.016512	0.347732	14540.384941	0.024620	0.013447
RS	3	0.025765	0.347732	15269.641765	0.025855	0.014921
RS	4	0.035751	1.717169	3280.328903	0.005554	0.004042
RS	5	0.046531	1.717169	3518.526953	0.005958	0.004628
RS	6	0.058167	1.836653	3527.571442	0.005973	0.004948
RS	7	0.070727	1.836653	3781.649200	0.006403	0.005715
RS	8	0.084285	1.580459	4705.585395	0.007968	0.007539
RS	9	0.098919	1.580459	5032.035754	0.008520	0.008569
RS	10	0.114715	1.300590	6526.665063	0.011051	0.011303
RS	11	0.131765	1.300590	6951.899879	0.011771	0.012427
RS	12	0.150169	1.135705	8461.585088	0.014327	0.015471
RS	13	0.170035	1.135705	8972.414868	0.015192	0.016656
RS	14	0.191478	1.132535	9526.972119	0.016131	0.017636
RS	15	0.214624	1.132535	10071.881211	0.017054	0.018395
RS	16	0.239608	1.220684	9871.195335	0.016714	0.017806
RS	17	0.266576	1.220684	10418.627413	0.017641	0.018389
RS	18	0.295686	1.296970	10338.989430	0.017506	0.017994
RS	19	0.327107	1.296970	10889.126323	0.018438	0.018587
RS	20	0.361024	1.298374	11433.974063	0.019360	0.019284
RS	21	0.397633	1.298374	11993.992133	0.020308	0.019961
RS	22	0.437150	1.220248	13342.633250	0.022592	0.022016
RS	23	0.479804	1.220248	13899.778258	0.023535	0.022821
RS	24	0.525846	1.096348	16034.549527	0.027150	0.026224
RS	25	0.575544	1.096348	16527.215109	0.027984	0.027069
RS	26	0.629189	0.972555	19069.489449	0.032289	0.031203
RS	27	0.687093	0.972555	19370.423230	0.032798	0.031810
RS	28	0.749596	0.874481	21693.956800	0.036733	0.035639
RS	29	0.817062	0.874481	21640.777064	0.036643	0.035682
RS	30	0.889885	0.807396	23150.187530	0.039198	0.038215
RS	31	0.968491	0.807396	22618.610020	0.038298	0.037456
RS	32	1.053339	0.767533	22997.304599	0.038939	0.038155
RS	33	1.144925	0.767533	21967.936069	0.037196	0.036552
RS	34	1.243783	0.748807	21265.644263	0.036007	0.035480
RS	35	1.350492	0.748807	19836.482321	0.033587	0.033191
RS	36	1.465675	0.746534	18341.402830	0.031056	0.030794
RS	37	1.590004	0.746534	16692.786818	0.028265	0.028097
RS	38	1.724206	0.758170	14779.347579	0.025025	0.024965
RS	39	1.869065	0.758170	13118.017550	0.022212	0.022190
RS	40	2.025427	0.781042	11163.385335	0.018902	0.018945
RS	41	2.194205	0.781042	9658.840849	0.016355	0.016399
RS	42	2.376387	0.809939	7952.918351	0.013466	0.013546
RS	43	2.573035	0.809939	6696.569396	0.011339	0.011411
RS	44	2.785299	0.837329	5371.493814	0.009095	0.009187
RS	45	3.014418	0.837329	4383.206040	0.007422	0.007510
RS	46	3.261732	0.855902	3433.582527	0.005814	0.005909
RS	47	3.528685	0.855902	2694.738891	0.004563	0.004654
RS	48	3.816836	0.862404	2049.178124	0.003470	0.003556
RS	49	4.127869	0.862404	1530.213976	0.002591	0.002668
RS	50	4.463601	0.859552	1112.734489	0.001884	0.001948
RS	51	4.825994	0.859552	780.824141	0.001322	0.001373
RS	52	5.217163	0.852884	532.724219	0.000902	0.000940
RS	53	5.639396	0.852884	346.825811	0.000587	0.000614
RS	54	6.095157	0.844040	218.602852	0.000370	0.000388
RS	55	6.587110	0.844040	130.128955	0.000220	0.000232
RS	56	7.118129	0.844040	73.895011	0.000125	0.000132
RS	57	7.691315	0.844040	39.880602	0.000068	0.000072
RS	58	8.310018	0.828403	20.623803	0.000035	0.000037
RS	59	8.977852	0.828403	9.778682	0.000017	0.000018
RS	60	9.698718	0.828403	4.344280	0.000007	0.000008
RS	61	10.476827	0.828403	1.799089	0.000003	0.000003
RS	62	11.316725	0.828403	0.690688	0.000001	0.000001
RS	63	12.223319	0.828403	0.354870	0.000001	0.000001
PA	4+25*2+4+6 0.234774150 0.037778276 12.223319422 0.347731558 1.717169229 1.836652763 1.580459133 1.300590226 1.135705359 1.132535136 1.220683656 1.296969750 1.298373940 1.220247853 1.096348228 0.972554753 0.874480835 0.807395886 0.767532683 0.748806980 0.746534408 0.758170134 0.781041728 0.809938680 0.837328562 0.855902335 0.862404190 0.859551864 0.852883548 0.844040215 0.828403175
//
IT	4115
RD	12
LK	-7288135.397745
QD	-732.172983 -> -650.463942
RI	0.0248004157
TR	0.235541	0.037312
MT	12.203733
MM	C_pi: 0.916972, n_recomb: 580458.919483
RS	0	0.000000	0.342287	13084.047065	0.022541	0.059152
RS	1	0.007938	0.342287	13788.402755	0.023754	0.016036
RS	2	0.016507	0.342287	14503.075588	0.024986	0.013490
RS	3	0.025755	0.342287	15223.517866	0.026227	0.015029
RS	4	0.035738	1.744483	3168.176304	0.005458	0.003954
RS	5	0.046513	1.744483	3398.492762	0.005855	0.004535
RS	6	0.058143	1.846300	3443.496428	0.005932	0.004905
RS	7	0.070697	1.846300	3691.564110	0.006360	0.005660
RS	8	0.084247	1.581857	4613.533704	0.007948	0.007502
RS	9	0.098873	1.581857	4933.523670	0.008499	0.008515
RS	10	0.114660	1.293239	6440.602529	0.011096	0.011302
RS	11	0.131701	1.293239	6859.553154	0.011817	0.012414
RS	12	0.150093	1.120440	8413.601932	0.014495	0.015578
RS	13	0.169946	1.120440	8919.163358	0.015366	0.016776
RS	14	0.191375	1.116709	9472.789089	0.016319	0.017774
RS	15	0.214505	1.116709	10011.426072	0.017247	0.018559
RS	16	0.239471	1.210747	9751.676470	0.016800	0.017868
RS	17	0.266419	1.210747	10290.391495	0.017728	0.018476
RS	18	0.295506	1.295182	10141.287025	0.017471	0.017966
RS	19	0.326902	1.295182	10680.396043	0.018400	0.018578
RS	20	0.360791	1.302201	11166.556273	0.019237	0.019200
RS	21	0.397369	1.302201	11714.375143	0.020181	0.019885
RS	22	0.436851	1.224761	13023.165678	0.022436	0.021923
RS	23	0.479468	1.224761	13568.744188	0.023376	0.022729
RS	24	0.525467	1.097743	15692.175768	0.027034	0.026187
RS	25	0.575118	1.097743	16175.408161	0.027867	0.027027
RS	26	0.628710	0.970306	18730.194850	0.032268	0.031267
RS	27	0.686557	0.970306	19023.479910	0.032773	0.031862
RS	28	0.748995	0.869735	21366.766654	0.036810	0.035800
RS	29	0.816390	0.869735	21305.991468	0.036705	0.035819
RS	30	0.889135	0.801382	22826.266352	0.039325	0.038420
RS	31	0.967655	0.801382	22286.731648	0.038395	0.037624
RS	32	1.052407	0.761106	22662.542591	0.039042	0.038333
RS	33	1.143888	0.761106	21627.624017	0.037260	0.036687
RS	34	1.242630	0.742462	20916.611490	0.036035	0.035580
RS	35	1.349211	0.742462	19488.776251	0.033575	0.033251
RS	36	1.464252	0.740643	17988.231533	0.030990	0.030798
RS	37	1.588426	0.740643	16351.553691	0.028170	0.028072
RS	38	1.722456	0.753234	14440.344482	0.024877	0.024880
RS	39	1.867127	0.753234	12803.057672	0.022057	0.022095
RS	40	2.023281	0.777697	10860.898809	0.018711	0.018803
RS	41	2.191832	0.777697	9390.324962	0.016177	0.016266
RS	42	2.373762	0.808659	7707.472632	0.013278	0.013392
RS	43	2.570134	0.808659	6489.151458	0.011179	0.011280
RS	44	2.782095	0.838067	5193.390391	0.008947	0.009059
RS	45	3.010882	0.838067	4240.347836	0.007305	0.007409
RS	46	3.257830	0.857974	3319.429596	0.005719	0.005824
RS	47	3.524381	0.857974	2608.223509	0.004493	0.004591
RS	48	3.812092	0.864830	1985.280396	0.003420	0.003510
RS	49	4.122642	0.864830	1484.771242	0.002558	0.002637
RS	50	4.457844	0.861668	1081.797192	0.001864	0.001928
RS	51	4.819655	0.861668	760.380098	0.001310	0.001361
RS	52	5.210187	0.854598	519.901373	0.000896	0.000933
RS	53	5.631720	0.854598	339.072805	0.000584	0.000610
RS	54	6.086716	0.845529	214.165974	0.000369	0.000386
RS	55	6.577830	0.845529	127.737659	0.000220	0.000231
RS	56	7.107930	0.845529	72.691927	0.000125	0.000132
RS	57	7.680110	0.845529	39.322497	0.000068	0.000072
RS	58	8.297711	0.829539	20.392270	0.000035	0.000037
RS	59	8.964339	0.829539	9.692919	0.000017	0.000018
RS	60	9.683885	0.829539	4.317835	0.000007	0.000008
RS	61	10.460549	0.829539	1.793411	0.000003	0.000003
RS	62	11.298867	0.829539	0.690721	0.000001	0.000001
RS	63	12.203733	0.829539	0.356731	0.000001	0.000001
PA	4+25*2+4+6 0.235541141 0.037312396 12.203732637 0.342287226 1.744483096 1.846300403 1.581857478 1.293239354 1.120439704 1.116709415 1.210747184 1.295181830 1.302201296 1.224760755 1.097743004 0.970306260 0.869735130 0.801381858 0.761106481 0.742462399 0.740643372 0.753233528 0.777696564 0.808658784 0.838066811 0.857973575 0.864830014 0.861667798 0.854597732 0.845529353 0.829538691
//
IT	4216
RD	13
LK	-7287976.175324
QD	-700.498216 -> -626.507230
RI	0.0248959712
TR	0.236260	0.036867
MT	12.186229
MM	C_pi: 0.912484, n_recomb: 570878.463808
RS	0	0.000000	0.337320	13055.088240	0.022868	0.059154
RS	1	0.007936	0.337320	13752.772572	0.024091	0.016044
RS	2	0.016501	0.337320	14459.831269	0.025329	0.013526
RS	3	0.025747	0.337320	15171.630746	0.026576	0.015121
RS	4	0.035726	1.767447	3070.532867	0.005379	0.003877
RS	5	0.046496	1.767447	3293.951381	0.005770	0.004454
RS	6	0.058122	1.852262	3370.727555	0.005904	0.004871
RS	7	0.070670	1.852262	3613.554259	0.006330	0.005616
RS	8	0.084214	1.583046	4527.191711	0.007930	0.007467
RS	9	0.098833	1.583046	4841.124842	0.008480	0.008464
RS	10	0.114612	1.287592	6352.177881	0.011127	0.011292
RS	11	0.131643	1.287592	6764.840289	0.011850	0.012392
RS	12	0.150026	1.107196	8358.721699	0.014642	0.015670
RS	13	0.169867	1.107196	8858.888306	0.015518	0.016878
RS	14	0.191283	1.102383	9415.898193	0.016494	0.017903
RS	15	0.214399	1.102383	9948.373824	0.017426	0.018711
RS	16	0.239349	1.201336	9638.511760	0.016884	0.017928
RS	17	0.266278	1.201336	10168.997091	0.017813	0.018561
RS	18	0.295345	1.293062	9958.787625	0.017445	0.017946
RS	19	0.326719	1.293062	10487.636934	0.018371	0.018574
RS	20	0.360583	1.305355	10920.646329	0.019130	0.019127
RS	21	0.397133	1.305355	11457.105689	0.020069	0.019819
RS	22	0.436585	1.228699	12728.167942	0.022296	0.021842
RS	23	0.479167	1.228699	13262.878242	0.023232	0.022648
RS	24	0.525128	1.098852	15373.528616	0.026930	0.026157
RS	25	0.574737	1.098852	15847.791387	0.027760	0.026993
RS	26	0.628282	0.968094	18410.786128	0.032250	0.031331
RS	27	0.686077	0.968094	18696.790266	0.032751	0.031915
RS	28	0.748458	0.865290	21054.484824	0.036881	0.035952
RS	29	0.815790	0.865290	20986.717471	0.036762	0.035949
RS	30	0.888465	0.795838	22513.756436	0.039437	0.038610
RS	31	0.966907	0.795838	21967.363624	0.038480	0.037781
RS	32	1.051574	0.755224	22339.043161	0.039131	0.038496
RS	33	1.142961	0.755224	21300.027054	0.037311	0.036810
RS	34	1.241599	0.736656	20581.740661	0.036053	0.035671
RS	35	1.348065	0.736656	19156.462615	0.033556	0.033303
RS	36	1.462980	0.735218	17653.283806	0.030923	0.030800
RS	37	1.587015	0.735218	16028.839909	0.028077	0.028046
RS	38	1.720892	0.748649	14122.238863	0.024738	0.024800
RS	39	1.865394	0.748649	12507.993145	0.021910	0.022004
RS	40	2.021363	0.774575	10579.181211	0.018531	0.018670
RS	41	2.189709	0.774575	9140.422418	0.016011	0.016141
RS	42	2.371415	0.807482	7479.925193	0.013102	0.013247
RS	43	2.567541	0.807482	6296.843923	0.011030	0.011157
RS	44	2.779231	0.838809	5028.649235	0.008809	0.008939
RS	45	3.007720	0.838809	4108.079770	0.007196	0.007314
RS	46	3.254341	0.859970	3213.839599	0.005630	0.005744
RS	47	3.520534	0.859970	2528.034572	0.004428	0.004532
RS	48	3.807851	0.867128	1926.010671	0.003374	0.003467
RS	49	4.117969	0.867128	1442.480301	0.002527	0.002607
RS	50	4.452697	0.863637	1052.916447	0.001844	0.001909
RS	51	4.813988	0.863637	741.202686	0.001298	0.001349
RS	52	5.203951	0.856186	507.795913	0.000889	0.000926
RS	53	5.624860	0.856186	331.705382	0.000581	0.000606
RS	54	6.079171	0.846942	209.906700	0.000368	0.000384
RS	55	6.569536	0.846942	125.422212	0.000220	0.000230
RS	56	7.098814	0.846942	71.513915	0.000125	0.000132
RS	57	7.670095	0.846942	38.767656	0.000068	0.000072
RS	58	8.286712	0.830685	20.155313	0.000035	0.000037
RS	59	8.952261	0.830685	9.602673	0.000017	0.000018
RS	60	9.670628	0.830685	4.288520	0.000008	0.000008
RS	61	10.446002	0.830685	1.786172	0.000003	0.000003
RS	62	11.282908	0.830685	0.690009	0.000001	0.000001
RS	63	12.186229	0.830685	0.358105	0.000001	0.000001
PA	4+25*2+4+6 0.236260251 0.036866663 12.186228504 0.337319606 1.767446507 1.852262368 1.583046237 1.287592248 1.107196019 1.102383343 1.201335563 1.293061950 1.305355040 1.228699037 1.098851922 0.968094196 0.865290139 0.795837935 0.755223848 0.736655893 0.735218120 0.748648726 0.774574507 0.807482226 0.838808858 0.859969947 0.867127813 0.863637123 0.856185775 0.846941793 0.830684959
//
IT	4092
RD	14
LK	-7287832.009326
QD	-672.342576 -> -605.395346
RI	0.0250126347
TR	0.236936	0.036441
MT	12.170449
MM	C_pi: 0.908261, n_recomb: 561825.245749
RS	0	0.000000	0.332778	13021.214230	0.023177	0.059156
RS	1	0.007934	0.332778	13712.304911	0.024407	0.016050
RS	2	0.016497	0.332778	14411.887922	0.025652	0.013557
RS	3	0.025739	0.332778	15115.253230	0.026904	0.015202
RS	4	0.035714	1.786538	2985.126343	0.005313	0.003812
RS	5	0.046481	1.786538	3202.481532	0.005700	0.004385
RS	6	0.058103	1.854893	3307.890339	0.005888	0.004844
RS	7	0.070646	1.854893	3546.153410	0.006312	0.005582
RS	8	0.084184	1.583940	4446.494961	0.007914	0.007433
RS	9	0.098796	1.583940	4754.765692	0.008463	0.008418
RS	10	0.114568	1.283342	6262.822884	0.011147	0.011273
RS	11	0.131591	1.283342	6669.259905	0.011871	0.012363
RS	12	0.149964	1.095692	8298.547197	0.014771	0.015747
RS	13	0.169795	1.095692	8793.261861	0.015651	0.016964
RS	14	0.191200	1.089391	9357.090023	0.016655	0.018021
RS	15	0.214302	1.089391	9883.541436	0.017592	0.018850
RS	16	0.239238	1.192425	9531.349190	0.016965	0.017988
RS	17	0.266151	1.192425	10054.063269	0.017895	0.018643
RS	18	0.295200	1.290691	9789.934153	0.017425	0.017933
RS	19	0.326554	1.290691	10309.224666	0.018350	0.018577
RS	20	0.360395	1.307923	10694.069110	0.019035	0.019065
RS	21	0.396920	1.307923	11219.942457	0.019971	0.019764
RS	22	0.436344	1.232130	12455.329686	0.022169	0.021770
RS	23	0.478895	1.232130	12979.830556	0.023103	0.022576
RS	24	0.524822	1.099711	15076.716006	0.026835	0.026133
RS	25	0.574393	1.099711	15542.463110	0.027664	0.026965
RS	26	0.627896	0.965919	18110.214599	0.032235	0.031394
RS	27	0.685644	0.965919	18389.296199	0.032731	0.031967
RS	28	0.747974	0.861121	20756.862620	0.036945	0.036096
RS	29	0.815248	0.861121	20682.658996	0.036813	0.036072
RS	30	0.887860	0.790720	22213.015407	0.039537	0.038787
RS	31	0.966233	0.790720	21660.742185	0.038554	0.037926
RS	32	1.050823	0.749832	22027.255947	0.039207	0.038645
RS	33	1.142124	0.749832	20985.409838	0.037352	0.036921
RS	34	1.240669	0.731332	20261.224158	0.036063	0.035752
RS	35	1.347032	0.731332	18839.513485	0.033533	0.033350
RS	36	1.461833	0.730208	17336.163499	0.030857	0.030800
RS	37	1.585742	0.730208	15724.076649	0.027987	0.028021
RS	38	1.719481	0.744372	13824.057484	0.024606	0.024725
RS	39	1.863831	0.744372	12231.790156	0.021772	0.021919
RS	40	2.019633	0.771640	10316.903273	0.018363	0.018546
RS	41	2.187795	0.771640	8907.883844	0.015855	0.016024
RS	42	2.369299	0.806378	7268.937509	0.012938	0.013112
RS	43	2.565202	0.806378	6118.491919	0.010890	0.011041
RS	44	2.776648	0.839528	4876.174945	0.008679	0.008826
RS	45	3.004868	0.839528	3985.531485	0.007094	0.007224
RS	46	3.251195	0.861868	3116.082082	0.005546	0.005668
RS	47	3.517064	0.861868	2453.639483	0.004367	0.004476
RS	48	3.804026	0.869279	1870.975250	0.003330	0.003426
RS	49	4.113755	0.869279	1403.080495	0.002497	0.002579
RS	50	4.448056	0.865443	1025.926291	0.001826	0.001891
RS	51	4.808878	0.865443	723.194005	0.001287	0.001337
RS	52	5.198327	0.857630	496.355690	0.000883	0.000919
RS	53	5.618674	0.857630	324.697302	0.000578	0.000603
RS	54	6.072368	0.848270	205.812269	0.000366	0.000383
RS	55	6.562057	0.848270	123.178433	0.000219	0.000229
RS	56	7.090595	0.848270	70.360579	0.000125	0.000131
RS	57	7.661066	0.848270	38.216938	0.000068	0.000072
RS	58	8.276795	0.831839	19.913909	0.000035	0.000037
RS	59	8.941373	0.831839	9.508662	0.000017	0.000018
RS	60	9.658676	0.831839	4.256770	0.000008	0.000008
RS	61	10.432887	0.831839	1.777599	0.000003	0.000003
RS	62	11.268520	0.831839	0.688658	0.000001	0.000001
RS	63	12.170449	0.831839	0.359058	0.000001	0.000001
PA	4+25*2+4+6 0.236935830 0.036440987 12.170449150 0.332777863 1.786537676 1.854893061 1.583939985 1.283342335 1.095691941 1.089391197 1.192425014 1.290690583 1.307923235 1.232130005 1.099711238 0.965919489 0.861121203 0.790719630 0.749832329 0.731331946 0.730207640 0.744371885 0.771639685 0.806377746 0.839527614 0.861868346 0.869278729 0.865442929 0.857630407 0.848270470 0.831839149
//
IT	3345
RD	15
LK	-7287701.583939
QD	-647.347474 -> -586.825334
RI	0.0251470354
TR	0.237572	0.036035
MT	12.156069
MM	C_pi: 0.904279, n_recomb: 553272.317636
RS	0	0.000000	0.328615	12983.471307	0.023467	0.059157
RS	1	0.007932	0.328615	13668.080519	0.024704	0.016055
RS	2	0.016492	0.328615	14360.357335	0.025955	0.013584
RS	3	0.025732	0.328615	15055.523758	0.027212	0.015271
RS	4	0.035704	1.802100	2910.259717	0.005260	0.003755
RS	5	0.046468	1.802100	3122.273725	0.005643	0.004324
RS	6	0.058085	1.854446	3253.948221	0.005881	0.004824
RS	7	0.070624	1.854446	3488.254737	0.006305	0.005557
RS	8	0.084157	1.584402	4371.487182	0.007901	0.007400
RS	9	0.098763	1.584402	4674.487345	0.008449	0.008376
RS	10	0.114528	1.280257	6173.527896	0.011158	0.011247
RS	11	0.131544	1.280257	6573.845504	0.011882	0.012328
RS	12	0.149909	1.085678	8234.470036	0.014883	0.015812
RS	13	0.169730	1.085678	8723.731217	0.015768	0.017035
RS	14	0.191124	1.077581	9297.039718	0.016804	0.018131
RS	15	0.214215	1.077581	9817.622545	0.017745	0.018978
RS	16	0.239137	1.184003	9429.699616	0.017044	0.018047
RS	17	0.266036	1.184003	9945.067313	0.017975	0.018722
RS	18	0.295068	1.288107	9633.515845	0.017412	0.017924
RS	19	0.326403	1.288107	10143.890471	0.018334	0.018583
RS	20	0.360223	1.309979	10484.874123	0.018951	0.019011
RS	21	0.396726	1.309979	11000.870873	0.019883	0.019716
RS	22	0.436124	1.235110	12202.539876	0.022055	0.021706
RS	23	0.478647	1.235110	12717.447220	0.022986	0.022514
RS	24	0.524543	1.100349	14799.946775	0.026750	0.026113
RS	25	0.574079	1.100349	15257.614648	0.027577	0.026942
RS	26	0.627544	0.963785	17827.256271	0.032221	0.031456
RS	27	0.685249	0.963785	18099.762706	0.032714	0.032019
RS	28	0.747532	0.857203	20473.455474	0.037004	0.036232
RS	29	0.814754	0.857203	20393.323174	0.036859	0.036188
RS	30	0.887309	0.785987	21924.027738	0.039626	0.038951
RS	31	0.965618	0.785987	21366.749106	0.038619	0.038060
RS	32	1.050138	0.744885	21727.265749	0.039270	0.038781
RS	33	1.141361	0.744885	20683.699913	0.037384	0.037023
RS	34	1.239821	0.726441	19954.902680	0.036067	0.035825
RS	35	1.346089	0.726441	18537.592956	0.033505	0.033390
RS	36	1.460787	0.725567	17036.223130	0.030792	0.030799
RS	37	1.584581	0.725567	15436.490429	0.027900	0.027996
RS	38	1.718195	0.740365	13544.698013	0.024481	0.024655
RS	39	1.862406	0.740365	11973.323629	0.021641	0.021839
RS	40	2.018055	0.768859	10072.731341	0.018206	0.018430
RS	41	2.186050	0.768859	8691.468947	0.015709	0.015914
RS	42	2.367369	0.805322	7073.178142	0.012784	0.012985
RS	43	2.563070	0.805322	5952.960738	0.010760	0.010933
RS	44	2.774293	0.840203	4734.920464	0.008558	0.008720
RS	45	3.002269	0.840203	3871.876360	0.006998	0.007140
RS	46	3.248327	0.863651	3025.478887	0.005468	0.005597
RS	47	3.513901	0.863651	2384.544659	0.004310	0.004423
RS	48	3.800540	0.871261	1819.826106	0.003289	0.003387
RS	49	4.109913	0.871261	1366.338231	0.002470	0.002552
RS	50	4.443825	0.867070	1000.671209	0.001809	0.001874
RS	51	4.804221	0.867070	706.261057	0.001277	0.001326
RS	52	5.193202	0.858917	485.529594	0.000878	0.000913
RS	53	5.613035	0.858917	318.022292	0.000575	0.000599
RS	54	6.066167	0.849510	201.869770	0.000365	0.000381
RS	55	6.555240	0.849510	121.001715	0.000219	0.000228
RS	56	7.083104	0.849510	69.231099	0.000125	0.000131
RS	57	7.652836	0.849510	37.670888	0.000068	0.000072
RS	58	8.267756	0.833020	19.668533	0.000036	0.000037
RS	59	8.931449	0.833020	9.411543	0.000017	0.000018
RS	60	9.647784	0.833020	4.223077	0.000008	0.000008
RS	61	10.420935	0.833020	1.767986	0.000003	0.000003
RS	62	11.255408	0.833020	0.686816	0.000001	0.000001
RS	63	12.156069	0.833020	0.359695	0.000001	0.000001
PA	4+25*2+4+6 0.237572034 0.036035178 12.156068517 0.328615347 1.802099957 1.854445513 1.584402218 1.280256907 1.085678345 1.077580704 1.184003022 1.288106927 1.309978840 1.235109933 1.100348888 0.963785132 0.857203119 0.785987345 0.744884581 0.726441409 0.725566962 0.740364565 0.768859481 0.805321879 0.840203350 0.863651138 0.871260889 0.867069747 0.858916964 0.849509818 0.833020329
//
IT	4075
RD	16
LK	-7287583.692013
QD	-625.194081 -> -570.528230
RI	0.0252953117
TR	0.238171	0.035649
MT	12.142945
MM	C_pi: 0.900527, n_recomb: 545196.891212
RS	0	0.000000	0.324806	12942.309958	0.023739	0.059158
RS	1	0.007930	0.324806	13620.569867	0.024983	0.016059
RS	2	0.016488	0.324806	14305.729068	0.026240	0.013606
RS	3	0.025725	0.324806	14992.949622	0.027500	0.015330
RS	4	0.035695	1.814531	2844.451808	0.005217	0.003706
RS	5	0.046455	1.814531	3051.748613	0.005598	0.004272
RS	6	0.058069	1.851266	3207.884893	0.005884	0.004810
RS	7	0.070603	1.851266	3438.773912	0.006307	0.005540
RS	8	0.084132	1.584420	4301.939821	0.007891	0.007369
RS	9	0.098733	1.584420	4600.044405	0.008437	0.008338
RS	10	0.114492	1.278126	6085.249295	0.011162	0.011216
RS	11	0.131500	1.278126	6479.596995	0.011885	0.012288
RS	12	0.149858	1.076956	8167.713565	0.014981	0.015865
RS	13	0.169671	1.076956	8651.569300	0.015869	0.017095
RS	14	0.191055	1.066827	9236.410632	0.016941	0.018232
RS	15	0.214135	1.066827	9751.301378	0.017886	0.019096
RS	16	0.239045	1.176044	9333.381853	0.017119	0.018105
RS	17	0.265930	1.176044	9841.809791	0.018052	0.018798
RS	18	0.294947	1.285375	9488.401128	0.017404	0.017921
RS	19	0.326265	1.285375	9990.453894	0.018324	0.018593
RS	20	0.360067	1.311592	10291.503340	0.018877	0.018964
RS	21	0.396549	1.311592	10798.283523	0.019806	0.019676
RS	22	0.435924	1.237699	11968.063233	0.021952	0.021649
RS	23	0.478421	1.237699	12473.960674	0.022880	0.022458
RS	24	0.524288	1.100800	14541.747071	0.026672	0.026098
RS	25	0.573792	1.100800	14991.762445	0.027498	0.026924
RS	26	0.627222	0.961697	17561.050482	0.032210	0.031517
RS	27	0.684889	0.961697	17827.320292	0.032699	0.032071
RS	28	0.747129	0.853521	20203.992823	0.037058	0.036361
RS	29	0.814303	0.853521	20118.400528	0.036901	0.036298
RS	30	0.886805	0.781611	21646.964579	0.039705	0.039103
RS	31	0.965056	0.781611	21085.457470	0.038675	0.038184
RS	32	1.049512	0.740344	21439.322607	0.039324	0.038905
RS	33	1.140665	0.740344	20394.994008	0.037408	0.037114
RS	34	1.239046	0.721949	19662.709299	0.036065	0.035890
RS	35	1.345229	0.721949	18250.476548	0.033475	0.033425
RS	36	1.459831	0.721265	16752.939744	0.030728	0.030797
RS	37	1.583522	0.721265	15165.450261	0.027816	0.027971
RS	38	1.717020	0.736603	13283.213681	0.024364	0.024590
RS	39	1.861105	0.736603	11731.636890	0.021518	0.021765
RS	40	2.016615	0.766219	9845.496538	0.018059	0.018321
RS	41	2.184457	0.766219	8490.108989	0.015573	0.015811
RS	42	2.365607	0.804303	6891.552349	0.012640	0.012867
RS	43	2.561123	0.804303	5799.320429	0.010637	0.010831
RS	44	2.772143	0.840828	4604.024854	0.008445	0.008621
RS	45	2.999896	0.840828	3766.437744	0.006908	0.007060
RS	46	3.245709	0.865315	2941.468324	0.005395	0.005530
RS	47	3.511014	0.865315	2320.345367	0.004256	0.004373
RS	48	3.797357	0.873080	1772.259342	0.003251	0.003351
RS	49	4.106407	0.873080	1332.058061	0.002443	0.002526
RS	50	4.439963	0.868516	977.040356	0.001792	0.001857
RS	51	4.799969	0.868516	690.340846	0.001266	0.001315
RS	52	5.188523	0.860047	475.284790	0.000872	0.000906
RS	53	5.607888	0.860047	311.665975	0.000572	0.000595
RS	54	6.060508	0.850650	198.077518	0.000363	0.000378
RS	55	6.549018	0.850650	118.892447	0.000218	0.000227
RS	56	7.076267	0.850650	68.126460	0.000125	0.000131
RS	57	7.645325	0.850650	37.130426	0.000068	0.000071
RS	58	8.259507	0.834172	19.420613	0.000036	0.000037
RS	59	8.922393	0.834172	9.311593	0.000017	0.000018
RS	60	9.637843	0.834172	4.187366	0.000008	0.000008
RS	61	10.410027	0.834172	1.757205	0.000003	0.000003
RS	62	11.243442	0.834172	0.684394	0.000001	0.000001
RS	63	12.142945	0.834172	0.359932	0.000001	0.000001
PA	4+25*2+4+6 0.238171047 0.035648666 12.142945320 0.324805754 1.814530710 1.851265683 1.584420350 1.278125742 1.076956274 1.066827259 1.176043620 1.285374889 1.311591677 1.237698941 1.100800119 0.961696852 0.853521132 0.781611320 0.740343850 0.721948676 0.721265080 0.736603348 0.766219079 0.804303491 0.840828349 0.865314894 0.873079728 0.868515999 0.860047359 0.850649656 0.834172203
//
IT	3821
RD	17
LK	-7287477.220557
QD	-605.589054 -> -556.256433
RI	0.0254552271
TR	0.238735	0.035281
MT	12.130907
MM	C_pi: 0.896988, n_recomb: 537573.498543
RS	0	0.000000	0.321304	12898.872684	0.023995	0.059159
RS	1	0.007928	0.321304	13570.947116	0.025245	0.016063
RS	2	0.016485	0.321304	14249.204037	0.026507	0.013625
RS	3	0.025720	0.321304	14928.752454	0.027771	0.015381
RS	4	0.035687	1.824284	2786.302566	0.005183	0.003664
RS	5	0.046444	1.824284	2989.412323	0.005561	0.004227
RS	6	0.058054	1.845701	3168.745954	0.005895	0.004801
RS	7	0.070585	1.845701	3396.691981	0.006319	0.005530
RS	8	0.084109	1.583949	4237.664151	0.007883	0.007341
RS	9	0.098705	1.583949	4531.233037	0.008429	0.008304
RS	10	0.114458	1.276775	5998.638091	0.011159	0.011181
RS	11	0.131461	1.276775	6387.191762	0.011882	0.012245
RS	12	0.149811	1.069352	8099.226899	0.015066	0.015909
RS	13	0.169616	1.069352	8577.758873	0.015956	0.017143
RS	14	0.190991	1.057019	9175.651188	0.017069	0.018325
RS	15	0.214061	1.057019	9685.035079	0.018016	0.019204
RS	16	0.238960	1.168527	9242.040834	0.017192	0.018161
RS	17	0.265833	1.168527	9743.909276	0.018126	0.018871
RS	18	0.294836	1.282546	9353.480545	0.017399	0.017921
RS	19	0.326139	1.282546	9847.754753	0.018319	0.018606
RS	20	0.359923	1.312827	10112.399983	0.018811	0.018924
RS	21	0.396386	1.312827	10610.570300	0.019738	0.019642
RS	22	0.435740	1.239944	11750.244783	0.021858	0.021598
RS	23	0.478213	1.239944	12247.677835	0.022783	0.022409
RS	24	0.524054	1.101088	14300.668003	0.026602	0.026086
RS	25	0.573529	1.101088	14743.438064	0.027426	0.026910
RS	26	0.626927	0.959656	17310.552900	0.032201	0.031576
RS	27	0.684558	0.959656	17570.909338	0.032686	0.032122
RS	28	0.746758	0.850058	19947.907046	0.037107	0.036482
RS	29	0.813889	0.850058	19857.285353	0.036939	0.036402
RS	30	0.886343	0.777562	21381.620058	0.039774	0.039244
RS	31	0.964541	0.777562	20816.575771	0.038723	0.038299
RS	32	1.048938	0.736175	21163.244716	0.039368	0.039018
RS	33	1.140026	0.736175	20118.988523	0.037426	0.037197
RS	34	1.238336	0.717819	19384.229898	0.036059	0.035948
RS	35	1.344439	0.717819	17977.627505	0.033442	0.033456
RS	36	1.458955	0.717271	16485.542232	0.030667	0.030795
RS	37	1.582549	0.717271	14910.110869	0.027736	0.027948
RS	38	1.715942	0.733064	13038.503657	0.024254	0.024530
RS	39	1.859911	0.733064	11505.647700	0.021403	0.021695
RS	40	2.015293	0.763702	9633.971248	0.017921	0.018220
RS	41	2.182994	0.763702	8302.688922	0.015445	0.015715
RS	42	2.363991	0.803311	6722.938336	0.012506	0.012755
RS	43	2.559337	0.803311	5656.621045	0.010523	0.010735
RS	44	2.770170	0.841397	4482.614746	0.008339	0.008528
RS	45	2.997718	0.841397	3668.530127	0.006824	0.006986
RS	46	3.243306	0.866856	2863.496978	0.005327	0.005468
RS	47	3.508365	0.866856	2260.639826	0.004205	0.004326
RS	48	3.794437	0.874733	1727.986032	0.003214	0.003316
RS	49	4.103190	0.874733	1300.048480	0.002418	0.002502
RS	50	4.436420	0.869784	954.909033	0.001776	0.001841
RS	51	4.796069	0.869784	675.360842	0.001256	0.001304
RS	52	5.184231	0.861021	465.585054	0.000866	0.000900
RS	53	5.603166	0.861021	305.610929	0.000569	0.000591
RS	54	6.055315	0.851688	194.429295	0.000362	0.000376
RS	55	6.543311	0.851688	116.849065	0.000217	0.000226
RS	56	7.069995	0.851688	67.047025	0.000125	0.000130
RS	57	7.638434	0.851688	36.596434	0.000068	0.000071
RS	58	8.251940	0.835303	19.170852	0.000036	0.000037
RS	59	8.914084	0.835303	9.209378	0.000017	0.000018
RS	60	9.628724	0.835303	4.149994	0.000008	0.000008
RS	61	10.400021	0.835303	1.745451	0.000003	0.000003
RS	62	11.232466	0.835303	0.681484	0.000001	0.000001
RS	63	12.130907	0.835303	0.359831	0.000001	0.000001
PA	4+25*2+4+6 0.238735498 0.035280969 12.130907479 0.321304394 1.824283647 1.845700813 1.583948911 1.276775183 1.069351881 1.057019467 1.168526908 1.282545676 1.312827498 1.239943989 1.101087766 0.959656203 0.850058456 0.777561548 0.736175349 0.717819029 0.717270896 0.733064255 0.763701736 0.803310937 0.841396879 0.866855596 0.874732505 0.869783890 0.861020532 0.851688047 0.835303196
//
IT	4504
RD	18
LK	-7287381.152073
QD	-588.276726 -> -543.796131
RI	0.0256242808
TR	0.239267	0.034931
MT	12.119913
MM	C_pi: 0.893651, n_recomb: 530378.667421
RS	0	0.000000	0.318083	12853.778961	0.024235	0.059159
RS	1	0.007926	0.318083	13519.849533	0.025491	0.016065
RS	2	0.016481	0.318083	14191.434472	0.026757	0.013641
RS	3	0.025714	0.318083	14863.595907	0.028024	0.015424
RS	4	0.035679	1.831650	2734.849563	0.005156	0.003627
RS	5	0.046433	1.831650	2934.237824	0.005532	0.004187
RS	6	0.058040	1.838062	3135.748946	0.005912	0.004798
RS	7	0.070568	1.838062	3361.173727	0.006337	0.005526
RS	8	0.084088	1.583037	4178.268863	0.007878	0.007315
RS	9	0.098679	1.583037	4467.635977	0.008423	0.008273
RS	10	0.114428	1.276079	5914.147516	0.011151	0.011142
RS	11	0.131424	1.276079	6297.100963	0.011873	0.012199
RS	12	0.149768	1.062721	8029.835550	0.015140	0.015945
RS	13	0.169566	1.062721	8503.154788	0.016032	0.017183
RS	14	0.190933	1.048068	9115.146229	0.017186	0.018411
RS	15	0.213994	1.048068	9619.216730	0.018137	0.019303
RS	16	0.238882	1.161442	9155.370851	0.017262	0.018215
RS	17	0.265744	1.161442	9651.038874	0.018197	0.018940
RS	18	0.294735	1.279649	9227.963173	0.017399	0.017924
RS	19	0.326023	1.279649	9714.964211	0.018317	0.018621
RS	20	0.359792	1.313739	9946.326074	0.018753	0.018889
RS	21	0.396237	1.313739	10436.450195	0.019677	0.019613
RS	22	0.435571	1.241891	11547.681853	0.021773	0.021553
RS	23	0.478024	1.241891	12037.163993	0.022695	0.022366
RS	24	0.523840	1.101238	14075.444869	0.026538	0.026077
RS	25	0.573289	1.101238	14511.360991	0.027360	0.026900
RS	26	0.626657	0.957668	17074.876935	0.032194	0.031634
RS	27	0.684256	0.957668	17329.630086	0.032674	0.032172
RS	28	0.746420	0.846803	19704.743252	0.037152	0.036597
RS	29	0.813511	0.846803	19609.486242	0.036973	0.036500
RS	30	0.885921	0.773815	21127.814825	0.039835	0.039375
RS	31	0.964070	0.773815	20559.847148	0.038764	0.038405
RS	32	1.048413	0.732352	20898.871697	0.039404	0.039120
RS	33	1.139442	0.732352	19855.411072	0.037436	0.037272
RS	34	1.237686	0.714026	19119.073936	0.036048	0.036001
RS	35	1.343718	0.714026	17718.545801	0.033407	0.033482
RS	36	1.458154	0.713563	16233.272760	0.030607	0.030792
RS	37	1.581661	0.713563	14669.662731	0.027659	0.027925
RS	38	1.714958	0.729732	12809.555627	0.024152	0.024475
RS	39	1.858820	0.729732	11294.369622	0.021295	0.021630
RS	40	2.014086	0.761300	9437.046981	0.017793	0.018126
RS	41	2.181659	0.761300	8128.207841	0.015325	0.015625
RS	42	2.362514	0.802344	6566.318812	0.012380	0.012651
RS	43	2.557705	0.802344	5524.008865	0.010415	0.010645
RS	44	2.768368	0.841912	4369.925694	0.008239	0.008440
RS	45	2.995729	0.841912	3577.555387	0.006745	0.006915
RS	46	3.241112	0.868281	2791.077399	0.005262	0.005409
RS	47	3.505945	0.868281	2205.076661	0.004158	0.004282
RS	48	3.791770	0.876225	1686.760569	0.003180	0.003283
RS	49	4.100250	0.876225	1270.147446	0.002395	0.002479
RS	50	4.433183	0.870884	934.172598	0.001761	0.001826
RS	51	4.792505	0.870884	661.260679	0.001247	0.001294
RS	52	5.180310	0.861845	456.400302	0.000861	0.000894
RS	53	5.598853	0.861845	299.843205	0.000565	0.000587
RS	54	6.050572	0.852633	190.920532	0.000360	0.000374
RS	55	6.538097	0.852633	114.870907	0.000217	0.000225
RS	56	7.064265	0.852633	65.993629	0.000124	0.000130
RS	57	7.632140	0.852633	36.070036	0.000068	0.000071
RS	58	8.245028	0.836430	18.920108	0.000036	0.000037
RS	59	8.906496	0.836430	9.105516	0.000017	0.000018
RS	60	9.620395	0.836430	4.111333	0.000008	0.000008
RS	61	10.390881	0.836430	1.732922	0.000003	0.000003
RS	62	11.222440	0.836430	0.678179	0.000001	0.000001
RS	63	12.119913	0.836430	0.359452	0.000001	0.000001
PA	4+25*2+4+6 0.239266538 0.034931343 12.119912652 0.318082697 1.831649843 1.838061776 1.583036526 1.276078700 1.062721437 1.048067837 1.161441590 1.279649302 1.313738962 1.241890684 1.101238321 0.957668161 0.846802770 0.773815285 0.732351867 0.714025852 0.713563384 0.729732323 0.761299728 0.802344123 0.841912433 0.868280823 0.876225168 0.870883795 0.861844950 0.852633385 0.836429947
//
IT	4132
RD	19
LK	-7287294.546737
QD	-573.024457 -> -532.953465
RI	0.0258001216
TR	0.239765	0.034599
MT	12.109926
MM	C_pi: 0.890507, n_recomb: 523589.334090
RS	0	0.000000	0.315114	12807.597586	0.024461	0.059159
RS	1	0.007925	0.315114	13467.859747	0.025722	0.016067
RS	2	0.016478	0.315114	14133.013797	0.026993	0.013654
RS	3	0.025709	0.315114	14798.080484	0.028263	0.015460
RS	4	0.035672	1.837046	2689.056160	0.005136	0.003596
RS	5	0.046424	1.837046	2885.118721	0.005510	0.004153
RS	6	0.058028	1.828717	3108.075240	0.005936	0.004798
RS	7	0.070552	1.828717	3331.345564	0.006363	0.005527
RS	8	0.084068	1.581671	4123.543724	0.007876	0.007290
RS	9	0.098656	1.581671	4409.027891	0.008421	0.008247
RS	10	0.114400	1.275924	5832.134696	0.011139	0.011101
RS	11	0.131391	1.275924	6209.694840	0.011860	0.012152
RS	12	0.149729	1.056942	7960.219225	0.015203	0.015973
RS	13	0.169520	1.056942	8428.459013	0.016097	0.017213
RS	14	0.190880	1.039885	9055.277499	0.017295	0.018490
RS	15	0.213933	1.039885	9554.235016	0.018248	0.019394
RS	16	0.238812	1.154759	9073.205737	0.017329	0.018267
RS	17	0.265663	1.154759	9563.015620	0.018264	0.019007
RS	18	0.294642	1.276722	9111.047498	0.017401	0.017930
RS	19	0.325918	1.276722	9591.243361	0.018318	0.018638
RS	20	0.359673	1.314374	9792.153755	0.018702	0.018859
RS	21	0.396102	1.314374	10274.754965	0.019624	0.019589
RS	22	0.435419	1.243576	11359.132419	0.021695	0.021513
RS	23	0.477851	1.243576	11841.146191	0.022615	0.022327
RS	24	0.523646	1.101275	13864.904805	0.026480	0.026071
RS	25	0.573071	1.101275	14294.341385	0.027301	0.026893
RS	26	0.626412	0.955736	16853.177194	0.032188	0.031690
RS	27	0.683981	0.955736	17102.622281	0.032664	0.032221
RS	28	0.746112	0.843744	19473.973614	0.037193	0.036705
RS	29	0.813167	0.843744	19374.443999	0.037003	0.036593
RS	30	0.885537	0.770352	20885.277546	0.039889	0.039496
RS	31	0.963642	0.770352	20314.931980	0.038799	0.038503
RS	32	1.047936	0.728849	20645.950056	0.039432	0.039213
RS	33	1.138911	0.728849	19603.910147	0.037441	0.037339
RS	34	1.237096	0.710545	18866.797848	0.036034	0.036047
RS	35	1.343062	0.710545	17472.692032	0.033371	0.033504
RS	36	1.457426	0.710122	15995.381588	0.030549	0.030789
RS	37	1.580854	0.710122	14443.310980	0.027585	0.027903
RS	38	1.714063	0.726594	12595.371870	0.024056	0.024423
RS	39	1.857829	0.726594	11096.840583	0.021194	0.021570
RS	40	2.012989	0.759007	9253.663424	0.017674	0.018039
RS	41	2.180445	0.759007	7965.714318	0.015214	0.015541
RS	42	2.361172	0.801403	6420.756317	0.012263	0.012554
RS	43	2.556223	0.801403	5400.696031	0.010315	0.010561
RS	44	2.766731	0.842379	4265.250052	0.008146	0.008358
RS	45	2.993922	0.842379	3492.959012	0.006671	0.006849
RS	46	3.239118	0.869596	2723.768097	0.005202	0.005353
RS	47	3.503746	0.869596	2153.334314	0.004113	0.004240
RS	48	3.789346	0.877570	1648.342031	0.003148	0.003253
RS	49	4.097580	0.877570	1242.196559	0.002372	0.002456
RS	50	4.430243	0.871824	914.736502	0.001747	0.001811
RS	51	4.789268	0.871824	647.984794	0.001238	0.001285
RS	52	5.176748	0.862534	447.699325	0.000855	0.000888
RS	53	5.594935	0.862534	294.348225	0.000562	0.000584
RS	54	6.046263	0.853499	187.546256	0.000358	0.000372
RS	55	6.533361	0.853499	112.957257	0.000216	0.000224
RS	56	7.059061	0.853499	64.967206	0.000124	0.000129
RS	57	7.626423	0.853499	35.552495	0.000068	0.000071
RS	58	8.238749	0.837571	18.669416	0.000036	0.000037
RS	59	8.899602	0.837571	9.000719	0.000017	0.000018
RS	60	9.612829	0.837571	4.071806	0.000008	0.000008
RS	61	10.382580	0.837571	1.719836	0.000003	0.000003
RS	62	11.213334	0.837571	0.674580	0.000001	0.000001
RS	63	12.109926	0.837571	0.358862	0.000001	0.000001
PA	4+25*2+4+6 0.239765302 0.034599020 12.109926152 0.315114121 1.837046028 1.828717001 1.581671379 1.275924298 1.056941566 1.039885304 1.154759216 1.276721637 1.314374171 1.243576324 1.101275079 0.955735611 0.843743679 0.770352002 0.728848741 0.710544504 0.710122230 0.726594475 0.759007282 0.801402766 0.842379326 0.869595571 0.877569702 0.871823966 0.862533513 0.853498967 0.837571479
//
IT	3793
RD	20
LK	-7287216.535155
QD	-559.614655 -> -523.547199
RI	0.0259806931
TR	0.240233	0.034283
MT	12.100872
MM	C_pi: 0.887547, n_recomb: 517185.028119
RS	0	0.000000	0.312376	12760.808537	0.024674	0.059159
RS	1	0.007924	0.312376	13415.467730	0.025939	0.016069
RS	2	0.016476	0.312376	14074.439199	0.027214	0.013664
RS	3	0.025705	0.312376	14732.707223	0.028486	0.015489
RS	4	0.035665	1.840833	2648.075588	0.005120	0.003568
RS	5	0.046415	1.840833	2841.150873	0.005493	0.004122
RS	6	0.058017	1.817915	3085.163212	0.005965	0.004802
RS	7	0.070538	1.817915	3306.607478	0.006393	0.005533
RS	8	0.084051	1.579903	4073.141148	0.007876	0.007268
RS	9	0.098635	1.579903	4355.037999	0.008421	0.008223
RS	10	0.114375	1.276229	5752.814866	0.011123	0.011058
RS	11	0.131361	1.276229	6125.194703	0.011843	0.012103
RS	12	0.149694	1.051900	7891.000434	0.015258	0.015994
RS	13	0.169479	1.051900	8354.313253	0.016153	0.017237
RS	14	0.190832	1.032396	8996.368373	0.017395	0.018563
RS	15	0.213877	1.032396	9490.417827	0.018350	0.019477
RS	16	0.238748	1.148465	8995.300615	0.017393	0.018317
RS	17	0.265590	1.148465	9479.576449	0.018329	0.019070
RS	18	0.294559	1.273792	9002.043205	0.017406	0.017938
RS	19	0.325823	1.273792	9475.869017	0.018322	0.018656
RS	20	0.359564	1.314784	9648.835547	0.018656	0.018834
RS	21	0.395979	1.314784	10124.399962	0.019576	0.019569
RS	22	0.435280	1.245047	11183.393568	0.021624	0.021477
RS	23	0.477695	1.245047	11658.393148	0.022542	0.022293
RS	24	0.523470	1.101218	13668.025157	0.026428	0.026067
RS	25	0.572873	1.101218	14091.341573	0.027246	0.026888
RS	26	0.626190	0.953862	16644.688052	0.032183	0.031745
RS	27	0.683732	0.953862	16889.109144	0.032656	0.032270
RS	28	0.745833	0.840867	19255.230404	0.037231	0.036808
RS	29	0.812856	0.840867	19151.756488	0.037031	0.036682
RS	30	0.885189	0.767151	20653.815291	0.039935	0.039608
RS	31	0.963253	0.767151	20081.572137	0.038829	0.038593
RS	32	1.047504	0.725641	20404.327365	0.039453	0.039298
RS	33	1.138430	0.725641	19364.234691	0.037442	0.037399
RS	34	1.236561	0.707352	18627.005951	0.036016	0.036089
RS	35	1.342467	0.707352	17239.586384	0.033333	0.033523
RS	36	1.456766	0.706928	15771.213413	0.030494	0.030786
RS	37	1.580121	0.706928	14230.360134	0.027515	0.027883
RS	38	1.713251	0.723637	12395.087065	0.023966	0.024377
RS	39	1.856930	0.723637	10912.224954	0.021099	0.021514
RS	40	2.011994	0.756817	9082.897767	0.017562	0.017958
RS	41	2.179344	0.756817	7814.380514	0.015109	0.015463
RS	42	2.359955	0.800485	6285.430915	0.012153	0.012463
RS	43	2.554878	0.800485	5285.994955	0.010221	0.010482
RS	44	2.765246	0.842799	4167.976076	0.008059	0.008280
RS	45	2.992283	0.842799	3414.261756	0.006602	0.006787
RS	46	3.237310	0.870807	2661.174042	0.005145	0.005301
RS	47	3.501752	0.870807	2105.128333	0.004070	0.004200
RS	48	3.787149	0.878772	1612.532296	0.003118	0.003223
RS	49	4.095159	0.878772	1216.065518	0.002351	0.002436
RS	50	4.427576	0.872614	896.517693	0.001733	0.001797
RS	51	4.786333	0.872614	635.485798	0.001229	0.001275
RS	52	5.173518	0.863090	439.460972	0.000850	0.000882
RS	53	5.591382	0.863090	289.116379	0.000559	0.000580
RS	54	6.042357	0.854282	184.304604	0.000356	0.000370
RS	55	6.529066	0.854282	111.108103	0.000215	0.000223
RS	56	7.054341	0.854282	63.968397	0.000124	0.000128
RS	57	7.621239	0.854282	35.044513	0.000068	0.000070
RS	58	8.233056	0.838680	18.420022	0.000036	0.000037
RS	59	8.893352	0.838680	8.895249	0.000017	0.000018
RS	60	9.605969	0.838680	4.031361	0.000008	0.000008
RS	61	10.375053	0.838680	1.706093	0.000003	0.000003
RS	62	11.205078	0.838680	0.670616	0.000001	0.000001
RS	63	12.100872	0.838680	0.357992	0.000001	0.000001
PA	4+25*2+4+6 0.240233393 0.034283345 12.100871794 0.312375967 1.840832854 1.817914662 1.579902780 1.276229111 1.051899660 1.032395896 1.148465491 1.273792148 1.314784061 1.245046923 1.101218365 0.953862104 0.840867434 0.767151067 0.725640579 0.707351860 0.706927758 0.723637031 0.756817286 0.800485251 0.842799079 0.870806987 0.878772350 0.872613830 0.863089575 0.854281996 0.838680323
//
IT	3783
RD	21
LK	-7287146.326370
QD	-547.857149 -> -515.420577
RI	0.0261635044
TR	0.240672	0.033984
MT	12.092724
MM	C_pi: 0.884767, n_recomb: 511147.974314
RS	0	0.000000	0.309859	12713.420253	0.024872	0.059158
RS	1	0.007923	0.309859	13362.681576	0.026142	0.016070
RS	2	0.016473	0.309859	14015.717960	0.027420	0.013673
RS	3	0.025701	0.309859	14667.481971	0.028695	0.015514
RS	4	0.035660	1.843245	2611.336584	0.005109	0.003544
RS	5	0.046408	1.843245	2801.724201	0.005481	0.004095
RS	6	0.058007	1.805949	3066.430268	0.005999	0.004810
RS	7	0.070525	1.805949	3286.337689	0.006429	0.005543
RS	8	0.084036	1.577772	4026.788498	0.007878	0.007248
RS	9	0.098616	1.577772	4305.375607	0.008423	0.008203
RS	10	0.114352	1.276923	5676.382184	0.011105	0.011013
RS	11	0.131334	1.276923	6043.800879	0.011824	0.012054
RS	12	0.149662	1.047518	7822.614817	0.015304	0.016009
RS	13	0.169442	1.047518	8281.166264	0.016201	0.017255
RS	14	0.190789	1.025543	8938.675535	0.017487	0.018630
RS	15	0.213827	1.025543	9428.026048	0.018445	0.019554
RS	16	0.238691	1.142551	8921.477437	0.017454	0.018365
RS	17	0.265524	1.142551	9400.530083	0.018391	0.019130
RS	18	0.294483	1.270885	8900.425700	0.017413	0.017947
RS	19	0.325737	1.270885	9368.291615	0.018328	0.018675
RS	20	0.359467	1.315009	9515.571241	0.018616	0.018812
RS	21	0.395869	1.315009	9984.556434	0.019534	0.019552
RS	22	0.435155	1.246334	11019.579756	0.021558	0.021444
RS	23	0.477554	1.246334	11487.997465	0.022475	0.022263
RS	24	0.523311	1.101086	13483.997106	0.026380	0.026065
RS	25	0.572694	1.101086	13901.540962	0.027197	0.026885
RS	26	0.625990	0.952050	16448.845974	0.032180	0.031799
RS	27	0.683508	0.952050	16688.516288	0.032649	0.032317
RS	28	0.745582	0.838164	19048.240183	0.037266	0.036905
RS	29	0.812575	0.838164	18941.120915	0.037056	0.036765
RS	30	0.884875	0.764194	20433.377602	0.039975	0.039712
RS	31	0.962904	0.764194	19859.650170	0.038853	0.038677
RS	32	1.047114	0.722706	20173.926373	0.039468	0.039374
RS	33	1.137997	0.722706	19136.215575	0.037438	0.037452
RS	34	1.236079	0.704428	18399.431706	0.035996	0.036125
RS	35	1.341932	0.704428	17018.874737	0.033295	0.033539
RS	36	1.456172	0.703963	15560.232338	0.030442	0.030784
RS	37	1.579462	0.703963	14030.230930	0.027448	0.027863
RS	38	1.712521	0.720849	12207.963325	0.023883	0.024334
RS	39	1.856121	0.720849	10739.805576	0.021011	0.021463
RS	40	2.011098	0.754726	8923.942115	0.017459	0.017883
RS	41	2.178354	0.754726	7673.481671	0.015012	0.015390
RS	42	2.358860	0.799594	6159.618038	0.012051	0.012377
RS	43	2.553668	0.799594	5179.299487	0.010133	0.010408
RS	44	2.763909	0.843179	4077.555503	0.007977	0.008208
RS	45	2.990808	0.843179	3341.037230	0.006536	0.006728
RS	46	3.235682	0.871923	2602.959975	0.005092	0.005251
RS	47	3.499958	0.871923	2060.216612	0.004031	0.004162
RS	48	3.785171	0.879843	1579.157478	0.003089	0.003196
RS	49	4.092980	0.879843	1191.640464	0.002331	0.002416
RS	50	4.425176	0.873263	879.447528	0.001721	0.001784
RS	51	4.783692	0.873263	623.724174	0.001220	0.001266
RS	52	5.170611	0.863528	431.663046	0.000844	0.000876
RS	53	5.588184	0.863528	284.138252	0.000556	0.000576
RS	54	6.038841	0.854994	181.193874	0.000354	0.000367
RS	55	6.525201	0.854994	109.324263	0.000214	0.000221
RS	56	7.050095	0.854994	62.998772	0.000123	0.000128
RS	57	7.616573	0.854994	34.547574	0.000068	0.000070
RS	58	8.227933	0.839771	18.173025	0.000036	0.000037
RS	59	8.887728	0.839771	8.789818	0.000017	0.000018
RS	60	9.599797	0.839771	3.990405	0.000008	0.000008
RS	61	10.368280	0.839771	1.691903	0.000003	0.000003
RS	62	11.197648	0.839771	0.666382	0.000001	0.000001
RS	63	12.092724	0.839771	0.356903	0.000001	0.000001
PA	4+25*2+4+6 0.240671828 0.033983596 12.092724349 0.309859266 1.843244987 1.805948675 1.577772289 1.276922862 1.047517814 1.025543292 1.142551076 1.270885172 1.315008505 1.246334031 1.101086039 0.952050034 0.838164183 0.764193891 0.722706394 0.704427541 0.703963393 0.720848970 0.754725634 0.799593597 0.843179255 0.871923134 0.879843394 0.873262522 0.863527879 0.854994050 0.839771338
//
IT	4131
RD	22
LK	-7287083.196143
QD	-537.577536 -> -508.430112
RI	0.0263478499
TR	0.241083	0.033699
MT	12.085384
MM	C_pi: 0.882152, n_recomb: 505456.107869
RS	0	0.000000	0.307533	12666.228524	0.025059	0.059157
RS	1	0.007922	0.307533	13310.308771	0.026333	0.016071
RS	2	0.016471	0.307533	13957.664122	0.027614	0.013680
RS	3	0.025697	0.307533	14603.219266	0.028891	0.015534
RS	4	0.035655	1.844653	2578.073319	0.005100	0.003523
RS	5	0.046401	1.844653	2766.020562	0.005472	0.004071
RS	6	0.057998	1.793069	3051.329542	0.006037	0.004820
RS	7	0.070514	1.793069	3269.951904	0.006469	0.005556
RS	8	0.084021	1.575332	3984.122788	0.007882	0.007230
RS	9	0.098599	1.575332	4259.653325	0.008427	0.008185
RS	10	0.114331	1.277937	5602.899417	0.011085	0.010968
RS	11	0.131310	1.277937	5965.573840	0.011802	0.012005
RS	12	0.149633	1.043702	7755.457798	0.015343	0.016020
RS	13	0.169408	1.043702	8209.420895	0.016242	0.017267
RS	14	0.190750	1.019257	8882.400040	0.017573	0.018692
RS	15	0.213782	1.019257	9367.257735	0.018532	0.019624
RS	16	0.238639	1.136984	8851.543481	0.017512	0.018411
RS	17	0.265465	1.136984	9325.665190	0.018450	0.019187
RS	18	0.294416	1.268016	8805.554531	0.017421	0.017958
RS	19	0.325660	1.268016	9267.837852	0.018336	0.018696
RS	20	0.359379	1.315077	9391.460245	0.018580	0.018793
RS	21	0.395769	1.315077	9854.287322	0.019496	0.019539
RS	22	0.435043	1.247460	10866.683019	0.021499	0.021415
RS	23	0.477427	1.247460	11328.920077	0.022413	0.022236
RS	24	0.523168	1.100891	13311.790433	0.026336	0.026065
RS	25	0.572534	1.100891	13723.888080	0.027151	0.026885
RS	26	0.625809	0.950296	16264.805999	0.032178	0.031852
RS	27	0.683305	0.950296	16499.980640	0.032644	0.032364
RS	28	0.745356	0.835622	18852.320095	0.037298	0.036997
RS	29	0.812322	0.835622	18741.829122	0.037079	0.036844
RS	30	0.884593	0.761461	20223.442798	0.040010	0.039808
RS	31	0.962589	0.761461	19648.596504	0.038873	0.038754
RS	32	1.046764	0.720024	19954.214729	0.039478	0.039442
RS	33	1.137606	0.720024	18919.259963	0.037430	0.037500
RS	34	1.235645	0.701749	18183.430727	0.035974	0.036158
RS	35	1.341450	0.701749	16809.860768	0.033257	0.033552
RS	36	1.455636	0.701211	15361.595519	0.030392	0.030781
RS	37	1.578869	0.701211	13842.077826	0.027385	0.027845
RS	38	1.711863	0.718218	12033.047243	0.023806	0.024295
RS	39	1.855392	0.718218	10578.686694	0.020929	0.021415
RS	40	2.010291	0.752725	8775.885773	0.017362	0.017813
RS	41	2.177461	0.752725	7542.207575	0.014922	0.015322
RS	42	2.357873	0.798725	6042.545171	0.011955	0.012298
RS	43	2.552577	0.798725	5079.961721	0.010050	0.010338
RS	44	2.762705	0.843521	3993.421078	0.007901	0.008139
RS	45	2.989478	0.843521	3272.838477	0.006475	0.006673
RS	46	3.234216	0.872948	2548.764688	0.005043	0.005205
RS	47	3.498341	0.872948	2018.334720	0.003993	0.004127
RS	48	3.783388	0.880789	1548.026004	0.003063	0.003170
RS	49	4.091017	0.880789	1168.792955	0.002312	0.002397
RS	50	4.423014	0.873778	863.443305	0.001708	0.001772
RS	51	4.781311	0.873778	612.650826	0.001212	0.001257
RS	52	5.167992	0.863849	424.282294	0.000839	0.000870
RS	53	5.585303	0.863849	279.401873	0.000553	0.000572
RS	54	6.035673	0.855643	178.207819	0.000353	0.000365
RS	55	6.521719	0.855643	107.603818	0.000213	0.000220
RS	56	7.046268	0.855643	62.058351	0.000123	0.000127
RS	57	7.612370	0.855643	34.062334	0.000067	0.000070
RS	58	8.223317	0.840872	17.928882	0.000035	0.000037
RS	59	8.882660	0.840872	8.684971	0.000017	0.000018
RS	60	9.594235	0.840872	3.949340	0.000008	0.000008
RS	61	10.362178	0.840872	1.677503	0.000003	0.000003
RS	62	11.190954	0.840872	0.662000	0.000001	0.000001
RS	63	12.085384	0.840872	0.355685	0.000001	0.000001
PA	4+25*2+4+6 0.241082501 0.033699164 12.085383900 0.307532609 1.844653468 1.793068983 1.575332072 1.277936654 1.043702169 1.019256977 1.136984199 1.268016041 1.315077479 1.247459929 1.100891250 0.950296337 0.835621896 0.761460920 0.720024269 0.701749433 0.701211187 0.718218079 0.752724694 0.798725051 0.843520604 0.872948411 0.880789461 0.873778446 0.863849053 0.855643097 0.840871581
//
IT	3873
RD	23
LK	-7287026.475048
QD	-528.617291 -> -502.446372
RI	0.0265323593
TR	0.241466	0.033429
MT	12.078820
MM	C_pi: 0.879694, n_recomb: 500091.087625
RS	0	0.000000	0.305380	12619.506674	0.025234	0.059156
RS	1	0.007921	0.305380	13258.624060	0.026512	0.016072
RS	2	0.016469	0.305380	13900.551452	0.027796	0.013685
RS	3	0.025694	0.305380	14540.189071	0.029075	0.015550
RS	4	0.035650	1.845217	2547.893113	0.005095	0.003504
RS	5	0.046394	1.845217	2733.620204	0.005466	0.004049
RS	6	0.057990	1.779525	3039.360843	0.006078	0.004833
RS	7	0.070504	1.779525	3256.916222	0.006513	0.005572
RS	8	0.084009	1.572609	3944.905691	0.007888	0.007213
RS	9	0.098584	1.572609	4217.616667	0.008434	0.008170
RS	10	0.114313	1.279206	5532.465211	0.011063	0.010922
RS	11	0.131288	1.279206	5890.613222	0.011779	0.011956
RS	12	0.149608	1.040390	7689.782863	0.015377	0.016026
RS	13	0.169379	1.040390	8139.334616	0.016276	0.017275
RS	14	0.190715	1.013493	8827.634040	0.017652	0.018749
RS	15	0.213742	1.013493	9308.201430	0.018613	0.019689
RS	16	0.238593	1.131761	8785.217366	0.017567	0.018455
RS	17	0.265412	1.131761	9254.683040	0.018506	0.019242
RS	18	0.294355	1.265207	8716.896494	0.017431	0.017970
RS	19	0.325591	1.265207	9173.948872	0.018345	0.018716
RS	20	0.359300	1.315021	9275.788724	0.018548	0.018777
RS	21	0.395680	1.315021	9732.851000	0.019462	0.019527
RS	22	0.434942	1.248453	10723.863606	0.021444	0.021388
RS	23	0.477313	1.248453	11180.297827	0.022357	0.022211
RS	24	0.523040	1.100649	13150.607269	0.026296	0.026066
RS	25	0.572390	1.100649	13557.570269	0.027110	0.026886
RS	26	0.625648	0.948603	16091.910753	0.032178	0.031903
RS	27	0.683124	0.948603	16322.833640	0.032640	0.032410
RS	28	0.745154	0.833230	18667.062225	0.037327	0.037084
RS	29	0.812096	0.833230	18553.446859	0.037100	0.036920
RS	30	0.884340	0.758936	20023.732277	0.040040	0.039897
RS	31	0.962307	0.758936	19448.082226	0.038889	0.038825
RS	32	1.046450	0.717576	19744.901971	0.039483	0.039504
RS	33	1.137257	0.717576	18713.009529	0.037419	0.037543
RS	34	1.235257	0.699300	17978.556612	0.035951	0.036186
RS	35	1.341019	0.699300	16612.041958	0.033218	0.033563
RS	36	1.455158	0.698656	15174.681959	0.030344	0.030779
RS	37	1.578337	0.698656	13665.260728	0.027326	0.027828
RS	38	1.711274	0.715735	11869.583117	0.023735	0.024260
RS	39	1.854740	0.715735	10428.149967	0.020853	0.021371
RS	40	2.009569	0.750810	8637.974143	0.017273	0.017749
RS	41	2.176662	0.750810	7419.884630	0.014837	0.015259
RS	42	2.356990	0.797881	5933.553939	0.011865	0.012223
RS	43	2.551602	0.797881	4987.430950	0.009973	0.010273
RS	44	2.761628	0.843829	3915.089179	0.007829	0.008075
RS	45	2.988290	0.843829	3209.285884	0.006417	0.006621
RS	46	3.232904	0.873891	2498.285359	0.004996	0.005161
RS	47	3.496895	0.873891	1979.261305	0.003958	0.004094
RS	48	3.781795	0.881621	1518.976792	0.003037	0.003145
RS	49	4.089261	0.881621	1147.415447	0.002294	0.002379
RS	50	4.421080	0.874172	848.437767	0.001697	0.001759
RS	51	4.779183	0.874172	602.225776	0.001204	0.001249
RS	52	5.165649	0.864066	417.296222	0.000834	0.000864
RS	53	5.582727	0.864066	274.896613	0.000550	0.000569
RS	54	6.032840	0.856226	175.345228	0.000351	0.000362
RS	55	6.518605	0.856226	105.946581	0.000212	0.000219
RS	56	7.042846	0.856226	61.147338	0.000122	0.000126
RS	57	7.608611	0.856226	33.589074	0.000067	0.000069
RS	58	8.219189	0.842001	17.687547	0.000035	0.000037
RS	59	8.878129	0.842001	8.580891	0.000017	0.000018
RS	60	9.589262	0.842001	3.908349	0.000008	0.000008
RS	61	10.356721	0.842001	1.663016	0.000003	0.000003
RS	62	11.184969	0.842001	0.657537	0.000001	0.000001
RS	63	12.078820	0.842001	0.354389	0.000001	0.000001
PA	4+25*2+4+6 0.241466486 0.033429349 12.078820116 0.305380183 1.845216852 1.779525325 1.572609056 1.279205662 1.040389638 1.013492785 1.131761065 1.265206896 1.315021042 1.248452709 1.100648725 0.948603418 0.833230366 0.758935972 0.717575609 0.699300013 0.698656315 0.715734978 0.750810177 0.797881442 0.843828706 0.873890602 0.881621047 0.874171764 0.864065927 0.856225928 0.842001032
//
IT	4545
RD	24
LK	-7286975.553115
QD	-520.837434 -> -497.357189
RI	0.0267159944
TR	0.241825	0.033173
MT	12.072994
MM	C_pi: 0.877384, n_recomb: 495034.245608
RS	0	0.000000	0.303386	12573.534676	0.025399	0.059155
RS	1	0.007920	0.303386	13207.907127	0.026681	0.016072
RS	2	0.016467	0.303386	13844.656638	0.027967	0.013689
RS	3	0.025691	0.303386	14478.661924	0.029248	0.015563
RS	4	0.035646	1.845169	2520.318156	0.005091	0.003487
RS	5	0.046389	1.845169	2704.012557	0.005462	0.004029
RS	6	0.057983	1.765480	3030.171060	0.006121	0.004848
RS	7	0.070495	1.765480	3246.853321	0.006559	0.005591
RS	8	0.083998	1.569655	3908.838509	0.007896	0.007198
RS	9	0.098570	1.569655	4178.947180	0.008442	0.008158
RS	10	0.114297	1.280693	5465.033994	0.011040	0.010876
RS	11	0.131269	1.280693	5818.867156	0.011754	0.011907
RS	12	0.149585	1.037513	7625.856327	0.015405	0.016029
RS	13	0.169352	1.037513	8071.177628	0.016304	0.017279
RS	14	0.190684	1.008193	8774.574339	0.017725	0.018801
RS	15	0.213706	1.008193	9251.052519	0.018688	0.019748
RS	16	0.238551	1.126850	8722.410343	0.017620	0.018497
RS	17	0.265364	1.126850	9187.482351	0.018559	0.019293
RS	18	0.294301	1.262465	8634.003630	0.017441	0.017983
RS	19	0.325529	1.262465	9086.152785	0.018355	0.018737
RS	20	0.359231	1.314867	9167.850810	0.018520	0.018763
RS	21	0.395601	1.314867	9619.513216	0.019432	0.019518
RS	22	0.434852	1.249333	10590.334230	0.021393	0.021364
RS	23	0.477212	1.249333	11041.319081	0.022304	0.022190
RS	24	0.522927	1.100368	12999.677371	0.026260	0.026069
RS	25	0.572262	1.100368	13401.799883	0.027072	0.026888
RS	26	0.625505	0.946969	15929.506732	0.032179	0.031952
RS	27	0.682964	0.946969	16156.406415	0.032637	0.032455
RS	28	0.744974	0.830979	18491.951305	0.037355	0.037167
RS	29	0.811895	0.830979	18375.434881	0.037120	0.036991
RS	30	0.884116	0.756603	19833.834245	0.040066	0.039979
RS	31	0.962057	0.756603	19257.652944	0.038902	0.038891
RS	32	1.046171	0.715343	19545.557279	0.039483	0.039560
RS	33	1.136947	0.715343	18516.979763	0.037405	0.037581
RS	34	1.234912	0.697063	17784.255825	0.035925	0.036211
RS	35	1.340636	0.697063	16424.824011	0.033179	0.033571
RS	36	1.454732	0.696285	14998.786547	0.030298	0.030777
RS	37	1.577866	0.696285	13499.073808	0.027269	0.027812
RS	38	1.710751	0.713390	11716.795180	0.023669	0.024228
RS	39	1.854161	0.713390	10287.464423	0.020781	0.021330
RS	40	2.008928	0.748979	8509.440500	0.017190	0.017689
RS	41	2.175954	0.748979	7305.835396	0.014758	0.015200
RS	42	2.356207	0.797064	5832.013767	0.011781	0.012153
RS	43	2.550736	0.797064	4901.178935	0.009901	0.010212
RS	44	2.760672	0.844108	3842.100118	0.007761	0.008015
RS	45	2.987234	0.844108	3150.016820	0.006363	0.006572
RS	46	3.231740	0.874758	2451.226924	0.004952	0.005120
RS	47	3.495611	0.874758	1942.780178	0.003925	0.004062
RS	48	3.780380	0.882342	1491.862594	0.003014	0.003122
RS	49	4.087702	0.882342	1127.406811	0.002277	0.002362
RS	50	4.419364	0.874448	834.363632	0.001685	0.001748
RS	51	4.777293	0.874448	592.407264	0.001197	0.001241
RS	52	5.163570	0.864183	410.681528	0.000830	0.000859
RS	53	5.580440	0.864183	270.609706	0.000547	0.000565
RS	54	6.030325	0.856756	172.598466	0.000349	0.000360
RS	55	6.515841	0.856756	104.349677	0.000211	0.000217
RS	56	7.039809	0.856756	60.265135	0.000122	0.000126
RS	57	7.605275	0.856756	33.128082	0.000067	0.000069
RS	58	8.215525	0.843115	17.450350	0.000035	0.000037
RS	59	8.874107	0.843115	8.477902	0.000017	0.000018
RS	60	9.584847	0.843115	3.867417	0.000008	0.000008
RS	61	10.351878	0.843115	1.648362	0.000003	0.000003
RS	62	11.179656	0.843115	0.652930	0.000001	0.000001
RS	63	12.072994	0.843115	0.352951	0.000001	0.000001
PA	4+25*2+4+6 0.241824990 0.033173491 12.072994250 0.303385691 1.845169339 1.765480440 1.569654535 1.280693462 1.037512774 1.008192630 1.126849972 1.262464607 1.314866788 1.249333171 1.100367875 0.946969152 0.830979376 0.756603418 0.715342885 0.697062548 0.696285320 0.713390323 0.748979293 0.797063644 0.844107749 0.874758387 0.882342489 0.874448492 0.864182631 0.856755978 0.843115237
//
IT	3968
RD	25
LK	-7286929.871791
QD	-514.105374 -> -493.054876
RI	0.0268977923
TR	0.242158	0.032931
MT	12.067974
MM	C_pi: 0.875222, n_recomb: 490269.609027
RS	0	0.000000	0.301537	12528.525128	0.025554	0.059154
RS	1	0.007919	0.301537	13158.371235	0.026839	0.016072
RS	2	0.016466	0.301537	13790.191498	0.028128	0.013692
RS	3	0.025689	0.301537	14418.845714	0.029410	0.015574
RS	4	0.035642	1.844714	2494.955100	0.005089	0.003472
RS	5	0.046384	1.844714	2676.777630	0.005460	0.004011
RS	6	0.057976	1.751092	3023.441812	0.006167	0.004865
RS	7	0.070487	1.751092	3239.423541	0.006607	0.005611
RS	8	0.083988	1.566512	3875.682690	0.007905	0.007184
RS	9	0.098558	1.566512	4143.390961	0.008451	0.008147
RS	10	0.114283	1.282373	5400.562139	0.011015	0.010831
RS	11	0.131252	1.282373	5750.287142	0.011729	0.011859
RS	12	0.149565	1.035027	7563.833968	0.015428	0.016029
RS	13	0.169329	1.035027	8005.107207	0.016328	0.017279
RS	14	0.190658	1.003329	8723.234803	0.017793	0.018850
RS	15	0.213675	1.003329	9195.820288	0.018757	0.019802
RS	16	0.238516	1.122250	8662.897609	0.017670	0.018537
RS	17	0.265324	1.122250	9123.825057	0.018610	0.019342
RS	18	0.294254	1.259804	8556.493339	0.017453	0.017996
RS	19	0.325476	1.259804	9004.048280	0.018366	0.018758
RS	20	0.359171	1.314641	9067.093605	0.018494	0.018751
RS	21	0.395533	1.314641	9513.699632	0.019405	0.019510
RS	22	0.434775	1.250131	10465.398056	0.021346	0.021342
RS	23	0.477125	1.250131	10911.268278	0.022256	0.022170
RS	24	0.522829	1.100066	12858.340328	0.026227	0.026072
RS	25	0.572152	1.100066	13255.904945	0.027038	0.026892
RS	26	0.625381	0.945400	15777.021521	0.032180	0.032001
RS	27	0.682826	0.945400	16000.119076	0.032635	0.032499
RS	28	0.744819	0.828866	18326.587315	0.037381	0.037246
RS	29	0.811722	0.828866	18207.376314	0.037137	0.037060
RS	30	0.883923	0.754455	19653.457450	0.040087	0.040055
RS	31	0.961842	0.754455	19076.982013	0.038911	0.038952
RS	32	1.045931	0.713315	19355.900706	0.039480	0.039609
RS	33	1.136680	0.713315	18330.839069	0.037389	0.037614
RS	34	1.234615	0.695027	17600.114582	0.035899	0.036233
RS	35	1.340305	0.695027	16247.754596	0.033140	0.033578
RS	36	1.454366	0.694091	14833.349928	0.030255	0.030776
RS	37	1.577459	0.694091	13342.954519	0.027216	0.027797
RS	38	1.710301	0.711182	11574.049432	0.023608	0.024200
RS	39	1.853662	0.711182	10156.033425	0.020715	0.021293
RS	40	2.008376	0.747236	8389.652994	0.017112	0.017634
RS	41	2.175343	0.747236	7199.503081	0.014685	0.015145
RS	42	2.355532	0.796280	5737.397909	0.011703	0.012087
RS	43	2.549990	0.796280	4820.767202	0.009833	0.010154
RS	44	2.759848	0.844371	3774.066719	0.007698	0.007958
RS	45	2.986325	0.844371	3094.729372	0.006312	0.006526
RS	46	3.230737	0.875566	2407.354198	0.004910	0.005081
RS	47	3.494505	0.875566	1908.719798	0.003893	0.004032
RS	48	3.779160	0.882978	1466.548372	0.002991	0.003101
RS	49	4.086359	0.882978	1108.679633	0.002261	0.002346
RS	50	4.417885	0.874630	821.170666	0.001675	0.001737
RS	51	4.775665	0.874630	583.167189	0.001189	0.001233
RS	52	5.161778	0.864221	404.424577	0.000825	0.000854
RS	53	5.578469	0.864221	266.536005	0.000544	0.000562
RS	54	6.028158	0.857244	169.968651	0.000347	0.000358
RS	55	6.513459	0.857244	102.814644	0.000210	0.000216
RS	56	7.037192	0.857244	59.413148	0.000121	0.000125
RS	57	7.602400	0.857244	32.680424	0.000067	0.000069
RS	58	8.212368	0.844237	17.217858	0.000035	0.000036
RS	59	8.870641	0.844237	8.376449	0.000017	0.000018
RS	60	9.581044	0.844237	3.826831	0.000008	0.000008
RS	61	10.347704	0.844237	1.633698	0.000003	0.000003
RS	62	11.175079	0.844237	0.648253	0.000001	0.000001
RS	63	12.067974	0.844237	0.351425	0.000001	0.000001
PA	4+25*2+4+6 0.242157965 0.032930772 12.067974275 0.301536594 1.844714459 1.751091597 1.566512366 1.282372838 1.035027278 1.003329427 1.122249539 1.259803811 1.314641076 1.250131447 1.100065650 0.945400467 0.828865822 0.754454632 0.713314693 0.695027020 0.694091450 0.711181592 0.747235730 0.796279941 0.844370935 0.875565874 0.882977691 0.874629717 0.864220593 0.857243767 0.844236947
//
