# Supplementary material for: African bushpigs exhibit porous species boundaries and appeared in Madagascar concurrently with human arrival
Source: Nat Commun. 2024 Jan 3;15:172. doi: 10.1038/s41467-023-44105-1 (PMC10764920; doi:10.1038/s41467-023-44105-1)
Supplement: Supplementary file 9 — Source Data [file 41467_2023_44105_MOESM9_ESM.zip › sourceData/SuppFig3.admix.noMadagascar/pigsNomadagascarK2.corres]

NA	0.012535	-0.092554	-0.111794	-0.103584	-0.101088	-0.085705	-0.103855	-0.120850	-0.134870	-0.101980	-0.096448	-0.139378	-0.001250	0.004052	0.002828	0.000741	0.003137	-0.003754	-0.009418	0.000505	0.000656	0.000142	0.000676	-0.000486	-0.001557	0.000639	-0.002848	-0.001495	0.001167	0.004863	0.015287	0.794591
0.012535	NA	0.013460	0.019421	0.006478	0.007595	0.017178	0.007143	-0.031995	-0.035275	-0.029867	0.013032	-0.035469	-0.030063	0.035586	-0.012138	-0.019629	-0.004474	-0.073161	-0.069074	-0.042218	-0.047509	-0.040275	-0.044327	-0.037858	-0.040587	-0.044720	-0.040714	-0.043917	0.004893	0.050491	0.384700	0.013219
-0.092554	0.013460	NA	0.082019	0.060826	0.072163	0.136423	0.066567	-0.053064	-0.082405	-0.036176	0.231007	-0.091805	0.001383	0.005668	0.002516	0.005643	0.003999	-0.032120	-0.021383	0.002029	-0.001160	-0.001315	0.000126	-0.000414	0.000312	-0.000213	0.001212	-0.004046	0.006199	0.009224	0.013608	-0.136894
-0.111794	0.019421	0.082019	NA	0.114544	0.141850	0.097139	0.126344	-0.026134	-0.056692	-0.010515	0.082558	-0.063956	-0.000096	0.003373	0.000765	0.003774	0.001050	-0.027032	-0.017311	-0.000234	-0.002295	-0.002132	-0.000212	-0.001333	-0.001369	-0.001466	0.001355	-0.001322	0.004708	0.006541	0.011692	-0.166776
-0.103584	0.006478	0.060826	0.114544	NA	0.107679	0.087651	0.115407	-0.016600	-0.041896	0.000374	0.063105	-0.046653	0.002080	0.004776	0.001639	0.001843	0.003762	-0.020052	-0.010594	0.000069	-0.000234	0.000983	0.001338	0.002380	0.001639	0.002012	-0.000415	-0.003353	0.001567	0.003163	0.006018	-0.156258
-0.101088	0.007595	0.072163	0.141850	0.107679	NA	0.092831	0.115149	-0.029710	-0.055417	-0.010598	0.074922	-0.062775	0.001861	0.005767	0.002638	0.003775	0.003150	-0.019776	-0.012241	-0.000013	0.000286	0.002492	0.000881	0.001884	-0.000699	0.000799	0.000840	-0.004180	0.001319	0.005637	0.005166	-0.155598
-0.085705	0.017178	0.136423	0.097139	0.087651	0.092831	NA	0.088615	-0.048767	-0.073615	-0.026494	0.130429	-0.082549	0.001673	0.006094	0.004202	0.002878	0.004909	-0.033470	-0.023228	-0.000798	-0.000803	-0.000082	0.001467	-0.000333	-0.001044	0.000493	-0.000237	-0.004956	0.004227	0.010273	0.014803	-0.139873
-0.103855	0.007143	0.066567	0.126344	0.115407	0.115149	0.088615	NA	-0.022718	-0.045237	-0.007410	0.069447	-0.053784	0.001992	0.004864	0.002909	0.000520	0.002901	-0.020581	-0.012468	-0.000385	0.000745	0.000458	0.001414	0.001522	0.001230	0.000009	0.002351	-0.003234	0.002384	0.004196	0.007187	-0.157753
-0.120850	-0.031995	-0.053064	-0.026134	-0.016600	-0.029710	-0.048767	-0.022718	NA	0.220144	0.166610	-0.043485	0.221235	-0.001147	-0.013226	-0.005605	-0.005965	-0.010260	0.062404	0.051816	-0.000343	-0.000470	-0.002370	-0.003107	-0.001154	0.000180	-0.001286	-0.000560	0.011302	-0.010689	-0.019012	-0.032661	-0.157435
-0.134870	-0.035275	-0.082405	-0.056692	-0.041896	-0.055417	-0.073615	-0.045237	0.220144	NA	0.145472	-0.074081	0.437926	-0.004183	-0.014364	-0.007598	-0.008363	-0.009792	0.064091	0.051229	-0.000072	0.002363	-0.000493	-0.002486	0.001046	0.000372	-0.000852	-0.000955	0.006083	-0.008787	-0.019911	-0.035786	-0.171118
-0.101980	-0.029867	-0.036176	-0.010515	0.000374	-0.010598	-0.026494	-0.007410	0.166610	0.145472	NA	-0.026730	0.124835	0.001684	-0.016915	-0.008215	-0.005412	-0.007450	0.066078	0.053014	-0.000342	0.001565	0.002105	-0.002688	-0.000326	0.002022	-0.000710	-0.000861	0.010655	-0.008145	-0.021550	-0.033498	-0.136868
-0.096448	0.013032	0.231007	0.082558	0.063105	0.074922	0.130429	0.069447	-0.043485	-0.074081	-0.026730	NA	-0.092449	0.000737	0.005148	0.002580	0.004817	0.004078	-0.033100	-0.021304	0.001531	-0.001133	-0.001679	0.001342	-0.000630	-0.000927	-0.000669	0.003041	-0.004032	0.006801	0.010726	0.013541	-0.145880
-0.139378	-0.035469	-0.091805	-0.063956	-0.046653	-0.062775	-0.082549	-0.053784	0.221235	0.437926	0.124835	-0.092449	NA	-0.002453	-0.012462	-0.007622	-0.009340	-0.009576	0.056797	0.047637	-0.003387	0.000938	0.000250	-0.001303	-0.000459	0.001258	0.000904	-0.001908	0.007601	-0.009705	-0.018013	-0.034492	-0.166331
-0.001250	-0.030063	0.001383	-0.000096	0.002080	0.001861	0.001673	0.001992	-0.001147	-0.004183	0.001684	0.000737	-0.002453	NA	-0.006610	0.007979	0.061387	0.007552	0.014712	0.011372	-0.000786	-0.003308	-0.005493	0.000408	0.002348	0.001071	0.003095	-0.001938	0.005497	0.029353	-0.018442	-0.046613	-0.001147
0.004052	0.035586	0.005668	0.003373	0.004776	0.005767	0.006094	0.004864	-0.013226	-0.014364	-0.016915	0.005148	-0.012462	-0.006610	NA	0.038711	0.007532	0.038088	-0.051317	-0.039635	-0.027396	-0.030329	-0.027399	-0.020714	-0.012626	-0.022104	-0.013357	-0.026866	-0.034844	0.022848	0.113565	0.042585	0.003994
0.002828	-0.012138	0.002516	0.000765	0.001639	0.002638	0.004202	0.002909	-0.005605	-0.007598	-0.008215	0.002580	-0.007622	0.007979	0.038711	NA	0.029601	0.066810	-0.023800	-0.019821	-0.002943	-0.015240	-0.009150	-0.000467	0.003713	-0.006563	0.004656	0.002324	-0.018844	-0.007482	0.020870	-0.022198	0.001456
0.000741	-0.019629	0.005643	0.003774	0.001843	0.003775	0.002878	0.000520	-0.005965	-0.008363	-0.005412	0.004817	-0.009340	0.061387	0.007532	0.029601	NA	0.030052	-0.015506	-0.013227	0.007435	-0.006690	-0.004936	-0.005633	-0.005360	-0.004404	-0.006385	0.002408	-0.008020	0.018878	0.003219	-0.034202	0.000040
0.003137	-0.004474	0.003999	0.001050	0.003762	0.003150	0.004909	0.002901	-0.010260	-0.009792	-0.007450	0.004078	-0.009576	0.007552	0.038088	0.066810	0.030052	NA	-0.031794	-0.030009	-0.011817	-0.010769	-0.009940	0.000562	-0.002966	-0.001904	-0.004364	-0.006001	-0.019149	0.006322	0.029098	-0.014108	0.002272
-0.003754	-0.073161	-0.032120	-0.027032	-0.020052	-0.019776	-0.033470	-0.020581	0.062404	0.064091	0.066078	-0.033100	0.056797	0.014712	-0.051317	-0.023800	-0.015506	-0.031794	NA	0.226865	0.016649	0.014135	0.011526	0.005325	0.012322	0.016086	0.012284	0.006128	0.068922	-0.016002	-0.070648	-0.108234	-0.006195
-0.009418	-0.069074	-0.021383	-0.017311	-0.010594	-0.012241	-0.023228	-0.012468	0.051816	0.051229	0.053014	-0.021304	0.047637	0.011372	-0.039635	-0.019821	-0.013227	-0.030009	0.226865	NA	0.011069	0.007843	0.004694	-0.001097	0.006615	0.011228	0.007540	0.002052	0.057729	-0.011617	-0.058894	-0.096094	-0.015550
0.000505	-0.042218	0.002029	-0.000234	0.000069	-0.000013	-0.000798	-0.000385	-0.000343	-0.000072	-0.000342	0.001531	-0.003387	-0.000786	-0.027396	-0.002943	0.007435	-0.011817	0.016649	0.011069	NA	0.042027	0.033698	0.018115	0.025315	0.040719	0.022534	0.033734	0.014350	-0.009748	-0.031937	-0.064384	0.000821
0.000656	-0.047509	-0.001160	-0.002295	-0.000234	0.000286	-0.000803	0.000745	-0.000470	0.002363	0.001565	-0.001133	0.000938	-0.003308	-0.030329	-0.015240	-0.006690	-0.010769	0.014135	0.007843	0.042027	NA	0.096806	0.021219	0.023577	0.050302	0.016115	0.027911	0.005668	-0.018588	-0.037782	-0.062669	0.000147
0.000142	-0.040275	-0.001315	-0.002132	0.000983	0.002492	-0.000082	0.000458	-0.002370	-0.000493	0.002105	-0.001679	0.000250	-0.005493	-0.027399	-0.009150	-0.004936	-0.009940	0.011526	0.004694	0.033698	0.096806	NA	0.016310	0.018288	0.037422	0.019108	0.020606	0.007096	-0.016523	-0.032431	-0.054065	0.000670
0.000676	-0.044327	0.000126	-0.000212	0.001338	0.000881	0.001467	0.001414	-0.003107	-0.002486	-0.002688	0.001342	-0.001303	0.000408	-0.020714	-0.000467	-0.005633	0.000562	0.005325	-0.001097	0.018115	0.021219	0.016310	NA	0.031230	0.021342	0.098120	0.044217	0.001185	-0.016899	-0.032964	-0.058168	0.000330
-0.000486	-0.037858	-0.000414	-0.001333	0.002380	0.001884	-0.000333	0.001522	-0.001154	0.001046	-0.000326	-0.000630	-0.000459	0.002348	-0.012626	0.003713	-0.005360	-0.002966	0.012322	0.006615	0.025315	0.023577	0.018288	0.031230	NA	0.024678	0.030873	0.060644	-0.001144	-0.018592	-0.032679	-0.058563	-0.000511
-0.001557	-0.040587	0.000312	-0.001369	0.001639	-0.000699	-0.001044	0.001230	0.000180	0.000372	0.002022	-0.000927	0.001258	0.001071	-0.022104	-0.006563	-0.004404	-0.001904	0.016086	0.011228	0.040719	0.050302	0.037422	0.021342	0.024678	NA	0.021597	0.021793	0.019691	-0.013778	-0.036509	-0.055127	-0.000801
0.000639	-0.044720	-0.000213	-0.001466	0.002012	0.000799	0.000493	0.000009	-0.001286	-0.000852	-0.000710	-0.000669	0.000904	0.003095	-0.013357	0.004656	-0.006385	-0.004364	0.012284	0.007540	0.022534	0.016115	0.019108	0.098120	0.030873	0.021597	NA	0.045300	-0.003993	-0.021667	-0.032969	-0.059554	0.000346
-0.002848	-0.040714	0.001212	0.001355	-0.000415	0.000840	-0.000237	0.002351	-0.000560	-0.000955	-0.000861	0.003041	-0.001908	-0.001938	-0.026866	0.002324	0.002408	-0.006001	0.006128	0.002052	0.033734	0.027911	0.020606	0.044217	0.060644	0.021793	0.045300	NA	0.002041	-0.013855	-0.033227	-0.063059	-0.000965
-0.001495	-0.043917	-0.004046	-0.001322	-0.003353	-0.004180	-0.004956	-0.003234	0.011302	0.006083	0.010655	-0.004032	0.007601	0.005497	-0.034844	-0.018844	-0.008020	-0.019149	0.068922	0.057729	0.014350	0.005668	0.007096	0.001185	-0.001144	0.019691	-0.003993	0.002041	NA	-0.001389	-0.035087	-0.066683	-0.001746
0.001167	0.004893	0.006199	0.004708	0.001567	0.001319	0.004227	0.002384	-0.010689	-0.008787	-0.008145	0.006801	-0.009705	0.029353	0.022848	-0.007482	0.018878	0.006322	-0.016002	-0.011617	-0.009748	-0.018588	-0.016523	-0.016899	-0.018592	-0.013778	-0.021667	-0.013855	-0.001389	NA	0.037238	-0.006521	0.001760
0.004863	0.050491	0.009224	0.006541	0.003163	0.005637	0.010273	0.004196	-0.019012	-0.019911	-0.021550	0.010726	-0.018013	-0.018442	0.113565	0.020870	0.003219	0.029098	-0.070648	-0.058894	-0.031937	-0.037782	-0.032431	-0.032964	-0.032679	-0.036509	-0.032969	-0.033227	-0.035087	0.037238	NA	0.065695	0.004915
0.015287	0.384700	0.013608	0.011692	0.006018	0.005166	0.014803	0.007187	-0.032661	-0.035786	-0.033498	0.013541	-0.034492	-0.046613	0.042585	-0.022198	-0.034202	-0.014108	-0.108234	-0.096094	-0.064384	-0.062669	-0.054065	-0.058168	-0.058563	-0.055127	-0.059554	-0.063059	-0.066683	-0.006521	0.065695	NA	0.015971
0.794591	0.013219	-0.136894	-0.166776	-0.156258	-0.155598	-0.139873	-0.157753	-0.157435	-0.171118	-0.136868	-0.145880	-0.166331	-0.001147	0.003994	0.001456	0.000040	0.002272	-0.006195	-0.015550	0.000821	0.000147	0.000670	0.000330	-0.000511	-0.000801	0.000346	-0.000965	-0.001746	0.001760	0.004915	0.015971	NA
