# Supplementary material for: African bushpigs exhibit porous species boundaries and appeared in Madagascar concurrently with human arrival
Source: Nat Commun. 2024 Jan 3;15:172. doi: 10.1038/s41467-023-44105-1 (PMC10764920; doi:10.1038/s41467-023-44105-1)
Supplement: Supplementary file 9 — Source Data [file 41467_2023_44105_MOESM9_ESM.zip › sourceData/SuppFig3.admix.noMadagascar/202304_54unrelatedInd_NGSadmix_minMaf005.2.3.qopt_conv]

0.99999999900000002828 0.00000000100000000000 
0.00000000100000000000 0.99999999900000002828 
0.99999999900000002828 0.00000000100000000000 
0.99999999900000002828 0.00000000100000000000 
0.99999999900000002828 0.00000000100000000000 
0.99999999900000002828 0.00000000100000000000 
0.99999999900000002828 0.00000000100000000000 
0.99999999900000002828 0.00000000100000000000 
0.89392412800768561443 0.10607587199231437169 
0.90814268524177998998 0.09185731475822003778 
0.86691902723014069299 0.13308097276985930701 
0.99999999900000002828 0.00000000100000000000 
0.92491283143938485267 0.07508716856061516121 
0.00000000100000000000 0.99999999900000002828 
0.00000000100000000000 0.99999999900000002828 
0.00000000100000000000 0.99999999900000002828 
0.00000000100000000000 0.99999999900000002828 
0.00000000100000000000 0.99999999900000002828 
0.04602469601020624246 0.95397530398979368815 
0.13750370036506256999 0.86249629963493734675 
0.00000000100000000000 0.99999999900000002828 
0.00000000100000000000 0.99999999900000002828 
0.00000000100000000000 0.99999999900000002828 
0.00000000100000000000 0.99999999900000002828 
0.00000000100000000000 0.99999999900000002828 
0.00000000100000000000 0.99999999900000002828 
0.00000000100000000000 0.99999999900000002828 
0.00000000100000000000 0.99999999900000002828 
0.00000000100000000000 0.99999999900000002828 
0.00000000100000000000 0.99999999900000002828 
0.00000000100000000000 0.99999999900000002828 
0.00000000100000000000 0.99999999900000002828 
0.99999999900000002828 0.00000000100000000000 
