# Supplementary material for: African bushpigs exhibit porous species boundaries and appeared in Madagascar concurrently with human arrival
Source: Nat Commun. 2024 Jan 3;15:172. doi: 10.1038/s41467-023-44105-1 (PMC10764920; doi:10.1038/s41467-023-44105-1)
Supplement: Supplementary file 9 — Source Data [file 41467_2023_44105_MOESM9_ESM.zip › sourceData/Fig1d.SuppFig4_NGSadmix.evalAdmix/202305_54unrelatedInd_K7.30.corres]

NA	-0.000317	-0.001091	-0.000148	-0.001934	0.000141	0.000768	-0.000194	-0.000604	-0.001763	-0.000943	-0.000309	-0.000530	0.000996	0.001713	0.000229	-0.001749	0.001465	0.000308	0.002775	-0.001487	0.001115	0.001184	-0.002629	0.000454	0.001871	0.002609	-0.000357	0.001578	0.000940	-0.000655	0.000567	-0.002866	-0.000999	-0.000318	0.000539	0.002446	0.001099	0.001545	-0.000124	0.000339	-0.000502	0.000863	-0.000783	0.000601	-0.000009	-0.001171	0.000612	-0.002910	-0.000167
-0.000317	NA	-0.000593	0.000780	-0.000344	0.000379	0.000066	0.000236	-0.000385	0.001334	-0.000915	0.000301	-0.001155	-0.001136	0.000330	-0.000219	-0.000158	-0.000855	0.000492	0.001171	0.000513	-0.001097	0.001128	-0.001881	0.005750	-0.001069	0.000205	0.000819	-0.001644	-0.001144	0.000098	0.001264	-0.002149	-0.000314	-0.000217	-0.003675	-0.003825	-0.001613	-0.001723	0.002901	-0.005956	0.004823	0.002309	0.000862	-0.000650	0.005138	-0.001115	-0.001491	0.005142	0.006249
-0.001091	-0.000593	NA	0.035159	0.050904	0.034177	-0.004342	-0.033320	-0.014181	-0.020232	-0.007688	0.002712	0.014938	-0.004317	-0.015030	-0.024369	-0.000842	-0.017224	-0.031314	0.002618	0.011937	0.010052	0.002989	0.002107	-0.001752	-0.001799	-0.000556	-0.000214	0.001072	-0.004643	0.000261	0.004600	0.000877	-0.000544	-0.000060	0.000892	0.001593	-0.000972	-0.000503	-0.000224	0.000535	0.000968	-0.000662	-0.001768	-0.000255	0.000029	0.000483	-0.000071	0.000002	-0.000317
-0.000148	0.000780	0.035159	NA	0.059643	0.029752	-0.022012	-0.030505	-0.022437	0.014721	-0.027898	-0.008651	0.024103	0.012540	-0.031195	-0.008302	-0.014696	-0.000040	-0.040679	-0.008828	0.015039	0.008240	0.007728	-0.000876	-0.002328	-0.000091	-0.002705	0.000224	0.001125	-0.000065	-0.000257	0.001299	0.004439	-0.001147	0.000708	-0.002071	-0.000502	0.000220	-0.000482	0.000267	-0.000391	-0.000962	0.000336	0.000335	-0.000303	-0.000395	-0.000271	0.000244	0.000084	0.000154
-0.001934	-0.000344	0.050904	0.059643	NA	0.031468	0.001753	-0.027284	-0.015632	-0.011025	-0.004638	0.005709	-0.001441	-0.019033	-0.033092	-0.036896	0.026870	-0.010780	-0.019115	0.005581	-0.002246	-0.006553	0.000843	-0.003444	-0.000892	0.001834	0.003668	0.000082	0.000300	-0.001923	0.003391	0.000540	-0.000891	-0.001840	-0.000028	0.000971	-0.000207	-0.000290	0.000179	-0.000314	0.000517	-0.001684	0.001126	0.000638	0.000013	0.001415	-0.000888	0.000117	0.000155	-0.000963
0.000141	0.000379	0.034177	0.029752	0.031468	NA	-0.008294	-0.025040	-0.036611	-0.001659	-0.005251	-0.001442	0.040621	0.011045	-0.039257	-0.002149	0.002043	-0.011553	-0.045209	-0.015649	0.024529	0.022758	-0.017774	0.000888	0.002975	-0.000641	0.002028	0.001475	-0.000065	0.003167	-0.001380	-0.001922	-0.006346	0.000156	0.000022	-0.000489	-0.001398	0.001187	-0.000401	-0.001117	0.000717	0.000238	0.000642	-0.000287	-0.000896	0.001301	0.000533	0.000359	-0.000029	0.000189
0.000768	0.000066	-0.004342	-0.022012	0.001753	-0.008294	NA	0.019737	0.029423	0.004979	0.001656	0.025587	-0.002256	-0.029747	0.006844	0.000609	0.007539	0.011049	0.024444	-0.004397	-0.004307	-0.017090	-0.007968	0.001122	-0.003155	0.002187	-0.000507	-0.000655	0.000433	-0.001351	-0.001812	0.004169	0.000618	-0.001533	0.000565	-0.000029	0.000493	-0.000350	0.000905	0.000737	-0.000524	-0.001486	-0.000428	0.000246	0.000634	0.000163	0.001252	0.000448	-0.000248	-0.000813
-0.000194	0.000236	-0.033320	-0.030505	-0.027284	-0.025040	0.019737	NA	0.072833	0.011778	0.098988	-0.005680	-0.027709	0.000555	0.056016	-0.027991	-0.036126	0.036083	0.075259	-0.050018	-0.007893	-0.025021	-0.032616	0.004497	0.000292	0.000125	-0.001012	-0.002480	-0.002096	0.004047	0.001233	-0.004586	0.000087	-0.000280	-0.000222	-0.000141	0.000496	0.000694	0.000304	-0.000196	0.000012	-0.000183	0.000080	0.000718	0.000393	-0.000582	0.000425	0.001301	-0.000066	0.000698
-0.000604	-0.000385	-0.014181	-0.022437	-0.015632	-0.036611	0.029423	0.072833	NA	0.009290	-0.004498	-0.013446	-0.014449	-0.031900	0.000823	0.067103	-0.020895	0.008725	0.112549	-0.015465	-0.028195	-0.045798	-0.003434	0.003183	-0.002512	0.001231	-0.001228	-0.000253	0.001265	-0.005931	-0.002858	0.007511	-0.001742	0.000531	0.000227	0.000132	-0.000205	0.000843	0.000441	0.000540	-0.000662	0.000851	-0.000230	-0.000289	0.000165	0.000288	-0.001094	-0.000079	-0.000338	0.000600
-0.001763	0.001334	-0.020232	0.014721	-0.011025	-0.001659	0.004979	0.011778	0.009290	NA	0.000229	-0.018889	0.015350	-0.006542	0.006640	-0.013713	0.018295	-0.015574	-0.002359	0.008351	0.008366	0.013505	0.000752	-0.004810	0.000412	0.000142	0.001260	0.000622	0.002432	-0.002828	-0.001422	0.002621	0.000482	0.001391	-0.001329	0.000624	0.000736	0.000330	0.000330	0.000673	-0.000210	0.000092	0.000429	0.001026	0.000029	0.000374	0.000455	-0.000038	-0.000621	-0.000860
-0.000943	-0.000915	-0.007688	-0.027898	-0.004638	-0.005251	0.001656	0.098988	-0.004498	0.000229	NA	0.005002	-0.032069	0.024649	-0.001160	0.009211	-0.047007	0.007623	0.039570	-0.039329	0.006889	-0.008072	-0.000336	0.000447	-0.000776	-0.000910	-0.001563	0.000296	0.000247	0.004067	-0.001054	-0.003230	0.002018	0.000368	-0.000313	0.000377	0.000204	-0.001038	0.001549	-0.000014	0.000303	-0.000212	-0.001069	0.000782	0.000254	0.000519	-0.000308	0.000324	-0.000041	-0.000041
-0.000309	0.000301	0.002712	-0.008651	0.005709	-0.001442	0.025587	-0.005680	-0.013446	-0.018889	0.005002	NA	0.001041	0.010808	-0.015100	-0.004323	0.000238	0.002200	-0.020349	0.005448	-0.022782	-0.010149	0.089054	-0.001542	-0.000759	-0.000131	0.001045	0.001910	0.000806	-0.002212	0.001760	-0.001590	-0.000993	0.002429	-0.000738	0.002015	0.000226	-0.000712	-0.000683	0.000981	-0.001301	-0.000031	0.000621	0.000173	0.000499	-0.000465	0.001295	0.000259	-0.001055	0.000299
-0.000530	-0.001155	0.014938	0.024103	-0.001441	0.040621	-0.002256	-0.027709	-0.014449	0.015350	-0.032069	0.001041	NA	0.029426	-0.016779	-0.007457	0.003489	-0.019088	-0.040804	0.019132	-0.009929	0.026559	0.006448	-0.000001	-0.002631	0.002058	0.001555	0.000135	0.000911	-0.004971	-0.000062	0.001772	-0.001636	0.003298	0.000151	-0.000011	-0.000721	-0.000591	-0.000492	0.000172	-0.000416	0.000298	0.000777	0.000110	0.000194	0.001541	-0.000641	0.000674	-0.000841	0.000601
0.000996	-0.001136	-0.004317	0.012540	-0.019033	0.011045	-0.029747	0.000555	-0.031900	-0.006542	0.024649	0.010808	0.029426	NA	-0.020990	-0.016861	0.007535	-0.007930	-0.009887	0.001099	0.008814	0.037178	0.006721	0.001005	0.000457	-0.000713	-0.000602	0.001149	-0.003794	0.005389	0.001015	-0.003203	0.002104	-0.003041	-0.000318	0.000114	-0.000558	0.000752	-0.000637	0.000546	-0.000589	0.000388	-0.001077	-0.000130	-0.000096	-0.001471	0.000127	-0.000196	-0.000062	0.000900
0.001713	0.000330	-0.015030	-0.031195	-0.033092	-0.039257	0.006844	0.056016	0.000823	0.006640	-0.001160	-0.015100	-0.016779	-0.020990	NA	0.116637	-0.028661	0.052731	0.061977	-0.030510	0.001550	-0.029258	-0.020383	-0.000671	-0.000156	0.000514	-0.001099	-0.001012	-0.000978	0.004895	-0.000481	-0.003585	0.003186	-0.000654	0.000378	-0.000502	0.000967	-0.000511	-0.000080	0.000288	-0.000225	-0.000519	0.000817	0.001272	0.000295	0.000186	0.000302	-0.001006	-0.000583	-0.000338
0.000229	-0.000219	-0.024369	-0.008302	-0.036896	-0.002149	0.000609	-0.027991	0.067103	-0.013713	0.009211	-0.004323	-0.007457	-0.016861	0.116637	NA	-0.031891	0.045034	0.003767	-0.023942	0.009215	-0.017353	-0.007391	0.002244	0.000257	-0.002086	-0.003747	0.001484	-0.000598	0.003739	-0.002143	-0.003442	0.001863	0.001997	0.001083	0.000713	0.000630	-0.000311	0.000161	-0.001978	0.001869	-0.000706	0.000276	-0.001475	-0.000818	-0.001737	0.000831	-0.000672	0.000298	0.000719
-0.001749	-0.000158	-0.000842	-0.014696	0.026870	0.002043	0.007539	-0.036126	-0.020895	0.018295	-0.047007	0.000238	0.003489	0.007535	-0.028661	-0.031891	NA	-0.015261	-0.036415	0.131511	0.010622	0.038910	-0.003787	-0.001851	-0.000829	-0.000483	-0.001142	0.001379	-0.000540	-0.001621	0.001238	0.001584	0.003386	-0.001266	-0.000422	0.000894	-0.000706	-0.000764	-0.000769	-0.000164	0.000338	0.000892	0.000448	-0.000928	0.000374	0.000872	0.000213	-0.000757	0.000984	-0.000037
0.001465	-0.000855	-0.017224	-0.000040	-0.010780	-0.011553	0.011049	0.036083	0.008725	-0.015574	0.007623	0.002200	-0.019088	-0.007930	0.052731	0.045034	-0.015261	NA	0.041852	-0.015181	-0.026133	-0.012632	-0.014075	-0.002499	0.001825	0.000181	-0.000788	-0.000889	0.002831	0.003568	0.000082	-0.005312	-0.000430	0.002147	0.000085	-0.000093	0.000310	0.001001	-0.000167	0.001206	-0.001311	-0.000487	-0.000171	-0.000329	0.000464	-0.000758	-0.000349	0.000693	0.000870	-0.000116
0.000308	0.000492	-0.031314	-0.040679	-0.019115	-0.045209	0.024444	0.075259	0.112549	-0.002359	0.039570	-0.020349	-0.040804	-0.009887	0.061977	0.003767	-0.036415	0.041852	NA	-0.037333	-0.016091	-0.016516	-0.021733	-0.002710	0.001480	0.000624	-0.001894	-0.000806	0.001082	0.007010	-0.000746	-0.007120	0.002234	0.001355	0.000073	-0.000873	-0.000527	0.001698	0.000613	-0.000665	0.000677	0.000076	-0.000963	-0.000195	-0.000192	-0.000388	-0.000548	-0.000919	0.000800	-0.000220
0.002775	0.001171	0.002618	-0.008828	0.005581	-0.015649	-0.004397	-0.050018	-0.015465	0.008351	-0.039329	0.005448	0.019132	0.001099	-0.030510	-0.023942	0.131511	-0.015181	-0.037333	NA	-0.008672	0.031201	0.021498	0.001350	-0.001304	0.000115	0.001902	0.000077	-0.001728	-0.009215	0.001750	0.005482	-0.000425	0.001847	-0.000217	-0.000002	0.000387	-0.001847	0.000080	0.000676	-0.000962	-0.000281	0.000795	-0.000711	-0.000412	0.000725	0.000335	0.001143	-0.000426	0.000381
-0.001487	0.000513	0.011937	0.015039	-0.002246	0.024529	-0.004307	-0.007893	-0.028195	0.008366	0.006889	-0.022782	-0.009929	0.008814	0.001550	0.009215	0.010622	-0.026133	-0.016091	-0.008672	NA	0.017382	-0.005896	-0.000514	0.001914	0.001992	0.000646	-0.000061	0.001104	0.004196	0.001215	-0.002147	-0.004651	-0.003167	0.000446	0.000039	0.000915	-0.000748	0.000489	-0.000634	0.001219	-0.000344	0.000120	0.002176	-0.000201	-0.000106	-0.000953	-0.001005	0.000022	-0.001071
0.001115	-0.001097	0.010052	0.008240	-0.006553	0.022758	-0.017090	-0.025021	-0.045798	0.013505	-0.008072	-0.010149	0.026559	0.037178	-0.029258	-0.017353	0.038910	-0.012632	-0.016516	0.031201	0.017382	NA	-0.004951	0.002533	0.001514	-0.001161	0.003223	-0.000279	-0.000320	0.003432	-0.000850	-0.001534	-0.005374	-0.001070	-0.000088	-0.000585	-0.000023	-0.001048	0.000723	0.000405	0.000050	0.000312	0.000694	0.000756	0.001642	0.000560	0.000769	-0.000106	-0.000475	-0.001775
0.001184	0.001128	0.002989	0.007728	0.000843	-0.017774	-0.007968	-0.032616	-0.003434	0.000752	-0.000336	0.089054	0.006448	0.006721	-0.020383	-0.007391	-0.003787	-0.014075	-0.021733	0.021498	-0.005896	-0.004951	NA	-0.000268	0.005193	-0.002481	0.001565	-0.002152	-0.003146	-0.008529	0.000856	0.007776	0.000886	-0.000599	-0.000072	-0.001590	-0.001823	0.002114	-0.001261	-0.000873	0.000132	0.002478	-0.002288	-0.001754	-0.001383	-0.001887	-0.001655	-0.000566	0.001282	0.001772
-0.002629	-0.001881	0.002107	-0.000876	-0.003444	0.000888	0.001122	0.004497	0.003183	-0.004810	0.000447	-0.001542	-0.000001	0.001005	-0.000671	0.002244	-0.001851	-0.002499	-0.002710	0.001350	-0.000514	0.002533	-0.000268	NA	-0.038024	-0.042743	-0.039422	0.025582	-0.042470	0.002361	0.000165	0.000379	0.121836	-0.003071	-0.000014	-0.000244	-0.000337	0.002082	0.000190	-0.002831	0.002468	0.001455	-0.000850	-0.001463	-0.001189	-0.001127	0.000289	-0.000611	-0.000530	-0.000199
0.000454	0.005750	-0.001752	-0.002328	-0.000892	0.002975	-0.003155	0.000292	-0.002512	0.000412	-0.000776	-0.000759	-0.002631	0.000457	-0.000156	0.000257	-0.000829	0.001825	0.001480	-0.001304	0.001914	0.001514	0.005193	-0.038024	NA	0.031242	0.053785	-0.009805	0.039644	0.001624	-0.000907	-0.001788	-0.046491	0.001175	-0.000744	-0.002037	-0.001070	0.001488	-0.002036	0.000175	-0.000986	0.000614	-0.000651	-0.001208	-0.000087	-0.000848	-0.000220	-0.000598	0.001606	0.003698
0.001871	-0.001069	-0.001799	-0.000091	0.001834	-0.000641	0.002187	0.000125	0.001231	0.000142	-0.000910	-0.000131	0.002058	-0.000713	0.000514	-0.002086	-0.000483	0.000181	0.000624	0.000115	0.001992	-0.001161	-0.002481	-0.042743	0.031242	NA	0.032498	-0.000250	0.044473	-0.002194	-0.001119	-0.000908	-0.045339	0.004408	0.000474	0.001008	-0.000745	-0.001494	0.000849	0.001745	-0.000978	-0.000254	0.000317	0.001264	0.000472	0.002131	0.001843	0.001987	-0.001897	-0.000954
0.002609	0.000205	-0.000556	-0.002705	0.003668	0.002028	-0.000507	-0.001012	-0.001228	0.001260	-0.001563	0.001045	0.001555	-0.000602	-0.001099	-0.003747	-0.001142	-0.000788	-0.001894	0.001902	0.000646	0.003223	0.001565	-0.039422	0.053785	0.032498	NA	-0.005702	0.033399	-0.001368	-0.000696	0.001675	-0.044509	0.000222	0.000115	0.001875	0.000265	0.000365	-0.000123	0.003459	-0.002722	-0.000595	0.000799	0.002901	-0.000556	0.001347	-0.000932	0.000533	-0.000598	-0.001929
-0.000357	0.000819	-0.000214	0.000224	0.000082	0.001475	-0.000655	-0.002480	-0.000253	0.000622	0.000296	0.001910	0.000135	0.001149	-0.001012	0.001484	0.001379	-0.000889	-0.000806	0.000077	-0.000061	-0.000279	-0.002152	0.025582	-0.009805	-0.000250	-0.005702	NA	-0.005194	-0.002328	0.000401	0.003032	0.012942	-0.001350	0.000641	-0.000117	0.001613	-0.000809	0.001300	-0.001445	0.001711	-0.001476	-0.000085	0.000217	0.000754	-0.000779	-0.000979	0.000496	-0.001729	-0.000232
0.001578	-0.001644	0.001072	0.001125	0.000300	-0.000065	0.000433	-0.002096	0.001265	0.002432	0.000247	0.000806	0.000911	-0.003794	-0.000978	-0.000598	-0.000540	0.002831	0.001082	-0.001728	0.001104	-0.000320	-0.003146	-0.042470	0.039644	0.044473	0.033399	-0.005194	NA	-0.002042	0.003159	-0.003352	-0.045460	0.002891	0.000520	0.000755	0.000721	-0.003171	-0.000239	0.002674	-0.002827	-0.000944	0.001524	0.000759	0.000517	0.001204	0.001445	-0.000164	0.001483	-0.000604
0.000940	-0.001144	-0.004643	-0.000065	-0.001923	0.003167	-0.001351	0.004047	-0.005931	-0.002828	0.004067	-0.002212	-0.004971	0.005389	0.004895	0.003739	-0.001621	0.003568	0.007010	-0.009215	0.004196	0.003432	-0.008529	0.002361	0.001624	-0.002194	-0.001368	-0.002328	-0.002042	NA	-0.011471	0.034537	0.003188	-0.029423	0.000760	0.001235	0.002319	0.001763	-0.001181	-0.000397	-0.000041	0.001045	-0.001930	-0.002832	-0.000754	-0.001062	-0.001004	-0.001121	0.000904	0.003080
-0.000655	0.000098	0.000261	-0.000257	0.003391	-0.001380	-0.001812	0.001233	-0.002858	-0.001422	-0.001054	0.001760	-0.000062	0.001015	-0.000481	-0.002143	0.001238	0.000082	-0.000746	0.001750	0.001215	-0.000850	0.000856	0.000165	-0.000907	-0.001119	-0.000696	0.000401	0.003159	-0.011471	NA	-0.133275	-0.000899	0.210012	-0.003239	0.000456	0.000022	-0.000897	-0.000327	0.000263	0.001122	0.001832	0.001778	-0.000409	0.000046	0.001903	-0.000509	-0.000355	0.000537	-0.004156
0.000567	0.001264	0.004600	0.001299	0.000540	-0.001922	0.004169	-0.004586	0.007511	0.002621	-0.003230	-0.001590	0.001772	-0.003203	-0.003585	-0.003442	0.001584	-0.005312	-0.007120	0.005482	-0.002147	-0.001534	0.007776	0.000379	-0.001788	-0.000908	0.001675	0.003032	-0.003352	0.034537	-0.133275	NA	0.000929	-0.077368	0.002550	-0.003433	-0.001662	0.001202	0.002172	0.001826	-0.002150	-0.000269	0.000247	0.002406	-0.000736	-0.000818	0.000564	-0.000755	-0.000731	0.000370
-0.002866	-0.002149	0.000877	0.004439	-0.000891	-0.006346	0.000618	0.000087	-0.001742	0.000482	0.002018	-0.000993	-0.001636	0.002104	0.003186	0.001863	0.003386	-0.000430	0.002234	-0.000425	-0.004651	-0.005374	0.000886	0.121836	-0.046491	-0.045339	-0.044509	0.012942	-0.045460	0.003188	-0.000899	0.000929	NA	-0.003538	-0.000854	-0.000940	-0.000326	0.001063	0.000155	-0.003053	0.002769	0.000892	-0.000810	-0.001958	0.000212	-0.001527	-0.001318	-0.001369	0.001455	-0.000041
-0.000999	-0.000314	-0.000544	-0.001147	-0.001840	0.000156	-0.001533	-0.000280	0.000531	0.001391	0.000368	0.002429	0.003298	-0.003041	-0.000654	0.001997	-0.001266	0.002147	0.001355	0.001847	-0.003167	-0.001070	-0.000599	-0.003071	0.001175	0.004408	0.000222	-0.001350	0.002891	-0.029423	0.210012	-0.077368	-0.003538	NA	-0.000561	0.002129	-0.000591	-0.002347	-0.000890	-0.001891	0.001389	-0.002557	0.000046	0.000664	0.001578	0.000213	0.000910	0.002372	-0.000643	0.000333
-0.000318	-0.000217	-0.000060	0.000708	-0.000028	0.000022	0.000565	-0.000222	0.000227	-0.001329	-0.000313	-0.000738	0.000151	-0.000318	0.000378	0.001083	-0.000422	0.000085	0.000073	-0.000217	0.000446	-0.000088	-0.000072	-0.000014	-0.000744	0.000474	0.000115	0.000641	0.000520	0.000760	-0.003239	0.002550	-0.000854	-0.000561	NA	-0.003229	0.003386	0.055801	0.003643	0.001086	-0.001430	-0.010508	-0.014193	-0.015135	-0.010791	-0.006837	-0.007266	-0.006609	-0.013219	-0.000439
0.000539	-0.003675	0.000892	-0.002071	0.000971	-0.000489	-0.000029	-0.000141	0.000132	0.000624	0.000377	0.002015	-0.000011	0.000114	-0.000502	0.000713	0.000894	-0.000093	-0.000873	-0.000002	0.000039	-0.000585	-0.001590	-0.000244	-0.002037	0.001008	0.001875	-0.000117	0.000755	0.001235	0.000456	-0.003433	-0.000940	0.002129	-0.003229	NA	0.037423	0.006623	0.036132	-0.003506	0.006434	-0.025905	-0.028328	-0.026263	-0.019696	-0.011042	-0.020009	-0.011668	-0.026989	-0.017642
0.002446	-0.003825	0.001593	-0.000502	-0.000207	-0.001398	0.000493	0.000496	-0.000205	0.000736	0.000204	0.000226	-0.000721	-0.000558	0.000967	0.000630	-0.000706	0.000310	-0.000527	0.000387	0.000915	-0.000023	-0.001823	-0.000337	-0.001070	-0.000745	0.000265	0.001613	0.000721	0.002319	0.000022	-0.001662	-0.000326	-0.000591	0.003386	0.037423	NA	0.022013	0.061234	-0.001307	0.004037	-0.012767	-0.026227	-0.018569	-0.011291	-0.005058	-0.015003	-0.004645	-0.008459	-0.015507
0.001099	-0.001613	-0.000972	0.000220	-0.000290	0.001187	-0.000350	0.000694	0.000843	0.000330	-0.001038	-0.000712	-0.000591	0.000752	-0.000511	-0.000311	-0.000764	0.001001	0.001698	-0.001847	-0.000748	-0.001048	0.002114	0.002082	0.001488	-0.001494	0.000365	-0.000809	-0.003171	0.001763	-0.000897	0.001202	0.001063	-0.002347	0.055801	0.006623	0.022013	NA	0.022880	-0.002223	0.003517	-0.003506	-0.019258	-0.016110	-0.018924	-0.016964	-0.014617	-0.018735	-0.010514	-0.007471
0.001545	-0.001723	-0.000503	-0.000482	0.000179	-0.000401	0.000905	0.000304	0.000441	0.000330	0.001549	-0.000683	-0.000492	-0.000637	-0.000080	0.000161	-0.000769	-0.000167	0.000613	0.000080	0.000489	0.000723	-0.001261	0.000190	-0.002036	0.000849	-0.000123	0.001300	-0.000239	-0.001181	-0.000327	0.002172	0.000155	-0.000890	0.003643	0.036132	0.061234	0.022880	NA	0.000625	0.002046	-0.021324	-0.019995	-0.018588	-0.009372	-0.011495	-0.009052	-0.013623	-0.016553	-0.012675
-0.000124	0.002901	-0.000224	0.000267	-0.000314	-0.001117	0.000737	-0.000196	0.000540	0.000673	-0.000014	0.000981	0.000172	0.000546	0.000288	-0.001978	-0.000164	0.001206	-0.000665	0.000676	-0.000634	0.000405	-0.000873	-0.002831	0.000175	0.001745	0.003459	-0.001445	0.002674	-0.000397	0.000263	0.001826	-0.003053	-0.001891	0.001086	-0.003506	-0.001307	-0.002223	0.000625	NA	-0.065216	-0.000652	0.002832	0.001945	0.001792	0.002892	-0.001053	0.002931	-0.000116	0.020029
0.000339	-0.005956	0.000535	-0.000391	0.000517	0.000717	-0.000524	0.000012	-0.000662	-0.000210	0.000303	-0.001301	-0.000416	-0.000589	-0.000225	0.001869	0.000338	-0.001311	0.000677	-0.000962	0.001219	0.000050	0.000132	0.002468	-0.000986	-0.000978	-0.002722	0.001711	-0.002827	-0.000041	0.001122	-0.002150	0.002769	0.001389	-0.001430	0.006434	0.004037	0.003517	0.002046	-0.065216	NA	-0.002608	-0.004378	-0.003983	-0.003005	-0.003728	-0.004024	-0.003854	-0.001534	0.017151
-0.000502	0.004823	0.000968	-0.000962	-0.001684	0.000238	-0.001486	-0.000183	0.000851	0.000092	-0.000212	-0.000031	0.000298	0.000388	-0.000519	-0.000706	0.000892	-0.000487	0.000076	-0.000281	-0.000344	0.000312	0.002478	0.001455	0.000614	-0.000254	-0.000595	-0.001476	-0.000944	0.001045	0.001832	-0.000269	0.000892	-0.002557	-0.010508	-0.025905	-0.012767	-0.003506	-0.021324	-0.000652	-0.002608	NA	0.026018	0.019608	0.001095	0.010391	0.027924	0.006711	0.017159	0.006320
0.000863	0.002309	-0.000662	0.000336	0.001126	0.000642	-0.000428	0.000080	-0.000230	0.000429	-0.001069	0.000621	0.000777	-0.001077	0.000817	0.000276	0.000448	-0.000171	-0.000963	0.000795	0.000120	0.000694	-0.002288	-0.000850	-0.000651	0.000317	0.000799	-0.000085	0.001524	-0.001930	0.001778	0.000247	-0.000810	0.000046	-0.014193	-0.028328	-0.026227	-0.019258	-0.019995	0.002832	-0.004378	0.026018	NA	0.083700	0.003718	0.008061	0.036586	-0.000212	0.010528	-0.003219
-0.000783	0.000862	-0.001768	0.000335	0.000638	-0.000287	0.000246	0.000718	-0.000289	0.001026	0.000782	0.000173	0.000110	-0.000130	0.001272	-0.001475	-0.000928	-0.000329	-0.000195	-0.000711	0.002176	0.000756	-0.001754	-0.001463	-0.001208	0.001264	0.002901	0.000217	0.000759	-0.002832	-0.000409	0.002406	-0.001958	0.000664	-0.015135	-0.026263	-0.018569	-0.016110	-0.018588	0.001945	-0.003983	0.019608	0.083700	NA	0.000799	0.004303	0.024746	0.004745	0.004294	-0.000002
0.000601	-0.000650	-0.000255	-0.000303	0.000013	-0.000896	0.000634	0.000393	0.000165	0.000029	0.000254	0.000499	0.000194	-0.000096	0.000295	-0.000818	0.000374	0.000464	-0.000192	-0.000412	-0.000201	0.001642	-0.001383	-0.001189	-0.000087	0.000472	-0.000556	0.000754	0.000517	-0.000754	0.000046	-0.000736	0.000212	0.001578	-0.010791	-0.019696	-0.011291	-0.018924	-0.009372	0.001792	-0.003005	0.001095	0.003718	0.000799	NA	0.015135	0.006112	0.083204	0.027091	-0.005628
-0.000009	0.005138	0.000029	-0.000395	0.001415	0.001301	0.000163	-0.000582	0.000288	0.000374	0.000519	-0.000465	0.001541	-0.001471	0.000186	-0.001737	0.000872	-0.000758	-0.000388	0.000725	-0.000106	0.000560	-0.001887	-0.001127	-0.000848	0.002131	0.001347	-0.000779	0.001204	-0.001062	0.001903	-0.000818	-0.001527	0.000213	-0.006837	-0.011042	-0.005058	-0.016964	-0.011495	0.002892	-0.003728	0.010391	0.008061	0.004303	0.015135	NA	0.011348	0.016259	0.045724	-0.008993
-0.001171	-0.001115	0.000483	-0.000271	-0.000888	0.000533	0.001252	0.000425	-0.001094	0.000455	-0.000308	0.001295	-0.000641	0.000127	0.000302	0.000831	0.000213	-0.000349	-0.000548	0.000335	-0.000953	0.000769	-0.001655	0.000289	-0.000220	0.001843	-0.000932	-0.000979	0.001445	-0.001004	-0.000509	0.000564	-0.001318	0.000910	-0.007266	-0.020009	-0.015003	-0.014617	-0.009052	-0.001053	-0.004024	0.027924	0.036586	0.024746	0.006112	0.011348	NA	0.007470	0.006346	0.012418
0.000612	-0.001491	-0.000071	0.000244	0.000117	0.000359	0.000448	0.001301	-0.000079	-0.000038	0.000324	0.000259	0.000674	-0.000196	-0.001006	-0.000672	-0.000757	0.000693	-0.000919	0.001143	-0.001005	-0.000106	-0.000566	-0.000611	-0.000598	0.001987	0.000533	0.000496	-0.000164	-0.001121	-0.000355	-0.000755	-0.001369	0.002372	-0.006609	-0.011668	-0.004645	-0.018735	-0.013623	0.002931	-0.003854	0.006711	-0.000212	0.004745	0.083204	0.016259	0.007470	NA	0.028394	-0.012239
-0.002910	0.005142	0.000002	0.000084	0.000155	-0.000029	-0.000248	-0.000066	-0.000338	-0.000621	-0.000041	-0.001055	-0.000841	-0.000062	-0.000583	0.000298	0.000984	0.000870	0.000800	-0.000426	0.000022	-0.000475	0.001282	-0.000530	0.001606	-0.001897	-0.000598	-0.001729	0.001483	0.000904	0.000537	-0.000731	0.001455	-0.000643	-0.013219	-0.026989	-0.008459	-0.010514	-0.016553	-0.000116	-0.001534	0.017159	0.010528	0.004294	0.027091	0.045724	0.006346	0.028394	NA	-0.005070
-0.000167	0.006249	-0.000317	0.000154	-0.000963	0.000189	-0.000813	0.000698	0.000600	-0.000860	-0.000041	0.000299	0.000601	0.000900	-0.000338	0.000719	-0.000037	-0.000116	-0.000220	0.000381	-0.001071	-0.001775	0.001772	-0.000199	0.003698	-0.000954	-0.001929	-0.000232	-0.000604	0.003080	-0.004156	0.000370	-0.000041	0.000333	-0.000439	-0.017642	-0.015507	-0.007471	-0.012675	0.020029	0.017151	0.006320	-0.003219	-0.000002	-0.005628	-0.008993	0.012418	-0.012239	-0.005070	NA
-0.001027	0.006817	0.000295	0.001388	0.000061	-0.000837	-0.000787	-0.002378	-0.001265	-0.001064	0.000037	-0.000381	-0.000883	0.001504	-0.000379	0.001996	0.000035	-0.000468	0.000753	-0.000636	-0.000153	-0.000763	0.003216	0.001722	0.001262	-0.002023	-0.002488	-0.000243	-0.001304	-0.001929	0.001814	0.000150	0.002464	0.000119	0.028117	0.022429	-0.011762	0.015731	0.002464	-0.006402	0.005392	-0.014860	-0.024677	-0.021633	-0.023659	-0.024223	-0.017631	-0.027970	-0.020830	0.002178
0.000268	-0.007892	0.000279	0.001090	0.000063	0.000239	-0.000430	-0.001881	0.000014	-0.000486	-0.000536	-0.000483	-0.000007	0.000289	-0.000241	-0.001276	-0.000272	-0.000644	0.000047	0.001031	0.000505	-0.000510	0.002658	0.000904	-0.001036	-0.002627	-0.000140	0.001797	-0.001783	0.000552	0.000285	-0.002169	0.002537	0.001587	-0.013047	0.107698	0.021092	0.004500	0.027861	-0.006425	0.007867	-0.026855	-0.032896	-0.028310	-0.029231	-0.028541	-0.031622	-0.028785	-0.029812	-0.012689
0.000013	-0.029342	0.000459	-0.000776	0.000187	-0.000480	-0.000175	0.000692	0.000081	-0.001219	0.000466	-0.000548	0.001438	0.001148	0.000063	0.000548	-0.000073	0.000958	-0.000060	-0.001163	-0.000878	0.001421	-0.001878	0.000660	-0.004476	0.002124	-0.000407	-0.000981	0.002260	0.000197	-0.000413	0.000541	0.000986	-0.000419	-0.003718	0.001611	-0.002492	-0.001629	-0.002165	0.000080	0.000461	-0.000395	0.005890	0.005687	0.006350	-0.000252	0.006765	0.006671	0.000850	-0.003969
-0.030001	0.000318	0.001091	0.000148	0.001934	-0.000141	-0.000768	0.000194	0.000604	0.001763	0.000943	0.000309	0.000530	-0.000996	-0.001713	-0.000229	0.001750	-0.001465	-0.000308	-0.002775	0.001487	-0.001116	-0.001185	0.002630	-0.000454	-0.001871	-0.002609	0.000357	-0.001578	-0.000940	0.000655	-0.000567	0.002866	0.000999	0.000318	-0.000540	-0.002446	-0.001099	-0.001545	0.000124	-0.000339	0.000502	-0.000863	0.000783	-0.000601	0.000009	0.001171	-0.000612	0.002911	0.000167
[truncated: 4 more columns]
