# Supplementary material for: African bushpigs exhibit porous species boundaries and appeared in Madagascar concurrently with human arrival
Source: Nat Commun. 2024 Jan 3;15:172. doi: 10.1038/s41467-023-44105-1 (PMC10764920; doi:10.1038/s41467-023-44105-1)
Supplement: Supplementary file 9 — Source Data [file 41467_2023_44105_MOESM9_ESM.zip › sourceData/Fig1d.SuppFig4_NGSadmix.evalAdmix/202304_54unrelatedInd_NGSadmix_minMaf005.4.5.qopt_conv]

0.99999999700000008485 0.00000000099999999939 0.00000000099999999939 0.00000000099999999939 
0.00533484478782959154 0.00000000099999999994 0.99466515321217030543 0.00000000099999999994 
0.00000000099999999973 0.00000000099999999973 0.00000000099999999973 0.99999999699999997382 
0.00000000099999999971 0.00000000099999999971 0.00000000099999999971 0.99999999699999997382 
0.00000000099999999975 0.00000000099999999975 0.00000000099999999975 0.99999999700000008485 
0.00000000099999999974 0.00000000099999999974 0.00000000099999999974 0.99999999700000008485 
0.00000000099999999970 0.00000000099999999970 0.00000000099999999970 0.99999999699999997382 
0.00000000099999999968 0.00000000099999999968 0.00000000099999999968 0.99999999699999997382 
0.00000000099999999968 0.00000000099999999968 0.00000000099999999968 0.99999999699999997382 
0.00000000099999999970 0.00000000099999999970 0.00000000099999999970 0.99999999700000008485 
0.00000000099999999968 0.00000000099999999968 0.00000000099999999968 0.99999999700000008485 
0.00000000099999999970 0.00000000099999999970 0.00000000099999999970 0.99999999699999997382 
0.00000000099999999970 0.00000000099999999970 0.00000000099999999970 0.99999999700000008485 
0.00000000099999999967 0.00000000099999999967 0.00000000099999999967 0.99999999700000008485 
0.00000000099999999968 0.00000000099999999968 0.00000000099999999968 0.99999999700000008485 
0.00000000099999999967 0.00000000099999999967 0.00000000099999999967 0.99999999699999997382 
0.00000000099999999969 0.00000000099999999969 0.00000000099999999969 0.99999999699999997382 
0.00000000099999999968 0.00000000099999999968 0.00000000099999999968 0.99999999700000008485 
0.00000000099999999965 0.00000000099999999965 0.00000000099999999965 0.99999999699999997382 
0.00000000099999999969 0.00000000099999999969 0.00000000099999999969 0.99999999700000008485 
0.00000000099999999972 0.00000000099999999972 0.00000000099999999972 0.99999999699999997382 
0.00000000099999999970 0.00000000099999999970 0.00000000099999999970 0.99999999700000008485 
0.00000000099999999965 0.00000000099999999965 0.00000000099999999965 0.99999999700000008485 
0.01654941770064215223 0.67097012762910213102 0.00000000099999999988 0.31248045367025573116 
0.00000000099999999989 0.84937268927398812401 0.00000000099999999989 0.15062730872601182153 
0.00000000099999999991 0.87469327235761862305 0.00000000099999999991 0.12530672564238154454 
0.00000000099999999991 0.84870156434183730010 0.00000000099999999991 0.15129843365816281198 
0.02266836645042663231 0.70494452693113285324 0.00000000099999999991 0.27238710561844053926 
0.00000000099999999991 0.85485496950503780944 0.00000000099999999991 0.14514502849496241366 
0.00000000099999999990 0.99999999700000008485 0.00000000099999999990 0.00000000099999999990 
0.00000000099999999987 0.99999999700000008485 0.00000000099999999987 0.00000000099999999987 
0.00000000099999999994 0.93778815411481275532 0.06221184388518712777 0.00000000099999999994 
0.01343636913552379020 0.67120013822939583736 0.00000000099999999989 0.31536349163508042848 
0.00000000099999999984 0.99999999699999997382 0.00000000099999999984 0.00000000099999999984 
0.00000000099999999986 0.00000000099999999986 0.99999999699999986280 0.00000000099999999986 
0.00000000099999999981 0.00000000099999999981 0.99999999699999986280 0.00000000099999999981 
0.00000000099999999981 0.00000000099999999981 0.99999999699999986280 0.00000000099999999981 
0.00000000099999999980 0.00000000099999999980 0.99999999699999997382 0.00000000099999999980 
0.00000000099999999979 0.00000000099999999979 0.99999999699999986280 0.00000000099999999979 
0.00028171511083904533 0.06447605125644835511 0.93524223263271255568 0.00000000099999999995 
0.00365774850302653118 0.14844260900216674215 0.84789964149480678834 0.00000000099999999997 
0.00000000099999999978 0.00000000099999999978 0.99999999699999986280 0.00000000099999999978 
0.00000000099999999980 0.00000000099999999980 0.99999999699999986280 0.00000000099999999980 
0.00000000099999999983 0.00000000099999999983 0.99999999699999997382 0.00000000099999999983 
0.00000000099999999981 0.00000000099999999981 0.99999999699999997382 0.00000000099999999981 
0.00000000099999999982 0.00000000099999999982 0.99999999699999997382 0.00000000099999999982 
0.00000000099999999981 0.00000000099999999981 0.99999999699999986280 0.00000000099999999981 
0.00000000099999999981 0.00000000099999999981 0.99999999699999997382 0.00000000099999999981 
0.00000000099999999977 0.00000000099999999977 0.99999999699999997382 0.00000000099999999977 
0.00000000099999999985 0.00000000099999999985 0.99999999699999997382 0.00000000099999999985 
0.00000000099999999981 0.00000000099999999981 0.99999999699999986280 0.00000000099999999981 
0.00000000099999999974 0.00000000099999999974 0.99999999699999997382 0.00000000099999999974 
0.00000000099999999978 0.00000000099999999978 0.99999999699999986280 0.00000000099999999978 
0.99999999699999997382 0.00000000099999999940 0.00000000099999999940 0.00000000099999999940 
