# Supplementary material for: African bushpigs exhibit porous species boundaries and appeared in Madagascar concurrently with human arrival
Source: Nat Commun. 2024 Jan 3;15:172. doi: 10.1038/s41467-023-44105-1 (PMC10764920; doi:10.1038/s41467-023-44105-1)
Supplement: Supplementary file 9 — Source Data [file 41467_2023_44105_MOESM9_ESM.zip › sourceData/Fig1d.SuppFig4_NGSadmix.evalAdmix/202304_54unrelatedInd_NGSadmix_minMaf005.5.11.qopt_conv]

0.00000000099999999921 0.00000000099999999921 0.99999999600000000211 0.00000000099999999921 0.00000000099999999921 
0.99443312949893214459 0.00000000099999999991 0.00556686750106795067 0.00000000099999999991 0.00000000099999999991 
0.00000000099999999969 0.00000000099999999969 0.00000000099999999969 0.00000000099999999969 0.99999999600000000211 
0.00000000099999999966 0.00000000099999999966 0.00000000099999999966 0.00000000099999999966 0.99999999600000000211 
0.00000000099999999971 0.00000000099999999971 0.00000000099999999971 0.00000000099999999971 0.99999999600000000211 
0.00000000099999999970 0.00000000099999999970 0.00000000099999999970 0.00000000099999999970 0.99999999599999989108 
0.00000000099999999965 0.00000000099999999965 0.00000000099999999965 0.00000000099999999965 0.99999999600000000211 
0.00000000099999999962 0.00000000099999999962 0.00000000099999999962 0.00000000099999999962 0.99999999599999989108 
0.00000000099999999962 0.00000000099999999962 0.00000000099999999962 0.00000000099999999962 0.99999999599999989108 
0.00000000099999999964 0.00000000099999999964 0.00000000099999999964 0.00000000099999999964 0.99999999600000000211 
0.00000000099999999963 0.00000000099999999963 0.00000000099999999963 0.00000000099999999963 0.99999999599999989108 
0.00000000099999999965 0.00000000099999999965 0.00000000099999999965 0.00000000099999999965 0.99999999600000000211 
0.00000000099999999965 0.00000000099999999965 0.00000000099999999965 0.00000000099999999965 0.99999999599999989108 
0.00000000099999999962 0.00000000099999999962 0.00000000099999999962 0.00000000099999999962 0.99999999599999989108 
0.00000000099999999962 0.00000000099999999962 0.00000000099999999962 0.00000000099999999962 0.99999999600000000211 
0.00000000099999999961 0.00000000099999999961 0.00000000099999999961 0.00000000099999999961 0.99999999600000000211 
0.00000000099999999963 0.00000000099999999963 0.00000000099999999963 0.00000000099999999963 0.99999999599999989108 
0.00000000099999999962 0.00000000099999999962 0.00000000099999999962 0.00000000099999999962 0.99999999600000000211 
0.00000000099999999958 0.00000000099999999958 0.00000000099999999958 0.00000000099999999958 0.99999999600000000211 
0.00000000099999999963 0.00000000099999999963 0.00000000099999999963 0.00000000099999999963 0.99999999600000000211 
0.00000000099999999967 0.00000000099999999967 0.00000000099999999967 0.00000000099999999967 0.99999999599999989108 
0.00000000099999999965 0.00000000099999999965 0.00000000099999999965 0.00000000099999999965 0.99999999599999989108 
0.00000000099999999958 0.00000000099999999958 0.00000000099999999958 0.00000000099999999958 0.99999999600000000211 
0.00000000099999999976 0.00000000099999999976 0.00000000099999999976 0.99999999600000000211 0.00000000099999999976 
0.00000000099999999980 0.00000000099999999980 0.00000000099999999980 0.99999999599999989108 0.00000000099999999980 
0.00000000099999999985 0.00000000099999999985 0.00000000099999999985 0.99999999600000000211 0.00000000099999999985 
0.00000000099999999984 0.00000000099999999984 0.00000000099999999984 0.99999999599999989108 0.00000000099999999984 
0.00000000099999999982 0.00000000099999999982 0.00000000099999999982 0.99999999600000000211 0.00000000099999999982 
0.00000000099999999984 0.00000000099999999984 0.00000000099999999984 0.99999999599999989108 0.00000000099999999984 
0.00000000099999999980 0.99999999600000000211 0.00000000099999999980 0.00000000099999999980 0.00000000099999999980 
0.00000000099999999972 0.99999999600000011313 0.00000000099999999972 0.00000000099999999972 0.00000000099999999972 
0.00000000099999999986 0.99999999600000000211 0.00000000099999999986 0.00000000099999999986 0.00000000099999999986 
0.00000000099999999977 0.00000000099999999977 0.00000000099999999977 0.99999999600000000211 0.00000000099999999977 
0.00000000099999999968 0.99999999600000011313 0.00000000099999999968 0.00000000099999999968 0.00000000099999999968 
0.99999999600000000211 0.00000000099999999982 0.00000000099999999982 0.00000000099999999982 0.00000000099999999982 
0.99999999600000000211 0.00000000099999999976 0.00000000099999999976 0.00000000099999999976 0.00000000099999999976 
0.99999999600000011313 0.00000000099999999975 0.00000000099999999975 0.00000000099999999975 0.00000000099999999975 
0.99999999600000000211 0.00000000099999999974 0.00000000099999999974 0.00000000099999999974 0.00000000099999999974 
0.99999999600000011313 0.00000000099999999973 0.00000000099999999973 0.00000000099999999973 0.00000000099999999973 
0.88722670167695960597 0.11277329532304038173 0.00000000099999999989 0.00000000099999999989 0.00000000099999999989 
0.81801544390948166541 0.18198227752007872793 0.00000227657043957382 0.00000000099999999995 0.00000000099999999995 
0.99999999600000011313 0.00000000099999999971 0.00000000099999999971 0.00000000099999999971 0.00000000099999999971 
0.99999999600000000211 0.00000000099999999975 0.00000000099999999975 0.00000000099999999975 0.00000000099999999975 
0.99999999600000011313 0.00000000099999999978 0.00000000099999999978 0.00000000099999999978 0.00000000099999999978 
0.99999999600000000211 0.00000000099999999976 0.00000000099999999976 0.00000000099999999976 0.00000000099999999976 
0.99999999600000000211 0.00000000099999999977 0.00000000099999999977 0.00000000099999999977 0.00000000099999999977 
0.99999999600000000211 0.00000000099999999976 0.00000000099999999976 0.00000000099999999976 0.00000000099999999976 
0.99999999600000000211 0.00000000099999999976 0.00000000099999999976 0.00000000099999999976 0.00000000099999999976 
0.99999999600000000211 0.00000000099999999970 0.00000000099999999970 0.00000000099999999970 0.00000000099999999970 
0.99999999600000000211 0.00000000099999999981 0.00000000099999999981 0.00000000099999999981 0.00000000099999999981 
0.99999999600000000211 0.00000000099999999976 0.00000000099999999976 0.00000000099999999976 0.00000000099999999976 
0.99999999600000011313 0.00000000099999999966 0.00000000099999999966 0.00000000099999999966 0.00000000099999999966 
0.99999999600000000211 0.00000000099999999970 0.00000000099999999970 0.00000000099999999970 0.00000000099999999970 
0.00000000099999999923 0.00000000099999999923 0.99999999599999989108 0.00000000099999999923 0.00000000099999999923 
