# Supplementary material for: African bushpigs exhibit porous species boundaries and appeared in Madagascar concurrently with human arrival
Source: Nat Commun. 2024 Jan 3;15:172. doi: 10.1038/s41467-023-44105-1 (PMC10764920; doi:10.1038/s41467-023-44105-1)
Supplement: Supplementary file 9 — Source Data [file 41467_2023_44105_MOESM9_ESM.zip › sourceData/Fig1d.SuppFig4_NGSadmix.evalAdmix/202305_54unrelatedInd_K8.58.corres]

NA	-0.000171	-0.001091	-0.000148	-0.001934	0.000141	0.000768	-0.000194	-0.000604	-0.001763	-0.000943	-0.000309	-0.000530	0.000996	0.001713	0.000229	-0.001749	0.001465	0.000308	0.002775	-0.001487	0.001115	0.001184	-0.002629	0.000454	0.001871	0.002609	-0.000357	0.001578	0.000940	-0.000655	0.000567	-0.002866	-0.000999	-0.000364	-0.000329	0.001865	0.000919	0.000932	-0.000140	0.000294	-0.000035	0.001341	-0.000419	0.001044	0.000392	-0.000792	0.001058	-0.002545	0.000145
-0.000171	NA	-0.000550	0.000807	-0.000268	0.000433	0.000123	-0.000219	-0.000251	0.001316	-0.000715	0.000443	-0.001346	-0.001178	0.000146	-0.000397	-0.000045	-0.000933	0.000304	0.001206	0.000698	-0.001292	0.001543	-0.001329	0.005376	-0.001652	0.000307	0.000905	-0.002033	-0.000698	0.000251	0.000386	-0.001645	0.000059	0.004718	-0.010355	0.004024	0.002850	0.003083	0.001741	-0.003103	0.002862	-0.001704	-0.002354	-0.003558	0.002949	-0.003891	-0.003944	0.002460	0.003414
-0.001091	-0.000550	NA	0.035159	0.050904	0.034177	-0.004342	-0.033320	-0.014181	-0.020232	-0.007688	0.002712	0.014938	-0.004317	-0.015030	-0.024369	-0.000842	-0.017224	-0.031314	0.002618	0.011937	0.010052	0.002989	0.002107	-0.001752	-0.001799	-0.000556	-0.000214	0.001072	-0.004643	0.000261	0.004600	0.000877	-0.000544	-0.000109	0.000523	0.001343	-0.001079	-0.000906	-0.000212	0.000549	0.001198	-0.000499	-0.001659	-0.000092	0.000245	0.000733	0.000117	0.000204	-0.000190
-0.000148	0.000807	0.035159	NA	0.059643	0.029752	-0.022012	-0.030505	-0.022437	0.014721	-0.027898	-0.008651	0.024103	0.012540	-0.031195	-0.008302	-0.014696	-0.000040	-0.040679	-0.008828	0.015039	0.008240	0.007728	-0.000876	-0.002328	-0.000091	-0.002705	0.000224	0.001125	-0.000065	-0.000257	0.001299	0.004439	-0.001147	0.000630	-0.002286	-0.000623	0.000207	-0.000621	0.000259	-0.000426	-0.000920	0.000443	0.000439	-0.000238	-0.000314	-0.000213	0.000326	0.000173	0.000183
-0.001934	-0.000268	0.050904	0.059643	NA	0.031468	0.001753	-0.027284	-0.015632	-0.011025	-0.004638	0.005709	-0.001441	-0.019033	-0.033092	-0.036896	0.026870	-0.010780	-0.019115	0.005581	-0.002246	-0.006553	0.000843	-0.003444	-0.000892	0.001834	0.003668	0.000082	0.000300	-0.001923	0.003391	0.000540	-0.000891	-0.001840	-0.000074	0.000811	-0.000352	-0.000355	0.000107	-0.000163	0.000605	-0.001665	0.001228	0.000645	0.000065	0.001548	-0.000862	0.000141	0.000247	-0.000908
0.000141	0.000433	0.034177	0.029752	0.031468	NA	-0.008294	-0.025040	-0.036611	-0.001659	-0.005251	-0.001442	0.040621	0.011045	-0.039257	-0.002149	0.002043	-0.011553	-0.045209	-0.015649	0.024529	0.022758	-0.017774	0.000888	0.002975	-0.000641	0.002028	0.001475	-0.000065	0.003167	-0.001380	-0.001922	-0.006346	0.000156	0.000162	-0.000148	-0.001016	0.001361	0.000091	-0.001025	0.000732	-0.000093	0.000345	-0.000532	-0.001206	0.001065	0.000239	0.000058	-0.000385	-0.000022
0.000768	0.000123	-0.004342	-0.022012	0.001753	-0.008294	NA	0.019737	0.029423	0.004979	0.001656	0.025587	-0.002256	-0.029747	0.006844	0.000609	0.007539	0.011049	0.024444	-0.004397	-0.004307	-0.017090	-0.007968	0.001122	-0.003155	0.002187	-0.000507	-0.000655	0.000433	-0.001351	-0.001812	0.004169	0.000618	-0.001533	0.000599	0.000042	0.000526	-0.000329	0.001033	0.000654	-0.000556	-0.001547	-0.000411	0.000299	0.000650	0.000162	0.001322	0.000500	-0.000259	-0.000823
-0.000194	-0.000219	-0.033320	-0.030505	-0.027284	-0.025040	0.019737	NA	0.072833	0.011778	0.098988	-0.005680	-0.027709	0.000555	0.056016	-0.027991	-0.036126	0.036083	0.075259	-0.050018	-0.007893	-0.025021	-0.032616	0.004497	0.000292	0.000125	-0.001012	-0.002480	-0.002096	0.004047	0.001233	-0.004586	0.000087	-0.000280	0.000038	0.000483	0.001293	0.001022	0.001060	-0.000203	0.000038	-0.000555	-0.000226	0.000454	0.000089	-0.000916	0.000084	0.000997	-0.000435	0.000469
-0.000604	-0.000251	-0.014181	-0.022437	-0.015632	-0.036611	0.029423	0.072833	NA	0.009290	-0.004498	-0.013446	-0.014449	-0.031900	0.000823	0.067103	-0.020895	0.008725	0.112549	-0.015465	-0.028195	-0.045798	-0.003434	0.003183	-0.002512	0.001231	-0.001228	-0.000253	0.001265	-0.005931	-0.002858	0.007511	-0.001742	0.000531	0.000242	0.000267	-0.000063	0.000872	0.000633	0.000460	-0.000714	0.000817	-0.000280	-0.000355	0.000153	0.000233	-0.001181	-0.000159	-0.000411	0.000545
-0.001763	0.001316	-0.020232	0.014721	-0.011025	-0.001659	0.004979	0.011778	0.009290	NA	0.000229	-0.018889	0.015350	-0.006542	0.006640	-0.013713	0.018295	-0.015574	-0.002359	0.008351	0.008366	0.013505	0.000752	-0.004810	0.000412	0.000142	0.001260	0.000622	0.002432	-0.002828	-0.001422	0.002621	0.000482	0.001391	-0.001275	0.000608	0.000868	0.000372	0.000402	0.000664	-0.000168	0.000099	0.000413	0.001023	0.000049	0.000393	0.000510	-0.000018	-0.000642	-0.000856
-0.000943	-0.000715	-0.007688	-0.027898	-0.004638	-0.005251	0.001656	0.098988	-0.004498	0.000229	NA	0.005002	-0.032069	0.024649	-0.001160	0.009211	-0.047007	0.007623	0.039570	-0.039329	0.006889	-0.008072	-0.000336	0.000447	-0.000776	-0.000910	-0.001563	0.000296	0.000247	0.004067	-0.001054	-0.003230	0.002018	0.000368	-0.000352	0.000343	0.000059	-0.001135	0.001462	-0.000074	0.000264	-0.000198	-0.001045	0.000846	0.000283	0.000544	-0.000262	0.000378	-0.000011	-0.000010
-0.000309	0.000443	0.002712	-0.008651	0.005709	-0.001442	0.025587	-0.005680	-0.013446	-0.018889	0.005002	NA	0.001041	0.010808	-0.015100	-0.004323	0.000238	0.002200	-0.020349	0.005448	-0.022782	-0.010149	0.089054	-0.001542	-0.000759	-0.000131	0.001045	0.001910	0.000806	-0.002212	0.001760	-0.001590	-0.000993	0.002429	-0.000676	0.002149	0.000396	-0.000685	-0.000561	0.001025	-0.001294	-0.000090	0.000581	0.000097	0.000436	-0.000549	0.001273	0.000177	-0.001147	0.000279
-0.000530	-0.001346	0.014938	0.024103	-0.001441	0.040621	-0.002256	-0.027709	-0.014449	0.015350	-0.032069	0.001041	NA	0.029426	-0.016779	-0.007457	0.003489	-0.019088	-0.040804	0.019132	-0.009929	0.026559	0.006448	-0.000001	-0.002631	0.002058	0.001555	0.000135	0.000911	-0.004971	-0.000062	0.001772	-0.001636	0.003298	0.000293	0.000254	-0.000262	-0.000409	-0.000042	0.000176	-0.000383	0.000036	0.000578	-0.000165	-0.000028	0.001345	-0.000900	0.000501	-0.001149	0.000414
0.000996	-0.001178	-0.004317	0.012540	-0.019033	0.011045	-0.029747	0.000555	-0.031900	-0.006542	0.024649	0.010808	0.029426	NA	-0.020990	-0.016861	0.007535	-0.007930	-0.009887	0.001099	0.008814	0.037178	0.006721	0.001005	0.000457	-0.000713	-0.000602	0.001149	-0.003794	0.005389	0.001015	-0.003203	0.002104	-0.003041	-0.000410	0.000031	-0.000891	0.000658	-0.000966	0.000491	-0.000643	0.000581	-0.000987	0.000043	0.000025	-0.001365	0.000261	-0.000070	0.000090	0.000981
0.001713	0.000146	-0.015030	-0.031195	-0.033092	-0.039257	0.006844	0.056016	0.000823	0.006640	-0.001160	-0.015100	-0.016779	-0.020990	NA	0.116637	-0.028661	0.052731	0.061977	-0.030510	0.001550	-0.029258	-0.020383	-0.000671	-0.000156	0.000514	-0.001099	-0.001012	-0.000978	0.004895	-0.000481	-0.003585	0.003186	-0.000654	0.000475	-0.000668	0.001282	-0.000405	0.000155	0.000317	-0.000186	-0.000562	0.000827	0.001319	0.000268	0.000141	0.000292	-0.001051	-0.000644	-0.000351
0.000229	-0.000397	-0.024369	-0.008302	-0.036896	-0.002149	0.000609	-0.027991	0.067103	-0.013713	0.009211	-0.004323	-0.007457	-0.016861	0.116637	NA	-0.031891	0.045034	0.003767	-0.023942	0.009215	-0.017353	-0.007391	0.002244	0.000257	-0.002086	-0.003747	0.001484	-0.000598	0.003739	-0.002143	-0.003442	0.001863	0.001997	0.001068	0.000191	0.000284	-0.000364	-0.000189	-0.002091	0.001743	-0.000377	0.000608	-0.001191	-0.000515	-0.001496	0.001147	-0.000385	0.000655	0.000942
-0.001749	-0.000045	-0.000842	-0.014696	0.026870	0.002043	0.007539	-0.036126	-0.020895	0.018295	-0.047007	0.000238	0.003489	0.007535	-0.028661	-0.031891	NA	-0.015261	-0.036415	0.131511	0.010622	0.038910	-0.003787	-0.001851	-0.000829	-0.000483	-0.001142	0.001379	-0.000540	-0.001621	0.001238	0.001584	0.003386	-0.001266	-0.000401	0.001333	-0.000530	-0.000749	-0.000578	-0.000008	0.000458	0.000635	0.000159	-0.001203	0.000128	0.000623	-0.000033	-0.001032	0.000725	-0.000145
0.001465	-0.000933	-0.017224	-0.000040	-0.010780	-0.011553	0.011049	0.036083	0.008725	-0.015574	0.007623	0.002200	-0.019088	-0.007930	0.052731	0.045034	-0.015261	NA	0.041852	-0.015181	-0.026133	-0.012632	-0.014075	-0.002499	0.001825	0.000181	-0.000788	-0.000889	0.002831	0.003568	0.000082	-0.005312	-0.000430	0.002147	0.000012	0.000046	0.000328	0.000991	-0.000171	0.001215	-0.001239	-0.000521	-0.000173	-0.000369	0.000448	-0.000833	-0.000361	0.000717	0.000894	-0.000153
0.000308	0.000304	-0.031314	-0.040679	-0.019115	-0.045209	0.024444	0.075259	0.112549	-0.002359	0.039570	-0.020349	-0.040804	-0.009887	0.061977	0.003767	-0.036415	0.041852	NA	-0.037333	-0.016091	-0.016516	-0.021733	-0.002710	0.001480	0.000624	-0.001894	-0.000806	0.001082	0.007010	-0.000746	-0.007120	0.002234	0.001355	-0.000019	-0.001055	-0.000787	0.001612	0.000430	-0.000722	0.000606	0.000272	-0.000820	0.000010	-0.000061	-0.000234	-0.000377	-0.000790	0.001032	-0.000134
0.002775	0.001206	0.002618	-0.008828	0.005581	-0.015649	-0.004397	-0.050018	-0.015465	0.008351	-0.039329	0.005448	0.019132	0.001099	-0.030510	-0.023942	0.131511	-0.015181	-0.037333	NA	-0.008672	0.031201	0.021498	0.001350	-0.001304	0.000115	0.001902	0.000077	-0.001728	-0.009215	0.001750	0.005482	-0.000425	0.001847	-0.000146	0.000030	0.000536	-0.001826	0.000099	0.000696	-0.000943	-0.000358	0.000752	-0.000819	-0.000475	0.000663	0.000304	0.001160	-0.000495	0.000383
-0.001487	0.000698	0.011937	0.015039	-0.002246	0.024529	-0.004307	-0.007893	-0.028195	0.008366	0.006889	-0.022782	-0.009929	0.008814	0.001550	0.009215	0.010622	-0.026133	-0.016091	-0.008672	NA	0.017382	-0.005896	-0.000514	0.001914	0.001992	0.000646	-0.000061	0.001104	0.004196	0.001215	-0.002147	-0.004651	-0.003167	0.000350	-0.000204	0.000628	-0.000850	0.000133	-0.000669	0.001153	-0.000183	0.000289	0.002380	0.000007	0.000068	-0.000856	-0.000894	0.000214	-0.000983
0.001115	-0.001292	0.010052	0.008240	-0.006553	0.022758	-0.017090	-0.025021	-0.045798	0.013505	-0.008072	-0.010149	0.026559	0.037178	-0.029258	-0.017353	0.038910	-0.012632	-0.016516	0.031201	0.017382	NA	-0.004951	0.002533	0.001514	-0.001161	0.003223	-0.000279	-0.000320	0.003432	-0.000850	-0.001534	-0.005374	-0.001070	0.000008	-0.000184	0.000389	-0.000925	0.001161	0.000491	0.000156	0.000032	0.000418	0.000509	0.001394	0.000353	0.000525	-0.000386	-0.000788	-0.001992
0.001184	0.001543	0.002989	0.007728	0.000843	-0.017774	-0.007968	-0.032616	-0.003434	0.000752	-0.000336	0.089054	0.006448	0.006721	-0.020383	-0.007391	-0.003787	-0.014075	-0.021733	0.021498	-0.005896	-0.004951	NA	-0.000268	0.005193	-0.002481	0.001565	-0.002152	-0.003146	-0.008529	0.000856	0.007776	0.000886	-0.000599	-0.000426	-0.002051	-0.002927	0.001738	-0.002241	-0.000962	0.000044	0.003002	-0.001990	-0.001470	-0.001044	-0.001567	-0.001391	-0.000211	0.001751	0.002078
-0.002629	-0.001329	0.002107	-0.000876	-0.003444	0.000888	0.001122	0.004497	0.003183	-0.004810	0.000447	-0.001542	-0.000001	0.001005	-0.000671	0.002244	-0.001851	-0.002499	-0.002710	0.001350	-0.000514	0.002533	-0.000268	NA	-0.038024	-0.042743	-0.039422	0.025582	-0.042470	0.002361	0.000165	0.000379	0.121836	-0.003071	-0.000296	-0.000756	-0.001321	0.001631	-0.000725	-0.002915	0.002401	0.001966	-0.000502	-0.001074	-0.000708	-0.000735	0.000782	-0.000187	-0.000087	0.000213
0.000454	0.005376	-0.001752	-0.002328	-0.000892	0.002975	-0.003155	0.000292	-0.002512	0.000412	-0.000776	-0.000759	-0.002631	0.000457	-0.000156	0.000257	-0.000829	0.001825	0.001480	-0.001304	0.001914	0.001514	0.005193	-0.038024	NA	0.031242	0.053785	-0.009805	0.039644	0.001624	-0.000907	-0.001788	-0.046491	0.001175	-0.000820	-0.000998	-0.000821	0.001594	-0.001733	0.000164	-0.000974	0.000303	-0.000954	-0.001447	-0.000410	-0.001186	-0.000565	-0.000972	0.001314	0.003483
0.001871	-0.001652	-0.001799	-0.000091	0.001834	-0.000641	0.002187	0.000125	0.001231	0.000142	-0.000910	-0.000131	0.002058	-0.000713	0.000514	-0.002086	-0.000483	0.000181	0.000624	0.000115	0.001992	-0.001161	-0.002481	-0.042743	0.031242	NA	0.032498	-0.000250	0.044473	-0.002194	-0.001119	-0.000908	-0.045339	0.004408	0.000922	0.001476	0.000749	-0.000855	0.002369	0.001881	-0.000834	-0.000905	-0.000239	0.000738	-0.000102	0.001582	0.001264	0.001445	-0.002599	-0.001541
0.002609	0.000307	-0.000556	-0.002705	0.003668	0.002028	-0.000507	-0.001012	-0.001228	0.001260	-0.001563	0.001045	0.001555	-0.000602	-0.001099	-0.003747	-0.001142	-0.000788	-0.001894	0.001902	0.000646	0.003223	0.001565	-0.039422	0.053785	0.032498	NA	-0.005702	0.033399	-0.001368	-0.000696	0.001675	-0.044509	0.000222	0.000351	0.001696	0.000984	0.000704	0.000416	0.003565	-0.002566	-0.000817	0.000605	0.002739	-0.000778	0.001141	-0.001151	0.000323	-0.000844	-0.002241
-0.000357	0.000905	-0.000214	0.000224	0.000082	0.001475	-0.000655	-0.002480	-0.000253	0.000622	0.000296	0.001910	0.000135	0.001149	-0.001012	0.001484	0.001379	-0.000889	-0.000806	0.000077	-0.000061	-0.000279	-0.002152	0.025582	-0.009805	-0.000250	-0.005702	NA	-0.005194	-0.002328	0.000401	0.003032	0.012942	-0.001350	0.000360	-0.000453	0.000386	-0.001365	0.000144	-0.001601	0.001525	-0.000920	0.000478	0.000719	0.001320	-0.000201	-0.000446	0.001051	-0.001180	0.000382
0.001578	-0.002033	0.001072	0.001125	0.000300	-0.000065	0.000433	-0.002096	0.001265	0.002432	0.000247	0.000806	0.000911	-0.003794	-0.000978	-0.000598	-0.000540	0.002831	0.001082	-0.001728	0.001104	-0.000320	-0.003146	-0.042470	0.039644	0.044473	0.033399	-0.005194	NA	-0.002042	0.003159	-0.003352	-0.045460	0.002891	0.000843	0.001083	0.001935	-0.002662	0.000935	0.002760	-0.002716	-0.001529	0.001070	0.000294	0.000012	0.000777	0.000971	-0.000649	0.000983	-0.001103
0.000940	-0.000698	-0.004643	-0.000065	-0.001923	0.003167	-0.001351	0.004047	-0.005931	-0.002828	0.004067	-0.002212	-0.004971	0.005389	0.004895	0.003739	-0.001621	0.003568	0.007010	-0.009215	0.004196	0.003432	-0.008529	0.002361	0.001624	-0.002194	-0.001368	-0.002328	-0.002042	NA	-0.011471	0.034537	0.003188	-0.029423	0.000519	0.001166	0.001741	0.001481	-0.001994	-0.000590	-0.000209	0.001413	-0.001673	-0.002552	-0.000405	-0.000727	-0.000646	-0.000800	0.001278	0.003348
-0.000655	0.000251	0.000261	-0.000257	0.003391	-0.001380	-0.001812	0.001233	-0.002858	-0.001422	-0.001054	0.001760	-0.000062	0.001015	-0.000481	-0.002143	0.001238	0.000082	-0.000746	0.001750	0.001215	-0.000850	0.000856	0.000165	-0.000907	-0.001119	-0.000696	0.000401	0.003159	-0.011471	NA	-0.133275	-0.000899	0.210012	-0.003355	0.000379	0.000021	-0.000915	-0.000289	0.000628	0.001376	0.001813	0.001702	-0.000553	-0.000145	0.001856	-0.000656	-0.000466	0.000460	-0.004339
0.000567	0.000386	0.004600	0.001299	0.000540	-0.001922	0.004169	-0.004586	0.007511	0.002621	-0.003230	-0.001590	0.001772	-0.003203	-0.003585	-0.003442	0.001584	-0.005312	-0.007120	0.005482	-0.002147	-0.001534	0.007776	0.000379	-0.001788	-0.000908	0.001675	0.003032	-0.003352	0.034537	-0.133275	NA	0.000929	-0.077368	0.002878	-0.003196	-0.001185	0.001512	0.003048	0.001619	-0.002287	-0.000478	0.000097	0.002291	-0.000874	-0.000939	0.000416	-0.000897	-0.000962	0.000308
-0.002866	-0.001645	0.000877	0.004439	-0.000891	-0.006346	0.000618	0.000087	-0.001742	0.000482	0.002018	-0.000993	-0.001636	0.002104	0.003186	0.001863	0.003386	-0.000430	0.002234	-0.000425	-0.004651	-0.005374	0.000886	0.121836	-0.046491	-0.045339	-0.044509	0.012942	-0.045460	0.003188	-0.000899	0.000929	NA	-0.003538	-0.001142	-0.001676	-0.001525	0.000591	-0.001059	-0.003108	0.002625	0.001475	-0.000302	-0.001546	0.000688	-0.001062	-0.000829	-0.000830	0.002088	0.000441
-0.000999	0.000059	-0.000544	-0.001147	-0.001840	0.000156	-0.001533	-0.000280	0.000531	0.001391	0.000368	0.002429	0.003298	-0.003041	-0.000654	0.001997	-0.001266	0.002147	0.001355	0.001847	-0.003167	-0.001070	-0.000599	-0.003071	0.001175	0.004408	0.000222	-0.001350	0.002891	-0.029423	0.210012	-0.077368	-0.003538	NA	-0.000566	0.002008	-0.000518	-0.002382	-0.001056	-0.001805	0.001476	-0.002691	0.000017	0.000637	0.001550	0.000040	0.000841	0.002301	-0.000704	0.000296
-0.000364	0.004718	-0.000109	0.000630	-0.000074	0.000162	0.000599	0.000038	0.000242	-0.001275	-0.000352	-0.000676	0.000293	-0.000410	0.000475	0.001068	-0.000401	0.000012	-0.000019	-0.000146	0.000350	0.000008	-0.000426	-0.000296	-0.000820	0.000922	0.000351	0.000360	0.000843	0.000519	-0.003355	0.002878	-0.001142	-0.000566	NA	-0.017638	-0.001711	0.057819	-0.002105	0.001845	-0.005353	-0.004350	-0.005387	-0.007814	-0.003678	-0.001063	-0.001692	-0.000467	-0.006287	0.005112
-0.000329	-0.010355	0.000523	-0.002286	0.000811	-0.000148	0.000042	0.000483	0.000267	0.000608	0.000343	0.002149	0.000254	0.000031	-0.000668	0.000191	0.001333	0.000046	-0.001055	0.000030	-0.000204	-0.000184	-0.002051	-0.000756	-0.000998	0.001476	0.001696	-0.000453	0.001083	0.001166	0.000379	-0.003196	-0.001676	0.002008	-0.017638	NA	0.001444	-0.010966	-0.002729	-0.001638	0.002310	-0.004902	-0.000391	-0.001836	0.001294	0.009419	0.000663	0.009282	-0.004762	-0.003797
0.001865	0.004024	0.001343	-0.000623	-0.000352	-0.001016	0.000526	0.001293	-0.000063	0.000868	0.000059	0.000396	-0.000262	-0.000891	0.001282	0.000284	-0.000530	0.000328	-0.000787	0.000536	0.000628	0.000389	-0.002927	-0.001321	-0.000821	0.000749	0.000984	0.000386	0.001935	0.001741	0.000021	-0.001185	-0.001525	-0.000518	-0.001711	0.001444	NA	0.020355	0.060488	0.004843	-0.001280	-0.002702	-0.006668	-0.003172	0.000590	0.003971	-0.005693	0.005366	0.002778	-0.011132
0.000919	0.002850	-0.001079	0.000207	-0.000355	0.001361	-0.000329	0.001022	0.000872	0.000372	-0.001135	-0.000685	-0.000409	0.000658	-0.000405	-0.000364	-0.000749	0.000991	0.001612	-0.001826	-0.000850	-0.000925	0.001738	0.001631	0.001594	-0.000855	0.000704	-0.001365	-0.002662	0.001481	-0.000915	0.001512	0.000591	-0.002382	0.057819	-0.010966	0.020355	NA	0.010384	-0.002384	-0.001112	0.008347	-0.005250	-0.003879	-0.007862	-0.006849	-0.003929	-0.008290	0.001245	0.000494
0.000932	0.003083	-0.000906	-0.000621	0.000107	0.000091	0.001033	0.001060	0.000633	0.000402	0.001462	-0.000561	-0.000042	-0.000966	0.000155	-0.000189	-0.000578	-0.000171	0.000430	0.000099	0.000133	0.001161	-0.002241	-0.000725	-0.001733	0.002369	0.000416	0.000144	0.000935	-0.001994	-0.000289	0.003048	-0.001059	-0.001056	-0.002105	-0.002729	0.060488	0.010384	NA	0.006242	-0.003538	-0.009405	0.002293	-0.001095	0.004888	-0.000290	0.003472	-0.001848	-0.003333	-0.005955
-0.000140	0.001741	-0.000212	0.000259	-0.000163	-0.001025	0.000654	-0.000203	0.000460	0.000664	-0.000074	0.001025	0.000176	0.000491	0.000317	-0.002091	-0.000008	0.001215	-0.000722	0.000696	-0.000669	0.000491	-0.000962	-0.002915	0.000164	0.001881	0.003565	-0.001601	0.002760	-0.000590	0.000628	0.001619	-0.003108	-0.001805	0.001845	-0.001638	0.004843	-0.002384	0.006242	NA	-0.061155	-0.003233	0.001254	0.000307	-0.000205	0.000726	-0.003463	0.000672	-0.002550	0.011039
0.000294	-0.003103	0.000549	-0.000426	0.000605	0.000732	-0.000556	0.000038	-0.000714	-0.000168	0.000264	-0.001294	-0.000383	-0.000643	-0.000186	0.001743	0.000458	-0.001239	0.000606	-0.000943	0.001153	0.000156	0.000044	0.002401	-0.000974	-0.000834	-0.002566	0.001525	-0.002716	-0.000209	0.001376	-0.002287	0.002625	0.001476	-0.005353	0.002310	-0.001280	-0.001112	-0.003538	-0.061155	NA	0.000134	-0.001377	-0.001193	-0.000250	-0.001066	-0.001534	-0.001051	0.001507	0.013218
-0.000035	0.002862	0.001198	-0.000920	-0.001665	-0.000093	-0.001547	-0.000555	0.000817	0.000099	-0.000198	-0.000090	0.000036	0.000581	-0.000562	-0.000377	0.000635	-0.000521	0.000272	-0.000358	-0.000183	0.000032	0.003002	0.001966	0.000303	-0.000905	-0.000817	-0.000920	-0.001529	0.001413	0.001813	-0.000478	0.001475	-0.002691	-0.004350	-0.004902	-0.002702	0.008347	-0.009405	-0.003233	0.000134	NA	0.005734	0.002125	-0.015650	-0.003340	0.014543	-0.007931	0.001223	0.000669
0.001341	-0.001704	-0.000499	0.000443	0.001228	0.000345	-0.000411	-0.000226	-0.000280	0.000413	-0.001045	0.000581	0.000578	-0.000987	0.000827	0.000608	0.000159	-0.000173	-0.000820	0.000752	0.000289	0.000418	-0.001990	-0.000502	-0.000954	-0.000239	0.000605	0.000478	0.001070	-0.001673	0.001702	0.000097	-0.000302	0.000017	-0.005387	-0.000391	-0.006668	-0.005250	0.002293	0.001254	-0.001377	0.005734	NA	0.065051	-0.018651	-0.012056	0.017701	-0.021446	-0.012742	-0.013864
-0.000419	-0.002354	-0.001659	0.000439	0.000645	-0.000532	0.000299	0.000454	-0.000355	0.001023	0.000846	0.000097	-0.000165	0.000043	0.001319	-0.001191	-0.001203	-0.000369	0.000010	-0.000819	0.002380	0.000509	-0.001470	-0.001074	-0.001447	0.000738	0.002739	0.000719	0.000294	-0.002552	-0.000553	0.002291	-0.001546	0.000637	-0.007814	-0.001836	-0.003172	-0.003879	-0.001095	0.000307	-0.001193	0.002125	0.065051	NA	-0.018044	-0.012632	0.008344	-0.012830	-0.015544	-0.008129
0.001044	-0.003558	-0.000092	-0.000238	0.000065	-0.001206	0.000650	0.000089	0.000153	0.000049	0.000283	0.000436	-0.000028	0.000025	0.000268	-0.000515	0.000128	0.000448	-0.000061	-0.000475	0.000007	0.001394	-0.001044	-0.000708	-0.000410	-0.000102	-0.000778	0.001320	0.000012	-0.000405	-0.000145	-0.000874	0.000688	0.001550	-0.003678	0.001294	0.000590	-0.007862	0.004888	-0.000205	-0.000250	-0.015650	-0.018651	-0.018044	NA	0.001095	-0.009770	0.072266	0.011158	-0.011738
0.000392	0.002949	0.000245	-0.000314	0.001548	0.001065	0.000162	-0.000916	0.000233	0.000393	0.000544	-0.000549	0.001345	-0.001365	0.000141	-0.001496	0.000623	-0.000833	-0.000234	0.000663	0.000068	0.000353	-0.001567	-0.000735	-0.001186	0.001582	0.001141	-0.000201	0.000777	-0.000727	0.001856	-0.000939	-0.001062	0.000040	-0.001063	0.009419	0.003971	-0.006849	-0.000290	0.000726	-0.001066	-0.003340	-0.012056	-0.012632	0.001095	NA	-0.001209	0.004223	0.034175	-0.014122
-0.000792	-0.003891	0.000733	-0.000213	-0.000862	0.000239	0.001322	0.000084	-0.001181	0.000510	-0.000262	0.001273	-0.000900	0.000261	0.000292	0.001147	-0.000033	-0.000361	-0.000377	0.000304	-0.000856	0.000525	-0.001391	0.000782	-0.000565	0.001264	-0.001151	-0.000446	0.000971	-0.000646	-0.000656	0.000416	-0.000829	0.000841	-0.001692	0.000663	-0.005693	-0.003929	0.003472	-0.003463	-0.001534	0.014543	0.017701	0.008344	-0.009770	-0.001209	NA	-0.007148	-0.010490	0.006668
0.001058	-0.003944	0.000117	0.000326	0.000141	0.000058	0.000500	0.000997	-0.000159	-0.000018	0.000378	0.000177	0.000501	-0.000070	-0.001051	-0.000385	-0.001032	0.000717	-0.000790	0.001160	-0.000894	-0.000386	-0.000211	-0.000187	-0.000972	0.001445	0.000323	0.001051	-0.000649	-0.000800	-0.000466	-0.000897	-0.000830	0.002301	-0.000467	0.009282	0.005366	-0.008290	-0.001848	0.000672	-0.001051	-0.007931	-0.021446	-0.012830	0.072266	0.004223	-0.007148	NA	0.012979	-0.019058
-0.002545	0.002460	0.000204	0.000173	0.000247	-0.000385	-0.000259	-0.000435	-0.000411	-0.000642	-0.000011	-0.001147	-0.001149	0.000090	-0.000644	0.000655	0.000725	0.000894	0.001032	-0.000495	0.000214	-0.000788	0.001751	-0.000087	0.001314	-0.002599	-0.000844	-0.001180	0.000983	0.001278	0.000460	-0.000962	0.002088	-0.000704	-0.006287	-0.004762	0.002778	0.001245	-0.003333	-0.002550	0.001507	0.001223	-0.012742	-0.015544	0.011158	0.034175	-0.010490	0.012979	NA	-0.011859
0.000145	0.003414	-0.000190	0.000183	-0.000908	-0.000022	-0.000823	0.000469	0.000545	-0.000856	-0.000010	0.000279	0.000414	0.000981	-0.000351	0.000942	-0.000145	-0.000153	-0.000134	0.000383	-0.000983	-0.001992	0.002078	0.000213	0.003483	-0.001541	-0.002241	0.000382	-0.001103	0.003348	-0.004339	0.000308	0.000441	0.000296	0.005112	-0.003797	-0.011132	0.000494	-0.005955	0.011039	0.013218	0.000669	-0.013864	-0.008129	-0.011738	-0.014122	0.006668	-0.019058	-0.011859	NA
-0.001863	0.009953	-0.000046	0.001421	-0.000136	-0.000379	-0.000792	-0.001730	-0.001273	-0.001148	-0.000136	-0.000361	-0.000470	0.001393	-0.000242	0.001763	0.000318	-0.000453	0.000556	-0.000623	-0.000480	-0.000385	0.002599	0.000857	0.002028	-0.000836	-0.002224	-0.001423	-0.000292	-0.002773	0.001975	0.000871	0.001469	0.000041	0.021569	-0.028247	-0.031446	0.000040	-0.021086	-0.002577	-0.000852	0.003335	0.001986	0.000656	-0.005051	-0.009319	0.001262	-0.010177	-0.001258	0.005867
-0.000702	-0.011562	-0.000094	0.001195	-0.000255	0.000600	-0.000404	-0.001427	0.000079	-0.000676	-0.000704	-0.000630	0.000263	0.000247	-0.000375	-0.002022	0.000143	-0.000492	-0.000092	0.001139	0.000314	-0.000124	0.002779	0.000593	0.000486	-0.002791	-0.000832	0.001886	-0.001848	0.000452	0.000113	-0.001756	0.002121	0.001393	-0.034203	0.050300	-0.033089	-0.028078	-0.030453	-0.006072	0.003726	0.004517	0.002848	0.004631	0.000356	-0.001600	-0.001374	0.000293	0.003276	0.004678
0.000171	-0.034818	0.000549	-0.000808	0.000267	-0.000433	-0.000124	0.000219	0.000251	-0.001315	0.000715	-0.000442	0.001346	0.001178	-0.000144	0.000397	0.000045	0.000933	-0.000305	-0.001206	-0.000698	0.001292	-0.001543	0.001329	-0.005376	0.001653	-0.000307	-0.000905	0.002032	0.000699	-0.000251	-0.000387	0.001645	-0.000059	-0.004719	0.010355	-0.004024	-0.002850	-0.003084	-0.001740	0.003102	-0.002862	0.001704	0.002354	0.003558	-0.002950	0.003891	0.003943	-0.002459	-0.003414
-0.030001	0.000171	0.001091	0.000148	0.001934	-0.000141	-0.000768	0.000194	0.000604	0.001763	0.000943	0.000309	0.000530	-0.000996	-0.001713	-0.000229	0.001750	-0.001465	-0.000308	-0.002775	0.001487	-0.001116	-0.001185	0.002630	-0.000454	-0.001871	-0.002609	0.000357	-0.001578	-0.000940	0.000655	-0.000567	0.002866	0.000999	0.000364	0.000329	-0.001866	-0.000919	-0.000932	0.000141	-0.000294	0.000036	-0.001342	0.000419	-0.001044	-0.000392	0.000792	-0.001058	0.002546	-0.000145
[truncated: 4 more columns]
