# Supplementary material for: African bushpigs exhibit porous species boundaries and appeared in Madagascar concurrently with human arrival
Source: Nat Commun. 2024 Jan 3;15:172. doi: 10.1038/s41467-023-44105-1 (PMC10764920; doi:10.1038/s41467-023-44105-1)
Supplement: Supplementary file 9 — Source Data [file 41467_2023_44105_MOESM9_ESM.zip › sourceData/Fig1d.SuppFig4_NGSadmix.evalAdmix/202304_54unrelatedInd_NGSadmix_minMaf005.8.58.qopt_conv]

0.00000000099999999847 0.00000000099999999847 0.00000000099999999847 0.00000000099999999847 0.00000000099999999847 0.00000000099999999847 0.00000000099999999847 0.99999999300000008695 
0.00000000099999999897 0.00000000099999999897 0.00000000099999999897 0.99999999299999986491 0.00000000099999999897 0.00000000099999999897 0.00000000099999999897 0.00000000099999999897 
0.00000000099999999924 0.00000000099999999924 0.99999999299999997593 0.00000000099999999924 0.00000000099999999924 0.00000000099999999924 0.00000000099999999924 0.00000000099999999924 
0.00000000099999999917 0.00000000099999999917 0.99999999299999997593 0.00000000099999999917 0.00000000099999999917 0.00000000099999999917 0.00000000099999999917 0.00000000099999999917 
0.00000000099999999928 0.00000000099999999928 0.99999999299999997593 0.00000000099999999928 0.00000000099999999928 0.00000000099999999928 0.00000000099999999928 0.00000000099999999928 
0.00000000099999999926 0.00000000099999999926 0.99999999300000008695 0.00000000099999999926 0.00000000099999999926 0.00000000099999999926 0.00000000099999999926 0.00000000099999999926 
0.00000000099999999918 0.00000000099999999918 0.99999999299999997593 0.00000000099999999918 0.00000000099999999918 0.00000000099999999918 0.00000000099999999918 0.00000000099999999918 
0.00000000099999999912 0.00000000099999999912 0.99999999300000008695 0.00000000099999999912 0.00000000099999999912 0.00000000099999999912 0.00000000099999999912 0.00000000099999999912 
0.00000000099999999912 0.00000000099999999912 0.99999999299999997593 0.00000000099999999912 0.00000000099999999912 0.00000000099999999912 0.00000000099999999912 0.00000000099999999912 
0.00000000099999999915 0.00000000099999999915 0.99999999299999997593 0.00000000099999999915 0.00000000099999999915 0.00000000099999999915 0.00000000099999999915 0.00000000099999999915 
0.00000000099999999913 0.00000000099999999913 0.99999999300000008695 0.00000000099999999913 0.00000000099999999913 0.00000000099999999913 0.00000000099999999913 0.00000000099999999913 
0.00000000099999999918 0.00000000099999999918 0.99999999299999997593 0.00000000099999999918 0.00000000099999999918 0.00000000099999999918 0.00000000099999999918 0.00000000099999999918 
0.00000000099999999917 0.00000000099999999917 0.99999999300000008695 0.00000000099999999917 0.00000000099999999917 0.00000000099999999917 0.00000000099999999917 0.00000000099999999917 
0.00000000099999999910 0.00000000099999999910 0.99999999300000008695 0.00000000099999999910 0.00000000099999999910 0.00000000099999999910 0.00000000099999999910 0.00000000099999999910 
0.00000000099999999912 0.00000000099999999912 0.99999999300000008695 0.00000000099999999912 0.00000000099999999912 0.00000000099999999912 0.00000000099999999912 0.00000000099999999912 
0.00000000099999999910 0.00000000099999999910 0.99999999299999997593 0.00000000099999999910 0.00000000099999999910 0.00000000099999999910 0.00000000099999999910 0.00000000099999999910 
0.00000000099999999913 0.00000000099999999913 0.99999999300000008695 0.00000000099999999913 0.00000000099999999913 0.00000000099999999913 0.00000000099999999913 0.00000000099999999913 
0.00000000099999999911 0.00000000099999999911 0.99999999300000008695 0.00000000099999999911 0.00000000099999999911 0.00000000099999999911 0.00000000099999999911 0.00000000099999999911 
0.00000000099999999904 0.00000000099999999904 0.99999999300000008695 0.00000000099999999904 0.00000000099999999904 0.00000000099999999904 0.00000000099999999904 0.00000000099999999904 
0.00000000099999999914 0.00000000099999999914 0.99999999300000008695 0.00000000099999999914 0.00000000099999999914 0.00000000099999999914 0.00000000099999999914 0.00000000099999999914 
0.00000000099999999921 0.00000000099999999921 0.99999999299999997593 0.00000000099999999921 0.00000000099999999921 0.00000000099999999921 0.00000000099999999921 0.00000000099999999921 
0.00000000099999999918 0.00000000099999999918 0.99999999300000008695 0.00000000099999999918 0.00000000099999999918 0.00000000099999999918 0.00000000099999999918 0.00000000099999999918 
0.00000000099999999902 0.00000000099999999902 0.99999999300000008695 0.00000000099999999902 0.00000000099999999902 0.00000000099999999902 0.00000000099999999902 0.00000000099999999902 
0.00000000099999999935 0.00000000099999999935 0.00000000099999999935 0.00000000099999999935 0.99999999300000008695 0.00000000099999999935 0.00000000099999999935 0.00000000099999999935 
0.00000000099999999951 0.00000000099999999951 0.00000000099999999951 0.00000000099999999951 0.99999999299999997593 0.00000000099999999951 0.00000000099999999951 0.00000000099999999951 
0.00000000099999999963 0.00000000099999999963 0.00000000099999999963 0.00000000099999999963 0.99999999300000008695 0.00000000099999999963 0.00000000099999999963 0.00000000099999999963 
0.00000000099999999960 0.00000000099999999960 0.00000000099999999960 0.00000000099999999960 0.99999999299999997593 0.00000000099999999960 0.00000000099999999960 0.00000000099999999960 
0.00000000099999999950 0.00000000099999999950 0.00000000099999999950 0.00000000099999999950 0.99999999300000008695 0.00000000099999999950 0.00000000099999999950 0.00000000099999999950 
0.00000000099999999960 0.00000000099999999960 0.00000000099999999960 0.00000000099999999960 0.99999999300000008695 0.00000000099999999960 0.00000000099999999960 0.00000000099999999960 
0.99999999300000008695 0.00000000099999999954 0.00000000099999999954 0.00000000099999999954 0.00000000099999999954 0.00000000099999999954 0.00000000099999999954 0.00000000099999999954 
0.99999999300000008695 0.00000000099999999941 0.00000000099999999941 0.00000000099999999941 0.00000000099999999941 0.00000000099999999941 0.00000000099999999941 0.00000000099999999941 
0.99999999300000008695 0.00000000099999999968 0.00000000099999999968 0.00000000099999999968 0.00000000099999999968 0.00000000099999999968 0.00000000099999999968 0.00000000099999999968 
0.00000000099999999938 0.00000000099999999938 0.00000000099999999938 0.00000000099999999938 0.99999999299999997593 0.00000000099999999938 0.00000000099999999938 0.00000000099999999938 
0.99999999300000008695 0.00000000099999999933 0.00000000099999999933 0.00000000099999999933 0.00000000099999999933 0.00000000099999999933 0.00000000099999999933 0.00000000099999999933 
0.00000000099999999978 0.50486377817181271599 0.00000000099999999978 0.00000000099999999978 0.00000000099999999978 0.42905642301390412019 0.06607979381428305543 0.00000000099999999978 
0.00000000099999999956 0.99999999300000019797 0.00000000099999999956 0.00000000099999999956 0.00000000099999999956 0.00000000099999999956 0.00000000099999999956 0.00000000099999999956 
0.00000000099999999961 0.99999999300000019797 0.00000000099999999961 0.00000000099999999961 0.00000000099999999961 0.00000000099999999961 0.00000000099999999961 0.00000000099999999961 
0.00000000099999999970 0.56934957234017502525 0.00000000099999999970 0.00000000099999999970 0.00000000099999999970 0.43065042165982519995 0.00000000099999999970 0.00000000099999999970 
0.00000000099999999959 0.99999999300000019797 0.00000000099999999959 0.00000000099999999959 0.00000000099999999959 0.00000000099999999959 0.00000000099999999959 0.00000000099999999959 
0.00000000099999999916 0.00000000099999999916 0.00000000099999999916 0.00000000099999999916 0.00000000099999999916 0.00000000099999999916 0.99999999299999997593 0.00000000099999999916 
0.00000000099999999930 0.00000000099999999930 0.00000000099999999930 0.00000000099999999930 0.00000000099999999930 0.00000000099999999930 0.99999999299999986491 0.00000000099999999930 
0.00000000099999999960 0.00000000099999999960 0.00000000099999999960 0.00000000099999999960 0.00000000099999999960 0.99999999299999997593 0.00000000099999999960 0.00000000099999999960 
0.00000000099999999963 0.00000000099999999963 0.00000000099999999963 0.00000000099999999963 0.00000000099999999963 0.99999999300000008695 0.00000000099999999963 0.00000000099999999963 
0.00000000099999999968 0.00000000099999999968 0.00000000099999999968 0.00000000099999999968 0.00000000099999999968 0.99999999299999997593 0.00000000099999999968 0.00000000099999999968 
0.00000000099999999965 0.00000000099999999965 0.00000000099999999965 0.00000000099999999965 0.00000000099999999965 0.99999999299999997593 0.00000000099999999965 0.00000000099999999965 
0.00000000099999999967 0.00000000099999999967 0.00000000099999999967 0.00000000099999999967 0.00000000099999999967 0.99999999299999997593 0.00000000099999999967 0.00000000099999999967 
0.00000000099999999966 0.00000000099999999966 0.00000000099999999966 0.00000000099999999966 0.00000000099999999966 0.99999999300000008695 0.00000000099999999966 0.00000000099999999966 
0.00000000099999999966 0.00000000099999999966 0.00000000099999999966 0.00000000099999999966 0.00000000099999999966 0.99999999299999997593 0.00000000099999999966 0.00000000099999999966 
0.00000000099999999958 0.00000000099999999958 0.00000000099999999958 0.00000000099999999958 0.00000000099999999958 0.99999999299999997593 0.00000000099999999958 0.00000000099999999958 
0.00000000099999999967 0.00000000099999999967 0.00000000099999999967 0.00000000099999999967 0.00000000099999999967 0.72378192749115533022 0.27621806650884472845 0.00000000099999999967 
0.00000000099999999956 0.99999999300000008695 0.00000000099999999956 0.00000000099999999956 0.00000000099999999956 0.00000000099999999956 0.00000000099999999956 0.00000000099999999956 
0.00000000099999999940 0.99999999300000008695 0.00000000099999999940 0.00000000099999999940 0.00000000099999999940 0.00000000099999999940 0.00000000099999999940 0.00000000099999999940 
0.00000000099999999886 0.00000000099999999886 0.00000000099999999886 0.99999999299999986491 0.00000000099999999886 0.00000000099999999886 0.00000000099999999886 0.00000000099999999886 
0.00000000099999999850 0.00000000099999999850 0.00000000099999999850 0.00000000099999999850 0.00000000099999999850 0.00000000099999999850 0.00000000099999999850 0.99999999300000008695 
