# Supplementary material for: African bushpigs exhibit porous species boundaries and appeared in Madagascar concurrently with human arrival
Source: Nat Commun. 2024 Jan 3;15:172. doi: 10.1038/s41467-023-44105-1 (PMC10764920; doi:10.1038/s41467-023-44105-1)
Supplement: Supplementary file 9 — Source Data [file 41467_2023_44105_MOESM9_ESM.zip › sourceData/Fig1d.SuppFig4_NGSadmix.evalAdmix/202305_54unrelatedInd_K5.11.corres]

NA	-0.000955	-0.001087	-0.000149	-0.001930	0.000146	0.000766	-0.000192	-0.000606	-0.001756	-0.000939	-0.000308	-0.000526	0.000990	0.001712	0.000228	-0.001748	0.001464	0.000305	0.002771	-0.001491	0.001119	0.001174	-0.002619	0.000422	0.001879	0.002610	-0.000358	0.001587	0.000926	-0.000657	0.000562	-0.002860	-0.000998	-0.000080	0.000390	0.002506	0.001234	0.001595	0.000113	0.000952	-0.000293	0.001075	-0.000576	0.000791	0.000223	-0.000949	0.000799	-0.002642	0.000029
-0.000955	NA	-0.000559	0.000648	-0.000832	-0.000623	0.000122	-0.000542	-0.000341	0.000125	-0.000146	-0.000358	-0.001737	0.000031	-0.000879	-0.000754	0.000597	0.000145	0.000827	0.000320	0.000644	-0.000642	0.003549	0.001535	0.007587	-0.005840	-0.005053	0.005271	-0.005299	0.004246	0.002643	0.002865	0.000800	0.001952	-0.031554	0.035815	-0.013121	-0.020915	-0.005162	-0.073240	-0.066583	-0.043827	-0.049340	-0.041786	-0.045940	-0.039088	-0.042160	-0.046460	-0.042133	-0.045304
-0.001087	-0.000559	NA	0.035159	0.050904	0.034177	-0.004342	-0.033320	-0.014181	-0.020232	-0.007688	0.002712	0.014938	-0.004317	-0.015030	-0.024369	-0.000842	-0.017224	-0.031314	0.002618	0.011937	0.010052	0.002989	0.002107	-0.001752	-0.001799	-0.000556	-0.000214	0.001072	-0.004631	0.000263	0.004597	0.000877	-0.000538	0.000008	0.000864	0.001590	-0.000921	-0.000490	-0.000334	0.000316	0.001006	-0.000624	-0.001705	-0.000200	0.000055	0.000500	-0.000064	0.000049	-0.000256
-0.000149	0.000648	0.035159	NA	0.059643	0.029752	-0.022012	-0.030505	-0.022437	0.014721	-0.027898	-0.008651	0.024103	0.012540	-0.031195	-0.008302	-0.014696	-0.000040	-0.040679	-0.008828	0.015039	0.008240	0.007728	-0.000876	-0.002328	-0.000091	-0.002705	0.000224	0.001125	-0.000090	-0.000283	0.001277	0.004439	-0.001167	0.000580	-0.002097	-0.000561	0.000124	-0.000548	0.000582	0.000246	-0.001033	0.000221	0.000223	-0.000378	-0.000488	-0.000331	0.000203	-0.000027	0.000251
-0.001930	-0.000832	0.050904	0.059643	NA	0.031468	0.001753	-0.027284	-0.015632	-0.011025	-0.004638	0.005709	-0.001441	-0.019033	-0.033092	-0.036896	0.026870	-0.010780	-0.019115	0.005581	-0.002246	-0.006553	0.000843	-0.003444	-0.000892	0.001834	0.003668	0.000082	0.000300	-0.001892	0.003406	0.000565	-0.000891	-0.001808	0.000014	0.000859	-0.000195	-0.000261	0.000199	0.000304	0.000303	-0.001602	0.001163	0.000714	0.000071	0.001454	-0.000813	0.000171	0.000206	-0.000799
0.000146	-0.000623	0.034177	0.029752	0.031468	NA	-0.008294	-0.025040	-0.036611	-0.001659	-0.005251	-0.001442	0.040621	0.011045	-0.039257	-0.002149	0.002043	-0.011553	-0.045209	-0.015649	0.024529	0.022758	-0.017774	0.000888	0.002975	-0.000641	0.002028	0.001475	-0.000065	0.003176	-0.001360	-0.001906	-0.006346	0.000170	0.000146	-0.000600	-0.001345	0.001300	-0.000352	-0.000334	0.000792	0.000380	0.000764	-0.000140	-0.000772	0.001416	0.000663	0.000500	0.000122	0.000362
0.000766	0.000122	-0.004342	-0.022012	0.001753	-0.008294	NA	0.019737	0.029423	0.004979	0.001656	0.025587	-0.002256	-0.029747	0.006844	0.000609	0.007539	0.011049	0.024444	-0.004397	-0.004307	-0.017090	-0.007968	0.001122	-0.003155	0.002187	-0.000507	-0.000655	0.000433	-0.001394	-0.001856	0.004124	0.000618	-0.001578	0.000560	-0.000011	0.000492	-0.000348	0.000873	0.000551	0.000058	-0.001475	-0.000435	0.000204	0.000614	0.000169	0.001211	0.000426	-0.000256	-0.000867
-0.000192	-0.000542	-0.033320	-0.030505	-0.027284	-0.025040	0.019737	NA	0.072833	0.011778	0.098988	-0.005680	-0.027709	0.000555	0.056016	-0.027991	-0.036126	0.036083	0.075259	-0.050018	-0.007893	-0.025021	-0.032616	0.004497	0.000292	0.000125	-0.001012	-0.002480	-0.002096	0.004035	0.001224	-0.004583	0.000087	-0.000284	-0.000070	-0.000170	0.000601	0.000828	0.000392	-0.000083	0.000256	-0.000022	0.000231	0.000856	0.000547	-0.000422	0.000555	0.001433	0.000106	0.000830
-0.000606	-0.000341	-0.014181	-0.022437	-0.015632	-0.036611	0.029423	0.072833	NA	0.009290	-0.004498	-0.013446	-0.014449	-0.031900	0.000823	0.067103	-0.020895	0.008725	0.112549	-0.015465	-0.028195	-0.045798	-0.003434	0.003183	-0.002512	0.001231	-0.001228	-0.000253	0.001265	-0.006004	-0.002937	0.007426	-0.001742	0.000440	0.000246	0.000113	-0.000204	0.000844	0.000460	0.000580	0.000027	0.000860	-0.000219	-0.000286	0.000190	0.000324	-0.001055	-0.000069	-0.000322	0.000637
-0.001756	0.000125	-0.020232	0.014721	-0.011025	-0.001659	0.004979	0.011778	0.009290	NA	0.000229	-0.018889	0.015350	-0.006542	0.006640	-0.013713	0.018295	-0.015574	-0.002359	0.008351	0.008366	0.013505	0.000752	-0.004810	0.000412	0.000142	0.001260	0.000622	0.002432	-0.002816	-0.001407	0.002625	0.000482	0.001398	-0.001193	0.000562	0.000800	0.000434	0.000406	0.000685	0.000091	0.000228	0.000548	0.001123	0.000147	0.000487	0.000572	0.000068	-0.000458	-0.000778
-0.000939	-0.000146	-0.007688	-0.027898	-0.004638	-0.005251	0.001656	0.098988	-0.004498	0.000229	NA	0.005002	-0.032069	0.024649	-0.001160	0.009211	-0.047007	0.007623	0.039570	-0.039329	0.006889	-0.008072	-0.000336	0.000447	-0.000776	-0.000910	-0.001563	0.000296	0.000247	0.003985	-0.001133	-0.003294	0.002018	0.000291	-0.000319	0.000488	0.000221	-0.000994	0.001572	-0.000713	-0.000460	-0.000193	-0.001012	0.000774	0.000256	0.000503	-0.000304	0.000305	-0.000030	-0.000173
-0.000308	-0.000358	0.002712	-0.008651	0.005709	-0.001442	0.025587	-0.005680	-0.013446	-0.018889	0.005002	NA	0.001041	0.010808	-0.015100	-0.004323	0.000238	0.002200	-0.020349	0.005448	-0.022782	-0.010149	0.089054	-0.001542	-0.000759	-0.000131	0.001045	0.001910	0.000806	-0.002072	0.001908	-0.001464	-0.000993	0.002566	-0.000576	0.001983	0.000342	-0.000572	-0.000587	0.000211	-0.001891	0.000122	0.000745	0.000325	0.000639	-0.000364	0.001390	0.000404	-0.000884	0.000367
-0.000526	-0.001737	0.014938	0.024103	-0.001441	0.040621	-0.002256	-0.027709	-0.014449	0.015350	-0.032069	0.001041	NA	0.029426	-0.016779	-0.007457	0.003489	-0.019088	-0.040804	0.019132	-0.009929	0.026559	0.006448	-0.000001	-0.002631	0.002058	0.001555	0.000135	0.000911	-0.004995	-0.000094	0.001740	-0.001636	0.003250	0.000264	-0.000148	-0.000673	-0.000507	-0.000471	0.001099	0.001002	0.000402	0.000853	0.000211	0.000315	0.001620	-0.000552	0.000757	-0.000708	0.000854
0.000990	0.000031	-0.004317	0.012540	-0.019033	0.011045	-0.029747	0.000555	-0.031900	-0.006542	0.024649	0.010808	0.029426	NA	-0.020990	-0.016861	0.007535	-0.007930	-0.009887	0.001099	0.008814	0.037178	0.006721	0.001005	0.000457	-0.000713	-0.000602	0.001149	-0.003794	0.005403	0.001040	-0.003176	0.002104	-0.002998	-0.000476	0.000158	-0.000677	0.000574	-0.000763	0.000349	-0.000215	0.000197	-0.001247	-0.000296	-0.000269	-0.001630	-0.000039	-0.000342	-0.000263	0.000763
0.001712	-0.000879	-0.015030	-0.031195	-0.033092	-0.039257	0.006844	0.056016	0.000823	0.006640	-0.001160	-0.015100	-0.016779	-0.020990	NA	0.116637	-0.028661	0.052731	0.061977	-0.030510	0.001550	-0.029258	-0.020383	-0.000671	-0.000156	0.000514	-0.001099	-0.001012	-0.000978	0.004859	-0.000511	-0.003605	0.003186	-0.000676	0.000554	-0.000586	0.001133	-0.000304	0.000051	0.000222	0.000221	-0.000268	0.001023	0.001450	0.000520	0.000421	0.000538	-0.000799	-0.000328	-0.000173
0.000228	-0.000754	-0.024369	-0.008302	-0.036896	-0.002149	0.000609	-0.027991	0.067103	-0.013713	0.009211	-0.004323	-0.007457	-0.016861	0.116637	NA	-0.031891	0.045034	0.003767	-0.023942	0.009215	-0.017353	-0.007391	0.002244	0.000257	-0.002086	-0.003747	0.001484	-0.000598	0.003621	-0.002255	-0.003540	0.001863	0.001872	0.001259	0.000685	0.000735	-0.000149	0.000254	-0.001315	0.001204	-0.000515	0.000447	-0.001282	-0.000647	-0.001514	0.001011	-0.000479	0.000472	0.000850
-0.001748	0.000597	-0.000842	-0.014696	0.026870	0.002043	0.007539	-0.036126	-0.020895	0.018295	-0.047007	0.000238	0.003489	0.007535	-0.028661	-0.031891	NA	-0.015261	-0.036415	0.131511	0.010622	0.038910	-0.003787	-0.001851	-0.000829	-0.000483	-0.001142	0.001379	-0.000540	-0.001452	0.001416	0.001736	0.003386	-0.001090	-0.000527	0.000984	-0.000725	-0.000818	-0.000756	-0.001006	-0.000909	0.000785	0.000385	-0.001000	0.000291	0.000784	0.000142	-0.000828	0.000875	-0.000347
0.001464	0.000145	-0.017224	-0.000040	-0.010780	-0.011553	0.011049	0.036083	0.008725	-0.015574	0.007623	0.002200	-0.019088	-0.007930	0.052731	0.045034	-0.015261	NA	0.041852	-0.015181	-0.026133	-0.012632	-0.014075	-0.002499	0.001825	0.000181	-0.000788	-0.000889	0.002831	0.003484	-0.000005	-0.005378	-0.000430	0.002059	-0.000115	-0.000064	0.000174	0.000789	-0.000326	0.001476	-0.000069	-0.000694	-0.000415	-0.000519	0.000241	-0.000939	-0.000547	0.000488	0.000648	-0.000116
0.000305	0.000827	-0.031314	-0.040679	-0.019115	-0.045209	0.024444	0.075259	0.112549	-0.002359	0.039570	-0.020349	-0.040804	-0.009887	0.061977	0.003767	-0.036415	0.041852	NA	-0.037333	-0.016091	-0.016516	-0.021733	-0.002710	0.001480	0.000624	-0.001894	-0.000806	0.001082	0.007018	-0.000724	-0.007097	0.002234	0.001368	-0.000027	-0.000814	-0.000606	0.001574	0.000535	-0.000544	0.000406	-0.000044	-0.001039	-0.000325	-0.000274	-0.000492	-0.000652	-0.001035	0.000659	-0.000259
0.002771	0.000320	0.002618	-0.008828	0.005581	-0.015649	-0.004397	-0.050018	-0.015465	0.008351	-0.039329	0.005448	0.019132	0.001099	-0.030510	-0.023942	0.131511	-0.015181	-0.037333	NA	-0.008672	0.031201	0.021498	0.001350	-0.001304	0.000115	0.001902	0.000077	-0.001728	-0.009113	0.001830	0.005553	-0.000425	0.001925	-0.000101	-0.000003	0.000486	-0.001705	0.000150	0.000168	-0.001467	-0.000150	0.000882	-0.000592	-0.000291	0.000807	0.000433	0.001239	-0.000284	0.000347
-0.001491	0.000644	0.011937	0.015039	-0.002246	0.024529	-0.004307	-0.007893	-0.028195	0.008366	0.006889	-0.022782	-0.009929	0.008814	0.001550	0.009215	0.010622	-0.026133	-0.016091	-0.008672	NA	0.017382	-0.005896	-0.000514	0.001914	0.001992	0.000646	-0.000061	0.001104	0.004114	0.001129	-0.002213	-0.004651	-0.003232	0.000413	0.000072	0.000889	-0.000766	0.000495	-0.000220	0.001141	-0.000379	0.000105	0.002135	-0.000229	-0.000142	-0.000977	-0.001037	-0.000017	-0.001059
0.001119	-0.000642	0.010052	0.008240	-0.006553	0.022758	-0.017090	-0.025021	-0.045798	0.013505	-0.008072	-0.010149	0.026559	0.037178	-0.029258	-0.017353	0.038910	-0.012632	-0.016516	0.031201	0.017382	NA	-0.004951	0.002533	0.001514	-0.001161	0.003223	-0.000279	-0.000320	0.003322	-0.000962	-0.001629	-0.005374	-0.001177	-0.000061	-0.000573	-0.000004	-0.001025	0.000750	0.000358	0.000487	0.000320	0.000701	0.000783	0.001608	0.000588	0.000781	-0.000059	-0.000451	-0.001710
0.001174	0.003549	0.002989	0.007728	0.000843	-0.017774	-0.007968	-0.032616	-0.003434	0.000752	-0.000336	0.089054	0.006448	0.006721	-0.020383	-0.007391	-0.003787	-0.014075	-0.021733	0.021498	-0.005896	-0.004951	NA	-0.000268	0.005193	-0.002481	0.001565	-0.002152	-0.003146	-0.008355	0.001030	0.007908	0.000886	-0.000434	-0.000578	-0.001334	-0.002135	0.001634	-0.001506	-0.001775	-0.001585	0.001857	-0.002739	-0.002223	-0.001912	-0.002381	-0.002148	-0.001074	0.000689	0.001091
-0.002619	0.001535	0.002107	-0.000876	-0.003444	0.000888	0.001122	0.004497	0.003183	-0.004810	0.000447	-0.001542	-0.000001	0.001005	-0.000671	0.002244	-0.001851	-0.002499	-0.002710	0.001350	-0.000514	0.002533	-0.000268	NA	-0.038024	-0.042743	-0.039422	0.025582	-0.042470	0.002626	0.000459	0.000632	0.121836	-0.002779	-0.000207	0.000320	-0.000324	0.002000	0.000254	-0.005479	-0.002427	0.001279	-0.001018	-0.001642	-0.001352	-0.001285	0.000120	-0.000770	-0.000667	-0.000970
0.000422	0.007587	-0.001752	-0.002328	-0.000892	0.002975	-0.003155	0.000292	-0.002512	0.000412	-0.000776	-0.000759	-0.002631	0.000457	-0.000156	0.000257	-0.000829	0.001825	0.001480	-0.001304	0.001914	0.001514	0.005193	-0.038024	NA	0.031242	0.053785	-0.009805	0.039644	0.001802	-0.000708	-0.001619	-0.046491	0.001360	-0.001572	-0.001789	-0.001677	0.000632	-0.002555	-0.000042	-0.001176	-0.000395	-0.001490	-0.002014	-0.000983	-0.001716	-0.001084	-0.001466	0.000556	0.002927
0.001879	-0.005840	-0.001799	-0.000091	0.001834	-0.000641	0.002187	0.000125	0.001231	0.000142	-0.000910	-0.000131	0.002058	-0.000713	0.000514	-0.002086	-0.000483	0.000181	0.000624	0.000115	0.001992	-0.001161	-0.002481	-0.042743	0.031242	NA	0.032498	-0.000250	0.044473	-0.002524	-0.001480	-0.001220	-0.045339	0.004039	0.001116	0.000213	-0.000452	-0.001030	0.000988	0.005832	0.004143	0.000405	0.000927	0.001833	0.001071	0.002671	0.002438	0.002597	-0.001196	0.000544
0.002610	-0.005053	-0.000556	-0.002705	0.003668	0.002028	-0.000507	-0.001012	-0.001228	0.001260	-0.001563	0.001045	0.001555	-0.000602	-0.001099	-0.003747	-0.001142	-0.000788	-0.001894	0.001902	0.000646	0.003223	0.001565	-0.039422	0.053785	0.032498	NA	-0.005702	0.033399	-0.001886	-0.001265	0.001195	-0.044509	-0.000324	0.000711	0.001015	0.000467	0.000740	-0.000028	0.007701	0.004492	-0.000014	0.001320	0.003334	-0.000026	0.001870	-0.000391	0.001058	-0.000009	-0.000498
-0.000358	0.005271	-0.000214	0.000224	0.000082	0.001475	-0.000655	-0.002480	-0.000253	0.000622	0.000296	0.001910	0.000135	0.001149	-0.001012	0.001484	0.001379	-0.000889	-0.000806	0.000077	-0.000061	-0.000279	-0.002152	0.025582	-0.009805	-0.000250	-0.005702	NA	-0.005194	-0.001980	0.000781	0.003347	0.012942	-0.000981	0.000281	0.000808	0.001564	-0.000941	0.001394	-0.006907	-0.005333	-0.001772	-0.000425	-0.000024	0.000461	-0.001054	-0.001288	0.000155	-0.002024	-0.001859
0.001587	-0.005299	0.001072	0.001125	0.000300	-0.000065	0.000433	-0.002096	0.001265	0.002432	0.000247	0.000806	0.000911	-0.003794	-0.000978	-0.000598	-0.000540	0.002831	0.001082	-0.001728	0.001104	-0.000320	-0.003146	-0.042470	0.039644	0.044473	0.033399	-0.005194	NA	-0.002351	0.002812	-0.003639	-0.045460	0.002555	0.000917	0.000032	0.000846	-0.002856	-0.000207	0.006187	0.003256	-0.000491	0.001896	0.001102	0.000927	0.001572	0.001799	0.000214	0.001889	0.000627
0.000926	0.004246	-0.004631	-0.000090	-0.001892	0.003176	-0.001394	0.004035	-0.006004	-0.002816	0.003985	-0.002072	-0.004995	0.005403	0.004859	0.003621	-0.001452	0.003484	0.007018	-0.009113	0.004114	0.003322	-0.008355	0.002626	0.001802	-0.002524	-0.001886	-0.001980	-0.002351	NA	-0.009515	0.034298	0.003465	-0.026415	-0.000528	0.002309	0.002173	0.001335	-0.001028	-0.002576	0.002824	-0.000262	-0.003000	-0.003840	-0.001589	-0.002108	-0.002244	-0.002214	-0.000146	-0.000125
-0.000657	0.002643	0.000263	-0.000283	0.003406	-0.001360	-0.001856	0.001224	-0.002937	-0.001407	-0.001133	0.001908	-0.000094	0.001040	-0.000511	-0.002255	0.001416	-0.000005	-0.000724	0.001830	0.001129	-0.000962	0.001030	0.000459	-0.000708	-0.001480	-0.001265	0.000781	0.002812	-0.009515	NA	-0.130306	-0.000593	0.213240	-0.003219	0.002100	0.000956	-0.000004	0.000940	-0.009524	-0.013162	0.001843	0.001792	-0.000310	0.000449	0.001959	-0.000571	-0.000250	0.000873	-0.005337
0.000562	0.002865	0.004597	0.001277	0.000565	-0.001906	0.004124	-0.004583	0.007426	0.002625	-0.003294	-0.001464	0.001740	-0.003176	-0.003605	-0.003540	0.001736	-0.005378	-0.007097	0.005553	-0.002213	-0.001629	0.007908	0.000632	-0.001619	-0.001220	0.001195	0.003347	-0.003639	0.034298	-0.130306	NA	0.001188	-0.075649	0.001235	-0.003200	-0.002057	0.000579	0.002021	0.008722	0.014539	-0.001620	-0.000994	0.001291	-0.001669	-0.001911	-0.000754	-0.001878	-0.001822	-0.003008
-0.002860	0.000800	0.000877	0.004439	-0.000891	-0.006346	0.000618	0.000087	-0.001742	0.000482	0.002018	-0.000993	-0.001636	0.002104	0.003186	0.001863	0.003386	-0.000430	0.002234	-0.000425	-0.004651	-0.005374	0.000886	0.121836	-0.046491	-0.045339	-0.044509	0.012942	-0.045460	0.003465	-0.000593	0.001188	NA	-0.003229	-0.000994	-0.000466	-0.000261	0.001060	0.000268	-0.005778	-0.002214	0.000801	-0.000865	-0.001984	0.000135	-0.001557	-0.001363	-0.001415	0.001363	-0.000755
-0.000998	0.001952	-0.000538	-0.001167	-0.001808	0.000170	-0.001578	-0.000284	0.000440	0.001398	0.000291	0.002566	0.003250	-0.002998	-0.000676	0.001872	-0.001090	0.002059	0.001368	0.001925	-0.003232	-0.001177	-0.000434	-0.002779	0.001360	0.004039	-0.000324	-0.000981	0.002555	-0.026415	0.213240	-0.075649	-0.003229	NA	-0.000326	0.003756	0.000537	-0.001173	0.000541	-0.014829	-0.016053	-0.002149	0.000359	0.001012	0.002209	0.000531	0.001136	0.002717	0.000016	-0.001082
-0.000080	-0.031554	0.000008	0.000580	0.000014	0.000146	0.000560	-0.000070	0.000246	-0.001193	-0.000319	-0.000576	0.000264	-0.000476	0.000554	0.001259	-0.000527	-0.000115	-0.000027	-0.000101	0.000413	-0.000061	-0.000578	-0.000207	-0.001572	0.001116	0.000711	0.000281	0.000917	-0.000528	-0.003219	0.001235	-0.000994	-0.000326	NA	-0.007919	0.007708	0.060421	0.007027	0.020552	0.015088	-0.000288	-0.002691	-0.005237	0.000495	0.002906	0.001538	0.003644	-0.001918	0.006774
0.000390	0.035815	0.000864	-0.002097	0.000859	-0.000600	-0.000011	-0.000170	0.000113	0.000562	0.000488	0.001983	-0.000148	0.000158	-0.000586	0.000685	0.000984	-0.000064	-0.000814	-0.000003	0.000072	-0.000573	-0.001334	0.000320	-0.001789	0.000213	0.001015	0.000808	0.000032	0.002309	0.002100	-0.003200	-0.000466	0.003756	-0.007919	NA	0.037194	0.005685	0.036447	-0.046652	-0.036109	-0.029297	-0.031547	-0.028895	-0.021842	-0.013569	-0.023313	-0.014512	-0.029065	-0.036164
0.002506	-0.013121	0.001590	-0.000561	-0.000195	-0.001345	0.000492	0.000601	-0.000204	0.000800	0.000221	0.000342	-0.000673	-0.000677	0.001133	0.000735	-0.000725	0.000174	-0.000606	0.000486	0.000889	-0.000004	-0.002135	-0.000324	-0.001677	-0.000452	0.000467	0.001564	0.000846	0.002173	0.000956	-0.002057	-0.000261	0.000537	0.007708	0.037194	NA	0.028139	0.065415	-0.018072	-0.015929	-0.003804	-0.016076	-0.009828	-0.001215	0.003501	-0.007129	0.004303	0.001555	-0.019032
0.001234	-0.020915	-0.000921	0.000124	-0.000261	0.001300	-0.000348	0.000828	0.000844	0.000434	-0.000994	-0.000572	-0.000507	0.000574	-0.000304	-0.000149	-0.000818	0.000789	0.001574	-0.001705	-0.000766	-0.001025	0.001634	0.002000	0.000632	-0.001030	0.000740	-0.000941	-0.002856	0.001335	-0.000004	0.000579	0.001060	-0.001173	0.060421	0.005685	0.028139	NA	0.028168	-0.009633	-0.009615	0.007396	-0.006706	-0.005270	-0.006264	-0.005933	-0.004771	-0.007065	0.001967	-0.007420
0.001595	-0.005162	-0.000490	-0.000548	0.000199	-0.000352	0.000873	0.000392	0.000460	0.000406	0.001572	-0.000587	-0.000471	-0.000763	0.000051	0.000254	-0.000756	-0.000326	0.000535	0.000150	0.000495	0.000750	-0.001506	0.000254	-0.002555	0.000988	-0.000028	0.001394	-0.000207	-0.001028	0.000940	0.002021	0.000268	0.000541	0.007027	0.036447	0.065415	0.028168	NA	-0.026096	-0.026324	-0.013051	-0.011225	-0.010736	-0.000400	-0.003654	-0.002159	-0.005487	-0.007199	-0.019510
0.000113	-0.073240	-0.000334	0.000582	0.000304	-0.000334	0.000551	-0.000083	0.000580	0.000685	-0.000713	0.000211	0.001099	0.000349	0.000222	-0.001315	-0.001006	0.001476	-0.000544	0.000168	-0.000220	0.000358	-0.001775	-0.005479	-0.000042	0.005832	0.007701	-0.006907	0.006187	-0.002576	-0.009524	0.008722	-0.005778	-0.014829	0.020552	-0.046652	-0.018072	-0.009633	-0.026096	NA	0.223001	0.021929	0.019715	0.016466	0.010366	0.017633	0.020700	0.018001	0.011215	0.073276
0.000952	-0.066583	0.000316	0.000246	0.000303	0.000792	0.000058	0.000256	0.000027	0.000091	-0.000460	-0.001891	0.001002	-0.000215	0.000221	0.001204	-0.000909	-0.000069	0.000406	-0.001467	0.001141	0.000487	-0.001585	-0.002427	-0.001176	0.004143	0.004492	-0.005333	0.003256	0.002824	-0.013162	0.014539	-0.002214	-0.016053	0.015088	-0.036109	-0.015929	-0.009615	-0.026324	0.223001	NA	0.015106	0.011728	0.008369	0.002427	0.010519	0.014787	0.011722	0.006070	0.061048
-0.000293	-0.043827	0.001006	-0.001033	-0.001602	0.000380	-0.001475	-0.000022	0.000860	0.000228	-0.000193	0.000122	0.000402	0.000197	-0.000268	-0.000515	0.000785	-0.000694	-0.000044	-0.000150	-0.000379	0.000320	0.001857	0.001279	-0.000395	0.000405	-0.000014	-0.001772	-0.000491	-0.000262	0.001843	-0.001620	0.000801	-0.002149	-0.000288	-0.029297	-0.003804	0.007396	-0.013051	0.021929	0.015106	NA	0.042046	0.034051	0.018064	0.025458	0.041169	0.022662	0.033901	0.016299
0.001075	-0.049340	-0.000624	0.000221	0.001163	0.000764	-0.000435	0.000231	-0.000219	0.000548	-0.001012	0.000745	0.000853	-0.001247	0.001023	0.000447	0.000385	-0.000415	-0.001039	0.000882	0.000105	0.000701	-0.002739	-0.001018	-0.001490	0.000927	0.001320	-0.000425	0.001896	-0.003000	0.001792	-0.000994	-0.000865	0.000359	-0.002691	-0.031547	-0.016076	-0.006706	-0.011225	0.019715	0.011728	0.042046	NA	0.096724	0.021185	0.023763	0.050430	0.016595	0.028253	0.007064
-0.000576	-0.041786	-0.001705	0.000223	0.000714	-0.000140	0.000204	0.000856	-0.000286	0.001123	0.000774	0.000325	0.000211	-0.000296	0.001450	-0.001282	-0.001000	-0.000519	-0.000325	-0.000592	0.002135	0.000783	-0.002223	-0.001642	-0.002014	0.001833	0.003334	-0.000024	0.001102	-0.003840	-0.000310	0.001291	-0.001984	0.001012	-0.005237	-0.028895	-0.009828	-0.005270	-0.010736	0.016466	0.008369	0.034051	0.096724	NA	0.016340	0.018430	0.037397	0.019633	0.020239	0.008139
0.000791	-0.045940	-0.000200	-0.000378	0.000071	-0.000772	0.000614	0.000547	0.000190	0.000147	0.000256	0.000639	0.000315	-0.000269	0.000520	-0.000647	0.000291	0.000241	-0.000274	-0.000291	-0.000229	0.001608	-0.001912	-0.001352	-0.000983	0.001071	-0.000026	0.000461	0.000927	-0.001589	0.000449	-0.001669	0.000135	0.002209	0.000495	-0.021842	-0.001215	-0.006264	-0.000400	0.010366	0.002427	0.018064	0.021185	0.016340	NA	0.030932	0.021399	0.097335	0.044394	0.002282
0.000223	-0.039088	0.000055	-0.000488	0.001454	0.001416	0.000169	-0.000422	0.000324	0.000487	0.000503	-0.000364	0.001620	-0.001630	0.000421	-0.001514	0.000784	-0.000939	-0.000492	0.000807	-0.000142	0.000588	-0.002381	-0.001285	-0.001716	0.002671	0.001870	-0.001054	0.001572	-0.002108	0.001959	-0.001911	-0.001557	0.000531	0.002906	-0.013569	0.003501	-0.005933	-0.003654	0.017633	0.010519	0.025458	0.023763	0.018430	0.030932	NA	0.024680	0.030943	0.060519	-0.000383
-0.000949	-0.042160	0.000500	-0.000331	-0.000813	0.000663	0.001211	0.000555	-0.001055	0.000572	-0.000304	0.001390	-0.000552	-0.000039	0.000538	0.001011	0.000142	-0.000547	-0.000652	0.000433	-0.000977	0.000781	-0.002148	0.000120	-0.001084	0.002438	-0.000391	-0.001288	0.001799	-0.002244	-0.000571	-0.000754	-0.001363	0.001136	0.001538	-0.023313	-0.007129	-0.004771	-0.002159	0.020700	0.014787	0.041169	0.050430	0.037397	0.021399	0.024680	NA	0.021883	0.021891	0.021002
0.000799	-0.046460	-0.000064	0.000203	0.000171	0.000500	0.000426	0.001433	-0.000069	0.000068	0.000305	0.000404	0.000757	-0.000342	-0.000799	-0.000479	-0.000828	0.000488	-0.001035	0.001239	-0.001037	-0.000059	-0.001074	-0.000770	-0.001466	0.002597	0.001058	0.000155	0.000214	-0.002214	-0.000250	-0.001878	-0.001415	0.002717	0.003644	-0.014512	0.004303	-0.007065	-0.005487	0.018001	0.011722	0.022662	0.016595	0.019633	0.097335	0.030943	0.021883	NA	0.045302	-0.002815
-0.002642	-0.042133	0.000049	-0.000027	0.000206	0.000122	-0.000256	0.000106	-0.000322	-0.000458	-0.000030	-0.000884	-0.000708	-0.000263	-0.000328	0.000472	0.000875	0.000648	0.000659	-0.000284	-0.000017	-0.000451	0.000689	-0.000667	0.000556	-0.001196	-0.000009	-0.002024	0.001889	-0.000146	0.000873	-0.001822	0.001363	0.000016	-0.001918	-0.029065	0.001555	0.001967	-0.007199	0.011215	0.006070	0.033901	0.028253	0.020239	0.044394	0.060519	0.021891	0.045302	NA	0.003376
0.000029	-0.045304	-0.000256	0.000251	-0.000799	0.000362	-0.000867	0.000830	0.000637	-0.000778	-0.000173	0.000367	0.000854	0.000763	-0.000173	0.000850	-0.000347	-0.000116	-0.000259	0.000347	-0.001059	-0.001710	0.001091	-0.000970	0.002927	0.000544	-0.000498	-0.001859	0.000627	-0.000125	-0.005337	-0.003008	-0.000755	-0.001082	0.006774	-0.036164	-0.019032	-0.007420	-0.019510	0.073276	0.061048	0.016299	0.007064	0.008139	0.002282	-0.000383	0.021002	-0.002815	0.003376	NA
-0.000996	0.004181	0.000315	0.001308	0.000044	-0.000799	-0.000779	-0.002292	-0.001256	-0.001003	0.000103	-0.000310	-0.000883	0.001398	-0.000270	0.002080	0.000037	-0.000583	0.000693	-0.000560	-0.000157	-0.000741	0.002987	0.001881	0.000789	-0.002006	-0.002537	-0.000001	-0.001384	-0.001946	0.002775	-0.000289	0.002640	0.001286	0.028490	0.021183	-0.009063	0.018234	0.004999	-0.012778	-0.008451	-0.010440	-0.019266	-0.017059	-0.017628	-0.019348	-0.013721	-0.022321	-0.014616	-0.000598
0.000045	0.051585	0.000256	0.001064	-0.000071	0.000093	-0.000402	-0.001943	-0.000008	-0.000560	-0.000405	-0.000542	-0.000216	0.000351	-0.000364	-0.001334	-0.000130	-0.000601	0.000114	0.001010	0.000563	-0.000494	0.003040	0.001603	-0.000622	-0.003669	-0.001236	0.002958	-0.002726	0.002461	0.002693	-0.001233	0.003129	0.003988	-0.020124	0.111431	0.019186	0.001247	0.027139	-0.067931	-0.055834	-0.033908	-0.039933	-0.034480	-0.034837	-0.034525	-0.038430	-0.035170	-0.035319	-0.036662
-0.001474	0.376640	0.000090	-0.000264	-0.000498	-0.001167	0.000069	-0.000284	-0.000090	-0.001349	0.000726	-0.000873	-0.000211	0.001372	-0.001079	-0.000368	0.000653	0.001228	0.000475	-0.001093	-0.000205	0.000845	0.001820	0.003271	0.001326	-0.004151	-0.005618	0.004429	-0.003149	0.005514	0.003122	0.002622	0.002920	0.002603	-0.047924	0.043616	-0.022826	-0.034797	-0.014358	-0.106556	-0.092573	-0.066107	-0.064040	-0.055491	-0.059571	-0.059837	-0.056595	-0.060887	-0.064581	-0.068351
-0.011583	0.001259	0.001096	0.000147	0.001938	-0.000136	-0.000771	0.000195	0.000601	0.001770	0.000946	0.000311	0.000533	-0.001002	-0.001714	-0.000231	0.001752	-0.001467	-0.000311	-0.002778	0.001483	-0.001112	-0.001194	0.002640	-0.000486	-0.001864	-0.002608	0.000356	-0.001570	-0.000945	0.000647	-0.000569	0.002872	0.000997	0.000193	-0.000417	-0.002436	-0.001138	-0.001537	0.000042	-0.000787	0.000400	-0.000936	0.000709	-0.000638	-0.000090	0.001082	-0.000651	0.002772	0.000083
[truncated: 4 more columns]
