# Supplementary material for: African bushpigs exhibit porous species boundaries and appeared in Madagascar concurrently with human arrival
Source: Nat Commun. 2024 Jan 3;15:172. doi: 10.1038/s41467-023-44105-1 (PMC10764920; doi:10.1038/s41467-023-44105-1)
Supplement: Supplementary file 9 — Source Data [file 41467_2023_44105_MOESM9_ESM.zip › sourceData/Fig1d.SuppFig4_NGSadmix.evalAdmix/202304_54unrelatedInd_NGSadmix_minMaf005.2.3.qopt_conv]

0.61836895250018908410 0.38163104749981097141 
0.00000000100000000000 0.99999999900000002828 
0.99999999900000002828 0.00000000100000000000 
0.99999999900000002828 0.00000000100000000000 
0.99999999900000002828 0.00000000100000000000 
0.99999999900000002828 0.00000000100000000000 
0.99999999900000002828 0.00000000100000000000 
0.99999999900000002828 0.00000000100000000000 
0.99999999900000002828 0.00000000100000000000 
0.99999999900000002828 0.00000000100000000000 
0.99999999900000002828 0.00000000100000000000 
0.99999999900000002828 0.00000000100000000000 
0.99999999900000002828 0.00000000100000000000 
0.99999999900000002828 0.00000000100000000000 
0.99999999900000002828 0.00000000100000000000 
0.99999999900000002828 0.00000000100000000000 
0.99999999900000002828 0.00000000100000000000 
0.99999999900000002828 0.00000000100000000000 
0.99999999900000002828 0.00000000100000000000 
0.99999999900000002828 0.00000000100000000000 
0.99999999900000002828 0.00000000100000000000 
0.99999999900000002828 0.00000000100000000000 
0.99999999900000002828 0.00000000100000000000 
0.86044636752791536782 0.13955363247208465993 
0.79415908759276976348 0.20584091240723023652 
0.78591795755434301629 0.21408204244565687269 
0.79165668797321453454 0.20834331202678540995 
0.84253978382118344115 0.15746021617881653110 
0.79037408835219136183 0.20962591164780869368 
0.58384154315214664699 0.41615845684785329750 
0.57779772103867321764 0.42220227896132672685 
0.57542550171554096572 0.42457449828445903428 
0.85626915056135488591 0.14373084943864505858 
0.58033126197235063159 0.41966873802764925738 
0.00000000100000000000 0.99999999900000002828 
0.00000000100000000000 0.99999999900000002828 
0.00000000100000000000 0.99999999900000002828 
0.00000000100000000000 0.99999999900000002828 
0.00000000100000000000 0.99999999900000002828 
0.00000000100000000000 0.99999999900000002828 
0.05875077866343717675 0.94124922133656285794 
0.00000000100000000000 0.99999999900000002828 
0.00000000100000000000 0.99999999900000002828 
0.00000000100000000000 0.99999999900000002828 
0.00000000100000000000 0.99999999900000002828 
0.00000000100000000000 0.99999999900000002828 
0.00000000100000000000 0.99999999900000002828 
0.00000000100000000000 0.99999999900000002828 
0.00000000100000000000 0.99999999900000002828 
0.00000000100000000000 0.99999999900000002828 
0.00000000100000000000 0.99999999900000002828 
0.00000000100000000000 0.99999999900000002828 
0.00000000100000000000 0.99999999900000002828 
0.61935681045082613405 0.38064318954917386595 
