# Supplementary material for: African bushpigs exhibit porous species boundaries and appeared in Madagascar concurrently with human arrival
Source: Nat Commun. 2024 Jan 3;15:172. doi: 10.1038/s41467-023-44105-1 (PMC10764920; doi:10.1038/s41467-023-44105-1)
Supplement: Supplementary file 9 — Source Data [file 41467_2023_44105_MOESM9_ESM.zip › sourceData/Fig1d.SuppFig4_NGSadmix.evalAdmix/202305_54unrelatedInd_K6.16.corres]

NA	-0.000397	-0.001091	-0.000148	-0.001934	0.000141	0.000768	-0.000194	-0.000604	-0.001763	-0.000943	-0.000309	-0.000530	0.000996	0.001713	0.000229	-0.001749	0.001465	0.000308	0.002775	-0.001487	0.001115	0.001184	-0.002629	0.000454	0.001871	0.002609	-0.000357	0.001578	0.000923	-0.000665	0.000557	-0.002866	-0.001010	-0.000306	0.000544	0.002454	0.001125	0.001564	-0.000130	0.000747	-0.000515	0.000843	-0.000760	0.000594	-0.000036	-0.001171	0.000605	-0.002906	-0.000179
-0.000397	NA	-0.000691	0.000793	-0.000390	0.000379	0.000051	0.000313	-0.000414	0.001341	-0.000909	0.000257	-0.001084	-0.001103	0.000269	-0.000183	-0.000122	-0.000756	0.000482	0.001135	0.000475	-0.001044	0.001084	-0.001992	0.005791	-0.000899	0.000262	0.000583	-0.001432	-0.001829	-0.000694	0.000713	-0.002253	-0.001260	-0.002449	-0.011281	-0.005567	-0.001267	-0.004360	0.027346	0.018878	0.001629	0.000023	-0.001488	-0.003516	0.002207	-0.003725	-0.004543	0.001734	0.012611
-0.001091	-0.000691	NA	0.035159	0.050904	0.034177	-0.004342	-0.033320	-0.014181	-0.020232	-0.007688	0.002712	0.014938	-0.004317	-0.015030	-0.024369	-0.000842	-0.017224	-0.031314	0.002618	0.011937	0.010052	0.002989	0.002107	-0.001752	-0.001799	-0.000556	-0.000214	0.001072	-0.004619	0.000278	0.004610	0.000877	-0.000525	-0.000038	0.000882	0.001583	-0.000944	-0.000488	-0.000328	0.000298	0.000983	-0.000645	-0.001742	-0.000230	0.000049	0.000504	-0.000069	0.000016	-0.000291
-0.000148	0.000793	0.035159	NA	0.059643	0.029752	-0.022012	-0.030505	-0.022437	0.014721	-0.027898	-0.008651	0.024103	0.012540	-0.031195	-0.008302	-0.014696	-0.000040	-0.040679	-0.008828	0.015039	0.008240	0.007728	-0.000876	-0.002328	-0.000091	-0.002705	0.000224	0.001125	-0.000095	-0.000289	0.001272	0.004439	-0.001173	0.000650	-0.002116	-0.000561	0.000135	-0.000538	0.000676	0.000258	-0.001037	0.000260	0.000274	-0.000356	-0.000464	-0.000341	0.000185	-0.000003	0.000280
-0.001934	-0.000390	0.050904	0.059643	NA	0.031468	0.001753	-0.027284	-0.015632	-0.011025	-0.004638	0.005709	-0.001441	-0.019033	-0.033092	-0.036896	0.026870	-0.010780	-0.019115	0.005581	-0.002246	-0.006553	0.000843	-0.003444	-0.000892	0.001834	0.003668	0.000082	0.000300	-0.001874	0.003428	0.000582	-0.000891	-0.001789	-0.000085	0.000929	-0.000240	-0.000324	0.000161	0.000228	0.000244	-0.001743	0.001054	0.000580	-0.000057	0.001354	-0.000932	0.000060	0.000088	-0.000920
0.000141	0.000379	0.034177	0.029752	0.031468	NA	-0.008294	-0.025040	-0.036611	-0.001659	-0.005251	-0.001442	0.040621	0.011045	-0.039257	-0.002149	0.002043	-0.011553	-0.045209	-0.015649	0.024529	0.022758	-0.017774	0.000888	0.002975	-0.000641	0.002028	0.001475	-0.000065	0.003194	-0.001342	-0.001890	-0.006346	0.000188	-0.000030	-0.000502	-0.001423	0.001165	-0.000423	-0.000507	0.000685	0.000165	0.000582	-0.000348	-0.000950	0.001235	0.000477	0.000291	-0.000095	0.000162
0.000768	0.000051	-0.004342	-0.022012	0.001753	-0.008294	NA	0.019737	0.029423	0.004979	0.001656	0.025587	-0.002256	-0.029747	0.006844	0.000609	0.007539	0.011049	0.024444	-0.004397	-0.004307	-0.017090	-0.007968	0.001122	-0.003155	0.002187	-0.000507	-0.000655	0.000433	-0.001382	-0.001842	0.004135	0.000618	-0.001566	0.000556	-0.000050	0.000471	-0.000362	0.000871	0.000540	0.000039	-0.001501	-0.000446	0.000242	0.000633	0.000166	0.001230	0.000431	-0.000257	-0.000892
-0.000194	0.000313	-0.033320	-0.030505	-0.027284	-0.025040	0.019737	NA	0.072833	0.011778	0.098988	-0.005680	-0.027709	0.000555	0.056016	-0.027991	-0.036126	0.036083	0.075259	-0.050018	-0.007893	-0.025021	-0.032616	0.004497	0.000292	0.000125	-0.001012	-0.002480	-0.002096	0.004043	0.001234	-0.004578	0.000087	-0.000276	-0.000249	-0.000135	0.000494	0.000690	0.000304	-0.000229	0.000098	-0.000231	0.000034	0.000677	0.000338	-0.000608	0.000371	0.001268	-0.000112	0.000638
-0.000604	-0.000414	-0.014181	-0.022437	-0.015632	-0.036611	0.029423	0.072833	NA	0.009290	-0.004498	-0.013446	-0.014449	-0.031900	0.000823	0.067103	-0.020895	0.008725	0.112549	-0.015465	-0.028195	-0.045798	-0.003434	0.003183	-0.002512	0.001231	-0.001228	-0.000253	0.001265	-0.006008	-0.002941	0.007426	-0.001742	0.000438	0.000217	0.000129	-0.000212	0.000830	0.000447	0.000549	0.000007	0.000844	-0.000242	-0.000284	0.000164	0.000268	-0.001103	-0.000092	-0.000345	0.000626
-0.001763	0.001341	-0.020232	0.014721	-0.011025	-0.001659	0.004979	0.011778	0.009290	NA	0.000229	-0.018889	0.015350	-0.006542	0.006640	-0.013713	0.018295	-0.015574	-0.002359	0.008351	0.008366	0.013505	0.000752	-0.004810	0.000412	0.000142	0.001260	0.000622	0.002432	-0.002823	-0.001417	0.002620	0.000482	0.001391	-0.001337	0.000630	0.000740	0.000348	0.000341	0.000506	-0.000040	0.000083	0.000430	0.000994	0.000004	0.000375	0.000437	-0.000049	-0.000627	-0.000935
-0.000943	-0.000909	-0.007688	-0.027898	-0.004638	-0.005251	0.001656	0.098988	-0.004498	0.000229	NA	0.005002	-0.032069	0.024649	-0.001160	0.009211	-0.047007	0.007623	0.039570	-0.039329	0.006889	-0.008072	-0.000336	0.000447	-0.000776	-0.000910	-0.001563	0.000296	0.000247	0.004004	-0.001114	-0.003278	0.002018	0.000310	-0.000224	0.000435	0.000272	-0.000942	0.001600	-0.000609	-0.000367	-0.000096	-0.000967	0.000877	0.000339	0.000607	-0.000221	0.000449	0.000073	-0.000082
-0.000309	0.000257	0.002712	-0.008651	0.005709	-0.001442	0.025587	-0.005680	-0.013446	-0.018889	0.005002	NA	0.001041	0.010808	-0.015100	-0.004323	0.000238	0.002200	-0.020349	0.005448	-0.022782	-0.010149	0.089054	-0.001542	-0.000759	-0.000131	0.001045	0.001910	0.000806	-0.002068	0.001913	-0.001459	-0.000993	0.002572	-0.000732	0.002032	0.000272	-0.000664	-0.000649	0.000163	-0.001986	-0.000022	0.000641	0.000213	0.000514	-0.000465	0.001311	0.000296	-0.001031	0.000246
-0.000530	-0.001084	0.014938	0.024103	-0.001441	0.040621	-0.002256	-0.027709	-0.014449	0.015350	-0.032069	0.001041	NA	0.029426	-0.016779	-0.007457	0.003489	-0.019088	-0.040804	0.019132	-0.009929	0.026559	0.006448	-0.000001	-0.002631	0.002058	0.001555	0.000135	0.000911	-0.004992	-0.000091	0.001744	-0.001636	0.003257	0.000043	-0.000060	-0.000800	-0.000663	-0.000572	0.000879	0.000846	0.000150	0.000637	-0.000026	0.000066	0.001411	-0.000767	0.000533	-0.000979	0.000614
0.000996	-0.001103	-0.004317	0.012540	-0.019033	0.011045	-0.029747	0.000555	-0.031900	-0.006542	0.024649	0.010808	0.029426	NA	-0.020990	-0.016861	0.007535	-0.007930	-0.009887	0.001099	0.008814	0.037178	0.006721	0.001005	0.000457	-0.000713	-0.000602	0.001149	-0.003794	0.005393	0.001029	-0.003186	0.002104	-0.003012	-0.000321	0.000083	-0.000594	0.000692	-0.000689	0.000483	-0.000095	0.000375	-0.001090	-0.000164	-0.000119	-0.001489	0.000125	-0.000207	-0.000079	0.000951
0.001713	0.000269	-0.015030	-0.031195	-0.033092	-0.039257	0.006844	0.056016	0.000823	0.006640	-0.001160	-0.015100	-0.016779	-0.020990	NA	0.116637	-0.028661	0.052731	0.061977	-0.030510	0.001550	-0.029258	-0.020383	-0.000671	-0.000156	0.000514	-0.001099	-0.001012	-0.000978	0.004869	-0.000502	-0.003598	0.003186	-0.000668	0.000379	-0.000473	0.001010	-0.000450	-0.000043	-0.000014	0.000036	-0.000511	0.000805	0.001254	0.000288	0.000190	0.000290	-0.001018	-0.000584	-0.000408
0.000229	-0.000183	-0.024369	-0.008302	-0.036896	-0.002149	0.000609	-0.027991	0.067103	-0.013713	0.009211	-0.004323	-0.007457	-0.016861	0.116637	NA	-0.031891	0.045034	0.003767	-0.023942	0.009215	-0.017353	-0.007391	0.002244	0.000257	-0.002086	-0.003747	0.001484	-0.000598	0.003624	-0.002254	-0.003539	0.001863	0.001874	0.001144	0.000776	0.000697	-0.000221	0.000226	-0.001444	0.001135	-0.000656	0.000335	-0.001430	-0.000754	-0.001684	0.000875	-0.000613	0.000347	0.000731
-0.001749	-0.000122	-0.000842	-0.014696	0.026870	0.002043	0.007539	-0.036126	-0.020895	0.018295	-0.047007	0.000238	0.003489	0.007535	-0.028661	-0.031891	NA	-0.015261	-0.036415	0.131511	0.010622	0.038910	-0.003787	-0.001851	-0.000829	-0.000483	-0.001142	0.001379	-0.000540	-0.001481	0.001386	0.001711	0.003386	-0.001119	-0.000370	0.000926	-0.000641	-0.000708	-0.000692	-0.000900	-0.000786	0.000984	0.000542	-0.000832	0.000461	0.000953	0.000323	-0.000671	0.001077	-0.000173
0.001465	-0.000756	-0.017224	-0.000040	-0.010780	-0.011553	0.011049	0.036083	0.008725	-0.015574	0.007623	0.002200	-0.019088	-0.007930	0.052731	0.045034	-0.015261	NA	0.041852	-0.015181	-0.026133	-0.012632	-0.014075	-0.002499	0.001825	0.000181	-0.000788	-0.000889	0.002831	0.003475	-0.000015	-0.005388	-0.000430	0.002051	-0.000000	-0.000161	0.000207	0.000861	-0.000286	0.001582	0.000014	-0.000575	-0.000252	-0.000414	0.000361	-0.000846	-0.000444	0.000604	0.000773	-0.000005
0.000308	0.000482	-0.031314	-0.040679	-0.019115	-0.045209	0.024444	0.075259	0.112549	-0.002359	0.039570	-0.020349	-0.040804	-0.009887	0.061977	0.003767	-0.036415	0.041852	NA	-0.037333	-0.016091	-0.016516	-0.021733	-0.002710	0.001480	0.000624	-0.001894	-0.000806	0.001082	0.006998	-0.000749	-0.007119	0.002234	0.001345	0.000085	-0.000876	-0.000539	0.001670	0.000584	-0.000397	0.000500	0.000096	-0.000942	-0.000171	-0.000174	-0.000363	-0.000540	-0.000912	0.000815	-0.000135
0.002775	0.001135	0.002618	-0.008828	0.005581	-0.015649	-0.004397	-0.050018	-0.015465	0.008351	-0.039329	0.005448	0.019132	0.001099	-0.030510	-0.023942	0.131511	-0.015181	-0.037333	NA	-0.008672	0.031201	0.021498	0.001350	-0.001304	0.000115	0.001902	0.000077	-0.001728	-0.009116	0.001831	0.005553	-0.000425	0.001926	-0.000185	0.000047	0.000455	-0.001760	0.000130	0.000092	-0.001521	-0.000240	0.000822	-0.000685	-0.000376	0.000766	0.000370	0.001189	-0.000375	0.000278
-0.001487	0.000475	0.011937	0.015039	-0.002246	0.024529	-0.004307	-0.007893	-0.028195	0.008366	0.006889	-0.022782	-0.009929	0.008814	0.001550	0.009215	0.010622	-0.026133	-0.016091	-0.008672	NA	0.017382	-0.005896	-0.000514	0.001914	0.001992	0.000646	-0.000061	0.001104	0.004120	0.001135	-0.002209	-0.004651	-0.003230	0.000477	0.000042	0.000921	-0.000723	0.000526	-0.000187	0.001202	-0.000305	0.000161	0.002220	-0.000150	-0.000063	-0.000913	-0.000976	0.000060	-0.001001
0.001115	-0.001044	0.010052	0.008240	-0.006553	0.022758	-0.017090	-0.025021	-0.045798	0.013505	-0.008072	-0.010149	0.026559	0.037178	-0.029258	-0.017353	0.038910	-0.012632	-0.016516	0.031201	0.017382	NA	-0.004951	0.002533	0.001514	-0.001161	0.003223	-0.000279	-0.000320	0.003340	-0.000945	-0.001613	-0.005374	-0.001160	-0.000069	-0.000552	-0.000009	-0.001025	0.000732	0.000349	0.000389	0.000324	0.000697	0.000755	0.001650	0.000558	0.000781	-0.000116	-0.000460	-0.001739
0.001184	0.001084	0.002989	0.007728	0.000843	-0.017774	-0.007968	-0.032616	-0.003434	0.000752	-0.000336	0.089054	0.006448	0.006721	-0.020383	-0.007391	-0.003787	-0.014075	-0.021733	0.021498	-0.005896	-0.004951	NA	-0.000268	0.005193	-0.002481	0.001565	-0.002152	-0.003146	-0.008396	0.000990	0.007876	0.000886	-0.000472	0.000016	-0.001593	-0.001809	0.002072	-0.001238	-0.001244	-0.001065	0.002609	-0.002150	-0.001628	-0.001258	-0.001768	-0.001526	-0.000440	0.001411	0.001785
-0.002629	-0.001992	0.002107	-0.000876	-0.003444	0.000888	0.001122	0.004497	0.003183	-0.004810	0.000447	-0.001542	-0.000001	0.001005	-0.000671	0.002244	-0.001851	-0.002499	-0.002710	0.001350	-0.000514	0.002533	-0.000268	NA	-0.038024	-0.042743	-0.039422	0.025582	-0.042470	0.002552	0.000378	0.000562	0.121836	-0.002858	0.000390	0.000014	-0.000030	0.002417	0.000498	-0.004953	-0.001909	0.002002	-0.000382	-0.000983	-0.000696	-0.000640	0.000768	-0.000116	0.000026	-0.000331
0.000454	0.005791	-0.001752	-0.002328	-0.000892	0.002975	-0.003155	0.000292	-0.002512	0.000412	-0.000776	-0.000759	-0.002631	0.000457	-0.000156	0.000257	-0.000829	0.001825	0.001480	-0.001304	0.001914	0.001514	0.005193	-0.038024	NA	0.031242	0.053785	-0.009805	0.039644	0.001761	-0.000755	-0.001659	-0.046491	0.001316	-0.000891	-0.002195	-0.001310	0.001153	-0.002273	0.000655	-0.000576	0.000489	-0.000753	-0.001301	-0.000183	-0.000927	-0.000310	-0.000715	0.001471	0.003809
0.001871	-0.000899	-0.001799	-0.000091	0.001834	-0.000641	0.002187	0.000125	0.001231	0.000142	-0.000910	-0.000131	0.002058	-0.000713	0.000514	-0.002086	-0.000483	0.000181	0.000624	0.000115	0.001992	-0.001161	-0.002481	-0.042743	0.031242	NA	0.032498	-0.000250	0.044473	-0.002443	-0.001392	-0.001144	-0.045339	0.004126	0.000038	0.000762	-0.001013	-0.001790	0.000549	0.004907	0.003256	-0.000893	-0.000244	0.000728	-0.000113	0.001538	0.001249	0.001404	-0.002532	-0.000667
0.002609	0.000262	-0.000556	-0.002705	0.003668	0.002028	-0.000507	-0.001012	-0.001228	0.001260	-0.001563	0.001045	0.001555	-0.000602	-0.001099	-0.003747	-0.001142	-0.000788	-0.001894	0.001902	0.000646	0.003223	0.001565	-0.039422	0.053785	0.032498	NA	-0.005702	0.033399	-0.001763	-0.001131	0.001308	-0.044509	-0.000195	-0.000327	0.001590	-0.000047	0.000024	-0.000445	0.006701	0.003558	-0.001255	0.000215	0.002325	-0.001146	0.000757	-0.001551	-0.000066	-0.001268	-0.001665
-0.000357	0.000583	-0.000214	0.000224	0.000082	0.001475	-0.000655	-0.002480	-0.000253	0.000622	0.000296	0.001910	0.000135	0.001149	-0.001012	0.001484	0.001379	-0.000889	-0.000806	0.000077	-0.000061	-0.000279	-0.002152	0.025582	-0.009805	-0.000250	-0.005702	NA	-0.005194	-0.002068	0.000685	0.003265	0.012942	-0.001075	0.001275	0.000296	0.002097	-0.000232	0.001802	-0.006055	-0.004482	-0.000588	0.000706	0.000992	0.001534	0.000035	-0.000156	0.001330	-0.000826	-0.000747
0.001578	-0.001432	0.001072	0.001125	0.000300	-0.000065	0.000433	-0.002096	0.001265	0.002432	0.000247	0.000806	0.000911	-0.003794	-0.000978	-0.000598	-0.000540	0.002831	0.001082	-0.001728	0.001104	-0.000320	-0.003146	-0.042470	0.039644	0.044473	0.033399	-0.005194	NA	-0.002274	0.002898	-0.003566	-0.045460	0.002639	0.000036	0.000479	0.000377	-0.003520	-0.000577	0.005333	0.002450	-0.001602	0.000945	0.000167	-0.000082	0.000594	0.000834	-0.000779	0.000813	-0.000396
0.000923	-0.001829	-0.004619	-0.000095	-0.001874	0.003194	-0.001382	0.004043	-0.006008	-0.002823	0.004004	-0.002068	-0.004992	0.005393	0.004869	0.003624	-0.001481	0.003475	0.006998	-0.009116	0.004120	0.003340	-0.008396	0.002552	0.001761	-0.002443	-0.001763	-0.002068	-0.002274	NA	-0.010119	0.034117	0.003410	-0.027155	0.000578	0.001706	0.002666	0.002060	-0.000652	-0.001432	0.003983	0.001054	-0.001866	-0.002751	-0.000402	-0.000970	-0.001067	-0.001064	0.001149	0.001400
-0.000665	-0.000694	0.000278	-0.000289	0.003428	-0.001342	-0.001842	0.001234	-0.002941	-0.001417	-0.001114	0.001913	-0.000091	0.001029	-0.000502	-0.002254	0.001386	-0.000015	-0.000749	0.001831	0.001135	-0.000945	0.000990	0.000378	-0.000755	-0.001392	-0.001131	0.000685	0.002898	-0.010119	NA	-0.130930	-0.000654	0.212537	-0.002566	0.001642	0.001232	0.000402	0.001092	-0.007229	-0.011212	0.002685	0.002620	0.000451	0.001119	0.002758	0.000220	0.000636	0.001667	-0.004340
0.000557	0.000713	0.004610	0.001272	0.000582	-0.001890	0.004135	-0.004578	0.007426	0.002620	-0.003278	-0.001459	0.001744	-0.003186	-0.003598	-0.003539	0.001711	-0.005388	-0.007119	0.005553	-0.002209	-0.001613	0.007876	0.000562	-0.001659	-0.001144	0.001308	0.003265	-0.003566	0.034117	-0.130930	NA	0.001137	-0.076135	0.001729	-0.003438	-0.001837	0.000899	0.002150	0.008000	0.014556	-0.001043	-0.000385	0.001854	-0.001182	-0.001382	-0.000187	-0.001293	-0.001281	-0.002218
-0.002866	-0.002253	0.000877	0.004439	-0.000891	-0.006346	0.000618	0.000087	-0.001742	0.000482	0.002018	-0.000993	-0.001636	0.002104	0.003186	0.001863	0.003386	-0.000430	0.002234	-0.000425	-0.004651	-0.005374	0.000886	0.121836	-0.046491	-0.045339	-0.044509	0.012942	-0.045460	0.003410	-0.000654	0.001137	NA	-0.003290	-0.000481	-0.000703	-0.000018	0.001404	0.000473	-0.005271	-0.001733	0.001400	-0.000362	-0.001536	0.000683	-0.001078	-0.000832	-0.000906	0.001968	-0.000224
-0.001010	-0.001260	-0.000525	-0.001173	-0.001789	0.000188	-0.001566	-0.000276	0.000438	0.001391	0.000310	0.002572	0.003257	-0.003012	-0.000668	0.001874	-0.001119	0.002051	0.001345	0.001926	-0.003230	-0.001160	-0.000472	-0.002858	0.001316	0.004126	-0.000195	-0.001075	0.002639	-0.027155	0.212537	-0.076135	-0.003290	NA	0.000327	0.003392	0.000820	-0.000770	0.000729	-0.012423	-0.014293	-0.001403	0.001115	0.001690	0.002941	0.001274	0.001887	0.003487	0.000770	-0.000064
-0.000306	-0.002449	-0.000038	0.000650	-0.000085	-0.000030	0.000556	-0.000249	0.000217	-0.001337	-0.000224	-0.000732	0.000043	-0.000321	0.000379	0.001144	-0.000370	-0.000000	0.000085	-0.000185	0.000477	-0.000069	0.000016	0.000390	-0.000891	0.000038	-0.000327	0.001275	0.000036	0.000578	-0.002566	0.001729	-0.000481	0.000327	NA	0.000530	0.005682	0.056606	0.006647	0.001048	-0.001775	-0.011369	-0.014632	-0.015434	-0.010100	-0.006982	-0.008332	-0.006820	-0.012717	-0.005928
0.000544	-0.011281	0.000882	-0.002116	0.000929	-0.000502	-0.000050	-0.000135	0.000129	0.000630	0.000435	0.002032	-0.000060	0.000083	-0.000473	0.000776	0.000926	-0.000161	-0.000876	0.000047	0.000042	-0.000552	-0.001593	0.000014	-0.002195	0.000762	0.001590	0.000296	0.000479	0.001706	0.001642	-0.003438	-0.000703	0.003392	0.000530	NA	0.044603	0.014453	0.043524	-0.035803	-0.025879	-0.020121	-0.022559	-0.020776	-0.013247	-0.005251	-0.014966	-0.005706	-0.020003	-0.026844
0.002454	-0.005567	0.001583	-0.000561	-0.000240	-0.001423	0.000471	0.000494	-0.000212	0.000740	0.000272	0.000272	-0.000800	-0.000594	0.001010	0.000697	-0.000641	0.000207	-0.000539	0.000455	0.000921	-0.000009	-0.001809	-0.000030	-0.001310	-0.001013	-0.000047	0.002097	0.000377	0.002666	0.001232	-0.001837	-0.000018	0.000820	0.005682	0.044603	NA	0.028151	0.067632	-0.028885	-0.024814	-0.008443	-0.021576	-0.014133	-0.005780	-0.000596	-0.011278	0.000035	-0.002780	-0.025145
0.001125	-0.001267	-0.000944	0.000135	-0.000324	0.001165	-0.000362	0.000690	0.000830	0.000348	-0.000942	-0.000664	-0.000663	0.000692	-0.000450	-0.000221	-0.000708	0.000861	0.001670	-0.001760	-0.000723	-0.001025	0.002072	0.002417	0.001153	-0.001790	0.000024	-0.000232	-0.003520	0.002060	0.000402	0.000899	0.001404	-0.000770	0.056606	0.014453	0.028151	NA	0.029412	-0.025004	-0.022435	-0.000565	-0.015648	-0.012738	-0.014233	-0.013271	-0.012092	-0.014764	-0.005842	-0.017085
0.001564	-0.004360	-0.000488	-0.000538	0.000161	-0.000423	0.000871	0.000304	0.000447	0.000341	0.001600	-0.000649	-0.000572	-0.000689	-0.000043	0.000226	-0.000692	-0.000286	0.000584	0.000130	0.000526	0.000732	-0.001238	0.000498	-0.002273	0.000549	-0.000445	0.001802	-0.000577	-0.000652	0.001092	0.002150	0.000473	0.000729	0.006647	0.043524	0.067632	0.029412	NA	-0.034449	-0.032798	-0.015785	-0.014408	-0.013261	-0.003063	-0.005871	-0.004453	-0.007748	-0.009633	-0.023356
-0.000130	0.027346	-0.000328	0.000676	0.000228	-0.000507	0.000540	-0.000229	0.000549	0.000506	-0.000609	0.000163	0.000879	0.000483	-0.000014	-0.001444	-0.000900	0.001582	-0.000397	0.000092	-0.000187	0.000349	-0.001244	-0.004953	0.000655	0.004907	0.006701	-0.006055	0.005333	-0.001432	-0.007229	0.008000	-0.005271	-0.012423	0.001048	-0.035803	-0.028885	-0.025004	-0.034449	NA	0.205079	-0.004471	-0.005723	-0.006958	-0.014403	-0.006254	-0.003383	-0.006926	-0.015504	0.049216
0.000747	0.018878	0.000298	0.000258	0.000244	0.000685	0.000039	0.000098	0.000007	-0.000040	-0.000367	-0.001986	0.000846	-0.000095	0.000036	0.001135	-0.000786	0.000014	0.000500	-0.001521	0.001202	0.000389	-0.001065	-0.001909	-0.000576	0.003256	0.003558	-0.004482	0.002450	0.003983	-0.011212	0.014556	-0.001733	-0.014293	-0.001775	-0.025879	-0.024814	-0.022435	-0.032798	0.205079	NA	-0.008015	-0.010758	-0.012337	-0.018910	-0.010587	-0.006365	-0.010600	-0.017311	0.039377
-0.000515	0.001629	0.000983	-0.001037	-0.001743	0.000165	-0.001501	-0.000231	0.000844	0.000083	-0.000096	-0.000022	0.000150	0.000375	-0.000511	-0.000656	0.000984	-0.000575	0.000096	-0.000240	-0.000305	0.000324	0.002609	0.002002	0.000489	-0.000893	-0.001255	-0.000588	-0.001602	0.001054	0.002685	-0.001043	0.001400	-0.001403	-0.011369	-0.020121	-0.008443	-0.000565	-0.015785	-0.004471	-0.008015	NA	0.025405	0.019399	0.002060	0.010457	0.026703	0.006904	0.017961	-0.002585
0.000843	0.000023	-0.000645	0.000260	0.001054	0.000582	-0.000446	0.000034	-0.000242	0.000430	-0.000967	0.000641	0.000637	-0.001090	0.000805	0.000335	0.000542	-0.000252	-0.000942	0.000822	0.000161	0.000697	-0.002150	-0.000382	-0.000753	-0.000244	0.000215	0.000706	0.000945	-0.001866	0.002620	-0.000385	-0.000362	0.001115	-0.014632	-0.022559	-0.021576	-0.015648	-0.014408	-0.005723	-0.010758	0.025405	NA	0.083389	0.004838	0.008247	0.035656	0.000039	0.011482	-0.012319
-0.000760	-0.001488	-0.001742	0.000274	0.000580	-0.000348	0.000242	0.000677	-0.000284	0.000994	0.000877	0.000213	-0.000026	-0.000164	0.001254	-0.001430	-0.000832	-0.000414	-0.000171	-0.000685	0.002220	0.000755	-0.001628	-0.000983	-0.001301	0.000728	0.002325	0.000992	0.000167	-0.002751	0.000451	0.001854	-0.001536	0.001690	-0.015434	-0.020776	-0.014133	-0.012738	-0.013261	-0.006958	-0.012337	0.019399	0.083389	NA	0.002241	0.004960	0.024361	0.005518	0.005708	-0.008767
0.000594	-0.003516	-0.000230	-0.000356	-0.000057	-0.000950	0.000633	0.000338	0.000164	0.000004	0.000339	0.000514	0.000066	-0.000119	0.000288	-0.000754	0.000461	0.000361	-0.000174	-0.000376	-0.000150	0.001650	-0.001258	-0.000696	-0.000183	-0.000113	-0.001146	0.001534	-0.000082	-0.000402	0.001119	-0.001182	0.000683	0.002941	-0.010100	-0.013247	-0.005780	-0.014233	-0.003063	-0.014403	-0.018910	0.002060	0.004838	0.002241	NA	0.017022	0.007024	0.084675	0.029671	-0.015845
-0.000036	0.002207	0.000049	-0.000464	0.001354	0.001235	0.000166	-0.000608	0.000268	0.000375	0.000607	-0.000465	0.001411	-0.001489	0.000190	-0.001684	0.000953	-0.000846	-0.000363	0.000766	-0.000063	0.000558	-0.001768	-0.000640	-0.000927	0.001538	0.000757	0.000035	0.000594	-0.000970	0.002758	-0.001382	-0.001078	0.001274	-0.006982	-0.005251	-0.000596	-0.013271	-0.005871	-0.006254	-0.010587	0.010457	0.008247	0.004960	0.017022	NA	0.011271	0.017057	0.047164	-0.017794
-0.001171	-0.003725	0.000504	-0.000341	-0.000932	0.000477	0.001230	0.000371	-0.001103	0.000437	-0.000221	0.001311	-0.000767	0.000125	0.000290	0.000875	0.000323	-0.000444	-0.000540	0.000370	-0.000913	0.000781	-0.001526	0.000768	-0.000310	0.001249	-0.001551	-0.000156	0.000834	-0.001067	0.000220	-0.000187	-0.000832	0.001887	-0.008332	-0.014966	-0.011278	-0.012092	-0.004453	-0.003383	-0.006365	0.026703	0.035656	0.024361	0.007024	0.011271	NA	0.007403	0.007010	0.003926
0.000605	-0.004543	-0.000069	0.000185	0.000060	0.000291	0.000431	0.001268	-0.000092	-0.000049	0.000449	0.000296	0.000533	-0.000207	-0.001018	-0.000613	-0.000671	0.000604	-0.000912	0.001189	-0.000976	-0.000116	-0.000440	-0.000116	-0.000715	0.001404	-0.000066	0.001330	-0.000779	-0.001064	0.000636	-0.001293	-0.000906	0.003487	-0.006820	-0.005706	0.000035	-0.014764	-0.007748	-0.006926	-0.010600	0.006904	0.000039	0.005518	0.084675	0.017057	0.007403	NA	0.030249	-0.021604
-0.002906	0.001734	0.000016	-0.000003	0.000088	-0.000095	-0.000257	-0.000112	-0.000345	-0.000627	0.000073	-0.001031	-0.000979	-0.000079	-0.000584	0.000347	0.001077	0.000773	0.000815	-0.000375	0.000060	-0.000460	0.001411	0.000026	0.001471	-0.002532	-0.001268	-0.000826	0.000813	0.001149	0.001667	-0.001281	0.001968	0.000770	-0.012717	-0.020003	-0.002780	-0.005842	-0.009633	-0.015504	-0.017311	0.017961	0.011482	0.005708	0.029671	0.047164	0.007010	0.030249	NA	-0.015738
-0.000179	0.012611	-0.000291	0.000280	-0.000920	0.000162	-0.000892	0.000638	0.000626	-0.000935	-0.000082	0.000246	0.000614	0.000951	-0.000408	0.000731	-0.000173	-0.000005	-0.000135	0.000278	-0.001001	-0.001739	0.001785	-0.000331	0.003809	-0.000667	-0.001665	-0.000747	-0.000396	0.001400	-0.004340	-0.002218	-0.000224	-0.000064	-0.005928	-0.026844	-0.025145	-0.017085	-0.023356	0.049216	0.039377	-0.002585	-0.012319	-0.008767	-0.015845	-0.017794	0.003926	-0.021604	-0.015738	NA
-0.001000	0.002780	0.000305	0.001306	0.000019	-0.000856	-0.000799	-0.002369	-0.001260	-0.001044	0.000121	-0.000350	-0.000958	0.001451	-0.000339	0.002055	0.000094	-0.000567	0.000737	-0.000577	-0.000134	-0.000742	0.003209	0.002058	0.001021	-0.002346	-0.002840	0.000311	-0.001680	-0.001665	0.002873	-0.000177	0.002793	0.001414	0.029169	0.028449	-0.005955	0.020436	0.008827	-0.018772	-0.013338	-0.012146	-0.021643	-0.018588	-0.019282	-0.020860	-0.015255	-0.024122	-0.016218	-0.002688
0.000290	-0.017903	0.000273	0.001023	0.000032	0.000233	-0.000441	-0.001851	0.000011	-0.000459	-0.000475	-0.000454	-0.000048	0.000244	-0.000203	-0.001198	-0.000228	-0.000720	0.000030	0.001074	0.000512	-0.000490	0.002601	0.001112	-0.001266	-0.002774	-0.000346	0.002131	-0.001981	0.001384	0.001867	-0.001752	0.002738	0.003283	-0.007228	0.114441	0.030094	0.014202	0.037114	-0.050207	-0.039463	-0.018413	-0.024684	-0.020447	-0.020102	-0.020205	-0.023827	-0.019959	-0.019855	-0.022166
-0.000077	-0.047958	0.000349	-0.000737	0.000141	-0.000466	-0.000184	0.000771	0.000045	-0.001200	0.000456	-0.000578	0.001488	0.001155	0.000009	0.000568	-0.000041	0.001037	-0.000065	-0.001171	-0.000903	0.001449	-0.001904	0.000520	-0.004321	0.002272	-0.000347	-0.001207	0.002432	-0.000002	-0.000714	0.000545	0.000844	-0.000891	-0.003275	-0.002773	-0.004466	-0.002420	-0.004622	-0.007418	-0.004256	0.002667	0.009159	0.008585	0.008838	0.002438	0.009884	0.009311	0.003695	-0.004070
-0.030006	0.000397	0.001091	0.000148	0.001934	-0.000141	-0.000768	0.000194	0.000604	0.001763	0.000943	0.000309	0.000530	-0.000996	-0.001713	-0.000229	0.001750	-0.001465	-0.000308	-0.002775	0.001487	-0.001116	-0.001185	0.002630	-0.000454	-0.001871	-0.002609	0.000357	-0.001578	-0.000924	0.000665	-0.000557	0.002866	0.001010	0.000306	-0.000545	-0.002454	-0.001125	-0.001564	0.000130	-0.000747	0.000515	-0.000843	0.000760	-0.000594	0.000036	0.001172	-0.000605	0.002907	0.000179
[truncated: 4 more columns]
