# Supplementary material for: African bushpigs exhibit porous species boundaries and appeared in Madagascar concurrently with human arrival
Source: Nat Commun. 2024 Jan 3;15:172. doi: 10.1038/s41467-023-44105-1 (PMC10764920; doi:10.1038/s41467-023-44105-1)
Supplement: Supplementary file 9 — Source Data [file 41467_2023_44105_MOESM9_ESM.zip › sourceData/Fig1d.SuppFig4_NGSadmix.evalAdmix/202304_54unrelatedInd_NGSadmix_minMaf005.6.16.qopt_conv]

0.99999999499999991937 0.00000000099999999896 0.00000000099999999896 0.00000000099999999896 0.00000000099999999896 0.00000000099999999896 
0.00000000099999999923 0.00000000099999999923 0.99999999500000003039 0.00000000099999999923 0.00000000099999999923 0.00000000099999999923 
0.00000000099999999954 0.99999999500000014141 0.00000000099999999954 0.00000000099999999954 0.00000000099999999954 0.00000000099999999954 
0.00000000099999999949 0.99999999500000014141 0.00000000099999999949 0.00000000099999999949 0.00000000099999999949 0.00000000099999999949 
0.00000000099999999956 0.99999999500000014141 0.00000000099999999956 0.00000000099999999956 0.00000000099999999956 0.00000000099999999956 
0.00000000099999999955 0.99999999500000003039 0.00000000099999999955 0.00000000099999999955 0.00000000099999999955 0.00000000099999999955 
0.00000000099999999949 0.99999999500000003039 0.00000000099999999949 0.00000000099999999949 0.00000000099999999949 0.00000000099999999949 
0.00000000099999999945 0.99999999500000003039 0.00000000099999999945 0.00000000099999999945 0.00000000099999999945 0.00000000099999999945 
0.00000000099999999945 0.99999999500000003039 0.00000000099999999945 0.00000000099999999945 0.00000000099999999945 0.00000000099999999945 
0.00000000099999999948 0.99999999500000003039 0.00000000099999999948 0.00000000099999999948 0.00000000099999999948 0.00000000099999999948 
0.00000000099999999946 0.99999999500000014141 0.00000000099999999946 0.00000000099999999946 0.00000000099999999946 0.00000000099999999946 
0.00000000099999999949 0.99999999500000014141 0.00000000099999999949 0.00000000099999999949 0.00000000099999999949 0.00000000099999999949 
0.00000000099999999949 0.99999999500000003039 0.00000000099999999949 0.00000000099999999949 0.00000000099999999949 0.00000000099999999949 
0.00000000099999999944 0.99999999500000014141 0.00000000099999999944 0.00000000099999999944 0.00000000099999999944 0.00000000099999999944 
0.00000000099999999945 0.99999999500000003039 0.00000000099999999945 0.00000000099999999945 0.00000000099999999945 0.00000000099999999945 
0.00000000099999999944 0.99999999500000014141 0.00000000099999999944 0.00000000099999999944 0.00000000099999999944 0.00000000099999999944 
0.00000000099999999946 0.99999999500000014141 0.00000000099999999946 0.00000000099999999946 0.00000000099999999946 0.00000000099999999946 
0.00000000099999999945 0.99999999500000003039 0.00000000099999999945 0.00000000099999999945 0.00000000099999999945 0.00000000099999999945 
0.00000000099999999940 0.99999999500000014141 0.00000000099999999940 0.00000000099999999940 0.00000000099999999940 0.00000000099999999940 
0.00000000099999999946 0.99999999500000014141 0.00000000099999999946 0.00000000099999999946 0.00000000099999999946 0.00000000099999999946 
0.00000000099999999951 0.99999999500000003039 0.00000000099999999951 0.00000000099999999951 0.00000000099999999951 0.00000000099999999951 
0.00000000099999999949 0.99999999500000014141 0.00000000099999999949 0.00000000099999999949 0.00000000099999999949 0.00000000099999999949 
0.00000000099999999940 0.99999999500000003039 0.00000000099999999940 0.00000000099999999940 0.00000000099999999940 0.00000000099999999940 
0.00000000099999999962 0.00000000099999999962 0.00000000099999999962 0.00000000099999999962 0.00000000099999999962 0.99999999500000003039 
0.00000000099999999970 0.00000000099999999970 0.00000000099999999970 0.00000000099999999970 0.00000000099999999970 0.99999999499999991937 
0.00000000099999999977 0.00000000099999999977 0.00000000099999999977 0.00000000099999999977 0.00000000099999999977 0.99999999499999991937 
0.00000000099999999975 0.00000000099999999975 0.00000000099999999975 0.00000000099999999975 0.00000000099999999975 0.99999999500000003039 
0.00000000099999999971 0.00000000099999999971 0.00000000099999999971 0.00000000099999999971 0.00000000099999999971 0.99999999499999991937 
0.00000000099999999975 0.00000000099999999975 0.00000000099999999975 0.00000000099999999975 0.00000000099999999975 0.99999999499999991937 
0.00000000099999999970 0.00000000099999999970 0.00000000099999999970 0.99999999500000003039 0.00000000099999999970 0.00000000099999999970 
0.00000000099999999960 0.00000000099999999960 0.00000000099999999960 0.99999999500000003039 0.00000000099999999960 0.00000000099999999960 
0.00000000099999999979 0.00000000099999999979 0.00000000099999999979 0.99999999499999991937 0.00000000099999999979 0.00000000099999999979 
0.00000000099999999964 0.00000000099999999964 0.00000000099999999964 0.00000000099999999964 0.00000000099999999964 0.99999999500000003039 
0.00000000099999999955 0.00000000099999999955 0.00000000099999999955 0.99999999499999991937 0.00000000099999999955 0.00000000099999999955 
0.00000000099999999980 0.00000000099999999980 0.01205682288430945728 0.00000000099999999980 0.98794317311569046502 0.00000000099999999980 
0.00000000099999999974 0.00000000099999999974 0.25056598741020369436 0.00000000099999999974 0.74943400858979614121 0.00000000099999999974 
0.00000000099999999975 0.00000000099999999975 0.08853936115410922236 0.00000000099999999975 0.91146063484589068260 0.00000000099999999975 
0.00000000099999999973 0.00000000099999999973 0.06813392863521637588 0.00000000099999999973 0.93186606736478361235 0.00000000099999999973 
0.00000000099999999973 0.00000000099999999973 0.10515966416039838893 0.00000000099999999973 0.89484033183960165481 0.00000000099999999973 
0.00000000099999999986 0.00000000099999999986 0.00000000099999999986 0.09666947295270418572 0.90333052304729566373 0.00000000099999999986 
0.00000456529444035272 0.00000000099999999993 0.00000000099999999993 0.17116040054338052534 0.82883503116217915885 0.00000000099999999993 
0.00000000099999999968 0.00000000099999999968 0.00000000099999999968 0.00000000099999999968 0.99999999499999991937 0.00000000099999999968 
0.00000000099999999972 0.00000000099999999972 0.00000000099999999972 0.00000000099999999972 0.99999999499999991937 0.00000000099999999972 
0.00000000099999999976 0.00000000099999999976 0.00000000099999999976 0.00000000099999999976 0.99999999499999991937 0.00000000099999999976 
0.00000000099999999973 0.00000000099999999973 0.00000000099999999973 0.00000000099999999973 0.99999999500000003039 0.00000000099999999973 
0.00000000099999999974 0.00000000099999999974 0.00000000099999999974 0.00000000099999999974 0.99999999499999991937 0.00000000099999999974 
0.00000000099999999974 0.00000000099999999974 0.00000000099999999974 0.00000000099999999974 0.99999999500000003039 0.00000000099999999974 
0.00000000099999999973 0.00000000099999999973 0.00000000099999999973 0.00000000099999999973 0.99999999499999991937 0.00000000099999999973 
0.00000000099999999967 0.00000000099999999967 0.00000000099999999967 0.00000000099999999967 0.99999999499999991937 0.00000000099999999967 
0.00000000099999999977 0.00000000099999999977 0.00000000099999999977 0.00000000099999999977 0.99999999499999991937 0.00000000099999999977 
0.00000000099999999976 0.00000000099999999976 0.12227308341486692322 0.00000000099999999976 0.87772691258513302337 0.00000000099999999976 
0.00000000099999999963 0.00000000099999999963 0.29319115649698829218 0.00000000099999999963 0.70680883950301154339 0.00000000099999999963 
0.00000000099999999911 0.00000000099999999911 0.99999999500000003039 0.00000000099999999911 0.00000000099999999911 0.00000000099999999911 
0.99999999500000003039 0.00000000099999999898 0.00000000099999999898 0.00000000099999999898 0.00000000099999999898 0.00000000099999999898 
