# Supplementary material for: African bushpigs exhibit porous species boundaries and appeared in Madagascar concurrently with human arrival
Source: Nat Commun. 2024 Jan 3;15:172. doi: 10.1038/s41467-023-44105-1 (PMC10764920; doi:10.1038/s41467-023-44105-1)
Supplement: Supplementary file 9 — Source Data [file 41467_2023_44105_MOESM9_ESM.zip › sourceData/Fig1d.SuppFig4_NGSadmix.evalAdmix/202305_54unrelatedInd_K4.5.corres]

NA	-0.001165	-0.001120	-0.000165	-0.001891	0.000173	0.000927	-0.000012	-0.000436	-0.001641	-0.000822	-0.000113	-0.000409	0.001070	0.001877	0.000336	-0.001655	0.001619	0.000526	0.002961	-0.001385	0.001273	0.001272	-0.002769	-0.001209	0.000390	0.001033	0.000791	0.000086	0.002068	0.001091	0.001232	-0.003144	0.000835	-0.000126	0.000341	0.002513	0.001147	0.001567	0.000340	0.001410	-0.000338	0.001081	-0.000535	0.000820	0.000224	-0.000942	0.000790	-0.002666	0.000067
-0.001165	NA	-0.000962	0.000233	-0.001245	-0.001015	-0.000306	-0.000987	-0.000808	-0.000323	-0.000582	-0.000817	-0.002173	-0.000420	-0.001324	-0.001213	0.000155	-0.000309	0.000364	-0.000130	0.000213	-0.001078	0.003084	0.018202	0.030226	0.016619	0.016975	0.022715	0.016955	-0.028248	-0.030862	-0.023713	0.018000	-0.030005	-0.031014	0.036750	-0.012291	-0.020081	-0.004277	-0.075174	-0.070331	-0.043148	-0.048731	-0.041176	-0.045243	-0.038478	-0.041552	-0.045798	-0.041388	-0.045098
-0.001120	-0.000962	NA	0.034189	0.049872	0.033134	-0.004471	-0.033374	-0.014247	-0.020525	-0.008150	0.002431	0.014410	-0.004987	-0.015363	-0.024650	-0.001317	-0.017399	-0.031252	0.002350	0.011190	0.009593	0.002571	0.008276	-0.000813	-0.001714	0.000419	0.006166	0.001932	-0.005402	-0.000405	0.002688	0.008123	-0.000673	0.000042	0.000780	0.001559	-0.001003	-0.000526	0.000444	0.000509	0.000953	-0.000545	-0.001586	-0.000170	0.000117	0.000595	-0.000012	0.000044	-0.000168
-0.000165	0.000233	0.034189	NA	0.058877	0.028956	-0.021802	-0.030214	-0.022159	0.014740	-0.028029	-0.008547	0.023881	0.012197	-0.031123	-0.008299	-0.014788	0.000123	-0.040268	-0.008750	0.014588	0.008115	0.007666	0.001596	-0.002026	-0.000229	-0.002221	0.003499	0.001390	-0.000368	0.000172	0.000514	0.007150	-0.000210	0.000617	-0.002173	-0.000588	0.000039	-0.000575	0.001405	0.000524	-0.001080	0.000311	0.000348	-0.000343	-0.000421	-0.000232	0.000259	-0.000026	0.000341
-0.001891	-0.001245	0.049872	0.058877	NA	0.030638	0.001846	-0.027044	-0.015434	-0.011082	-0.004845	0.005713	-0.001699	-0.019421	-0.033113	-0.036936	0.026637	-0.010696	-0.018794	0.005561	-0.002756	-0.006746	0.000689	0.002209	-0.000946	0.000744	0.003453	0.005429	0.000269	-0.002341	0.002818	-0.000481	0.005418	-0.001113	0.000049	0.000780	-0.000218	-0.000341	0.000169	0.001092	0.000570	-0.001650	0.001245	0.000843	0.000104	0.001523	-0.000713	0.000220	0.000197	-0.000712
0.000173	-0.001015	0.033134	0.028956	0.030638	NA	-0.008313	-0.024992	-0.036549	-0.001852	-0.005599	-0.001608	0.040179	0.010498	-0.039461	-0.002380	0.001690	-0.011621	-0.045030	-0.015770	0.023885	0.022437	-0.018069	0.006029	0.003235	-0.000869	0.002578	0.006740	0.000476	0.001972	-0.001322	-0.003082	0.000424	0.000342	0.000185	-0.000667	-0.001359	0.001226	-0.000369	0.000324	0.000976	0.000346	0.000849	-0.000014	-0.000735	0.001485	0.000766	0.000558	0.000124	0.000454
0.000927	-0.000306	-0.004471	-0.021802	0.001846	-0.008313	NA	0.020978	0.030619	0.005986	0.002536	0.026627	-0.001453	-0.028974	0.007877	0.001664	0.008413	0.012244	0.025820	-0.003295	-0.003736	-0.016158	-0.006932	-0.008785	-0.006597	-0.000453	-0.003825	-0.007623	-0.002641	0.004015	0.004579	0.007795	-0.008948	0.004927	0.000563	-0.000119	0.000441	-0.000453	0.000809	0.001434	0.000824	-0.001545	-0.000381	0.000299	0.000619	0.000208	0.001283	0.000451	-0.000287	-0.000797
-0.000012	-0.000987	-0.033374	-0.030214	-0.027044	-0.024992	0.020978	NA	0.074095	0.012870	0.099805	-0.004459	-0.026723	0.001363	0.057041	-0.026778	-0.035027	0.037350	0.076625	-0.048710	-0.007216	-0.024017	-0.031406	-0.007371	-0.003856	-0.002499	-0.004835	-0.010665	-0.005371	0.009182	0.007523	0.000268	-0.011122	0.006405	-0.000052	-0.000268	0.000558	0.000724	0.000342	0.000953	0.001199	-0.000096	0.000299	0.000965	0.000562	-0.000370	0.000634	0.001461	0.000081	0.000910
-0.000436	-0.000808	-0.014247	-0.022159	-0.015434	-0.036549	0.030619	0.074095	NA	0.010390	-0.003536	-0.012231	-0.013507	-0.031049	0.001910	0.068126	-0.019876	0.010050	0.113840	-0.014243	-0.027510	-0.044721	-0.002280	-0.008587	-0.006595	-0.001606	-0.005095	-0.008555	-0.002428	0.000768	0.004516	0.011587	-0.012802	0.007395	0.000229	-0.000015	-0.000276	0.000718	0.000379	0.001554	0.000911	0.000763	-0.000178	-0.000199	0.000184	0.000345	-0.000994	-0.000062	-0.000370	0.000690
-0.001641	-0.000323	-0.020525	0.014740	-0.011082	-0.001852	0.005986	0.012870	0.010390	NA	0.000910	-0.017933	0.015932	-0.006012	0.007479	-0.012834	0.018943	-0.014530	-0.001168	0.009236	0.008730	0.014217	0.001544	-0.011213	-0.002123	-0.001473	-0.001047	-0.003970	0.000368	0.000774	0.002877	0.004614	-0.006018	0.005423	-0.001187	0.000457	0.000749	0.000332	0.000352	0.001498	0.000684	0.000159	0.000610	0.001225	0.000157	0.000530	0.000653	0.000098	-0.000489	-0.000707
-0.000822	-0.000582	-0.008150	-0.028029	-0.004845	-0.005599	0.002536	0.099805	-0.003536	0.000910	NA	0.005687	-0.031595	0.024938	-0.000509	0.009822	-0.046426	0.008434	0.040526	-0.038574	0.007061	-0.007574	0.000266	-0.006105	-0.002389	-0.001519	-0.002910	-0.003717	-0.000825	0.006729	0.003038	-0.000655	-0.004308	0.004453	-0.000298	0.000389	0.000175	-0.001090	0.001526	0.000240	0.000210	-0.000259	-0.000936	0.000881	0.000278	0.000551	-0.000222	0.000345	-0.000053	-0.000101
-0.000113	-0.000817	0.002431	-0.008547	0.005713	-0.001608	0.026627	-0.004459	-0.012231	-0.017933	0.005687	NA	0.001733	0.011397	-0.014159	-0.003393	0.001007	0.003309	-0.019001	0.006411	-0.022279	-0.009329	0.089784	-0.010274	-0.005223	-0.003550	-0.003104	-0.004647	-0.003027	0.003828	0.008096	0.003495	-0.009476	0.008754	-0.000562	0.001866	0.000278	-0.000695	-0.000648	0.001448	-0.000844	0.000033	0.000796	0.000422	0.000643	-0.000332	0.001452	0.000424	-0.000928	0.000422
-0.000409	-0.002173	0.014410	0.023881	-0.001699	0.040179	-0.001453	-0.026723	-0.013507	0.015932	-0.031595	0.001733	NA	0.029673	-0.016156	-0.006825	0.003945	-0.018276	-0.039750	0.019754	-0.009777	0.026993	0.006999	-0.003827	-0.003972	0.000856	0.000009	-0.001742	-0.000198	-0.002397	0.002714	0.002671	-0.004766	0.005774	0.000284	-0.000244	-0.000714	-0.000599	-0.000514	0.001833	0.001406	0.000340	0.000920	0.000323	0.000340	0.001672	-0.000464	0.000797	-0.000725	0.000934
0.001070	-0.000420	-0.004987	0.012197	-0.019421	0.010498	-0.028974	0.001363	-0.031049	-0.006012	0.024938	0.011397	0.029673	NA	-0.020507	-0.016378	0.007826	-0.007297	-0.009025	0.001607	0.008803	0.037473	0.007094	-0.002813	-0.000624	-0.001206	-0.001536	-0.000730	-0.004161	0.006769	0.003644	-0.001698	-0.001268	0.000579	-0.000449	0.000064	-0.000713	0.000474	-0.000804	0.001224	0.000348	0.000133	-0.001167	-0.000174	-0.000239	-0.001570	0.000054	-0.000297	-0.000279	0.000846
0.001877	-0.001324	-0.015363	-0.031123	-0.033113	-0.039461	0.007877	0.057041	0.001910	0.007479	-0.000509	-0.014159	-0.016156	-0.020507	NA	0.117305	-0.027958	0.053616	0.063037	-0.029580	0.001914	-0.028490	-0.019583	-0.008457	-0.002227	-0.000487	-0.002984	-0.006057	-0.002423	0.007891	0.004023	-0.000745	-0.004676	0.004069	0.000579	-0.000679	0.001089	-0.000405	0.000003	0.001058	0.000884	-0.000328	0.001096	0.001565	0.000542	0.000473	0.000624	-0.000758	-0.000363	-0.000102
0.000336	-0.001213	-0.024650	-0.008299	-0.036936	-0.002380	0.001664	-0.026778	0.068126	-0.012834	0.009822	-0.003393	-0.006825	-0.016378	0.117305	NA	-0.031117	0.045994	0.005005	-0.022989	0.009575	-0.016626	-0.006576	-0.006290	-0.002465	-0.003615	-0.006028	-0.004252	-0.002709	0.007573	0.003364	0.000125	-0.006307	0.006939	0.001265	0.000573	0.000681	-0.000265	0.000194	-0.000334	0.001988	-0.000597	0.000507	-0.001176	-0.000632	-0.001477	0.001087	-0.000453	0.000436	0.000913
-0.001655	0.000155	-0.001317	-0.014788	0.026637	0.001690	0.008413	-0.035027	-0.019876	0.018943	-0.046426	0.001007	0.003945	0.007826	-0.027958	-0.031117	NA	-0.014386	-0.035269	0.132043	0.010826	0.039405	-0.003154	-0.007546	-0.003469	-0.002447	-0.003413	-0.002492	-0.002567	0.002278	0.005534	0.004270	-0.002408	0.003689	-0.000507	0.000885	-0.000769	-0.000916	-0.000799	-0.000072	-0.000186	0.000719	0.000456	-0.000890	0.000305	0.000831	0.000223	-0.000792	0.000854	-0.000272
0.001619	-0.000309	-0.017399	0.000123	-0.010696	-0.011621	0.012244	0.037350	0.010050	-0.014530	0.008434	0.003309	-0.018276	-0.007297	0.053616	0.045994	-0.014386	NA	0.043218	-0.014048	-0.025523	-0.011696	-0.013006	-0.011110	-0.002163	-0.002765	-0.004318	-0.007081	-0.000635	0.007656	0.005476	-0.001378	-0.008912	0.007351	-0.000102	-0.000163	0.000131	0.000676	-0.000375	0.002436	0.000751	-0.000767	-0.000342	-0.000409	0.000260	-0.000887	-0.000459	0.000522	0.000626	-0.000038
0.000526	0.000364	-0.031252	-0.040268	-0.018794	-0.045030	0.025820	0.076625	0.113840	-0.001168	0.040526	-0.019001	-0.039750	-0.009025	0.063037	0.005005	-0.035269	0.043218	NA	-0.035972	-0.015306	-0.015395	-0.020434	-0.014596	-0.003169	-0.002267	-0.005979	-0.009663	-0.002714	0.011897	0.006005	-0.001846	-0.009960	0.007854	-0.000016	-0.000919	-0.000660	0.001450	0.000473	0.000571	0.001369	-0.000127	-0.000974	-0.000220	-0.000261	-0.000450	-0.000568	-0.001010	0.000624	-0.000196
0.002961	-0.000130	0.002350	-0.008750	0.005561	-0.015770	-0.003295	-0.048710	-0.014243	0.009236	-0.038574	0.006411	0.019754	0.001607	-0.029580	-0.022989	0.132043	-0.014048	-0.035972	NA	-0.008278	0.031860	0.022273	-0.006336	-0.004499	-0.002295	-0.001185	-0.005091	-0.004326	-0.003663	0.006713	0.008449	-0.007590	0.006970	-0.000098	-0.000117	0.000432	-0.001823	0.000083	0.001105	-0.000698	-0.000233	0.000933	-0.000495	-0.000295	0.000837	0.000494	0.001255	-0.000319	0.000409
-0.001385	0.000213	0.011190	0.014588	-0.002756	0.023885	-0.003736	-0.007216	-0.027510	0.008730	0.007061	-0.022279	-0.009777	0.008803	0.001914	0.009575	0.010826	-0.025523	-0.015306	-0.008278	NA	0.017566	-0.005612	-0.000657	0.000332	0.000451	-0.000629	0.000796	-0.000058	0.004510	0.002545	-0.001853	-0.003677	-0.000713	0.000438	-0.000021	0.000852	-0.000853	0.000456	0.000534	0.001517	-0.000434	0.000180	0.002254	-0.000199	-0.000084	-0.000880	-0.000988	-0.000026	-0.000973
0.001273	-0.001078	0.009593	0.008115	-0.006746	0.022437	-0.016158	-0.024017	-0.044721	0.014217	-0.007574	-0.009329	0.026993	0.037473	-0.028490	-0.016626	0.039405	-0.011696	-0.015395	0.031860	0.017566	NA	-0.004295	-0.002857	-0.000332	-0.002221	0.001440	-0.003248	-0.001658	0.005375	0.002424	0.000087	-0.009510	0.002502	-0.000049	-0.000676	-0.000056	-0.001128	0.000691	0.001167	0.001086	0.000248	0.000761	0.000878	0.001614	0.000625	0.000853	-0.000038	-0.000480	-0.001640
0.001272	0.003084	0.002571	0.007666	0.000689	-0.018069	-0.006932	-0.031406	-0.002280	0.001544	0.000266	0.089784	0.006999	0.007094	-0.019583	-0.006576	-0.003154	-0.013006	-0.020434	0.022273	-0.005612	-0.004295	NA	-0.006602	0.002493	-0.003907	-0.000835	-0.006044	-0.004753	-0.004356	0.004722	0.009642	-0.005123	0.003764	-0.000551	-0.001428	-0.002169	0.001530	-0.001545	-0.000650	-0.000865	0.001791	-0.002655	-0.002098	-0.001883	-0.002319	-0.002049	-0.001028	0.000674	0.001173
-0.002769	0.018202	0.008276	0.001596	0.002209	0.006029	-0.008785	-0.007371	-0.008587	-0.011213	-0.006105	-0.010274	-0.003827	-0.002813	-0.008457	-0.006290	-0.007546	-0.011110	-0.014596	-0.006336	-0.000657	-0.002857	-0.006602	NA	0.067621	0.048765	0.057956	0.106677	0.052122	-0.083681	-0.112780	-0.055755	0.193029	-0.120229	-0.000216	0.005040	0.001289	0.004021	0.002557	-0.033071	-0.023585	0.000300	-0.003156	-0.003336	-0.001910	-0.002518	-0.001939	-0.002150	-0.001511	-0.005565
-0.001209	0.030226	-0.000813	-0.002026	-0.000946	0.003235	-0.006597	-0.003856	-0.006595	-0.002123	-0.002389	-0.005223	-0.003972	-0.000624	-0.002227	-0.002465	-0.003469	-0.002163	-0.003169	-0.004499	0.000332	-0.000332	0.002493	0.067621	NA	0.100053	0.127564	0.083227	0.111171	-0.089479	-0.128998	-0.055695	0.067537	-0.136333	-0.001526	0.004544	0.000232	0.003429	0.000647	-0.038347	-0.027935	-0.002016	-0.004835	-0.004565	-0.002047	-0.003739	-0.004120	-0.003845	-0.001219	-0.003927
0.000390	0.016619	-0.001714	-0.000229	0.000744	-0.000869	-0.000453	-0.002499	-0.001606	-0.001473	-0.001519	-0.003550	0.000856	-0.001206	-0.000487	-0.003615	-0.002447	-0.002765	-0.002267	-0.002295	0.000451	-0.002221	-0.003907	0.048765	0.100053	NA	0.093969	0.075124	0.100310	-0.078879	-0.112667	-0.043892	0.049865	-0.117491	0.001000	0.006314	0.001336	0.001823	0.003931	-0.031703	-0.021597	-0.001350	-0.002473	-0.000901	-0.000057	0.000429	-0.000728	-0.000067	-0.002895	-0.006087
0.001033	0.016975	0.000419	-0.002221	0.003453	0.002578	-0.003825	-0.004835	-0.005095	-0.001047	-0.002910	-0.003104	0.000009	-0.001536	-0.002984	-0.006028	-0.003413	-0.004318	-0.005979	-0.001185	-0.000629	0.001440	-0.000835	0.057956	0.127564	0.093969	NA	0.079073	0.100469	-0.087468	-0.121295	-0.051224	0.059707	-0.129046	0.000710	0.006955	0.002280	0.003415	0.002964	-0.029892	-0.021988	-0.001598	-0.002014	0.000573	-0.000959	-0.000260	-0.003198	-0.001284	-0.001661	-0.006883
0.000791	0.022715	0.006166	0.003499	0.005429	0.006740	-0.007623	-0.010665	-0.008555	-0.003970	-0.003717	-0.004647	-0.001742	-0.000730	-0.006057	-0.004252	-0.002492	-0.007081	-0.009663	-0.005091	0.000796	-0.003248	-0.006044	0.106677	0.083227	0.075124	0.079073	NA	0.074120	-0.086638	-0.112870	-0.051528	0.101175	-0.120008	0.000280	0.005834	0.003148	0.001523	0.003781	-0.036782	-0.027503	-0.002596	-0.002803	-0.002035	-0.000277	-0.002428	-0.003325	-0.001474	-0.002871	-0.006762
0.000086	0.016955	0.001932	0.001390	0.000269	0.000476	-0.002641	-0.005371	-0.002428	0.000368	-0.000825	-0.003027	-0.000198	-0.004161	-0.002423	-0.002709	-0.002567	-0.000635	-0.002714	-0.004326	-0.000058	-0.001658	-0.004753	0.052122	0.111171	0.100310	0.100469	0.074120	NA	-0.082938	-0.113572	-0.050318	0.054042	-0.122665	0.000879	0.006060	0.002555	0.000039	0.002766	-0.031308	-0.022695	-0.002104	-0.001479	-0.001545	-0.000188	-0.000578	-0.001216	-0.002193	0.000016	-0.005851
0.002068	-0.028248	-0.005402	-0.000368	-0.002341	0.001972	0.004015	0.009182	0.000768	0.000774	0.006729	0.003828	-0.002397	0.006769	0.007891	0.007573	0.002278	0.007656	0.011897	-0.003663	0.004510	0.005375	-0.004356	-0.083681	-0.089479	-0.078879	-0.087468	-0.086638	-0.082938	NA	0.141891	0.101727	-0.077573	0.139535	-0.000220	-0.006385	-0.000472	-0.002149	-0.004484	0.045229	0.035931	0.002683	0.002164	0.000281	0.000423	0.001252	0.002273	0.001610	0.002585	0.009089
0.001091	-0.030862	-0.000405	0.000172	0.002818	-0.001322	0.004579	0.007523	0.004516	0.002877	0.003038	0.008096	0.002714	0.003644	0.004023	0.003364	0.005534	0.005476	0.006005	0.006713	0.002545	0.002424	0.004722	-0.112780	-0.128998	-0.112667	-0.121295	-0.112870	-0.113572	0.141891	NA	0.059688	-0.114185	0.369238	-0.002733	-0.007224	-0.002030	-0.003825	-0.003279	0.048584	0.034419	0.004154	0.006083	0.003189	0.001919	0.004455	0.003561	0.003136	0.003129	0.004618
0.001232	-0.023713	0.002688	0.000514	-0.000481	-0.003082	0.007795	0.000268	0.011587	0.004614	-0.000655	0.003495	0.002671	-0.001698	-0.000745	0.000125	0.004270	-0.001378	-0.001846	0.008449	-0.001853	0.000087	0.009642	-0.055755	-0.055695	-0.043892	-0.051224	-0.051528	-0.050318	0.101727	0.059688	NA	-0.049761	0.040838	0.002808	-0.012172	-0.004846	-0.002253	-0.002835	0.052037	0.039159	0.001614	0.003496	0.004400	-0.000171	0.001333	0.003475	0.001455	0.000958	0.009082
-0.003144	0.018000	0.008123	0.007150	0.005418	0.000424	-0.008948	-0.011122	-0.012802	-0.006018	-0.004308	-0.009476	-0.004766	-0.001268	-0.004676	-0.006307	-0.002408	-0.008912	-0.009960	-0.007590	-0.003677	-0.009510	-0.005123	0.193029	0.067537	0.049865	0.059707	0.101175	0.054042	-0.077573	-0.114185	-0.049761	NA	-0.123764	-0.000938	0.004459	0.001364	0.003197	0.002610	-0.034073	-0.023964	-0.000181	-0.003094	-0.003717	-0.000635	-0.002851	-0.003346	-0.002793	0.000241	-0.005554
0.000835	-0.030005	-0.000673	-0.000210	-0.001113	0.000342	0.004927	0.006405	0.007395	0.005423	0.004453	0.008754	0.005774	0.000579	0.004069	0.006939	0.003689	0.007351	0.007854	0.006970	-0.000713	0.002502	0.003764	-0.120229	-0.136333	-0.117491	-0.129046	-0.120008	-0.122665	0.139535	0.369238	0.040838	-0.123764	NA	-0.000353	-0.005486	-0.002284	-0.004642	-0.003432	0.042962	0.031856	0.000647	0.004687	0.004112	0.003279	0.003088	0.004741	0.005373	0.002249	0.007681
-0.000126	-0.031014	0.000042	0.000617	0.000049	0.000185	0.000563	-0.000052	0.000229	-0.001187	-0.000298	-0.000562	0.000284	-0.000449	0.000579	0.001265	-0.000507	-0.000102	-0.000016	-0.000098	0.000438	-0.000049	-0.000551	-0.000216	-0.001526	0.001000	0.000710	0.000280	0.000879	-0.000220	-0.002733	0.002808	-0.000938	-0.000353	NA	-0.007699	0.007699	0.060313	0.007087	0.018745	0.014058	-0.000559	-0.002930	-0.005446	0.000343	0.002657	0.001270	0.003407	-0.002129	0.006089
0.000341	0.036750	0.000780	-0.002173	0.000780	-0.000667	-0.000119	-0.000268	-0.000015	0.000457	0.000389	0.001866	-0.000244	0.000064	-0.000679	0.000573	0.000885	-0.000163	-0.000919	-0.000117	-0.000021	-0.000676	-0.001428	0.005040	0.004544	0.006314	0.006955	0.005834	0.006060	-0.006385	-0.007224	-0.012172	0.004459	-0.005486	-0.007699	NA	0.037744	0.006216	0.037046	-0.050222	-0.038820	-0.028922	-0.031207	-0.028547	-0.021415	-0.013224	-0.022988	-0.014135	-0.028618	-0.036257
0.002513	-0.012291	0.001559	-0.000588	-0.000218	-0.001359	0.000441	0.000558	-0.000276	0.000749	0.000175	0.000278	-0.000714	-0.000713	0.001089	0.000681	-0.000769	0.000131	-0.000660	0.000432	0.000852	-0.000056	-0.002169	0.001289	0.000232	0.001336	0.002280	0.003148	0.002555	-0.000472	-0.002030	-0.004846	0.001364	-0.002284	0.007699	0.037744	NA	0.028430	0.065795	-0.021181	-0.017911	-0.003678	-0.015962	-0.009689	-0.001014	0.003606	-0.007029	0.004434	0.001742	-0.019362
0.001147	-0.020081	-0.001003	0.000039	-0.000341	0.001226	-0.000453	0.000724	0.000718	0.000332	-0.001090	-0.000695	-0.000599	0.000474	-0.000405	-0.000265	-0.000916	0.000676	0.001450	-0.001823	-0.000853	-0.001128	0.001530	0.004021	0.003429	0.001823	0.003415	0.001523	0.000039	-0.002149	-0.003825	-0.002253	0.003197	-0.004642	0.060313	0.006216	0.028430	NA	0.028518	-0.012387	-0.011532	0.007410	-0.006689	-0.005224	-0.006147	-0.005912	-0.004770	-0.007011	0.002055	-0.007886
0.001567	-0.004277	-0.000526	-0.000575	0.000169	-0.000369	0.000809	0.000342	0.000379	0.000352	0.001526	-0.000648	-0.000514	-0.000804	0.000003	0.000194	-0.000799	-0.000375	0.000473	0.000083	0.000456	0.000691	-0.001545	0.002557	0.000647	0.003931	0.002964	0.003781	0.002766	-0.004484	-0.003279	-0.002835	0.002610	-0.003432	0.007087	0.037046	0.065795	0.028518	NA	-0.029582	-0.028650	-0.012829	-0.011024	-0.010517	-0.000120	-0.003456	-0.001974	-0.005256	-0.006915	-0.019750
0.000340	-0.075174	0.000444	0.001405	0.001092	0.000324	0.001434	0.000953	0.001554	0.001498	0.000240	0.001448	0.001833	0.001224	0.001058	-0.000334	-0.000072	0.002436	0.000571	0.001105	0.000534	0.001167	-0.000650	-0.033071	-0.038347	-0.031703	-0.029892	-0.036782	-0.031308	0.045229	0.048584	0.052037	-0.034073	0.042962	0.018745	-0.050222	-0.021181	-0.012387	-0.029582	NA	0.231057	0.020966	0.018745	0.015438	0.009161	0.016656	0.019825	0.016823	0.010125	0.074097
0.001410	-0.070331	0.000509	0.000524	0.000570	0.000976	0.000824	0.001199	0.000911	0.000684	0.000210	-0.000844	0.001406	0.000348	0.000884	0.001988	-0.000186	0.000751	0.001369	-0.000698	0.001517	0.001086	-0.000865	-0.023585	-0.027935	-0.021597	-0.021988	-0.027503	-0.022695	0.035931	0.034419	0.039159	-0.023964	0.031856	0.014058	-0.038820	-0.017911	-0.011532	-0.028650	0.231057	NA	0.014248	0.011112	0.007674	0.001428	0.009808	0.014177	0.010992	0.005198	0.061763
-0.000338	-0.043148	0.000953	-0.001080	-0.001650	0.000346	-0.001545	-0.000096	0.000763	0.000159	-0.000259	0.000033	0.000340	0.000133	-0.000328	-0.000597	0.000719	-0.000767	-0.000127	-0.000233	-0.000434	0.000248	0.001791	0.000300	-0.002016	-0.001350	-0.001598	-0.002596	-0.002104	0.002683	0.004154	0.001614	-0.000181	0.000647	-0.000559	-0.028922	-0.003678	0.007410	-0.012829	0.020966	0.014248	NA	0.041843	0.033891	0.017968	0.025262	0.040943	0.022493	0.033745	0.015615
0.001081	-0.048731	-0.000545	0.000311	0.001245	0.000849	-0.000381	0.000299	-0.000178	0.000610	-0.000936	0.000796	0.000920	-0.001167	0.001096	0.000507	0.000456	-0.000342	-0.000974	0.000933	0.000180	0.000761	-0.002655	-0.003156	-0.004835	-0.002473	-0.002014	-0.002803	-0.001479	0.002164	0.006083	0.003496	-0.003094	0.004687	-0.002930	-0.031207	-0.015962	-0.006689	-0.011024	0.018745	0.011112	0.041843	NA	0.096572	0.021096	0.023579	0.050226	0.016432	0.028110	0.006444
-0.000535	-0.041176	-0.001586	0.000348	0.000843	-0.000014	0.000299	0.000965	-0.000199	0.001225	0.000881	0.000422	0.000323	-0.000174	0.001565	-0.001176	-0.000890	-0.000409	-0.000220	-0.000495	0.002254	0.000878	-0.002098	-0.003336	-0.004565	-0.000901	0.000573	-0.002035	-0.001545	0.000281	0.003189	0.004400	-0.003717	0.004112	-0.005446	-0.028547	-0.009689	-0.005224	-0.010517	0.015438	0.007674	0.033891	0.096572	NA	0.016291	0.018290	0.037243	0.019522	0.020147	0.007584
0.000820	-0.045243	-0.000170	-0.000343	0.000104	-0.000735	0.000619	0.000562	0.000184	0.000157	0.000278	0.000643	0.000340	-0.000239	0.000542	-0.000632	0.000305	0.000260	-0.000261	-0.000295	-0.000199	0.001614	-0.001883	-0.001910	-0.002047	-0.000057	-0.000959	-0.000277	-0.000188	0.000423	0.001919	-0.000171	-0.000635	0.003279	0.000343	-0.021415	-0.001014	-0.006147	-0.000120	0.009161	0.001428	0.017968	0.021096	0.016291	NA	0.030869	0.021312	0.097284	0.044370	0.001785
0.000224	-0.038478	0.000117	-0.000421	0.001523	0.001485	0.000208	-0.000370	0.000345	0.000530	0.000551	-0.000332	0.001672	-0.001570	0.000473	-0.001477	0.000831	-0.000887	-0.000450	0.000837	-0.000084	0.000625	-0.002319	-0.002518	-0.003739	0.000429	-0.000260	-0.002428	-0.000578	0.001252	0.004455	0.001333	-0.002851	0.003088	0.002657	-0.013224	0.003606	-0.005912	-0.003456	0.016656	0.009808	0.025262	0.023579	0.018290	0.030869	NA	0.024484	0.030779	0.060380	-0.001003
-0.000942	-0.041552	0.000595	-0.000232	-0.000713	0.000766	0.001283	0.000634	-0.000994	0.000653	-0.000222	0.001452	-0.000464	0.000054	0.000624	0.001087	0.000223	-0.000459	-0.000568	0.000494	-0.000880	0.000853	-0.002049	-0.001939	-0.004120	-0.000728	-0.003198	-0.003325	-0.001216	0.002273	0.003561	0.003475	-0.003346	0.004741	0.001270	-0.022988	-0.007029	-0.004770	-0.001974	0.019825	0.014177	0.040943	0.050226	0.037243	0.021312	0.024484	NA	0.021714	0.021745	0.020367
0.000790	-0.045798	-0.000012	0.000259	0.000220	0.000558	0.000451	0.001461	-0.000062	0.000098	0.000345	0.000424	0.000797	-0.000297	-0.000758	-0.000453	-0.000792	0.000522	-0.001010	0.001255	-0.000988	-0.000038	-0.001028	-0.002150	-0.003845	-0.000067	-0.001284	-0.001474	-0.002193	0.001610	0.003136	0.001455	-0.002793	0.005373	0.003407	-0.014135	0.004434	-0.007011	-0.005256	0.016823	0.010992	0.022493	0.016432	0.019522	0.097284	0.030779	0.021714	NA	0.045203	-0.003412
-0.002666	-0.041388	0.000044	-0.000026	0.000197	0.000124	-0.000287	0.000081	-0.000370	-0.000489	-0.000053	-0.000928	-0.000725	-0.000279	-0.000363	0.000436	0.000854	0.000626	0.000624	-0.000319	-0.000026	-0.000480	0.000674	-0.001511	-0.001219	-0.002895	-0.001661	-0.002871	0.000016	0.002585	0.003129	0.000958	0.000241	0.002249	-0.002129	-0.028618	0.001742	0.002055	-0.006915	0.010125	0.005198	0.033745	0.028110	0.020147	0.044370	0.060380	0.021745	0.045203	NA	0.002765
0.000067	-0.045098	-0.000168	0.000341	-0.000712	0.000454	-0.000797	0.000910	0.000690	-0.000707	-0.000101	0.000422	0.000934	0.000846	-0.000102	0.000913	-0.000272	-0.000038	-0.000196	0.000409	-0.000973	-0.001640	0.001173	-0.005565	-0.003927	-0.006087	-0.006883	-0.006762	-0.005851	0.009089	0.004618	0.009082	-0.005554	0.007681	0.006089	-0.036257	-0.019362	-0.007886	-0.019750	0.074097	0.061763	0.015615	0.006444	0.007584	0.001785	-0.001003	0.020367	-0.003412	0.002765	NA
-0.001089	0.004994	0.000127	0.001117	-0.000137	-0.000972	-0.000992	-0.002495	-0.001495	-0.001219	-0.000103	-0.000534	-0.001086	0.001185	-0.000483	0.001850	-0.000162	-0.000798	0.000464	-0.000789	-0.000356	-0.000954	0.002763	0.005255	0.005488	0.002512	0.001961	0.003703	0.003148	-0.007138	-0.003646	-0.004758	0.005985	-0.004676	0.028429	0.021710	-0.008725	0.018479	0.005417	-0.013859	-0.009969	-0.010400	-0.019235	-0.016989	-0.017475	-0.019307	-0.013691	-0.022234	-0.014489	-0.001165
-0.000059	0.052723	0.000031	0.000837	-0.000298	-0.000122	-0.000657	-0.002198	-0.000287	-0.000811	-0.000655	-0.000808	-0.000467	0.000096	-0.000615	-0.001600	-0.000376	-0.000857	-0.000150	0.000744	0.000324	-0.000748	0.002774	0.008196	0.008716	0.005493	0.007667	0.009998	0.006268	-0.009507	-0.010143	-0.014477	0.009722	-0.008565	-0.019698	0.112262	0.019955	0.002005	0.027980	-0.070774	-0.058818	-0.033328	-0.039416	-0.033944	-0.034203	-0.033994	-0.037898	-0.034585	-0.034651	-0.036718
-0.001565	0.377421	-0.000235	-0.000597	-0.000832	-0.001478	-0.000288	-0.000648	-0.000477	-0.001707	0.000369	-0.001249	-0.000570	0.001008	-0.001437	-0.000743	0.000297	0.000856	0.000098	-0.001458	-0.000553	0.000484	0.001445	0.016277	0.019999	0.014263	0.012507	0.018328	0.015020	-0.020195	-0.023551	-0.022874	0.016378	-0.022817	-0.047186	0.044775	-0.021742	-0.033696	-0.013203	-0.109555	-0.096726	-0.065172	-0.063207	-0.054660	-0.058629	-0.058991	-0.055747	-0.059975	-0.063563	-0.068049
0.008467	0.001069	0.000906	-0.000040	0.001835	-0.000262	-0.000748	0.000220	0.000629	0.001729	0.000925	0.000352	0.000502	-0.001088	-0.001693	-0.000282	0.001695	-0.001458	-0.000262	-0.002740	0.001436	-0.001100	-0.001254	0.001645	-0.000689	-0.001737	-0.002631	0.000275	-0.001581	-0.000146	0.001636	0.000033	0.001698	0.001903	0.000166	-0.000448	-0.002408	-0.001206	-0.001552	0.000462	-0.000441	0.000373	-0.000912	0.000762	-0.000598	-0.000069	0.001104	-0.000640	0.002766	0.000135
[truncated: 4 more columns]
