# Supplementary material for: African bushpigs exhibit porous species boundaries and appeared in Madagascar concurrently with human arrival
Source: Nat Commun. 2024 Jan 3;15:172. doi: 10.1038/s41467-023-44105-1 (PMC10764920; doi:10.1038/s41467-023-44105-1)
Supplement: Supplementary file 9 — Source Data [file 41467_2023_44105_MOESM9_ESM.zip › sourceData/Fig1d.SuppFig4_NGSadmix.evalAdmix/202305_54unrelatedInd_K3.3.corres]

NA	0.018498	-0.000791	0.002819	0.000802	0.000033	0.008966	0.005377	0.008560	0.005320	0.001929	0.003577	0.004701	0.003615	0.004104	0.002774	0.003467	0.005003	0.006267	0.006372	0.001491	0.003588	0.008027	-0.055333	-0.090586	-0.087325	-0.081234	-0.054357	-0.085446	-0.155080	-0.179745	-0.127416	-0.059144	-0.187381	-0.002451	0.005010	0.002591	0.001167	0.003217	-0.015844	-0.019589	-0.000574	-0.001396	-0.001834	-0.000667	-0.002230	-0.003702	-0.001065	-0.004246	-0.004115
0.018498	NA	-0.000961	0.000251	-0.001234	-0.001034	-0.000297	-0.001006	-0.000805	-0.000326	-0.000611	-0.000823	-0.002175	-0.000433	-0.001359	-0.001244	0.000150	-0.000328	0.000354	-0.000135	0.000195	-0.001089	0.003121	0.014425	0.023556	0.010414	0.011036	0.018573	0.010856	-0.030552	-0.035724	-0.027360	0.013988	-0.035844	-0.030665	0.037108	-0.011970	-0.019683	-0.003972	-0.075597	-0.071035	-0.042827	-0.048487	-0.040928	-0.044971	-0.038210	-0.041290	-0.045521	-0.041084	-0.044747
-0.000791	-0.000961	NA	0.034104	0.049703	0.032948	-0.004196	-0.033131	-0.013953	-0.020360	-0.008086	0.002557	0.014494	-0.004952	-0.015227	-0.024507	-0.001248	-0.017246	-0.030993	0.002536	0.011094	0.009649	0.002721	0.007676	-0.000454	-0.001117	0.000657	0.005732	0.002232	-0.005467	-0.000734	0.002211	0.007530	-0.001059	0.000029	0.000777	0.001561	-0.001022	-0.000519	0.000517	0.000470	0.000934	-0.000543	-0.001588	-0.000158	0.000114	0.000593	-0.000014	0.000021	-0.000188
0.002819	0.000251	0.034104	NA	0.058826	0.028889	-0.021370	-0.029818	-0.021701	0.015039	-0.027816	-0.008263	0.024100	0.012370	-0.030833	-0.008030	-0.014569	0.000419	-0.039855	-0.008419	0.014636	0.008306	0.007961	0.000196	-0.003148	-0.001146	-0.003314	0.002179	0.000251	-0.001352	-0.000867	-0.000507	0.005656	-0.001253	0.000612	-0.002168	-0.000580	0.000026	-0.000561	0.001453	0.000403	-0.001096	0.000319	0.000354	-0.000328	-0.000419	-0.000227	0.000261	-0.000043	0.000322
0.000802	-0.001234	0.049703	0.058826	NA	0.030483	0.002162	-0.026760	-0.015093	-0.010879	-0.004738	0.005887	-0.001562	-0.019336	-0.032922	-0.036751	0.026741	-0.010504	-0.018503	0.005780	-0.002806	-0.006647	0.000886	0.001322	-0.001114	0.000748	0.003163	0.004661	0.000138	-0.003134	0.001742	-0.001377	0.004505	-0.002015	0.000043	0.000785	-0.000210	-0.000352	0.000181	0.001148	0.000474	-0.001665	0.001251	0.000848	0.000119	0.001527	-0.000704	0.000221	0.000181	-0.000732
0.000033	-0.001034	0.032948	0.028889	0.030483	NA	-0.008070	-0.024786	-0.036266	-0.001712	-0.005557	-0.001502	0.040220	0.010506	-0.039347	-0.002283	0.001729	-0.011502	-0.044802	-0.015593	0.023762	0.022468	-0.017935	0.005475	0.003439	-0.000302	0.002804	0.006319	0.000817	0.001601	-0.001442	-0.003287	-0.000053	0.000128	0.000175	-0.000664	-0.001356	0.001208	-0.000357	0.000407	0.000979	0.000326	0.000851	-0.000015	-0.000725	0.001485	0.000767	0.000554	0.000103	0.000431
0.008966	-0.000297	-0.004196	-0.021370	0.002162	-0.008070	NA	0.021733	0.031427	0.006668	0.003133	0.027279	-0.000815	-0.028348	0.008538	0.002336	0.009031	0.012936	0.026587	-0.002562	-0.003298	-0.015544	-0.006183	-0.011912	-0.010931	-0.004689	-0.007876	-0.010804	-0.006721	0.001259	0.002042	0.005221	-0.012153	0.002532	0.000553	-0.000121	0.000447	-0.000465	0.000818	0.001426	0.000589	-0.001559	-0.000377	0.000298	0.000632	0.000209	0.001284	0.000448	-0.000302	-0.000816
0.005377	-0.001006	-0.033131	-0.029818	-0.026760	-0.024786	0.021733	NA	0.074836	0.013509	0.100282	-0.003817	-0.026098	0.001920	0.057629	-0.026099	-0.034412	0.038000	0.077314	-0.047956	-0.006801	-0.023435	-0.030678	-0.010036	-0.007647	-0.006013	-0.008266	-0.013326	-0.008805	0.007453	0.006115	-0.000916	-0.013817	0.005145	-0.000073	-0.000277	0.000552	0.000692	0.000340	0.001004	0.001108	-0.000131	0.000291	0.000953	0.000562	-0.000379	0.000625	0.001445	0.000049	0.000876
0.008560	-0.000805	-0.013953	-0.021701	-0.015093	-0.036266	0.031427	0.074836	NA	0.011114	-0.002901	-0.011504	-0.012825	-0.030389	0.002609	0.068769	-0.019217	0.010789	0.114551	-0.013480	-0.027017	-0.044044	-0.001514	-0.011833	-0.011170	-0.006102	-0.009361	-0.011917	-0.006790	-0.001676	0.002118	0.009005	-0.016095	0.005022	0.000215	-0.000016	-0.000280	0.000698	0.000384	0.001555	0.000672	0.000739	-0.000181	-0.000204	0.000193	0.000343	-0.000993	-0.000064	-0.000392	0.000664
0.005320	-0.000326	-0.020360	0.015039	-0.010879	-0.001712	0.006668	0.013509	0.011114	NA	0.001397	-0.017344	0.016427	-0.005537	0.008022	-0.012271	0.019430	-0.013938	-0.000512	0.009837	0.009045	0.014693	0.002146	-0.013674	-0.005495	-0.004650	-0.004181	-0.006555	-0.002852	-0.001015	0.001195	0.002878	-0.008593	0.003728	-0.001194	0.000462	0.000756	0.000319	0.000365	0.001528	0.000514	0.000140	0.000613	0.001226	0.000171	0.000532	0.000657	0.000098	-0.000508	-0.000726
0.001929	-0.000611	-0.008086	-0.027816	-0.004738	-0.005557	0.003133	0.100282	-0.002901	0.001397	NA	0.006113	-0.031179	0.025269	-0.000076	0.010241	-0.046017	0.008894	0.041043	-0.038047	0.007261	-0.007215	0.000744	-0.007881	-0.004706	-0.003620	-0.005009	-0.005524	-0.002949	0.006201	0.002848	-0.000846	-0.006135	0.004212	-0.000326	0.000372	0.000165	-0.001123	0.001518	0.000330	0.000211	-0.000295	-0.000949	0.000864	0.000274	0.000531	-0.000237	0.000326	-0.000094	-0.000142
0.003577	-0.000823	0.002557	-0.008263	0.005887	-0.001502	0.027279	-0.003817	-0.011504	-0.017344	0.006113	NA	0.002213	0.011831	-0.013614	-0.002852	0.001481	0.003863	-0.018341	0.006986	-0.021973	-0.008856	0.090284	-0.012396	-0.008014	-0.006163	-0.005821	-0.006864	-0.005621	0.002784	0.006918	0.002536	-0.011639	0.007562	-0.000576	0.001862	0.000273	-0.000719	-0.000647	0.001507	-0.000929	0.000004	0.000788	0.000413	0.000647	-0.000338	0.001448	0.000413	-0.000957	0.000387
0.004701	-0.002175	0.014494	0.024100	-0.001562	0.040220	-0.000815	-0.026098	-0.012825	0.016427	-0.031179	0.002213	NA	0.030040	-0.015673	-0.006336	0.004363	-0.017760	-0.039112	0.020268	-0.009530	0.027386	0.007521	-0.005989	-0.006577	-0.001631	-0.002440	-0.003918	-0.002709	-0.003868	0.001187	0.001152	-0.006964	0.004186	0.000275	-0.000241	-0.000712	-0.000614	-0.000503	0.001872	0.001273	0.000324	0.000922	0.000326	0.000351	0.001672	-0.000461	0.000793	-0.000747	0.000911
0.003615	-0.000433	-0.004952	0.012370	-0.019336	0.010506	-0.028348	0.001920	-0.030389	-0.005537	0.025269	0.011831	0.030040	NA	-0.020077	-0.015948	0.008177	-0.006844	-0.008483	0.002079	0.008987	0.037803	0.007539	-0.004714	-0.002920	-0.003225	-0.003528	-0.002604	-0.006165	0.005647	0.002801	-0.002416	-0.003220	-0.000084	-0.000465	0.000061	-0.000714	0.000448	-0.000799	0.001297	0.000284	0.000105	-0.001170	-0.000178	-0.000232	-0.001573	0.000050	-0.000307	-0.000308	0.000812
0.004104	-0.001359	-0.015227	-0.030833	-0.032922	-0.039347	0.008538	0.057629	0.002609	0.008022	-0.000076	-0.013614	-0.015673	-0.020077	NA	0.117732	-0.027478	0.054101	0.063604	-0.028985	0.002197	-0.028016	-0.018997	-0.010532	-0.005102	-0.003151	-0.005548	-0.008172	-0.004996	0.006837	0.003419	-0.001317	-0.006832	0.003537	0.000560	-0.000685	0.001084	-0.000432	0.000006	0.001140	0.000859	-0.000355	0.001089	0.001557	0.000547	0.000468	0.000619	-0.000768	-0.000397	-0.000137
0.002774	-0.001244	-0.024507	-0.008030	-0.036751	-0.002283	0.002336	-0.026099	0.068769	-0.012271	0.010241	-0.002852	-0.006336	-0.015948	0.117732	NA	-0.030620	0.046504	0.005643	-0.022384	0.009853	-0.016162	-0.006004	-0.008299	-0.005168	-0.006066	-0.008405	-0.006311	-0.005140	0.006752	0.002970	-0.000301	-0.008338	0.006416	0.001246	0.000563	0.000675	-0.000295	0.000195	-0.000246	0.001976	-0.000629	0.000497	-0.001186	-0.000629	-0.001489	0.001077	-0.000465	0.000400	0.000875
0.003467	0.000150	-0.001248	-0.014569	0.026741	0.001729	0.009031	-0.034412	-0.019217	0.019430	-0.046017	0.001481	0.004363	0.008177	-0.027478	-0.030620	NA	-0.013900	-0.034672	0.132453	0.011048	0.039757	-0.002657	-0.009587	-0.006041	-0.004787	-0.005755	-0.004575	-0.004869	0.001061	0.004344	0.003116	-0.004541	0.002649	-0.000517	0.000886	-0.000765	-0.000934	-0.000792	-0.000014	-0.000282	0.000699	0.000456	-0.000893	0.000318	0.000825	0.000224	-0.000797	0.000829	-0.000298
0.005003	-0.000328	-0.017246	0.000419	-0.010504	-0.011502	0.012936	0.038000	0.010789	-0.013938	0.008894	0.003863	-0.017760	-0.006844	0.054101	0.046504	-0.013900	NA	0.043863	-0.013415	-0.025192	-0.011213	-0.012390	-0.013373	-0.005269	-0.005618	-0.007090	-0.009368	-0.003470	0.006151	0.004294	-0.002361	-0.011241	0.006159	-0.000123	-0.000169	0.000128	0.000646	-0.000374	0.002493	0.000668	-0.000799	-0.000348	-0.000419	0.000263	-0.000895	-0.000464	0.000508	0.000593	-0.000070
0.006267	0.000354	-0.030993	-0.039855	-0.018503	-0.044802	0.026587	0.077314	0.114551	-0.000512	0.041043	-0.018341	-0.039112	-0.008483	0.063604	0.005643	-0.034672	0.043863	NA	-0.035236	-0.014894	-0.014816	-0.019711	-0.017272	-0.007135	-0.006020	-0.009452	-0.012463	-0.006306	0.010111	0.004677	-0.002899	-0.012747	0.006508	-0.000037	-0.000929	-0.000667	0.001418	0.000470	0.000621	0.001277	-0.000163	-0.000982	-0.000230	-0.000261	-0.000461	-0.000574	-0.001025	0.000586	-0.000234
0.006372	-0.000135	0.002536	-0.008419	0.005780	-0.015593	-0.002562	-0.047956	-0.013480	0.009837	-0.038047	0.006986	0.020268	0.002079	-0.028985	-0.022384	0.132453	-0.013415	-0.035236	NA	-0.007938	0.032324	0.022860	-0.008751	-0.007679	-0.005282	-0.004162	-0.007573	-0.007258	-0.005071	0.004999	0.006716	-0.010045	0.005337	-0.000111	-0.000118	0.000435	-0.001841	0.000090	0.001141	-0.000852	-0.000255	0.000934	-0.000496	-0.000287	0.000835	0.000494	0.001250	-0.000343	0.000385
0.001491	0.000195	0.011094	0.014636	-0.002806	0.023762	-0.003298	-0.006801	-0.027017	0.009045	0.007261	-0.021973	-0.009530	0.008987	0.002197	0.009853	0.011048	-0.025192	-0.014894	-0.007938	NA	0.017756	-0.005311	-0.001948	-0.000799	-0.000399	-0.001619	-0.000411	-0.001070	0.003536	0.001809	-0.002514	-0.004946	-0.001257	0.000421	-0.000026	0.000849	-0.000878	0.000459	0.000596	0.001443	-0.000463	0.000174	0.002247	-0.000192	-0.000091	-0.000885	-0.000996	-0.000055	-0.001003
0.003588	-0.001089	0.009649	0.008306	-0.006647	0.022468	-0.015544	-0.023435	-0.044044	0.014693	-0.007215	-0.008856	0.027386	0.037803	-0.028016	-0.016162	0.039757	-0.011213	-0.014816	0.032324	0.017756	NA	-0.003807	-0.004746	-0.002724	-0.004343	-0.000795	-0.005087	-0.003829	0.004336	0.001728	-0.000653	-0.011358	0.001841	-0.000064	-0.000679	-0.000059	-0.001151	0.000694	0.001236	0.001035	0.000223	0.000755	0.000872	0.001616	0.000619	0.000850	-0.000044	-0.000509	-0.001669
0.008027	0.003121	0.002721	0.007961	0.000886	-0.017935	-0.006183	-0.030678	-0.001514	0.002146	0.000744	0.090284	0.007521	0.007539	-0.018997	-0.006004	-0.002657	-0.012390	-0.019711	0.022860	-0.005311	-0.003807	NA	-0.009456	-0.001433	-0.007454	-0.004412	-0.008942	-0.008258	-0.006075	0.002538	0.007458	-0.008068	0.001661	-0.000554	-0.001417	-0.002156	0.001514	-0.001528	-0.000641	-0.001094	0.001773	-0.002645	-0.002091	-0.001863	-0.002312	-0.002039	-0.001025	0.000654	0.001149
-0.055333	0.014425	0.007676	0.000196	0.001322	0.005475	-0.011912	-0.010036	-0.011833	-0.013674	-0.007881	-0.012396	-0.005989	-0.004714	-0.010532	-0.008299	-0.009587	-0.013373	-0.017272	-0.008751	-0.001948	-0.004746	-0.009456	NA	0.083681	0.065067	0.073058	0.116336	0.068058	-0.042292	-0.069598	-0.024828	0.201124	-0.077102	0.000330	0.004240	0.001192	0.004035	0.002303	-0.028788	-0.018625	0.000745	-0.002449	-0.002691	-0.001451	-0.001751	-0.001029	-0.001563	-0.000593	-0.004469
-0.090586	0.023556	-0.000454	-0.003148	-0.001114	0.003439	-0.010931	-0.007647	-0.011170	-0.005495	-0.004706	-0.008014	-0.006577	-0.002920	-0.005102	-0.005168	-0.006041	-0.005269	-0.007135	-0.007679	-0.000799	-0.002724	-0.001433	0.083681	NA	0.124557	0.149635	0.101050	0.134822	-0.025412	-0.059260	-0.006609	0.086423	-0.066094	-0.000803	0.003169	-0.000021	0.003242	0.000129	-0.030852	-0.019381	-0.001413	-0.003788	-0.003633	-0.001442	-0.002689	-0.002780	-0.002993	0.000019	-0.002355
-0.087325	0.010414	-0.001117	-0.001146	0.000748	-0.000302	-0.004689	-0.006013	-0.006102	-0.004650	-0.003620	-0.006163	-0.001631	-0.003225	-0.003151	-0.006066	-0.004787	-0.005618	-0.006020	-0.005282	-0.000399	-0.004343	-0.007454	0.065067	0.124557	NA	0.116867	0.092717	0.123669	-0.018526	-0.047056	0.002356	0.068822	-0.051548	0.001670	0.004911	0.001049	0.001619	0.003263	-0.024658	-0.013411	-0.000838	-0.001535	-0.000125	0.000433	0.001355	0.000475	0.000705	-0.001671	-0.004522
-0.081234	0.011036	0.000657	-0.003314	0.003163	0.002804	-0.007876	-0.008266	-0.009361	-0.004181	-0.005009	-0.005821	-0.002440	-0.003528	-0.005548	-0.008405	-0.005755	-0.007090	-0.009452	-0.004162	-0.001619	-0.000795	-0.004412	0.073058	0.149635	0.116867	NA	0.095867	0.122928	-0.028749	-0.057542	-0.006426	0.077412	-0.064630	0.001360	0.005603	0.002020	0.003239	0.002427	-0.023217	-0.014165	-0.001066	-0.001055	0.001330	-0.000410	0.000670	-0.001949	-0.000525	-0.000461	-0.005404
-0.054357	0.018573	0.005732	0.002179	0.004661	0.006319	-0.010804	-0.013326	-0.011917	-0.006555	-0.005524	-0.006864	-0.003918	-0.002604	-0.008172	-0.006311	-0.004575	-0.009368	-0.012463	-0.007573	-0.000411	-0.005087	-0.008942	0.116336	0.101050	0.092717	0.095867	NA	0.091640	-0.041652	-0.066087	-0.017766	0.112884	-0.073360	0.000817	0.004988	0.003007	0.001522	0.003477	-0.032078	-0.021980	-0.002105	-0.002062	-0.001372	0.000152	-0.001628	-0.002363	-0.000857	-0.001945	-0.005606
-0.085446	0.010856	0.002232	0.000251	0.000138	0.000817	-0.006721	-0.008805	-0.006790	-0.002852	-0.002949	-0.005621	-0.002709	-0.006165	-0.004996	-0.005140	-0.004869	-0.003470	-0.006306	-0.007258	-0.001070	-0.003829	-0.008258	0.068058	0.134822	0.123669	0.122928	0.091640	NA	-0.022984	-0.048757	-0.004213	0.072608	-0.057039	0.001533	0.004744	0.002300	-0.000040	0.002220	-0.024396	-0.014695	-0.001493	-0.000563	-0.000732	0.000333	0.000381	-0.000027	-0.001385	0.001169	-0.004347
-0.155080	-0.030552	-0.005467	-0.001352	-0.003134	0.001601	0.001259	0.007453	-0.001676	-0.001015	0.006201	0.002784	-0.003868	0.005647	0.006837	0.006752	0.001061	0.006151	0.010111	-0.005071	0.003536	0.004336	-0.006075	-0.042292	-0.025412	-0.018526	-0.028749	-0.041652	-0.022984	NA	0.195808	0.148618	-0.033357	0.196187	0.000663	-0.009005	-0.002160	-0.002751	-0.006589	0.051932	0.044693	0.002103	0.001679	-0.000177	-0.000323	0.001205	0.002381	0.000956	0.002600	0.011106
-0.179745	-0.035724	-0.000734	-0.000867	0.001742	-0.001442	0.002042	0.006115	0.002118	0.001195	0.002848	0.006918	0.001187	0.002801	0.003419	0.002970	0.004344	0.004294	0.004677	0.004999	0.001809	0.001728	0.002538	-0.069598	-0.059260	-0.047056	-0.057542	-0.066087	-0.048757	0.195808	NA	0.120342	-0.063350	0.415081	-0.002292	-0.009121	-0.003210	-0.004443	-0.004727	0.052932	0.042780	0.003499	0.005661	0.002911	0.001452	0.004337	0.003725	0.002707	0.003300	0.005442
-0.127416	-0.027360	0.002211	-0.000507	-0.001377	-0.003287	0.005221	-0.000916	0.009005	0.002878	-0.000846	0.002536	0.001152	-0.002416	-0.001317	-0.000301	0.003116	-0.002361	-0.002899	0.006716	-0.002514	-0.000653	0.007458	-0.024828	-0.006609	0.002356	-0.006426	-0.017766	-0.004213	0.148618	0.120342	NA	-0.015959	0.100027	0.003368	-0.013925	-0.005863	-0.002688	-0.004328	0.056879	0.046303	0.001329	0.003305	0.004118	-0.000517	0.001507	0.003753	0.001155	0.001302	0.010469
-0.059144	0.013988	0.007530	0.005656	0.004505	-0.000053	-0.012153	-0.013817	-0.016095	-0.008593	-0.006135	-0.011639	-0.006964	-0.003220	-0.006832	-0.008338	-0.004541	-0.011241	-0.012747	-0.010045	-0.004946	-0.011358	-0.008068	0.201124	0.086423	0.068822	0.077412	0.112884	0.072608	-0.033357	-0.063350	-0.015959	NA	-0.077365	-0.000368	0.003612	0.001260	0.003196	0.002341	-0.029477	-0.018593	0.000269	-0.002353	-0.003042	-0.000178	-0.002050	-0.002379	-0.002176	0.001165	-0.004410
-0.187381	-0.035844	-0.001059	-0.001253	-0.002015	0.000128	0.002532	0.005145	0.005022	0.003728	0.004212	0.007562	0.004186	-0.000084	0.003537	0.006416	0.002649	0.006159	0.006508	0.005337	-0.001257	0.001841	0.001661	-0.077102	-0.066094	-0.051548	-0.064630	-0.073360	-0.057039	0.196187	0.415081	0.100027	-0.077365	NA	-0.000457	-0.007303	-0.003395	-0.005418	-0.004677	0.046398	0.039640	-0.000023	0.004284	0.003736	0.002718	0.002894	0.004697	0.004761	0.002315	0.007583
-0.002451	-0.030665	0.000029	0.000612	0.000043	0.000175	0.000553	-0.000073	0.000215	-0.001194	-0.000326	-0.000576	0.000275	-0.000465	0.000560	0.001246	-0.000517	-0.000123	-0.000037	-0.000111	0.000421	-0.000064	-0.000554	0.000330	-0.000803	0.001670	0.001360	0.000817	0.001533	0.000663	-0.002292	0.003368	-0.000368	-0.000457	NA	-0.007558	0.007761	0.060342	0.007169	0.018137	0.013632	-0.000585	-0.002949	-0.005447	0.000354	0.002634	0.001247	0.003404	-0.002138	0.005941
0.005010	0.037108	0.000777	-0.002168	0.000785	-0.000664	-0.000121	-0.000277	-0.000016	0.000462	0.000372	0.001862	-0.000241	0.000061	-0.000685	0.000563	0.000886	-0.000169	-0.000929	-0.000118	-0.000026	-0.000679	-0.001417	0.004240	0.003169	0.004911	0.005603	0.004988	0.004744	-0.009005	-0.009121	-0.013925	0.003612	-0.007303	-0.007558	NA	0.037983	0.006451	0.037300	-0.050777	-0.039328	-0.028742	-0.031037	-0.028368	-0.021218	-0.013056	-0.022822	-0.013945	-0.028416	-0.036211
0.002591	-0.011970	0.001561	-0.000580	-0.000210	-0.001356	0.000447	0.000552	-0.000280	0.000756	0.000165	0.000273	-0.000712	-0.000714	0.001084	0.000675	-0.000765	0.000128	-0.000667	0.000435	0.000849	-0.000059	-0.002156	0.001192	-0.000021	0.001049	0.002020	0.003007	0.002300	-0.002160	-0.003210	-0.005863	0.001260	-0.003395	0.007761	0.037983	NA	0.028576	0.065970	-0.021769	-0.018396	-0.003590	-0.015877	-0.009589	-0.000896	0.003688	-0.006945	0.004536	0.001851	-0.019405
0.001167	-0.019683	-0.001022	0.000026	-0.000352	0.001208	-0.000465	0.000692	0.000698	0.000319	-0.001123	-0.000719	-0.000614	0.000448	-0.000432	-0.000295	-0.000934	0.000646	0.001418	-0.001841	-0.000878	-0.001151	0.001514	0.004035	0.003242	0.001619	0.003239	0.001522	-0.000040	-0.002751	-0.004443	-0.002688	0.003196	-0.005418	0.060342	0.006451	0.028576	NA	0.028685	-0.013060	-0.012046	0.007461	-0.006636	-0.005153	-0.006059	-0.005856	-0.004719	-0.006931	0.002130	-0.007973
0.003217	-0.003972	-0.000519	-0.000561	0.000181	-0.000357	0.000818	0.000340	0.000384	0.000365	0.001518	-0.000647	-0.000503	-0.000799	0.000006	0.000195	-0.000792	-0.000374	0.000470	0.000090	0.000459	0.000694	-0.001528	0.002303	0.000129	0.003263	0.002427	0.003477	0.002220	-0.006589	-0.004727	-0.004328	0.002341	-0.004677	0.007169	0.037300	0.065970	0.028685	NA	-0.030164	-0.029141	-0.012711	-0.010912	-0.010396	0.000018	-0.003347	-0.001867	-0.005127	-0.006778	-0.019767
-0.015844	-0.075597	0.000517	0.001453	0.001148	0.000407	0.001426	0.001004	0.001555	0.001528	0.000330	0.001507	0.001872	0.001297	0.001140	-0.000246	-0.000014	0.002493	0.000621	0.001141	0.000596	0.001236	-0.000641	-0.028788	-0.030852	-0.024658	-0.023217	-0.032078	-0.024396	0.051932	0.052932	0.056879	-0.029477	0.046398	0.018137	-0.050777	-0.021769	-0.013060	-0.030164	NA	0.230836	0.020233	0.018121	0.014855	0.008547	0.016036	0.019201	0.016186	0.009444	0.073369
-0.019589	-0.071035	0.000470	0.000403	0.000474	0.000979	0.000589	0.001108	0.000672	0.000514	0.000211	-0.000929	0.001273	0.000284	0.000859	0.001976	-0.000282	0.000668	0.001277	-0.000852	0.001443	0.001035	-0.001094	-0.018625	-0.019381	-0.013411	-0.014165	-0.021980	-0.014695	0.044693	0.042780	0.046303	-0.018593	0.039640	0.013632	-0.039328	-0.018396	-0.012046	-0.029141	0.230836	NA	0.013779	0.010725	0.007345	0.001051	0.009448	0.013834	0.010590	0.004817	0.061351
-0.000574	-0.042827	0.000934	-0.001096	-0.001665	0.000326	-0.001559	-0.000131	0.000739	0.000140	-0.000295	0.000004	0.000324	0.000105	-0.000355	-0.000629	0.000699	-0.000799	-0.000163	-0.000255	-0.000463	0.000223	0.001773	0.000745	-0.001413	-0.000838	-0.001066	-0.002105	-0.001493	0.002103	0.003499	0.001329	0.000269	-0.000023	-0.000585	-0.028742	-0.003590	0.007461	-0.012711	0.020233	0.013779	NA	0.041824	0.033894	0.017986	0.025246	0.040919	0.022499	0.033740	0.015456
-0.001396	-0.048487	-0.000543	0.000319	0.001251	0.000851	-0.000377	0.000291	-0.000181	0.000613	-0.000949	0.000788	0.000922	-0.001170	0.001089	0.000497	0.000456	-0.000348	-0.000982	0.000934	0.000174	0.000755	-0.002645	-0.002449	-0.003788	-0.001535	-0.001055	-0.002062	-0.000563	0.001679	0.005661	0.003305	-0.002353	0.004284	-0.002949	-0.031037	-0.015877	-0.006636	-0.010912	0.018121	0.010725	0.041824	NA	0.096573	0.021116	0.023568	0.050208	0.016440	0.028109	0.006305
-0.001834	-0.040928	-0.001588	0.000354	0.000848	-0.000015	0.000298	0.000953	-0.000204	0.001226	0.000864	0.000413	0.000326	-0.000178	0.001557	-0.001186	-0.000893	-0.000419	-0.000230	-0.000496	0.002247	0.000872	-0.002091	-0.002691	-0.003633	-0.000125	0.001330	-0.001372	-0.000732	-0.000177	0.002911	0.004118	-0.003042	0.003736	-0.005447	-0.028368	-0.009589	-0.005153	-0.010396	0.014855	0.007345	0.033894	0.096573	NA	0.016333	0.018299	0.037250	0.019551	0.020172	0.007474
-0.000667	-0.044971	-0.000158	-0.000328	0.000119	-0.000725	0.000632	0.000562	0.000193	0.000171	0.000274	0.000647	0.000351	-0.000232	0.000547	-0.000629	0.000318	0.000263	-0.000261	-0.000287	-0.000192	0.001616	-0.001863	-0.001451	-0.001442	0.000433	-0.000410	0.000152	0.000333	-0.000323	0.001452	-0.000517	-0.000178	0.002718	0.000354	-0.021218	-0.000896	-0.006059	0.000018	0.008547	0.001051	0.017986	0.021116	0.016333	NA	0.030896	0.021336	0.097325	0.044408	0.001685
-0.002230	-0.038210	0.000114	-0.000419	0.001527	0.001485	0.000209	-0.000379	0.000343	0.000532	0.000531	-0.000338	0.001672	-0.001573	0.000468	-0.001489	0.000825	-0.000895	-0.000461	0.000835	-0.000091	0.000619	-0.002312	-0.001751	-0.002689	0.001355	0.000670	-0.001628	0.000381	0.001205	0.004337	0.001507	-0.002050	0.002894	0.002634	-0.013056	0.003688	-0.005856	-0.003347	0.016036	0.009448	0.025246	0.023568	0.018299	0.030896	NA	0.024471	0.030787	0.060380	-0.001141
-0.003702	-0.041290	0.000593	-0.000227	-0.000704	0.000767	0.001284	0.000625	-0.000993	0.000657	-0.000237	0.001448	-0.000461	0.000050	0.000619	0.001077	0.000224	-0.000464	-0.000574	0.000494	-0.000885	0.000850	-0.002039	-0.001029	-0.002780	0.000475	-0.001949	-0.002363	-0.000027	0.002381	0.003725	0.003753	-0.002379	0.004697	0.001247	-0.022822	-0.006945	-0.004719	-0.001867	0.019201	0.013834	0.040919	0.050208	0.037250	0.021336	0.024471	NA	0.021722	0.021746	0.020226
-0.001065	-0.045521	-0.000014	0.000261	0.000221	0.000554	0.000448	0.001445	-0.000064	0.000098	0.000326	0.000413	0.000793	-0.000307	-0.000768	-0.000465	-0.000797	0.000508	-0.001025	0.001250	-0.000996	-0.000044	-0.001025	-0.001563	-0.002993	0.000705	-0.000525	-0.000857	-0.001385	0.000956	0.002707	0.001155	-0.002176	0.004761	0.003404	-0.013945	0.004536	-0.006931	-0.005127	0.016186	0.010590	0.022499	0.016440	0.019551	0.097325	0.030787	0.021722	NA	0.045232	-0.003528
-0.004246	-0.041084	0.000021	-0.000043	0.000181	0.000103	-0.000302	0.000049	-0.000392	-0.000508	-0.000094	-0.000957	-0.000747	-0.000308	-0.000397	0.000400	0.000829	0.000593	0.000586	-0.000343	-0.000055	-0.000509	0.000654	-0.000593	0.000019	-0.001671	-0.000461	-0.001945	0.001169	0.002600	0.003300	0.001302	0.001165	0.002315	-0.002138	-0.028416	0.001851	0.002130	-0.006778	0.009444	0.004817	0.033740	0.028109	0.020172	0.044408	0.060380	0.021746	0.045232	NA	0.002628
-0.004115	-0.044747	-0.000188	0.000322	-0.000732	0.000431	-0.000816	0.000876	0.000664	-0.000726	-0.000142	0.000387	0.000911	0.000812	-0.000137	0.000875	-0.000298	-0.000070	-0.000234	0.000385	-0.001003	-0.001669	0.001149	-0.004469	-0.002355	-0.004522	-0.005404	-0.005606	-0.004347	0.011106	0.005442	0.010469	-0.004410	0.007583	0.005941	-0.036211	-0.019405	-0.007973	-0.019767	0.073369	0.061351	0.015456	0.006305	0.007474	0.001685	-0.001141	0.020226	-0.003528	0.002628	NA
0.002179	0.005432	0.000120	0.001116	-0.000139	-0.000980	-0.000997	-0.002511	-0.001502	-0.001222	-0.000126	-0.000548	-0.001090	0.001167	-0.000500	0.001832	-0.000164	-0.000813	0.000442	-0.000800	-0.000369	-0.000966	0.002753	0.004802	0.004596	0.001657	0.001205	0.003223	0.002349	-0.007866	-0.004807	-0.005526	0.005483	-0.006037	0.028483	0.021953	-0.008552	0.018622	0.005612	-0.014555	-0.010448	-0.010324	-0.019163	-0.016897	-0.017363	-0.019234	-0.013618	-0.022132	-0.014387	-0.001251
0.007668	0.053092	0.000042	0.000850	-0.000282	-0.000113	-0.000645	-0.002196	-0.000276	-0.000797	-0.000660	-0.000802	-0.000455	0.000099	-0.000615	-0.001600	-0.000364	-0.000851	-0.000152	0.000752	0.000328	-0.000743	0.002786	0.006886	0.006415	0.003366	0.005565	0.008599	0.004182	-0.013407	-0.012865	-0.017182	0.008300	-0.010963	-0.019491	0.112594	0.020259	0.002308	0.028302	-0.071379	-0.059315	-0.033083	-0.039193	-0.033709	-0.033941	-0.033769	-0.037668	-0.034329	-0.034380	-0.036644
0.021201	0.377770	-0.000181	-0.000538	-0.000774	-0.001429	-0.000228	-0.000602	-0.000424	-0.001649	0.000410	-0.001202	-0.000513	0.001057	-0.001393	-0.000698	0.000353	0.000905	0.000143	-0.001405	-0.000506	0.000533	0.001507	0.012099	0.013202	0.007883	0.006390	0.013977	0.008709	-0.026967	-0.029727	-0.028682	0.011964	-0.028685	-0.046965	0.045137	-0.021419	-0.033373	-0.012861	-0.110352	-0.097632	-0.064907	-0.062969	-0.054412	-0.058352	-0.058750	-0.055504	-0.059704	-0.063273	-0.067951
0.773268	0.019448	0.000181	0.003212	0.002715	0.000053	0.009217	0.006365	0.009840	0.007418	0.003233	0.004565	0.005777	0.003447	0.003534	0.003343	0.005452	0.004674	0.006666	0.004875	0.003094	0.003447	0.007793	-0.078709	-0.128669	-0.125767	-0.120621	-0.087950	-0.124262	-0.188591	-0.215698	-0.157985	-0.086269	-0.212197	-0.002280	0.004954	0.000957	0.000430	0.002218	-0.018683	-0.025771	-0.000163	-0.002011	-0.001164	-0.001043	-0.002217	-0.002808	-0.001417	-0.002077	-0.004238
[truncated: 4 more columns]
