# Supplementary material for: African bushpigs exhibit porous species boundaries and appeared in Madagascar concurrently with human arrival
Source: Nat Commun. 2024 Jan 3;15:172. doi: 10.1038/s41467-023-44105-1 (PMC10764920; doi:10.1038/s41467-023-44105-1)
Supplement: Supplementary file 9 — Source Data [file 41467_2023_44105_MOESM9_ESM.zip › sourceData/Fig1d.SuppFig4_NGSadmix.evalAdmix/202305_54unrelatedInd_K2.3.corres]

NA	-0.012460	-0.065548	-0.070487	-0.064695	-0.066400	-0.081908	-0.089955	-0.086534	-0.083120	-0.086556	-0.083686	-0.079786	-0.083335	-0.087645	-0.089390	-0.082864	-0.086941	-0.091013	-0.081360	-0.075161	-0.081828	-0.082942	0.137255	0.150575	0.141131	0.142516	0.143363	0.141854	0.109942	0.110063	0.112989	0.136932	0.103040	-0.032793	-0.036678	-0.036346	-0.038203	-0.038858	0.004123	0.009231	-0.038227	-0.036227	-0.036152	-0.037709	-0.036733	-0.038622	-0.037094	-0.043013	-0.027564
-0.012460	NA	0.003908	0.005676	0.003705	0.004020	0.006432	0.006166	0.006250	0.006277	0.006041	0.005698	0.004338	0.006093	0.005750	0.005599	0.006683	0.006528	0.007598	0.006343	0.005963	0.005316	0.009601	-0.007555	-0.002245	-0.013060	-0.012137	-0.004010	-0.012534	-0.048516	-0.053015	-0.045847	-0.008061	-0.053062	-0.019917	0.051354	0.001937	-0.005418	0.010695	-0.087264	-0.079835	-0.029408	-0.036114	-0.028848	-0.031696	-0.025891	-0.028928	-0.032410	-0.026739	-0.037358
-0.065548	0.003908	NA	0.078188	0.088321	0.073069	0.053031	0.029740	0.046694	0.036755	0.048452	0.057283	0.066489	0.050394	0.043359	0.035996	0.053275	0.042320	0.033193	0.057706	0.058826	0.062810	0.059903	-0.071519	-0.087165	-0.081764	-0.079913	-0.073058	-0.079202	-0.075356	-0.075827	-0.064908	-0.071898	-0.075794	0.006715	0.008483	0.009195	0.006849	0.007449	0.002919	-0.002462	0.008932	0.006926	0.005931	0.007516	0.007749	0.008133	0.007622	0.008427	0.006467
-0.070487	0.005676	0.078188	NA	0.102180	0.074556	0.043241	0.039456	0.045960	0.075737	0.036517	0.053864	0.081465	0.072681	0.035692	0.057295	0.047492	0.064978	0.031451	0.053532	0.068160	0.067596	0.071345	-0.085726	-0.098728	-0.090735	-0.091996	-0.084083	-0.089716	-0.081013	-0.085043	-0.076042	-0.081044	-0.084822	0.007973	0.006374	0.007797	0.008610	0.008107	0.004329	-0.002884	0.007761	0.008422	0.008491	0.008069	0.007892	0.008051	0.008610	0.009113	0.007659
-0.064695	0.003705	0.088321	0.102180	NA	0.071545	0.059935	0.037065	0.046862	0.046755	0.052865	0.061721	0.052687	0.038386	0.028601	0.025740	0.080379	0.049628	0.045912	0.061648	0.046999	0.048901	0.059392	-0.078922	-0.089623	-0.081998	-0.079549	-0.075838	-0.082757	-0.075227	-0.075735	-0.069695	-0.076309	-0.078475	0.006957	0.008753	0.007701	0.007718	0.008415	0.003596	-0.002552	0.006664	0.008857	0.008547	0.008042	0.009254	0.007103	0.008064	0.008777	0.006137
-0.066400	0.004020	0.073069	0.074556	0.071545	NA	0.049665	0.037708	0.026467	0.054539	0.051384	0.054303	0.090699	0.065101	0.021536	0.056474	0.056668	0.047652	0.020420	0.041099	0.071208	0.075216	0.041177	-0.073715	-0.084474	-0.082022	-0.078801	-0.073125	-0.081238	-0.070903	-0.077858	-0.070971	-0.078947	-0.076110	0.007018	0.007267	0.006514	0.009159	0.007764	0.002745	-0.002157	0.008532	0.008342	0.007570	0.007105	0.009156	0.008464	0.008355	0.008654	0.007234
-0.081908	0.006432	0.053031	0.043241	0.059935	0.049665	NA	0.098828	0.106708	0.080285	0.077691	0.098840	0.070926	0.048422	0.084182	0.079697	0.081629	0.089287	0.104738	0.071352	0.064072	0.058487	0.071483	-0.110671	-0.124088	-0.112517	-0.114363	-0.111107	-0.114198	-0.098803	-0.102748	-0.090762	-0.111332	-0.100991	0.009418	0.009904	0.010427	0.009882	0.011082	0.005212	-0.003941	0.009089	0.009307	0.009939	0.010581	0.010064	0.011120	0.010432	0.010617	0.008234
-0.089955	0.006166	0.029740	0.039456	0.037065	0.037708	0.098828	NA	0.150779	0.090916	0.170067	0.074941	0.052633	0.080571	0.132882	0.058488	0.046888	0.116431	0.155000	0.034795	0.065197	0.055447	0.054268	-0.114180	-0.127556	-0.119648	-0.120410	-0.118602	-0.121928	-0.099657	-0.105422	-0.101452	-0.117945	-0.104795	0.009328	0.010234	0.010992	0.011482	0.011069	0.005141	-0.003651	0.010938	0.010446	0.011003	0.010999	0.010008	0.010957	0.011856	0.011502	0.010270
-0.086534	0.006250	0.046694	0.045960	0.046862	0.026467	0.106708	0.150779	NA	0.087762	0.075587	0.066996	0.063747	0.050262	0.081800	0.143208	0.059446	0.091004	0.187740	0.065285	0.045674	0.035997	0.079797	-0.114969	-0.129453	-0.118582	-0.120250	-0.116468	-0.119104	-0.106176	-0.107599	-0.092244	-0.119176	-0.103884	0.009447	0.010346	0.010059	0.011381	0.011003	0.005588	-0.004052	0.011648	0.009845	0.009795	0.010525	0.010501	0.009319	0.010250	0.010946	0.009992
-0.083120	0.006277	0.036755	0.075737	0.046755	0.054539	0.080285	0.090916	0.087762	NA	0.074919	0.057256	0.085478	0.068168	0.082843	0.065435	0.090011	0.063520	0.078975	0.081425	0.074101	0.084975	0.077801	-0.111280	-0.117774	-0.110713	-0.109377	-0.106177	-0.109278	-0.098542	-0.101388	-0.090604	-0.107085	-0.098100	0.007644	0.010320	0.010556	0.010461	0.010494	0.005206	-0.003838	0.010507	0.010139	0.010702	0.010017	0.010226	0.010404	0.009974	0.010257	0.008161
-0.086556	0.006041	0.048452	0.036517	0.052865	0.051384	0.077691	0.170067	0.075587	0.074919	NA	0.078757	0.042392	0.096360	0.075627	0.085811	0.030666	0.084574	0.116862	0.037980	0.072746	0.064935	0.076744	-0.106569	-0.117781	-0.110541	-0.110777	-0.105910	-0.109976	-0.093024	-0.100319	-0.094197	-0.105383	-0.097940	0.008467	0.010225	0.009933	0.009112	0.011560	0.004207	-0.004128	0.010085	0.008641	0.010307	0.010125	0.010236	0.009576	0.010167	0.010692	0.008659
-0.083686	0.005698	0.057283	0.053864	0.061721	0.054303	0.098840	0.074941	0.066996	0.057256	0.078757	NA	0.072524	0.083858	0.063356	0.073851	0.073490	0.079661	0.062962	0.078627	0.045712	0.063346	0.157884	-0.110226	-0.119873	-0.112182	-0.110874	-0.106588	-0.111650	-0.094783	-0.096082	-0.090497	-0.109886	-0.094289	0.008161	0.011529	0.009927	0.009363	0.009425	0.005355	-0.005148	0.010230	0.010180	0.009793	0.010308	0.009275	0.011016	0.010178	0.009704	0.009083
-0.079786	0.004338	0.066489	0.081465	0.052687	0.090699	0.070926	0.052633	0.063747	0.085478	0.042392	0.072524	NA	0.097677	0.058392	0.067931	0.073414	0.057194	0.041240	0.088302	0.054216	0.093627	0.079858	-0.101192	-0.114556	-0.103694	-0.103735	-0.100335	-0.104931	-0.096581	-0.097032	-0.087796	-0.102524	-0.093581	0.008807	0.009393	0.008906	0.009307	0.009374	0.005347	-0.002741	0.010422	0.010180	0.009601	0.009974	0.011065	0.009046	0.010307	0.009806	0.009453
-0.083335	0.006093	0.050394	0.072681	0.038386	0.065101	0.048422	0.080571	0.050262	0.068168	0.096360	0.083858	0.097677	NA	0.056783	0.061509	0.079184	0.069685	0.071566	0.074035	0.073667	0.105532	0.082401	-0.102797	-0.114503	-0.108182	-0.107590	-0.101864	-0.110911	-0.091314	-0.098328	-0.093190	-0.101767	-0.099583	0.008203	0.009811	0.009025	0.010447	0.009214	0.004939	-0.003926	0.010339	0.008272	0.009238	0.009489	0.008084	0.009664	0.009396	0.010325	0.009484
-0.087645	0.005750	0.043359	0.035692	0.028601	0.021536	0.084182	0.132882	0.081800	0.082843	0.075627	0.063356	0.058392	0.056783	NA	0.185708	0.049396	0.127284	0.139156	0.048163	0.070393	0.048342	0.061238	-0.110875	-0.120593	-0.112862	-0.113733	-0.110156	-0.114253	-0.095580	-0.103104	-0.097381	-0.107836	-0.101615	0.009725	0.009583	0.011226	0.010159	0.010510	0.005127	-0.003582	0.010423	0.010964	0.011348	0.010700	0.010540	0.010702	0.009517	0.010787	0.009096
-0.089390	0.005599	0.035996	0.057295	0.025740	0.056474	0.079697	0.058488	0.143208	0.065435	0.085811	0.073851	0.067931	0.061509	0.185708	NA	0.047953	0.121889	0.088237	0.055416	0.078084	0.060036	0.073921	-0.110071	-0.122186	-0.116477	-0.117531	-0.109778	-0.115749	-0.096757	-0.104469	-0.097604	-0.110518	-0.100353	0.010139	0.010619	0.010672	0.010096	0.010495	0.003583	-0.002704	0.010035	0.010221	0.008577	0.009453	0.008498	0.010997	0.009586	0.011346	0.009872
-0.082864	0.006683	0.053275	0.047492	0.080379	0.056668	0.081629	0.046888	0.059446	0.090011	0.030666	0.073490	0.073414	0.079184	0.049396	0.047953	NA	0.062503	0.047035	0.192551	0.075134	0.106717	0.072147	-0.106197	-0.116286	-0.108808	-0.108943	-0.102744	-0.108967	-0.094656	-0.096637	-0.088223	-0.102036	-0.096942	0.008265	0.010674	0.009037	0.009211	0.009356	0.003704	-0.004346	0.011004	0.009940	0.008618	0.010043	0.010488	0.009909	0.009059	0.011453	0.008489
-0.086941	0.006528	0.042320	0.064978	0.049628	0.047652	0.089287	0.116431	0.091004	0.063520	0.084574	0.079661	0.057194	0.069685	0.127284	0.121889	0.062503	NA	0.122836	0.063698	0.045983	0.064561	0.068399	-0.114507	-0.121935	-0.115491	-0.115988	-0.112217	-0.113786	-0.096785	-0.103088	-0.098870	-0.112989	-0.100325	0.008943	0.010010	0.010234	0.011080	0.010075	0.006274	-0.003904	0.009928	0.009521	0.009399	0.010367	0.009178	0.009613	0.010604	0.011613	0.009059
-0.091013	0.007598	0.033193	0.031451	0.045912	0.020420	0.104738	0.155000	0.187740	0.078975	0.116862	0.062962	0.041240	0.071566	0.139156	0.088237	0.047035	0.122836	NA	0.047215	0.058816	0.064562	0.065427	-0.121673	-0.128290	-0.120717	-0.122421	-0.118836	-0.120858	-0.098320	-0.107439	-0.103996	-0.118016	-0.104482	0.009408	0.009652	0.009867	0.012229	0.011223	0.004941	-0.003333	0.010960	0.009268	0.009942	0.010277	0.009947	0.009895	0.009507	0.012045	0.009313
-0.081360	0.006343	0.057706	0.053532	0.061648	0.041099	0.071352	0.034795	0.065285	0.081425	0.037980	0.078627	0.088302	0.074035	0.048163	0.055416	0.192551	0.063698	0.047215	NA	0.057416	0.099737	0.095782	-0.104966	-0.117519	-0.108830	-0.107139	-0.104935	-0.110713	-0.100080	-0.096339	-0.085537	-0.106558	-0.094814	0.008454	0.009496	0.009965	0.008191	0.009940	0.004774	-0.005030	0.009911	0.010159	0.008847	0.009351	0.010268	0.009954	0.010718	0.010156	0.009028
-0.075161	0.005963	0.058826	0.068160	0.046999	0.071208	0.064072	0.065197	0.045674	0.074101	0.072746	0.045712	0.054216	0.073667	0.070393	0.078084	0.075134	0.045983	0.058816	0.057416	NA	0.079821	0.062511	-0.091047	-0.101184	-0.094723	-0.095165	-0.090303	-0.095426	-0.082028	-0.088112	-0.082554	-0.094015	-0.089852	0.008242	0.008884	0.009615	0.008290	0.009599	0.003612	-0.002330	0.008876	0.008708	0.010698	0.008694	0.008669	0.007915	0.007864	0.009628	0.006857
-0.081828	0.005316	0.062810	0.067596	0.048901	0.075216	0.058487	0.055447	0.035997	0.084975	0.064935	0.063346	0.093627	0.105532	0.048342	0.060036	0.106717	0.064561	0.064562	0.099737	0.079821	NA	0.070115	-0.100853	-0.112536	-0.107541	-0.103733	-0.102262	-0.107291	-0.091099	-0.097852	-0.090545	-0.107082	-0.096627	0.008438	0.008946	0.009515	0.008810	0.010519	0.004825	-0.003275	0.010303	0.010024	0.010100	0.011066	0.010034	0.010285	0.009553	0.009939	0.006989
-0.082942	0.009601	0.059903	0.071345	0.059392	0.041177	0.071483	0.054268	0.079797	0.077801	0.076744	0.157884	0.079858	0.082401	0.061238	0.073921	0.072147	0.068399	0.065427	0.095782	0.062511	0.070115	NA	-0.110072	-0.116768	-0.115035	-0.111614	-0.110439	-0.116006	-0.103999	-0.101496	-0.087957	-0.109137	-0.101179	0.008202	0.008520	0.007753	0.011598	0.008656	0.003327	-0.005154	0.012075	0.007008	0.007517	0.008084	0.007494	0.007789	0.008779	0.011380	0.009921
0.137255	-0.007555	-0.071519	-0.085726	-0.078922	-0.073715	-0.110671	-0.114180	-0.114969	-0.111280	-0.106569	-0.110226	-0.101192	-0.102797	-0.110875	-0.110071	-0.106197	-0.114507	-0.121673	-0.104966	-0.091047	-0.100853	-0.110072	NA	0.229225	0.208002	0.212244	0.233304	0.209980	0.148739	0.142783	0.148687	0.302881	0.135911	-0.019981	-0.021457	-0.022240	-0.021466	-0.023005	-0.010674	0.006422	-0.022107	-0.022685	-0.022842	-0.023620	-0.022548	-0.022243	-0.022825	-0.024358	-0.019761
0.150575	-0.002245	-0.087165	-0.098728	-0.089623	-0.084474	-0.124088	-0.127556	-0.129453	-0.117774	-0.117781	-0.119873	-0.114556	-0.114503	-0.120593	-0.122186	-0.116286	-0.121935	-0.128290	-0.117519	-0.101184	-0.112536	-0.116768	0.229225	NA	0.288129	0.305215	0.250009	0.295628	0.200931	0.194435	0.198882	0.235319	0.188408	-0.026108	-0.029820	-0.030205	-0.029014	-0.032469	-0.006525	0.012305	-0.030566	-0.030032	-0.029729	-0.030180	-0.029452	-0.030025	-0.030444	-0.030705	-0.021431
0.141131	-0.013060	-0.081764	-0.090735	-0.081998	-0.082022	-0.112517	-0.119648	-0.118582	-0.110713	-0.110541	-0.112182	-0.103694	-0.108182	-0.112862	-0.116477	-0.108808	-0.115491	-0.120717	-0.108830	-0.094723	-0.107541	-0.115035	0.208002	0.288129	NA	0.272319	0.236992	0.279035	0.193851	0.190053	0.194746	0.214062	0.185867	-0.023101	-0.027601	-0.028577	-0.029536	-0.028993	-0.001110	0.016917	-0.029148	-0.027357	-0.026074	-0.027608	-0.025025	-0.026448	-0.026522	-0.031310	-0.022271
0.142516	-0.012137	-0.079913	-0.091996	-0.079549	-0.078801	-0.114363	-0.120410	-0.120250	-0.109377	-0.110777	-0.110874	-0.103735	-0.107590	-0.113733	-0.117531	-0.108943	-0.115988	-0.122421	-0.107139	-0.095165	-0.103733	-0.111614	0.212244	0.305215	0.272319	NA	0.237844	0.276772	0.184059	0.180002	0.186164	0.219182	0.173836	-0.022929	-0.026440	-0.027246	-0.027626	-0.029229	-0.000300	0.015699	-0.029028	-0.026536	-0.024357	-0.028075	-0.025224	-0.028200	-0.027170	-0.029845	-0.022884
0.143363	-0.004010	-0.073058	-0.084083	-0.075838	-0.073125	-0.111107	-0.118602	-0.116468	-0.106177	-0.105910	-0.106588	-0.100335	-0.101864	-0.110156	-0.109778	-0.102744	-0.112217	-0.118836	-0.104935	-0.090303	-0.102262	-0.110439	0.233304	0.250009	0.236992	0.237844	NA	0.236865	0.157762	0.154965	0.162190	0.233924	0.148267	-0.020727	-0.022696	-0.022377	-0.025378	-0.023938	-0.011845	0.005470	-0.026339	-0.023924	-0.023193	-0.023778	-0.023960	-0.025063	-0.023949	-0.027258	-0.021437
0.141854	-0.012534	-0.079202	-0.089716	-0.082757	-0.081238	-0.114198	-0.121928	-0.119104	-0.109278	-0.109976	-0.111650	-0.104931	-0.110911	-0.114253	-0.115749	-0.108967	-0.113786	-0.120858	-0.110713	-0.095426	-0.107291	-0.116006	0.209980	0.295628	0.279035	0.276772	0.236865	NA	0.190562	0.188703	0.189708	0.217059	0.181630	-0.023042	-0.027490	-0.027177	-0.030702	-0.029688	-0.001167	0.015306	-0.029577	-0.026334	-0.026330	-0.027567	-0.025724	-0.026657	-0.028104	-0.028633	-0.022159
0.109942	-0.048516	-0.075356	-0.081013	-0.075227	-0.070903	-0.098803	-0.099657	-0.106176	-0.098542	-0.093024	-0.094783	-0.096581	-0.091314	-0.095580	-0.096757	-0.094656	-0.096785	-0.098320	-0.100080	-0.082028	-0.091099	-0.103999	0.148739	0.200931	0.193851	0.184059	0.157762	0.190562	NA	0.365347	0.308434	0.153110	0.365655	-0.029821	-0.049197	-0.040811	-0.041627	-0.047964	0.065988	0.065203	-0.036014	-0.033833	-0.035144	-0.037835	-0.034006	-0.033679	-0.035673	-0.037528	-0.013370
0.110063	-0.053015	-0.075827	-0.085043	-0.075735	-0.077858	-0.102748	-0.105422	-0.107599	-0.101388	-0.100319	-0.096082	-0.097032	-0.098328	-0.103104	-0.104469	-0.096637	-0.103088	-0.107439	-0.096339	-0.088112	-0.097852	-0.101496	0.142783	0.194435	0.190053	0.180002	0.154965	0.188703	0.365347	NA	0.300372	0.146071	0.537292	-0.035297	-0.053331	-0.045761	-0.046926	-0.050685	0.066085	0.064343	-0.038969	-0.034482	-0.036304	-0.040347	-0.035213	-0.036518	-0.038219	-0.041248	-0.020817
0.112989	-0.045847	-0.064908	-0.076042	-0.069695	-0.070971	-0.090762	-0.101452	-0.092244	-0.090604	-0.094197	-0.090497	-0.087796	-0.093190	-0.097381	-0.097604	-0.088223	-0.098870	-0.103996	-0.085537	-0.082554	-0.090545	-0.087957	0.148687	0.198882	0.194746	0.186164	0.162190	0.189708	0.308434	0.300372	NA	0.152986	0.283803	-0.025192	-0.050129	-0.040761	-0.038506	-0.042504	0.069759	0.065827	-0.033491	-0.029378	-0.028406	-0.034812	-0.030802	-0.029461	-0.032379	-0.035239	-0.012078
0.136932	-0.008061	-0.071898	-0.081044	-0.076309	-0.078947	-0.111332	-0.117945	-0.119176	-0.107085	-0.105383	-0.109886	-0.102524	-0.101767	-0.107836	-0.110518	-0.102036	-0.112989	-0.118016	-0.106558	-0.094015	-0.107082	-0.109137	0.302881	0.235319	0.214062	0.219182	0.233924	0.217059	0.153110	0.146071	0.152986	NA	0.140263	-0.021178	-0.022840	-0.022914	-0.022931	-0.023760	-0.010702	0.007219	-0.023262	-0.023271	-0.023787	-0.023173	-0.023438	-0.024127	-0.024043	-0.023480	-0.020091
0.103040	-0.053062	-0.075794	-0.084822	-0.078475	-0.076110	-0.100991	-0.104795	-0.103884	-0.098100	-0.097940	-0.094289	-0.093581	-0.099583	-0.101615	-0.100353	-0.096942	-0.100325	-0.104482	-0.094814	-0.089852	-0.096627	-0.101179	0.135911	0.188408	0.185867	0.173836	0.148267	0.181630	0.365655	0.537292	0.283803	0.140263	NA	-0.032457	-0.050365	-0.044481	-0.046194	-0.049169	0.060617	0.061114	-0.040406	-0.034265	-0.034287	-0.037884	-0.035011	-0.034286	-0.035118	-0.040546	-0.017798
-0.032793	-0.019917	0.006715	0.007973	0.006957	0.007018	0.009418	0.009328	0.009447	0.007644	0.008467	0.008161	0.008807	0.008203	0.009725	0.010139	0.008265	0.008943	0.009408	0.008454	0.008242	0.008438	0.008202	-0.019981	-0.026108	-0.023101	-0.022929	-0.020727	-0.023042	-0.029821	-0.035297	-0.025192	-0.021178	-0.032457	NA	0.007817	0.021150	0.072835	0.021589	0.003270	0.000731	0.011830	0.008506	0.005953	0.012722	0.014070	0.012737	0.015321	0.011249	0.012417
-0.036678	0.051354	0.008483	0.006374	0.008753	0.007267	0.009904	0.010234	0.010346	0.010320	0.010225	0.011529	0.009393	0.009811	0.009583	0.010619	0.010674	0.010010	0.009652	0.009496	0.008884	0.008946	0.008520	-0.021457	-0.029820	-0.027601	-0.026440	-0.022696	-0.027490	-0.049197	-0.053331	-0.050129	-0.022840	-0.050365	0.007817	NA	0.056317	0.026228	0.056480	-0.062467	-0.050075	-0.009360	-0.013311	-0.011066	-0.002732	0.004508	-0.005010	0.004341	-0.008049	-0.023091
-0.036346	0.001937	0.009195	0.007797	0.007701	0.006514	0.010427	0.010992	0.010059	0.010556	0.009933	0.009927	0.008906	0.009025	0.011226	0.010672	0.009037	0.010234	0.009867	0.009965	0.009615	0.009515	0.007753	-0.022240	-0.030205	-0.028577	-0.027246	-0.022377	-0.027177	-0.040811	-0.045761	-0.040761	-0.022914	-0.044481	0.021150	0.056317	NA	0.046048	0.083053	-0.035529	-0.030879	0.013383	-0.000146	0.005789	0.015453	0.019122	0.008890	0.020659	0.019673	-0.008440
-0.038203	-0.005418	0.006849	0.008610	0.007718	0.009159	0.009882	0.011482	0.011381	0.010461	0.009112	0.009363	0.009307	0.010447	0.010159	0.010096	0.009211	0.011080	0.012229	0.008191	0.008290	0.008810	0.011598	-0.021466	-0.029014	-0.029536	-0.027626	-0.025378	-0.030702	-0.041627	-0.046926	-0.038506	-0.022931	-0.046194	0.072835	0.026228	0.046048	NA	0.047212	-0.028170	-0.025311	0.024481	0.009134	0.010356	0.010793	0.010119	0.011329	0.009781	0.020349	0.002612
-0.038858	0.010695	0.007449	0.008107	0.008415	0.007764	0.011082	0.011069	0.011003	0.010494	0.011560	0.009425	0.009374	0.009214	0.010510	0.010495	0.009356	0.010075	0.011223	0.009940	0.009599	0.010519	0.008656	-0.023005	-0.032469	-0.028993	-0.029229	-0.023938	-0.029688	-0.047964	-0.050685	-0.042504	-0.023760	-0.049169	0.021589	0.056480	0.083053	0.047212	NA	-0.043501	-0.041444	0.005744	0.005853	0.006039	0.017525	0.013392	0.014981	0.012368	0.012479	-0.007590
0.004123	-0.087264	0.002919	0.004329	0.003596	0.002745	0.005212	0.005141	0.005588	0.005206	0.004207	0.005355	0.005347	0.004939	0.005127	0.003583	0.003704	0.006274	0.004941	0.004774	0.003612	0.004825	0.003327	-0.010674	-0.006525	-0.001110	-0.000300	-0.011845	-0.001167	0.065988	0.066085	0.069759	-0.010702	0.060617	0.003270	-0.062467	-0.035529	-0.028170	-0.043501	NA	0.218050	0.003603	0.003103	0.000602	-0.005811	0.001176	0.003860	0.001100	-0.006758	0.055997
0.009231	-0.079835	-0.002462	-0.002884	-0.002552	-0.002157	-0.003941	-0.003651	-0.004052	-0.003838	-0.004128	-0.005148	-0.002741	-0.003926	-0.003582	-0.002704	-0.004346	-0.003904	-0.003333	-0.005030	-0.002330	-0.003275	-0.005154	0.006422	0.012305	0.016917	0.015699	0.005470	0.015306	0.065203	0.064343	0.065827	0.007219	0.061114	0.000731	-0.050075	-0.030879	-0.025311	-0.041444	0.218050	NA	-0.000076	-0.002071	-0.004939	-0.010957	-0.003178	0.000761	-0.002623	-0.008809	0.047505
-0.038227	-0.029408	0.008932	0.007761	0.006664	0.008532	0.009089	0.010938	0.011648	0.010507	0.010085	0.010230	0.010422	0.010339	0.010423	0.010035	0.011004	0.009928	0.010960	0.009911	0.008876	0.010303	0.012075	-0.022107	-0.030566	-0.029148	-0.029028	-0.026339	-0.029577	-0.036014	-0.038969	-0.033491	-0.023262	-0.040406	0.011830	-0.009360	0.013383	0.024481	0.005744	0.003603	-0.000076	NA	0.055123	0.047168	0.032806	0.039117	0.054409	0.037051	0.049519	0.024033
-0.036227	-0.036114	0.006926	0.008422	0.008857	0.008342	0.009307	0.010446	0.009845	0.010139	0.008641	0.010180	0.010180	0.008272	0.010964	0.010221	0.009940	0.009521	0.009268	0.010159	0.008708	0.010024	0.007008	-0.022685	-0.030032	-0.027357	-0.026536	-0.023924	-0.026334	-0.033833	-0.034482	-0.029378	-0.023271	-0.034265	0.008506	-0.013311	-0.000146	0.009134	0.005853	0.003103	-0.002071	0.055123	NA	0.107531	0.034434	0.036108	0.062238	0.029674	0.042422	0.014167
-0.036152	-0.028848	0.005931	0.008491	0.008547	0.007570	0.009939	0.011003	0.009795	0.010702	0.010307	0.009793	0.009601	0.009238	0.011348	0.008577	0.008618	0.009399	0.009942	0.008847	0.010698	0.010100	0.007517	-0.022842	-0.029729	-0.026074	-0.024357	-0.023193	-0.026330	-0.035144	-0.036304	-0.028406	-0.023787	-0.034287	0.005953	-0.011066	0.005789	0.010356	0.006039	0.000602	-0.004939	0.047168	0.107531	NA	0.029586	0.030833	0.049473	0.032729	0.034527	0.015464
-0.037709	-0.031696	0.007516	0.008069	0.008042	0.007105	0.010581	0.010999	0.010525	0.010017	0.010125	0.010308	0.009974	0.009489	0.010700	0.009453	0.010043	0.010367	0.010277	0.009351	0.008694	0.011066	0.008084	-0.023620	-0.030180	-0.027608	-0.028075	-0.023778	-0.027567	-0.037835	-0.040347	-0.034812	-0.023173	-0.037884	0.012722	-0.002732	0.015453	0.010793	0.017525	-0.005811	-0.010957	0.032806	0.034434	0.029586	NA	0.044456	0.035083	0.110112	0.059647	0.010912
-0.036733	-0.025891	0.007749	0.007892	0.009254	0.009156	0.010064	0.010008	0.010501	0.010226	0.010236	0.009275	0.011065	0.008084	0.010540	0.008498	0.010488	0.009178	0.009947	0.010268	0.008669	0.010034	0.007494	-0.022548	-0.029452	-0.025025	-0.025224	-0.023960	-0.025724	-0.034006	-0.035213	-0.030802	-0.023438	-0.035011	0.014070	0.004508	0.019122	0.010119	0.013392	0.001176	-0.003178	0.039117	0.036108	0.030833	0.044456	NA	0.037235	0.043985	0.074339	0.007023
-0.038622	-0.028928	0.008133	0.008051	0.007103	0.008464	0.011120	0.010957	0.009319	0.010404	0.009576	0.011016	0.009046	0.009664	0.010702	0.010997	0.009909	0.009613	0.009895	0.009954	0.007915	0.010285	0.007789	-0.022243	-0.030025	-0.026448	-0.028200	-0.025063	-0.026657	-0.033679	-0.036518	-0.029461	-0.024127	-0.034286	0.012737	-0.005010	0.008890	0.011329	0.014981	0.003860	0.000761	0.054409	0.062238	0.049473	0.035083	0.037235	NA	0.035336	0.036694	0.028143
-0.037094	-0.032410	0.007622	0.008610	0.008064	0.008355	0.010432	0.011856	0.010250	0.009974	0.010167	0.010178	0.010307	0.009396	0.009517	0.009586	0.009059	0.010604	0.009507	0.010718	0.007864	0.009553	0.008779	-0.022825	-0.030444	-0.026522	-0.027170	-0.023949	-0.028104	-0.035673	-0.038219	-0.032379	-0.024043	-0.035118	0.015321	0.004341	0.020659	0.009781	0.012368	0.001100	-0.002623	0.037051	0.029674	0.032729	0.110112	0.043985	0.035336	NA	0.060337	0.005423
-0.043013	-0.026739	0.008427	0.009113	0.008777	0.008654	0.010617	0.011502	0.010946	0.010257	0.010692	0.009704	0.009806	0.010325	0.010787	0.011346	0.011453	0.011613	0.012045	0.010156	0.009628	0.009939	0.011380	-0.024358	-0.030705	-0.031310	-0.029845	-0.027258	-0.028633	-0.037528	-0.041248	-0.035239	-0.023480	-0.040546	0.011249	-0.008049	0.019673	0.020349	0.012479	-0.006758	-0.008809	0.049519	0.042422	0.034527	0.059647	0.074339	0.036694	0.060337	NA	0.012523
-0.027564	-0.037358	0.006467	0.007659	0.006137	0.007234	0.008234	0.010270	0.009992	0.008161	0.008659	0.009083	0.009453	0.009484	0.009096	0.009872	0.008489	0.009059	0.009313	0.009028	0.006857	0.006989	0.009921	-0.019761	-0.021431	-0.022271	-0.022884	-0.021437	-0.022159	-0.013370	-0.020817	-0.012078	-0.020091	-0.017798	0.012417	-0.023091	-0.008440	0.002612	-0.007590	0.055997	0.047505	0.024033	0.014167	0.015464	0.010912	0.007023	0.028143	0.005423	0.012523	NA
-0.035505	0.018572	0.007405	0.009139	0.007437	0.006551	0.008805	0.007858	0.008677	0.008403	0.009446	0.008976	0.008264	0.010581	0.009563	0.011529	0.009383	0.009082	0.010741	0.008545	0.008188	0.008387	0.012215	-0.020314	-0.026936	-0.028546	-0.028465	-0.023250	-0.027696	-0.044003	-0.044917	-0.039259	-0.020357	-0.044442	0.041088	0.040487	0.009126	0.036131	0.024102	-0.028908	-0.022328	0.006285	-0.004055	-0.001960	-0.001083	-0.003839	0.001834	-0.005713	0.003530	0.007272
-0.041318	0.069658	0.008412	0.009898	0.008329	0.008386	0.010124	0.009163	0.010855	0.009906	0.009961	0.009738	0.009909	0.010579	0.010402	0.009313	0.010227	0.010093	0.011176	0.011040	0.009891	0.009600	0.013252	-0.023317	-0.032558	-0.034470	-0.031919	-0.024006	-0.033371	-0.060336	-0.064474	-0.059680	-0.022956	-0.061291	-0.001017	0.132908	0.041969	0.025502	0.050821	-0.082483	-0.069235	-0.010368	-0.018612	-0.013624	-0.012222	-0.012988	-0.016523	-0.012612	-0.010396	-0.022049
-0.025583	0.386414	0.007677	0.008024	0.007339	0.006560	0.009848	0.009956	0.010027	0.008384	0.010312	0.008711	0.009198	0.010841	0.009035	0.009473	0.010251	0.011093	0.010736	0.008350	0.008515	0.010154	0.011434	-0.017925	-0.024759	-0.028748	-0.029440	-0.018221	-0.027733	-0.066875	-0.072559	-0.065436	-0.018848	-0.070235	-0.029117	0.065981	-0.000106	-0.010768	0.009317	-0.120014	-0.105870	-0.042910	-0.043201	-0.035229	-0.037509	-0.038796	-0.035354	-0.038780	-0.040149	-0.053800
0.812784	-0.012570	-0.074770	-0.080821	-0.074593	-0.075982	-0.094060	-0.102030	-0.098232	-0.093848	-0.097415	-0.095656	-0.091236	-0.095707	-0.100155	-0.101362	-0.093482	-0.100015	-0.102710	-0.093870	-0.085593	-0.094101	-0.095288	0.136065	0.146755	0.136046	0.136793	0.139171	0.136812	0.105307	0.106192	0.108627	0.134825	0.100467	-0.037562	-0.041883	-0.043336	-0.044677	-0.045483	0.000957	0.004925	-0.043995	-0.042173	-0.040963	-0.043740	-0.042369	-0.043988	-0.043484	-0.047460	-0.031436
[truncated: 4 more columns]
