# Supplementary material for: African bushpigs exhibit porous species boundaries and appeared in Madagascar concurrently with human arrival
Source: Nat Commun. 2024 Jan 3;15:172. doi: 10.1038/s41467-023-44105-1 (PMC10764920; doi:10.1038/s41467-023-44105-1)
Supplement: Supplementary file 9 — Source Data [file 41467_2023_44105_MOESM9_ESM.zip › sourceData/Fig1d.SuppFig4_NGSadmix.evalAdmix/202304_54unrelatedInd_NGSadmix_minMaf005.3.3.qopt_conv]

0.00000000099999999984 0.00000000099999999984 0.99999999799999994554 
0.99999999799999994554 0.00000000099999999995 0.00000000099999999995 
0.00000000099999999979 0.99999999799999994554 0.00000000099999999979 
0.00000000099999999977 0.99999999800000005656 0.00000000099999999977 
0.00000000099999999980 0.99999999800000005656 0.00000000099999999980 
0.00000000099999999979 0.99999999800000005656 0.00000000099999999979 
0.00000000099999999977 0.99999999799999994554 0.00000000099999999977 
0.00000000099999999975 0.99999999799999994554 0.00000000099999999975 
0.00000000099999999975 0.99999999800000005656 0.00000000099999999975 
0.00000000099999999977 0.99999999800000005656 0.00000000099999999977 
0.00000000099999999976 0.99999999800000005656 0.00000000099999999976 
0.00000000099999999977 0.99999999799999994554 0.00000000099999999977 
0.00000000099999999977 0.99999999800000005656 0.00000000099999999977 
0.00000000099999999975 0.99999999799999994554 0.00000000099999999975 
0.00000000099999999976 0.99999999800000005656 0.00000000099999999976 
0.00000000099999999975 0.99999999800000005656 0.00000000099999999975 
0.00000000099999999976 0.99999999800000005656 0.00000000099999999976 
0.00000000099999999975 0.99999999799999994554 0.00000000099999999975 
0.00000000099999999973 0.99999999799999994554 0.00000000099999999973 
0.00000000099999999976 0.99999999800000005656 0.00000000099999999976 
0.00000000099999999978 0.99999999800000005656 0.00000000099999999978 
0.00000000099999999977 0.99999999799999994554 0.00000000099999999977 
0.00000000099999999973 0.99999999799999994554 0.00000000099999999973 
0.00000000099999999989 0.33863519055649787814 0.66136480844350209463 
0.00000000099999999991 0.19553765519968283049 0.80446234380031733657 
0.00000000099999999993 0.17242818813073565454 0.82757181086926445701 
0.00000000099999999992 0.19381535095305291172 0.80618464804694700554 
0.00000000099999999991 0.30103594358023860744 0.69896405541976125431 
0.00000000099999999992 0.18842289562022937477 0.81157710337977073678 
0.04606907328440319055 0.00000000099999999997 0.95393092571559678916 
0.01326036078769363830 0.00000000099999999995 0.98673963821230625815 
0.08931663857690119723 0.00000000099999999998 0.91068336042309883105 
0.00000000099999999989 0.34166161236812714330 0.65833838663187271845 
0.00000000099999999993 0.00000000099999999993 0.99999999799999994554 
0.99999999800000005656 0.00000000099999999989 0.00000000099999999989 
0.99999999799999994554 0.00000000099999999986 0.00000000099999999986 
0.99999999799999994554 0.00000000099999999986 0.00000000099999999986 
0.99999999799999994554 0.00000000099999999985 0.00000000099999999985 
0.99999999800000005656 0.00000000099999999985 0.00000000099999999985 
0.93471817657517675126 0.00000000099999999995 0.06528182242482316600 
0.84846360209411009201 0.00000000099999999997 0.15153639690588990852 
0.99999999800000005656 0.00000000099999999983 0.00000000099999999983 
0.99999999799999994554 0.00000000099999999986 0.00000000099999999986 
0.99999999799999994554 0.00000000099999999987 0.00000000099999999987 
0.99999999800000005656 0.00000000099999999986 0.00000000099999999986 
0.99999999799999994554 0.00000000099999999986 0.00000000099999999986 
0.99999999799999994554 0.00000000099999999986 0.00000000099999999986 
0.99999999800000005656 0.00000000099999999986 0.00000000099999999986 
0.99999999800000005656 0.00000000099999999983 0.00000000099999999983 
0.99999999800000005656 0.00000000099999999988 0.00000000099999999988 
0.99999999799999994554 0.00000000099999999986 0.00000000099999999986 
0.99999999800000005656 0.00000000099999999981 0.00000000099999999981 
0.99999999800000005656 0.00000000099999999983 0.00000000099999999983 
0.00000000099999999984 0.00000000099999999984 0.99999999799999994554 
