# Supplementary material for: African bushpigs exhibit porous species boundaries and appeared in Madagascar concurrently with human arrival
Source: Nat Commun. 2024 Jan 3;15:172. doi: 10.1038/s41467-023-44105-1 (PMC10764920; doi:10.1038/s41467-023-44105-1)
Supplement: Supplementary file 9 — Source Data [file 41467_2023_44105_MOESM9_ESM.zip › sourceData/Fig1d.SuppFig4_NGSadmix.evalAdmix/202304_54unrelatedInd_NGSadmix_minMaf005.7.30.qopt_conv]

0.00000000099999999873 0.99999999400000005867 0.00000000099999999873 0.00000000099999999873 0.00000000099999999873 0.00000000099999999873 0.00000000099999999873 
0.00000000099999999911 0.00000000099999999911 0.00000000099999999911 0.00000000099999999911 0.99999999399999994765 0.00000000099999999911 0.00000000099999999911 
0.00000000099999999939 0.00000000099999999939 0.00000000099999999939 0.00000000099999999939 0.00000000099999999939 0.99999999399999994765 0.00000000099999999939 
0.00000000099999999934 0.00000000099999999934 0.00000000099999999934 0.00000000099999999934 0.00000000099999999934 0.99999999400000005867 0.00000000099999999934 
0.00000000099999999943 0.00000000099999999943 0.00000000099999999943 0.00000000099999999943 0.00000000099999999943 0.99999999400000005867 0.00000000099999999943 
0.00000000099999999941 0.00000000099999999941 0.00000000099999999941 0.00000000099999999941 0.00000000099999999941 0.99999999400000005867 0.00000000099999999941 
0.00000000099999999934 0.00000000099999999934 0.00000000099999999934 0.00000000099999999934 0.00000000099999999934 0.99999999400000005867 0.00000000099999999934 
0.00000000099999999929 0.00000000099999999929 0.00000000099999999929 0.00000000099999999929 0.00000000099999999929 0.99999999400000005867 0.00000000099999999929 
0.00000000099999999929 0.00000000099999999929 0.00000000099999999929 0.00000000099999999929 0.00000000099999999929 0.99999999400000005867 0.00000000099999999929 
0.00000000099999999932 0.00000000099999999932 0.00000000099999999932 0.00000000099999999932 0.00000000099999999932 0.99999999400000005867 0.00000000099999999932 
0.00000000099999999930 0.00000000099999999930 0.00000000099999999930 0.00000000099999999930 0.00000000099999999930 0.99999999400000005867 0.00000000099999999930 
0.00000000099999999934 0.00000000099999999934 0.00000000099999999934 0.00000000099999999934 0.00000000099999999934 0.99999999400000005867 0.00000000099999999934 
0.00000000099999999933 0.00000000099999999933 0.00000000099999999933 0.00000000099999999933 0.00000000099999999933 0.99999999400000005867 0.00000000099999999933 
0.00000000099999999928 0.00000000099999999928 0.00000000099999999928 0.00000000099999999928 0.00000000099999999928 0.99999999399999994765 0.00000000099999999928 
0.00000000099999999930 0.00000000099999999930 0.00000000099999999930 0.00000000099999999930 0.00000000099999999930 0.99999999400000005867 0.00000000099999999930 
0.00000000099999999928 0.00000000099999999928 0.00000000099999999928 0.00000000099999999928 0.00000000099999999928 0.99999999399999994765 0.00000000099999999928 
0.00000000099999999930 0.00000000099999999930 0.00000000099999999930 0.00000000099999999930 0.00000000099999999930 0.99999999399999994765 0.00000000099999999930 
0.00000000099999999929 0.00000000099999999929 0.00000000099999999929 0.00000000099999999929 0.00000000099999999929 0.99999999400000005867 0.00000000099999999929 
0.00000000099999999923 0.00000000099999999923 0.00000000099999999923 0.00000000099999999923 0.00000000099999999923 0.99999999399999994765 0.00000000099999999923 
0.00000000099999999931 0.00000000099999999931 0.00000000099999999931 0.00000000099999999931 0.00000000099999999931 0.99999999399999994765 0.00000000099999999931 
0.00000000099999999937 0.00000000099999999937 0.00000000099999999937 0.00000000099999999937 0.00000000099999999937 0.99999999400000005867 0.00000000099999999937 
0.00000000099999999934 0.00000000099999999934 0.00000000099999999934 0.00000000099999999934 0.00000000099999999934 0.99999999399999994765 0.00000000099999999934 
0.00000000099999999922 0.00000000099999999922 0.00000000099999999922 0.00000000099999999922 0.00000000099999999922 0.99999999400000005867 0.00000000099999999922 
0.00000000099999999950 0.00000000099999999950 0.99999999400000005867 0.00000000099999999950 0.00000000099999999950 0.00000000099999999950 0.00000000099999999950 
0.00000000099999999962 0.00000000099999999962 0.99999999399999994765 0.00000000099999999962 0.00000000099999999962 0.00000000099999999962 0.00000000099999999962 
0.00000000099999999971 0.00000000099999999971 0.99999999399999994765 0.00000000099999999971 0.00000000099999999971 0.00000000099999999971 0.00000000099999999971 
0.00000000099999999968 0.00000000099999999968 0.99999999399999994765 0.00000000099999999968 0.00000000099999999968 0.00000000099999999968 0.00000000099999999968 
0.00000000099999999962 0.00000000099999999962 0.99999999399999994765 0.00000000099999999962 0.00000000099999999962 0.00000000099999999962 0.00000000099999999962 
0.00000000099999999969 0.00000000099999999969 0.99999999399999994765 0.00000000099999999969 0.00000000099999999969 0.00000000099999999969 0.00000000099999999969 
0.00000000099999999964 0.00000000099999999964 0.00000000099999999964 0.99999999399999994765 0.00000000099999999964 0.00000000099999999964 0.00000000099999999964 
0.00000000099999999952 0.00000000099999999952 0.00000000099999999952 0.99999999399999994765 0.00000000099999999952 0.00000000099999999952 0.00000000099999999952 
0.00000000099999999975 0.00000000099999999975 0.00000000099999999975 0.99999999400000005867 0.00000000099999999975 0.00000000099999999975 0.00000000099999999975 
0.00000000099999999952 0.00000000099999999952 0.99999999399999994765 0.00000000099999999952 0.00000000099999999952 0.00000000099999999952 0.00000000099999999952 
0.00000000099999999945 0.00000000099999999945 0.00000000099999999945 0.99999999400000005867 0.00000000099999999945 0.00000000099999999945 0.00000000099999999945 
0.01115810291932931887 0.00000000099999999980 0.00000000099999999980 0.00000000099999999980 0.00000000099999999980 0.00000000099999999980 0.98884189208067063692 
0.00000000099999999974 0.00000000099999999974 0.00000000099999999974 0.00000000099999999974 0.22438835774204041185 0.00000000099999999974 0.77561163725795967405 
0.00000000099999999974 0.00000000099999999974 0.00000000099999999974 0.00000000099999999974 0.05336966767213683488 0.00000000099999999974 0.94663032732786311918 
0.00000000099999999972 0.00000000099999999972 0.00000000099999999972 0.00000000099999999972 0.02896009852493105011 0.00000000099999999972 0.97103989647506894212 
0.00000000099999999972 0.00000000099999999972 0.00000000099999999972 0.00000000099999999972 0.07159129442857305181 0.00000000099999999972 0.92840870057142699245 
0.99999999400000016969 0.00000000099999999923 0.00000000099999999923 0.00000000099999999923 0.00000000099999999923 0.00000000099999999923 0.00000000099999999923 
0.99999999400000005867 0.00000000099999999937 0.00000000099999999937 0.00000000099999999937 0.00000000099999999937 0.00000000099999999937 0.00000000099999999937 
0.00000000099999999968 0.00000000099999999968 0.00000000099999999968 0.00000000099999999968 0.00000000099999999968 0.00000000099999999968 0.99999999400000005867 
0.00000000099999999971 0.00000000099999999971 0.00000000099999999971 0.00000000099999999971 0.00000000099999999971 0.00000000099999999971 0.99999999399999994765 
0.00000000099999999975 0.00000000099999999975 0.00000000099999999975 0.00000000099999999975 0.00000000099999999975 0.00000000099999999975 0.99999999400000005867 
0.00000000099999999972 0.00000000099999999972 0.00000000099999999972 0.00000000099999999972 0.00000000099999999972 0.00000000099999999972 0.99999999399999994765 
0.00000000099999999974 0.00000000099999999974 0.00000000099999999974 0.00000000099999999974 0.00000000099999999974 0.00000000099999999974 0.99999999400000005867 
0.00000000099999999974 0.00000000099999999974 0.00000000099999999974 0.00000000099999999974 0.00000000099999999974 0.00000000099999999974 0.99999999399999994765 
0.00000000099999999973 0.00000000099999999973 0.00000000099999999973 0.00000000099999999973 0.00000000099999999973 0.00000000099999999973 0.99999999400000005867 
0.00000000099999999966 0.00000000099999999966 0.00000000099999999966 0.00000000099999999966 0.00000000099999999966 0.00000000099999999966 0.99999999400000005867 
0.23024660528588267172 0.00000000099999999970 0.00000000099999999970 0.00000000099999999970 0.00000000099999999970 0.00000000099999999970 0.76975338971411744193 
0.00000000099999999976 0.00000000099999999976 0.00000000099999999976 0.00000000099999999976 0.09500788843757572433 0.00000000099999999976 0.90499210656242423667 
0.00000000099999999962 0.00000000099999999962 0.00000000099999999962 0.00000000099999999962 0.25927410616017398937 0.00000000099999999962 0.74072588883982604102 
0.00000000099999999898 0.00000000099999999898 0.00000000099999999898 0.00000000099999999898 0.99999999399999983662 0.00000000099999999898 0.00000000099999999898 
0.00000000099999999875 0.99999999400000005867 0.00000000099999999875 0.00000000099999999875 0.00000000099999999875 0.00000000099999999875 0.00000000099999999875 
