# Supplementary material for: African bushpigs exhibit porous species boundaries and appeared in Madagascar concurrently with human arrival
Source: Nat Commun. 2024 Jan 3;15:172. doi: 10.1038/s41467-023-44105-1 (PMC10764920; doi:10.1038/s41467-023-44105-1)
Supplement: Supplementary file 9 — Source Data [file 41467_2023_44105_MOESM9_ESM.zip › sourceData/SuppFig6.fbranch.txt]

branch	branch_descendants	Outgroup	Ethiopia	Nigeria	Ghana	Togo	Uganda	Cameroon	Tanzania	Eq_Guinea	Gabon	Madagascar	RSA	Zimbabwe
b2	Ghana,Togo,Nigeria,Cameroon,Eq_Guinea,Gabon	nan	nan	nan	nan	nan	nan	nan	nan	nan	nan	nan	nan	nan
b3	Ethiopia,Uganda,Tanzania,Madagascar,RSA,Zimbabwe	nan	nan	nan	nan	nan	nan	nan	nan	nan	nan	nan	nan	nan
b4	Nigeria,Cameroon,Eq_Guinea,Gabon	nan	0.032209	nan	nan	nan	0.124641	nan	0.0376894	nan	nan	0.0301119	0.0328135	0.0346989
b5	Ghana,Togo	nan	0	nan	nan	nan	0	nan	0	nan	nan	0	0	0
b6	Uganda,Tanzania,Madagascar,RSA,Zimbabwe	nan	nan	0	0	0	nan	0	nan	0	0	nan	nan	nan
b7	Ethiopia	nan	nan	0.0588791	0.0313194	0.0335552	nan	0.0357921	nan	0.0617431	0.0350167	nan	nan	nan
b8	Cameroon,Eq_Guinea,Gabon	nan	0	nan	0	0	0	nan	0	nan	nan	0	0	0
b9	Nigeria	nan	0	nan	0.0523527	0.0680797	0	nan	0	nan	nan	0	0	0
b10	Ghana	nan	0	0	nan	nan	0	0	0	0	0	0	0	0
b11	Togo	nan	0.0314197	0.307489	nan	nan	0.0791362	0.112897	0.0304202	0.253538	0.0897234	0.0256049	0.0281802	0.0292823
b12	Uganda	nan	0	0.14717	0.0542707	0.0598404	nan	0.0928926	nan	0.16901	0.097863	nan	nan	nan
b13	Tanzania,Madagascar,RSA,Zimbabwe	nan	0.0870118	0	0	0	nan	0	nan	0	0	nan	nan	nan
b14	Eq_Guinea,Gabon	nan	0	0	0	0	0	nan	0	nan	nan	0	0	0
b15	Cameroon	nan	0	0.126913	0.024481	0.033577	0	nan	0	nan	nan	0	0	0
b16	Madagascar,RSA,Zimbabwe	nan	0.0227471	0	0	0	0	0	nan	0	0	nan	nan	nan
b17	Tanzania	nan	0	0.0141223	0.00685781	0.00645293	0.0410347	0.00901325	nan	0.0167607	0.0106953	nan	nan	nan
b18	Eq_Guinea	nan	0	0.109914	0.0273428	0.0347013	0	0.0466167	0	nan	nan	0	0	0
b19	Gabon	nan	0	0	0	0	0.0118258	0	0	nan	nan	0	0	0
b20	RSA,Zimbabwe	nan	0	0	0	0	0	0	0	0	0	nan	nan	nan
b21	Madagascar	nan	0.00675139	0	0	0	0.0279281	0	0.0141052	0	0	nan	nan	nan
b22	RSA	nan	0	0	0	0	0	0	0	0	0	0	nan	nan
b23	Zimbabwe	nan	0	0.00805816	0.00345042	0.00361467	0.0474356	0.00440894	0.0102077	0.00879427	0.00484042	0	nan	nan
