# Supplementary material for: African bushpigs exhibit porous species boundaries and appeared in Madagascar concurrently with human arrival
Source: Nat Commun. 2024 Jan 3;15:172. doi: 10.1038/s41467-023-44105-1 (PMC10764920; doi:10.1038/s41467-023-44105-1)
Supplement: Supplementary file 9 — Source Data [file 41467_2023_44105_MOESM9_ESM.zip › sourceData/Fig1a.locationInfo.txt]

Sample ID	Latitude	Longitude
BPigGha00038	6.62228	-1.21109
BPigMad00006	-20.949	44.21671
BPigMad00007	-20.949	44.21671
BPigMad00008	-20.949	44.21671
BPigMad00009	-18.835	48.45874
BPigMad00010	-16.29	46.63393
BPigMad00011	-16.29	46.63393
BPigMad00012	-16.29	46.63393
BPigMad00013	-16.29	46.63393
BPigMad00014	-16.29	46.63393
BPigMad00015	-16.29	46.63393
BPigMad00016	-16.29	46.63393
BPigMad00017	-16.29	46.63393
BPigMad00018	-16.29	46.63393
BPigMad00019	-16.29	46.63393
BPigMad00020	-16.29	46.63393
BPigMad00021	-16.29	46.63393
BPigMad00022	-16.29	46.63393
BPigMad00023	-16.29	46.63393
BPigMad00024	-16.29	46.63393
BPigMad00025	-16.29	46.63393
BPigMad00026	-16.29	46.63393
BPigMad00027	-16.29	46.63393
BPigMad00028	-16.29	46.63393
BPigMad00029	-16.29	46.63393
BPigMad00030	-16.29	46.63393
BPigMad00031	-16.29	46.63393
BPigMad00032	-16.29	46.63393
BPigMad00033	-16.29	46.63393
BPigMad00034	-16.29	46.63393
BPigMad00035	-16.29	46.63393
BPigMad00036	-16.29	46.63393
BPigMad00037	-16.29	46.63393
BPigTan00039	-4.2032	36.9269
BPigTan00040	-3.8312	31.80251
BPigTan00041	-6.5936	31.75727
BPigTan00042	-7.5465	32.25819
BPigTan00043	-5.7739	31.14014
BPigUga00001	0.84633	32.49229
BPigUga00002	0.84633	32.49229
BPigUga00003	0.84633	32.49229
BPigUga00004	0.84633	32.49229
BPigUga00005	0.84633	32.49229
GForUga00157	0.84633	32.49229
RRivCam00167	5.4644	10.4636
RRivCam00168	1.4408	10.57243
RRivCam00179	NA	NA
RRivCam00180	4.4987	9.9721
RRivCam00181	4.5002	11.0675
RRivCam00182	4.0516	9.7442
RRivDrc00183	-4.3793	15.30728
RRivDrc00184	-4.3793	15.30728
RRivDrc00185	-4.3793	15.30728
RRivEqu00169	1.4408	10.57243
RRivEqu00170	1.85147	10.24951
RRivEqu00171	1.85147	10.24951
RRivEqu00172	1.85147	10.24951
RRivEqu00173	1.85147	10.24951
RRivEqu00174	1.85147	10.24951
RRivEqu00175	1.08735	9.700961
RRivEqu00176	1.85147	10.24951
RRivEqu00177	1.85147	10.24951
RRivGab00178	-0.7325	13.759
RRivTog00186	8.17597	0.654683
xxxxEth00162	7.60646	36.30546
xxxxEth00163	7.60646	36.30546
xxxxEth00164	7.60646	36.30546
BPigEthMerg1	7.60646	36.30546
RRivEquMerg1	1.85147	10.24951
BPigRSA49002t2	-23.115	30.21465
BPigZim49001t2	-18.742	29.72634
RRivNIG46518	7.43337	11.5194
RRivNIG46529	5.698069	8.783817
