# Supplementary material for: African bushpigs exhibit porous species boundaries and appeared in Madagascar concurrently with human arrival
Source: Nat Commun. 2024 Jan 3;15:172. doi: 10.1038/s41467-023-44105-1 (PMC10764920; doi:10.1038/s41467-023-44105-1)
Supplement: Supplementary file 9 — Source Data [file 41467_2023_44105_MOESM9_ESM.zip › sourceData/SuppFig8.rohan.txt]

sample	1to2	2to5	5to10	gt10
BPigEthMerg1	0.00174478891038864	0.0113411279175261	0.0296614114766068	0.03838535602855
BPigGha00038	0.00872394455194319	0.021809861379858	0.0270442281110239	0.105123531850915
BPigMad00006	0.0392577504837444	0.032714792069787	0.0370767643457586	0.0287890170214125
BPigMad00007	0.0340233837525784	0.0423111310769245	0.043619722759716	0.019192678014275
BPigMad00008	0.0139583112831091	0.0340233837525784	0.0209374669246637	NA
BPigMad00009	0.030097608704204	0.0466731033528961	0.0444921172149103	0.0244270447454409
BPigMad00010	0.0279166225662182	0.0375129615733557	0.0205012696970665	0.030097608704204
BPigMad00011	0.0222460586074551	0.0414387366217302	0.021809861379858	0.043619722759716
BPigMad00012	0.0335871865249813	0.0379491588009529	0.0296614114766068	0.0344595809801756
BPigMad00013	0.0366405671181614	0.0375129615733557	0.0270442281110239	0.0126497196003176
BPigMad00014	0.0348957782077728	0.0510350756288677	0.0287890170214125	0.0113411279175261
BPigMad00015	0.0283528197938154	0.0462369061252989	0.0165754946486921	0.00567056395876307
BPigMad00016	0.0292252142490097	0.0553970479048393	0.0362043698905642	0.0270442281110239
BPigMad00017	0.0427473283045216	0.0431835255321188	0.0222460586074551	0.0423111310769245
BPigMad00018	0.0266080308834267	0.0213736641522608	0.019192678014275	NA
BPigMad00019	0.0231184530626495	0.0314062003869955	0.0222460586074551	0.0200650724694693
BPigMad00020	0.0396939477113415	0.0562694423600336	0.0170116918762892	0.00959633900713751
BPigMad00021	0.0165754946486921	0.0423111310769245	0.0239908475178438	0.130422971051551
BPigMad00022	0.0392577504837444	0.0532160617668535	0.0309700031593983	NA
BPigMad00023	0.0292252142490097	0.0549608506772421	0.0287890170214125	0.0126497196003176
BPigMad00024	0.0314062003869955	0.030097608704204	0.0423111310769245	0.0100325362347347
BPigMad00025	0.0414387366217302	0.060195217408408	0.0331509892973841	0.0222460586074551
BPigMad00026	0.0348957782077728	0.0562694423600336	0.0370767643457586	0.00654295841395739
BPigMad00027	0.0423111310769245	0.051907470084062	0.0231184530626495	0.0235546502902466
BPigMad00028	0.0401301449389387	0.0471093005804932	0.0261718336558296	0.00523436673116591
BPigMad00029	0.0353319754353699	0.0479816950356876	0.0248632419730381	0.0113411279175261
BPigMad00030	0.0388215532561472	0.0610676118636023	0.0331509892973841	0.0287890170214125
BPigMad00031	0.0292252142490097	0.0527798645392563	0.0458007088977018	0.0296614114766068
BPigMad00032	0.0322785948421898	0.051907470084062	0.0505988784012705	0.0663019785947683
BPigMad00033	0.0205012696970665	0.0379491588009529	0.0222460586074551	0.101197756802541
BPigMad00034	0.0226822558350523	0.041002539394133	0.0157031001934977	0.0100325362347347
BPigMad00035	0.0318423976145926	0.0348957782077728	0.0248632419730381	0.00523436673116591
BPigMad00036	0.0375129615733557	0.041002539394133	0.03838535602855	0.00610676118636023
BPigMad00037	0.0226822558350523	0.0488540894908819	0.0235546502902466	0.0305338059318012
BPigRSA49002t2	0.0205012696970665	0.0213736641522608	0.0130859168279148	0.0226822558350523
BPigTan00039	0.00392577504837444	0.00130859168279148	NA	0.00741535286915171
BPigTan00040	NA	0.00174478891038864	0.00392577504837444	NA
BPigTan00041	0	0	0	0
BPigTan00042	0.00261718336558296	0.00130859168279148	0.00392577504837444	NA
BPigTan00043	0.00174478891038864	0.00392577504837444	NA	NA
BPigUga00001	0.00785155009674887	0.0117773251451233	0.00697915564155455	NA
BPigUga00002	0.00872394455194319	0.0113411279175261	0.0113411279175261	NA
BPigUga00003	0.0117773251451233	0.0148307057383034	0.0113411279175261	0.0122135223727205
BPigUga00004	0.00043619722759716	0.00348957782077728	0.0130859168279148	0.00828774732434603
BPigUga00005	0.00610676118636023	0.00610676118636023	0.0130859168279148	0.030097608704204
BPigZim49001t2	0.00654295841395739	NA	0.00348957782077728	0.0200650724694693
GForUga00157	0.00610676118636023	0.0100325362347347	0.00261718336558296	0.136529732237911
RRivCam00167	0.00697915564155455	0.00785155009674887	0.0174478891038864	0.0431835255321188
RRivCam00168	0.00479816950356875	0.00828774732434603	0.00697915564155455	0.0187564807866779
RRivCam00180	0.00479816950356875	0.00872394455194319	0.00654295841395739	0.0122135223727205
RRivCam00181	0.00697915564155455	0.00872394455194319	0.00567056395876307	NA
RRivCam00182	0.00610676118636023	0.00697915564155455	NA	NA
RRivDrc00183	0.00523436673116591	0.00523436673116591	0.00785155009674887	0.00654295841395739
RRivDrc00184	0.00959633900713751	0.0113411279175261	0.0157031001934977	NA
RRivEqu00169	0.00479816950356875	0.00479816950356875	0.00567056395876307	0.0117773251451233
RRivEqu00172	0.00872394455194319	0.0122135223727205	0.0161392974210949	0.0453645116701046
RRivEqu00173	0.000872394455194319	0.00348957782077728	0.00741535286915171	0.00479816950356875
RRivEqu00174	0	0	0	0
RRivEqu00175	0.00523436673116591	0.00392577504837444	0.0130859168279148	0.0231184530626495
RRivEqu00176	0.00523436673116591	0.00785155009674887	NA	NA
RRivEqu00177	0.0021809861379858	NA	NA	0.0226822558350523
RRivEquMerg1	0.0043619722759716	0.00654295841395739	0.00654295841395739	0.00479816950356875
RRivGab00178	0.00916014177954035	0.0043619722759716	0.0366405671181614	0.0632485980015881
RRivNIG46518	0.00916014177954035	0.0178840863314835	0.0148307057383034	0.0174478891038864
RRivNIG46529	0.0043619722759716	0.00959633900713751	0.0205012696970665	0.123443815409996
RRivTog00186	0.00697915564155455	0.0139583112831091	0.010904930689929	0.0117773251451233
xxxxEth00164	0.00392577504837444	0.00785155009674887	NA	NA
