# Supplementary material for: African bushpigs exhibit porous species boundaries and appeared in Madagascar concurrently with human arrival
Source: Nat Commun. 2024 Jan 3;15:172. doi: 10.1038/s41467-023-44105-1 (PMC10764920; doi:10.1038/s41467-023-44105-1)
Supplement: Supplementary file 9 — Source Data [file 41467_2023_44105_MOESM9_ESM.zip › sourceData/Fig1c.ibsMat.txt]

0.000000	0.317321	0.271736	0.271984	0.271422	0.272146	0.272240	0.272883	0.273114	0.272417	0.272300	0.272565	0.273214	0.273372	0.272277	0.272394	0.272481	0.272292	0.273341	0.272874	0.273228	0.273223	0.273109	0.273087	0.272875	0.272704	0.273134	0.272105	0.273389	0.272474	0.272478	0.272525	0.272626	0.272089	0.239410	0.240576	0.240998	0.240630	0.237738	0.240827	0.265149	0.266048	0.261405	0.267717	0.265266	0.240664	0.266739	0.328283	0.331110	0.330753
0.317321	0.000000	0.383705	0.383919	0.383498	0.383620	0.384818	0.384530	0.384569	0.384554	0.384019	0.384559	0.384900	0.384982	0.384685	0.384538	0.383986	0.384397	0.384886	0.384603	0.384602	0.385040	0.385164	0.384628	0.384470	0.384310	0.384707	0.384154	0.385149	0.384398	0.383863	0.384166	0.384603	0.383893	0.348826	0.342006	0.342594	0.343077	0.347225	0.342721	0.329938	0.330355	0.325135	0.331314	0.328911	0.348887	0.331827	0.246104	0.233779	0.241396
0.271736	0.383705	0.000000	0.177196	0.177038	0.178367	0.176855	0.179158	0.177940	0.177411	0.179086	0.178830	0.178454	0.177885	0.176677	0.177267	0.178761	0.177109	0.177529	0.178303	0.178955	0.178213	0.178755	0.179185	0.178406	0.179028	0.178851	0.181201	0.179124	0.176875	0.179228	0.176055	0.176736	0.177445	0.228584	0.242187	0.243863	0.241981	0.230071	0.242246	0.287430	0.289355	0.284061	0.290931	0.289244	0.229220	0.290096	0.394580	0.398068	0.397906
0.271984	0.383919	0.177196	0.000000	0.174597	0.177369	0.177152	0.177068	0.178133	0.176640	0.173940	0.177349	0.178276	0.178151	0.175984	0.174702	0.175655	0.177629	0.177951	0.178178	0.177360	0.177340	0.178697	0.175970	0.178094	0.176205	0.178122	0.178631	0.177111	0.176414	0.177389	0.177490	0.175256	0.175458	0.229348	0.242849	0.244202	0.242769	0.230505	0.242766	0.287484	0.289872	0.284892	0.291441	0.289276	0.229362	0.290600	0.394811	0.398739	0.398562
0.271422	0.383498	0.177038	0.174597	0.000000	0.178385	0.175976	0.178185	0.177106	0.177383	0.178117	0.177163	0.178519	0.177304	0.175854	0.178756	0.179794	0.177023	0.177766	0.179693	0.179535	0.176745	0.176502	0.180050	0.175119	0.178134	0.177719	0.176548	0.177740	0.176177	0.180440	0.180336	0.177935	0.177234	0.229143	0.242205	0.243623	0.241807	0.230177	0.242596	0.287048	0.288982	0.284492	0.291110	0.288827	0.229291	0.290149	0.394446	0.397835	0.397981
0.272146	0.383620	0.178367	0.177369	0.178385	0.000000	0.177433	0.178525	0.177354	0.179614	0.177251	0.180020	0.179777	0.177490	0.176905	0.174613	0.177226	0.179222	0.180140	0.180882	0.180361	0.181397	0.180149	0.176797	0.178043	0.178347	0.180401	0.177447	0.179416	0.178650	0.178109	0.177475	0.175288	0.179468	0.229183	0.242196	0.244360	0.242066	0.230449	0.242854	0.287051	0.289896	0.285138	0.291863	0.288651	0.230492	0.290395	0.394538	0.398118	0.398182
0.272240	0.384818	0.176855	0.177152	0.175976	0.177433	0.000000	0.167124	0.170786	0.166420	0.170063	0.170669	0.171392	0.170219	0.167654	0.172149	0.174431	0.172407	0.168607	0.169178	0.166212	0.167072	0.166806	0.169879	0.170826	0.169307	0.166575	0.167215	0.164554	0.171217	0.174439	0.174774	0.172812	0.171847	0.229764	0.243566	0.244738	0.243214	0.231387	0.243572	0.288591	0.290921	0.285539	0.292499	0.290036	0.230256	0.291562	0.395842	0.399584	0.399346
0.272883	0.384530	0.179158	0.177068	0.178185	0.178525	0.167124	0.000000	0.162549	0.161479	0.168571	0.171975	0.158859	0.160060	0.169949	0.173704	0.171020	0.173316	0.160854	0.163854	0.168409	0.163067	0.160107	0.172073	0.174329	0.166300	0.161413	0.166693	0.157167	0.174598	0.173965	0.173923	0.172894	0.173210	0.229497	0.243106	0.244983	0.243165	0.231378	0.243675	0.287962	0.290488	0.286318	0.292756	0.289761	0.230348	0.291348	0.395539	0.399182	0.399042
0.273114	0.384569	0.177940	0.178133	0.177106	0.177354	0.170786	0.162549	0.000000	0.169989	0.171691	0.171662	0.174168	0.131693	0.169309	0.174228	0.171578	0.173507	0.169139	0.171013	0.169505	0.166782	0.169288	0.168833	0.177921	0.171135	0.169013	0.172177	0.164403	0.174719	0.173399	0.172901	0.173451	0.168047	0.229661	0.242981	0.244608	0.242904	0.230638	0.243705	0.287724	0.290542	0.286107	0.292744	0.289451	0.230202	0.290894	0.395560	0.399159	0.399034
0.272417	0.384554	0.177411	0.176640	0.177383	0.179614	0.166420	0.161479	0.169989	0.000000	0.169167	0.171825	0.166025	0.170118	0.171088	0.172804	0.174238	0.173492	0.162327	0.169348	0.169635	0.157975	0.160618	0.163428	0.173251	0.169025	0.158458	0.170272	0.152141	0.171409	0.176263	0.175234	0.175005	0.170882	0.229787	0.243618	0.244921	0.243419	0.231445	0.243570	0.288838	0.290954	0.285095	0.292031	0.290591	0.230675	0.291201	0.395604	0.399113	0.399125
0.272300	0.384019	0.179086	0.173940	0.178117	0.177251	0.170063	0.168571	0.171691	0.169167	0.000000	0.171446	0.169313	0.171261	0.172969	0.171325	0.173170	0.170777	0.170185	0.170192	0.166600	0.168611	0.171279	0.172142	0.170601	0.172571	0.170030	0.172248	0.169750	0.170593	0.173784	0.173755	0.170550	0.171991	0.230081	0.242759	0.244559	0.242638	0.230858	0.242888	0.288202	0.290450	0.285376	0.292001	0.290038	0.229881	0.290918	0.395511	0.398699	0.398576
0.272565	0.384559	0.178830	0.177349	0.177163	0.180020	0.170669	0.171975	0.171662	0.171825	0.171446	0.000000	0.172806	0.171785	0.169255	0.155760	0.170912	0.170224	0.173321	0.172591	0.173166	0.171174	0.175347	0.171493	0.171193	0.172704	0.172378	0.171653	0.173255	0.170606	0.173158	0.173277	0.170722	0.168436	0.229599	0.243305	0.244937	0.243307	0.230809	0.243543	0.288711	0.290701	0.285841	0.292548	0.290448	0.230316	0.291270	0.395361	0.398913	0.399035
0.273214	0.384900	0.178454	0.178276	0.178519	0.179777	0.171392	0.158859	0.174168	0.166025	0.169313	0.172806	0.000000	0.170422	0.171434	0.174403	0.172985	0.173486	0.157943	0.130475	0.166150	0.155290	0.161553	0.167668	0.174562	0.162921	0.155965	0.170873	0.170470	0.172048	0.174457	0.173755	0.173918	0.173481	0.230271	0.243639	0.245199	0.243478	0.231465	0.243741	0.287798	0.290597	0.286481	0.292926	0.289611	0.230308	0.291495	0.395808	0.399318	0.399261
0.273372	0.384982	0.177885	0.178151	0.177304	0.177490	0.170219	0.160060	0.131693	0.170118	0.171261	0.171785	0.170422	0.000000	0.170414	0.175811	0.170320	0.175729	0.166535	0.171075	0.169020	0.166574	0.167931	0.170030	0.177159	0.170468	0.166249	0.170813	0.162213	0.175247	0.174067	0.173199	0.172617	0.171936	0.229661	0.243040	0.244835	0.243069	0.231018	0.243286	0.287986	0.290843	0.286126	0.293000	0.289500	0.229982	0.291467	0.396022	0.399507	0.399559
0.272277	0.384685	0.176677	0.175984	0.175854	0.176905	0.167654	0.169949	0.169309	0.171088	0.172969	0.169255	0.171434	0.170414	0.000000	0.172021	0.170826	0.170438	0.172630	0.171917	0.170759	0.172024	0.172491	0.170765	0.171883	0.170435	0.171322	0.171274	0.172075	0.170448	0.176310	0.173956	0.172224	0.163605	0.229376	0.242833	0.244467	0.242632	0.230466	0.242928	0.287709	0.289667	0.285255	0.291501	0.289482	0.229945	0.290284	0.395765	0.399083	0.399294
0.272394	0.384538	0.177267	0.174702	0.178756	0.174613	0.172149	0.173704	0.174228	0.172804	0.171325	0.155760	0.174403	0.175811	0.172021	0.000000	0.171292	0.172156	0.175269	0.173886	0.174051	0.172843	0.174407	0.173081	0.173736	0.174582	0.175124	0.174959	0.174207	0.171314	0.177298	0.172088	0.170743	0.172856	0.229676	0.243198	0.244369	0.242782	0.231021	0.243280	0.288532	0.290523	0.285638	0.292124	0.290160	0.230214	0.290933	0.395215	0.398925	0.398936
0.272481	0.383986	0.178761	0.175655	0.179794	0.177226	0.174431	0.171020	0.171578	0.174238	0.173170	0.170912	0.172985	0.170320	0.170826	0.171292	0.000000	0.172675	0.171797	0.174079	0.173493	0.173922	0.174364	0.173700	0.173160	0.173276	0.172049	0.169942	0.174409	0.172404	0.175141	0.173516	0.169641	0.172860	0.229445	0.242911	0.244492	0.242777	0.230758	0.243503	0.287454	0.290158	0.285813	0.292531	0.289252	0.229967	0.291118	0.395000	0.398459	0.398544
0.272292	0.384397	0.177109	0.177629	0.177023	0.179222	0.172407	0.173316	0.173507	0.173492	0.170777	0.170224	0.173486	0.175729	0.170438	0.172156	0.172675	0.000000	0.175026	0.173457	0.172273	0.174259	0.176198	0.172965	0.159930	0.173182	0.173760	0.171723	0.177028	0.126177	0.175080	0.168716	0.172257	0.171843	0.229711	0.243202	0.244634	0.242721	0.230797	0.243391	0.288276	0.290114	0.285255	0.291910	0.289901	0.230183	0.290526	0.395623	0.398950	0.398826
0.273341	0.384886	0.177529	0.177951	0.177766	0.180140	0.168607	0.160854	0.169139	0.162327	0.170185	0.173321	0.157943	0.166535	0.172630	0.175269	0.171797	0.175026	0.000000	0.162604	0.167938	0.128763	0.130279	0.167730	0.175618	0.167801	0.130858	0.167144	0.129334	0.174426	0.173878	0.172365	0.171737	0.173021	0.230377	0.243629	0.245272	0.243314	0.231588	0.243347	0.288102	0.290877	0.286743	0.293092	0.289892	0.230669	0.291581	0.396005	0.399525	0.399468
0.272874	0.384603	0.178303	0.178178	0.179693	0.180882	0.169178	0.163854	0.171013	0.169348	0.170192	0.172591	0.130475	0.171075	0.171917	0.173886	0.174079	0.173457	0.162604	0.000000	0.128928	0.163495	0.167087	0.159603	0.174761	0.165938	0.163656	0.168402	0.169411	0.174050	0.174196	0.173650	0.174363	0.173188	0.229812	0.243010	0.244731	0.243052	0.231189	0.243468	0.287930	0.290629	0.286220	0.292643	0.289519	0.229779	0.291399	0.395519	0.399261	0.398915
0.273228	0.384602	0.178955	0.177360	0.179535	0.180361	0.166212	0.168409	0.169505	0.169635	0.166600	0.173166	0.166150	0.169020	0.170759	0.174051	0.173493	0.172273	0.167938	0.128928	0.000000	0.167660	0.170258	0.151459	0.174001	0.164862	0.169029	0.168229	0.167816	0.173964	0.174037	0.173058	0.172389	0.171313	0.230403	0.243426	0.244835	0.243023	0.231270	0.243444	0.287867	0.290604	0.286346	0.292652	0.289527	0.230569	0.291069	0.395569	0.399192	0.399064
0.273223	0.385040	0.178213	0.177340	0.176745	0.181397	0.167072	0.163067	0.166782	0.157975	0.168611	0.171174	0.155290	0.166574	0.172024	0.172843	0.173922	0.174259	0.128763	0.163495	0.167660	0.000000	0.128357	0.170116	0.175071	0.166423	0.123416	0.167727	0.126643	0.174020	0.176047	0.173378	0.171807	0.170414	0.230696	0.243443	0.245353	0.243638	0.231651	0.243676	0.288802	0.291101	0.286307	0.292727	0.290714	0.230593	0.291412	0.396221	0.399731	0.399732
0.273109	0.385164	0.178755	0.178697	0.176502	0.180149	0.166806	0.160107	0.169288	0.160618	0.171279	0.175347	0.161553	0.167931	0.172491	0.174407	0.174364	0.176198	0.130279	0.167087	0.170258	0.128357	0.000000	0.169844	0.175453	0.166940	0.134369	0.168602	0.128195	0.176050	0.174589	0.174594	0.172270	0.175270	0.230544	0.243463	0.245241	0.243516	0.231860	0.243694	0.288110	0.291112	0.286701	0.293242	0.290032	0.231269	0.291600	0.396083	0.399554	0.399788
0.273087	0.384628	0.179185	0.175970	0.180050	0.176797	0.169879	0.172073	0.168833	0.163428	0.172142	0.171493	0.167668	0.170030	0.170765	0.173081	0.173700	0.172965	0.167730	0.159603	0.151459	0.170116	0.169844	0.000000	0.174953	0.166483	0.169070	0.172313	0.170728	0.173117	0.173408	0.171882	0.173281	0.172089	0.229553	0.243065	0.245039	0.243393	0.230925	0.243441	0.287893	0.290636	0.285997	0.292789	0.289801	0.229969	0.291095	0.395393	0.398853	0.398902
0.272875	0.384470	0.178406	0.178094	0.175119	0.178043	0.170826	0.174329	0.177921	0.173251	0.170601	0.171193	0.174562	0.177159	0.171883	0.173736	0.173160	0.159930	0.175618	0.174761	0.174001	0.175071	0.175453	0.174953	0.000000	0.173926	0.174530	0.172121	0.176510	0.159427	0.174764	0.169425	0.169172	0.173439	0.230124	0.243442	0.244951	0.243341	0.231094	0.243562	0.288381	0.290407	0.285609	0.292273	0.290080	0.230085	0.291281	0.395557	0.399043	0.399164
0.272704	0.384310	0.179028	0.176205	0.178134	0.178347	0.169307	0.166300	0.171135	0.169025	0.172571	0.172704	0.162921	0.170468	0.170435	0.174582	0.173276	0.173182	0.167801	0.165938	0.164862	0.166423	0.166940	0.166483	0.173926	0.000000	0.165771	0.130899	0.171754	0.172655	0.177103	0.175407	0.172922	0.173188	0.230352	0.243144	0.244988	0.243228	0.231447	0.243440	0.287849	0.290522	0.286198	0.292758	0.289351	0.230660	0.290974	0.395319	0.398906	0.398825
0.273134	0.384707	0.178851	0.178122	0.177719	0.180401	0.166575	0.161413	0.169013	0.158458	0.170030	0.172378	0.155965	0.166249	0.171322	0.175124	0.172049	0.173760	0.130858	0.163656	0.169029	0.123416	0.134369	0.169070	0.174530	0.165771	0.000000	0.166860	0.126200	0.173519	0.174943	0.173676	0.172172	0.172568	0.230721	0.243554	0.245250	0.243614	0.231645	0.243663	0.287873	0.290809	0.286709	0.292991	0.289635	0.230576	0.291382	0.395804	0.399431	0.399362
0.272105	0.384154	0.181201	0.178631	0.176548	0.177447	0.167215	0.166693	0.172177	0.170272	0.172248	0.171653	0.170873	0.170813	0.171274	0.174959	0.169942	0.171723	0.167144	0.168402	0.168229	0.167727	0.168602	0.172313	0.172121	0.130899	0.166860	0.000000	0.170038	0.170710	0.177565	0.174312	0.173945	0.174388	0.230323	0.243114	0.244784	0.243091	0.230933	0.243342	0.288414	0.290522	0.285440	0.292398	0.289842	0.230143	0.290956	0.395180	0.398839	0.398731
0.273389	0.385149	0.179124	0.177111	0.177740	0.179416	0.164554	0.157167	0.164403	0.152141	0.169750	0.173255	0.170470	0.162213	0.172075	0.174207	0.174409	0.177028	0.129334	0.169411	0.167816	0.126643	0.128195	0.170728	0.176510	0.171754	0.126200	0.170038	0.000000	0.177144	0.175733	0.174950	0.172501	0.172866	0.230248	0.243630	0.245280	0.243692	0.231730	0.243634	0.288309	0.291453	0.286985	0.293333	0.290268	0.231378	0.291801	0.396173	0.399853	0.399932
0.272474	0.384398	0.176875	0.176414	0.176177	0.178650	0.171217	0.174598	0.174719	0.171409	0.170593	0.170606	0.172048	0.175247	0.170448	0.171314	0.172404	0.126177	0.174426	0.174050	0.173964	0.174020	0.176050	0.173117	0.159427	0.172655	0.173519	0.170710	0.177144	0.000000	0.175716	0.168815	0.168893	0.170255	0.229752	0.243352	0.244908	0.243078	0.231195	0.243791	0.289095	0.290482	0.285228	0.291800	0.290799	0.230317	0.291042	0.395590	0.399128	0.399072
0.272478	0.383863	0.179228	0.177389	0.180440	0.178109	0.174439	0.173965	0.173399	0.176263	0.173784	0.173158	0.174457	0.174067	0.176310	0.177298	0.175141	0.175080	0.173878	0.174196	0.174037	0.176047	0.174589	0.173408	0.174764	0.177103	0.174943	0.177565	0.175733	0.175716	0.000000	0.174980	0.173802	0.175903	0.229623	0.242700	0.244377	0.242763	0.231004	0.243156	0.287354	0.290014	0.285589	0.292342	0.288883	0.230367	0.291087	0.394813	0.398482	0.398347
0.272525	0.384166	0.176055	0.177490	0.180336	0.177475	0.174774	0.173923	0.172901	0.175234	0.173755	0.173277	0.173755	0.173199	0.173956	0.172088	0.173516	0.168716	0.172365	0.173650	0.173058	0.173378	0.174594	0.171882	0.169425	0.175407	0.173676	0.174312	0.174950	0.168815	0.174980	0.000000	0.131037	0.171848	0.228980	0.242424	0.244249	0.242216	0.230146	0.242798	0.287506	0.290040	0.285648	0.292428	0.289197	0.230050	0.290761	0.395230	0.398748	0.398697
0.272626	0.384603	0.176736	0.175256	0.177935	0.175288	0.172812	0.172894	0.173451	0.175005	0.170550	0.170722	0.173918	0.172617	0.172224	0.170743	0.169641	0.172257	0.171737	0.174363	0.172389	0.171807	0.172270	0.173281	0.169172	0.172922	0.172172	0.173945	0.172501	0.168893	0.173802	0.131037	0.000000	0.172895	0.229185	0.242631	0.244715	0.242513	0.230825	0.243219	0.287844	0.290551	0.285864	0.292919	0.289382	0.230531	0.291243	0.395643	0.399352	0.399270
0.272089	0.383893	0.177445	0.175458	0.177234	0.179468	0.171847	0.173210	0.168047	0.170882	0.171991	0.168436	0.173481	0.171936	0.163605	0.172856	0.172860	0.171843	0.173021	0.173188	0.171313	0.170414	0.175270	0.172089	0.173439	0.173188	0.172568	0.174388	0.172866	0.170255	0.175903	0.171848	0.172895	0.000000	0.230120	0.243140	0.244708	0.242533	0.231067	0.243448	0.288531	0.290105	0.284571	0.291026	0.290038	0.230388	0.290675	0.394811	0.398478	0.398461
0.239410	0.348826	0.228584	0.229348	0.229143	0.229183	0.229764	0.229497	0.229661	0.229787	0.230081	0.229599	0.230271	0.229661	0.229376	0.229676	0.229445	0.229711	0.230377	0.229812	0.230403	0.230696	0.230544	0.229553	0.230124	0.230352	0.230721	0.230323	0.230248	0.229752	0.229623	0.228980	0.229185	0.230120	0.000000	0.213553	0.215496	0.214152	0.204880	0.214795	0.255584	0.257904	0.253234	0.259353	0.257209	0.197038	0.258239	0.359682	0.362952	0.362933
0.240576	0.342006	0.242187	0.242849	0.242205	0.242196	0.243566	0.243106	0.242981	0.243618	0.242759	0.243305	0.243639	0.243040	0.242833	0.243198	0.242911	0.243202	0.243629	0.243010	0.243426	0.243443	0.243463	0.243065	0.243442	0.243144	0.243554	0.243114	0.243630	0.243352	0.242700	0.242424	0.242631	0.243140	0.213553	0.000000	0.208697	0.205627	0.209595	0.207375	0.249902	0.252167	0.247674	0.253466	0.251431	0.214124	0.252147	0.352824	0.356184	0.356171
0.240998	0.342594	0.243863	0.244202	0.243623	0.244360	0.244738	0.244983	0.244608	0.244921	0.244559	0.244937	0.245199	0.244835	0.244467	0.244369	0.244492	0.244634	0.245272	0.244731	0.244835	0.245353	0.245241	0.245039	0.244951	0.244988	0.245250	0.244784	0.245280	0.244908	0.244377	0.244249	0.244715	0.244708	0.215496	0.208697	0.000000	0.209338	0.210409	0.208159	0.249309	0.251386	0.246840	0.252311	0.250396	0.215465	0.251192	0.352320	0.355853	0.355766
0.240630	0.343077	0.241981	0.242769	0.241807	0.242066	0.243214	0.243165	0.242904	0.243419	0.242638	0.243307	0.243478	0.243069	0.242632	0.242782	0.242777	0.242721	0.243314	0.243052	0.243023	0.243638	0.243516	0.243393	0.243341	0.243228	0.243614	0.243091	0.243692	0.243078	0.242763	0.242216	0.242513	0.242533	0.214152	0.205627	0.209338	0.000000	0.209719	0.208413	0.251005	0.253102	0.248283	0.254505	0.252208	0.214007	0.253329	0.352965	0.356324	0.356262
0.237738	0.347225	0.230071	0.230505	0.230177	0.230449	0.231387	0.231378	0.230638	0.231445	0.230858	0.230809	0.231465	0.231018	0.230466	0.231021	0.230758	0.230797	0.231588	0.231189	0.231270	0.231651	0.231860	0.230925	0.231094	0.231447	0.231645	0.230933	0.231730	0.231195	0.231004	0.230146	0.230825	0.231067	0.204880	0.209595	0.210409	0.209719	0.000000	0.210064	0.253146	0.255012	0.250132	0.256608	0.254494	0.205915	0.255461	0.358446	0.361772	0.361586
0.240827	0.342721	0.242246	0.242766	0.242596	0.242854	0.243572	0.243675	0.243705	0.243570	0.242888	0.243543	0.243741	0.243286	0.242928	0.243280	0.243503	0.243391	0.243347	0.243468	0.243444	0.243676	0.243694	0.243441	0.243562	0.243440	0.243663	0.243342	0.243634	0.243791	0.243156	0.242798	0.243219	0.243448	0.214795	0.207375	0.208159	0.208413	0.210064	0.000000	0.249829	0.251604	0.247821	0.252720	0.251506	0.214672	0.251930	0.352542	0.355931	0.355809
0.265149	0.329938	0.287430	0.287484	0.287048	0.287051	0.288591	0.287962	0.287724	0.288838	0.288202	0.288711	0.287798	0.287986	0.287709	0.288532	0.287454	0.288276	0.288102	0.287930	0.287867	0.288802	0.288110	0.287893	0.288381	0.287849	0.287873	0.288414	0.288309	0.289095	0.287354	0.287506	0.287844	0.288531	0.255584	0.249902	0.249309	0.251005	0.253146	0.249829	0.000000	0.235706	0.241900	0.229921	0.187788	0.255680	0.233659	0.332646	0.337426	0.335959
0.266048	0.330355	0.289355	0.289872	0.288982	0.289896	0.290921	0.290488	0.290542	0.290954	0.290450	0.290701	0.290597	0.290843	0.289667	0.290523	0.290158	0.290114	0.290877	0.290629	0.290604	0.291101	0.291112	0.290636	0.290407	0.290522	0.290809	0.290522	0.291453	0.290482	0.290014	0.290040	0.290551	0.290105	0.257904	0.252167	0.251386	0.253102	0.255012	0.251604	0.235706	0.000000	0.244476	0.186745	0.239125	0.258219	0.203124	0.333107	0.337796	0.336433
0.261405	0.325135	0.284061	0.284892	0.284492	0.285138	0.285539	0.286318	0.286107	0.285095	0.285376	0.285841	0.286481	0.286126	0.285255	0.285638	0.285813	0.285255	0.286743	0.286220	0.286346	0.286307	0.286701	0.285997	0.285609	0.286198	0.286709	0.285440	0.286985	0.285228	0.285589	0.285648	0.285864	0.284571	0.253234	0.247674	0.246840	0.248283	0.250132	0.247821	0.241900	0.244476	0.000000	0.245871	0.236363	0.253124	0.245638	0.327439	0.333317	0.331624
0.267717	0.331314	0.290931	0.291441	0.291110	0.291863	0.292499	0.292756	0.292744	0.292031	0.292001	0.292548	0.292926	0.293000	0.291501	0.292124	0.292531	0.291910	0.293092	0.292643	0.292652	0.292727	0.293242	0.292789	0.292273	0.292758	0.292991	0.292398	0.293333	0.291800	0.292342	0.292428	0.292919	0.291026	0.259353	0.253466	0.252311	0.254505	0.256608	0.252720	0.229921	0.186745	0.245871	0.000000	0.237157	0.259577	0.182022	0.333440	0.338375	0.336910
0.265266	0.328911	0.289244	0.289276	0.288827	0.288651	0.290036	0.289761	0.289451	0.290591	0.290038	0.290448	0.289611	0.289500	0.289482	0.290160	0.289252	0.289901	0.289892	0.289519	0.289527	0.290714	0.290032	0.289801	0.290080	0.289351	0.289635	0.289842	0.290268	0.290799	0.288883	0.289197	0.289382	0.290038	0.257209	0.251431	0.250396	0.252208	0.254494	0.251506	0.187788	0.239125	0.236363	0.237157	0.000000	0.257330	0.238333	0.331194	0.336167	0.334686
0.240664	0.348887	0.229220	0.229362	0.229291	0.230492	0.230256	0.230348	0.230202	0.230675	0.229881	0.230316	0.230308	0.229982	0.229945	0.230214	0.229967	0.230183	0.230669	0.229779	0.230569	0.230593	0.231269	0.229969	0.230085	0.230660	0.230576	0.230143	0.231378	0.230317	0.230367	0.230050	0.230531	0.230388	0.197038	0.214124	0.215465	0.214007	0.205915	0.214672	0.255680	0.258219	0.253124	0.259577	0.257330	0.000000	0.258426	0.359693	0.362902	0.362858
0.266739	0.331827	0.290096	0.290600	0.290149	0.290395	0.291562	0.291348	0.290894	0.291201	0.290918	0.291270	0.291495	0.291467	0.290284	0.290933	0.291118	0.290526	0.291581	0.291399	0.291069	0.291412	0.291600	0.291095	0.291281	0.290974	0.291382	0.290956	0.291801	0.291042	0.291087	0.290761	0.291243	0.290675	0.258239	0.252147	0.251192	0.253329	0.255461	0.251930	0.233659	0.203124	0.245638	0.182022	0.238333	0.258426	0.000000	0.334314	0.339130	0.337918
0.328283	0.246104	0.394580	0.394811	0.394446	0.394538	0.395842	0.395539	0.395560	0.395604	0.395511	0.395361	0.395808	0.396022	0.395765	0.395215	0.395000	0.395623	0.396005	0.395519	0.395569	0.396221	0.396083	0.395393	0.395557	0.395319	0.395804	0.395180	0.396173	0.395590	0.394813	0.395230	0.395643	0.394811	0.359682	0.352824	0.352320	0.352965	0.358446	0.352542	0.332646	0.333107	0.327439	0.333440	0.331194	0.359693	0.334314	0.000000	0.239795	0.237639
0.331110	0.233779	0.398068	0.398739	0.397835	0.398118	0.399584	0.399182	0.399159	0.399113	0.398699	0.398913	0.399318	0.399507	0.399083	0.398925	0.398459	0.398950	0.399525	0.399261	0.399192	0.399731	0.399554	0.398853	0.399043	0.398906	0.399431	0.398839	0.399853	0.399128	0.398482	0.398748	0.399352	0.398478	0.362952	0.356184	0.355853	0.356324	0.361772	0.355931	0.337426	0.337796	0.333317	0.338375	0.336167	0.362902	0.339130	0.239795	0.000000	0.231150
0.330753	0.241396	0.397906	0.398562	0.397981	0.398182	0.399346	0.399042	0.399034	0.399125	0.398576	0.399035	0.399261	0.399559	0.399294	0.398936	0.398544	0.398826	0.399468	0.398915	0.399064	0.399732	0.399788	0.398902	0.399164	0.398825	0.399362	0.398731	0.399932	0.399072	0.398347	0.398697	0.399270	0.398461	0.362933	0.356171	0.355766	0.356262	0.361586	0.355809	0.335959	0.336433	0.331624	0.336910	0.334686	0.362858	0.337918	0.237639	0.231150	0.000000
0.329305	0.243090	0.395859	0.396018	0.395388	0.395401	0.397029	0.396648	0.396585	0.396515	0.396253	0.396682	0.396894	0.397218	0.396868	0.396405	0.396041	0.396557	0.397092	0.396713	0.396716	0.397221	0.397185	0.396577	0.396720	0.396274	0.396776	0.396464	0.397302	0.396830	0.396079	0.396430	0.396857	0.395939	0.360759	0.354130	0.353719	0.354074	0.359716	0.354010	0.334285	0.334684	0.329313	0.335079	0.332520	0.360735	0.335966	0.230943	0.236042	0.233337
0.331437	0.239695	0.398672	0.399032	0.398463	0.398721	0.399982	0.399642	0.399538	0.399674	0.399268	0.399754	0.399840	0.399900	0.400021	0.399405	0.399143	0.399580	0.400005	0.399608	0.399789	0.400138	0.400154	0.399517	0.399814	0.399520	0.399716	0.399431	0.400311	0.399791	0.398947	0.399168	0.399787	0.398937	0.363520	0.356891	0.356297	0.356966	0.362151	0.356639	0.337293	0.337397	0.332062	0.337828	0.335687	0.363467	0.338902	0.236909	0.230719	0.226651
0.313561	0.260482	0.382228	0.382354	0.381995	0.382184	0.383466	0.383086	0.382985	0.383037	0.382708	0.383175	0.383391	0.383667	0.383318	0.382710	0.382446	0.383122	0.383633	0.383104	0.383035	0.383683	0.383705	0.383223	0.383211	0.382783	0.383370	0.382635	0.383885	0.383085	0.382488	0.382893	0.383195	0.382513	0.347303	0.339937	0.338870	0.339355	0.346312	0.339158	0.309078	0.309031	0.304595	0.309119	0.306952	0.347275	0.310694	0.243828	0.253615	0.248908
0.311106	0.266978	0.373882	0.374249	0.373575	0.373675	0.375188	0.374754	0.374766	0.374813	0.374480	0.374891	0.375011	0.375221	0.375118	0.374403	0.374232	0.374812	0.375166	0.374864	0.374905	0.375506	0.375328	0.374679	0.374944	0.374577	0.374996	0.374358	0.375368	0.374981	0.374053	0.374380	0.374702	0.374321	0.339300	0.332633	0.331614	0.332310	0.338380	0.332046	0.308066	0.308354	0.304138	0.309000	0.306765	0.339250	0.309372	0.252717	0.260201	0.256702
0.329200	0.245747	0.396293	0.396912	0.396348	0.396393	0.397881	0.397288	0.397389	0.397296	0.396912	0.397165	0.397552	0.397818	0.397467	0.397016	0.396818	0.397275	0.397716	0.397374	0.397521	0.398089	0.397913	0.397372	0.397349	0.397225	0.397651	0.397176	0.398078	0.397385	0.396817	0.396961	0.397315	0.396647	0.361377	0.354723	0.354074	0.354657	0.360378	0.354232	0.333562	0.333614	0.328707	0.333904	0.331915	0.361416	0.335140	0.238453	0.240180	0.236791
0.330322	0.246906	0.397787	0.398028	0.397475	0.397616	0.399185	0.398752	0.398710	0.398751	0.398270	0.398424	0.398901	0.399262	0.398900	0.398277	0.398168	0.398550	0.399185	0.398551	0.398744	0.399487	0.399422	0.398557	0.398726	0.398534	0.399089	0.398445	0.399456	0.398585	0.398089	0.398407	0.398789	0.398164	0.362645	0.355801	0.355295	0.355894	0.361524	0.355267	0.334475	0.334181	0.329525	0.334526	0.332896	0.362621	0.335775	0.238740	0.241061	0.238781
0.330421	0.245564	0.397725	0.397798	0.397331	0.397462	0.398900	0.398387	0.398286	0.398644	0.397964	0.398280	0.398768	0.398938	0.398759	0.398149	0.397841	0.398471	0.399025	0.398322	0.398478	0.399261	0.399194	0.398592	0.398587	0.398310	0.398709	0.398252	0.399268	0.398594	0.397581	0.398287	0.398535	0.397758	0.362608	0.355747	0.355037	0.355348	0.361335	0.355251	0.334609	0.334444	0.329331	0.334978	0.333189	0.362490	0.335795	0.239011	0.240580	0.237606
0.330396	0.246314	0.397358	0.397716	0.397144	0.397350	0.398622	0.398358	0.398254	0.398367	0.397991	0.398262	0.398412	0.398690	0.398526	0.398009	0.397688	0.398133	0.398801	0.398283	0.398441	0.398998	0.398899	0.398248	0.398343	0.398140	0.398605	0.398137	0.399000	0.398404	0.397726	0.397929	0.398316	0.397617	0.362349	0.355475	0.355061	0.355679	0.361023	0.355203	0.334938	0.334831	0.330141	0.335194	0.332970	0.362106	0.336271	0.238507	0.239672	0.236661
0.330730	0.245895	0.397649	0.398129	0.397296	0.397357	0.399044	0.398765	0.398604	0.398600	0.398263	0.398535	0.398979	0.399118	0.398855	0.398171	0.398168	0.398563	0.399022	0.398620	0.398680	0.399211	0.399164	0.398763	0.398557	0.398587	0.398971	0.398506	0.399430	0.398589	0.398056	0.398223	0.398598	0.398111	0.362628	0.355661	0.354984	0.355600	0.361461	0.355211	0.334732	0.334448	0.329867	0.334913	0.332957	0.362600	0.336046	0.238713	0.238936	0.236647
0.330525	0.245791	0.397226	0.397677	0.397162	0.397188	0.398456	0.398250	0.398278	0.398458	0.397757	0.398271	0.398485	0.398850	0.398296	0.397993	0.397585	0.397996	0.398596	0.398211	0.398195	0.398854	0.398670	0.398065	0.398217	0.398070	0.398468	0.397919	0.398961	0.398251	0.397796	0.397764	0.398175	0.397619	0.362114	0.355289	0.354570	0.355532	0.361119	0.354975	0.334138	0.334206	0.329236	0.334584	0.332713	0.362115	0.335568	0.238569	0.239896	0.237706
0.330974	0.246496	0.398496	0.398774	0.398291	0.398403	0.399730	0.399349	0.399401	0.399473	0.399079	0.399396	0.399778	0.399850	0.399745	0.399065	0.398760	0.399395	0.399810	0.399613	0.399597	0.400076	0.399965	0.399456	0.399555	0.399209	0.399749	0.399213	0.400170	0.399319	0.398922	0.399231	0.399530	0.398738	0.363421	0.356357	0.355795	0.356515	0.362120	0.356053	0.335359	0.335234	0.330370	0.335666	0.333747	0.363271	0.336388	0.238443	0.238674	0.236152
0.330614	0.245512	0.396895	0.397323	0.396675	0.396800	0.398196	0.397877	0.397894	0.397887	0.397539	0.397827	0.398112	0.398383	0.398172	0.397673	0.397349	0.397560	0.398304	0.397938	0.398171	0.398543	0.398589	0.397844	0.397848	0.397635	0.398057	0.397628	0.398620	0.397905	0.397189	0.397600	0.397955	0.397311	0.362256	0.355356	0.354709	0.355178	0.361064	0.354670	0.334088	0.334192	0.329386	0.334550	0.332617	0.361876	0.335602	0.238578	0.239855	0.236044
0.326034	0.248650	0.392937	0.393324	0.392733	0.392813	0.394279	0.393825	0.393853	0.393823	0.393571	0.393654	0.394099	0.394355	0.393978	0.393486	0.393186	0.393621	0.394287	0.393872	0.393995	0.394561	0.394549	0.393754	0.393930	0.393662	0.394148	0.393632	0.394594	0.393832	0.393405	0.393758	0.394172	0.393256	0.358228	0.350977	0.350628	0.351327	0.357012	0.350759	0.328773	0.329467	0.324165	0.329353	0.327430	0.358145	0.330392	0.239595	0.243616	0.241323
0.328844	0.240527	0.394932	0.395229	0.394683	0.394963	0.396318	0.396126	0.395893	0.396098	0.395670	0.395838	0.396187	0.396327	0.396050	0.395727	0.395174	0.395646	0.396277	0.396023	0.395966	0.396656	0.396545	0.395634	0.396009	0.395802	0.396083	0.395740	0.396839	0.395994	0.395309	0.395562	0.396011	0.395250	0.360247	0.353712	0.353215	0.353773	0.358921	0.353190	0.334734	0.334272	0.329493	0.334946	0.332569	0.360137	0.335694	0.235493	0.234425	0.238517
0.332298	0.231204	0.398999	0.399279	0.398715	0.398824	0.400311	0.400155	0.399903	0.399932	0.399537	0.399913	0.400211	0.400352	0.400042	0.399705	0.399308	0.399706	0.400405	0.399981	0.400157	0.400638	0.400451	0.399970	0.399937	0.399724	0.400215	0.399838	0.400696	0.399802	0.399107	0.399536	0.400091	0.399074	0.364140	0.357682	0.357342	0.357607	0.362623	0.357354	0.339363	0.339536	0.334843	0.339627	0.337569	0.363879	0.340687	0.240186	0.219555	0.232533
0.325911	0.178335	0.393673	0.394094	0.393472	0.393755	0.394930	0.394610	0.394728	0.394649	0.394403	0.394572	0.394840	0.394959	0.394832	0.394352	0.393909	0.394497	0.394912	0.394734	0.394694	0.395243	0.395294	0.394616	0.394592	0.394286	0.394831	0.394366	0.395265	0.394732	0.393970	0.394239	0.394560	0.393858	0.358697	0.352324	0.352358	0.353137	0.357320	0.352383	0.337666	0.338120	0.332922	0.338839	0.336568	0.358749	0.339486	0.243882	0.227923	0.237915
0.086995	0.317435	0.271400	0.271675	0.270941	0.271899	0.272091	0.272577	0.272743	0.272076	0.271847	0.272248	0.272919	0.272979	0.271960	0.272078	0.272327	0.272157	0.273131	0.272735	0.273017	0.273182	0.272956	0.272814	0.272482	0.272597	0.272943	0.272008	0.273169	0.272466	0.272038	0.272282	0.272493	0.271929	0.238942	0.240399	0.240916	0.240489	0.237380	0.240670	0.265065	0.265775	0.261343	0.267664	0.265252	0.240107	0.266482	0.328597	0.331434	0.331317
[truncated: 17 more columns]
