# Supplementary material for: African bushpigs exhibit porous species boundaries and appeared in Madagascar concurrently with human arrival
Source: Nat Commun. 2024 Jan 3;15:172. doi: 10.1038/s41467-023-44105-1 (PMC10764920; doi:10.1038/s41467-023-44105-1)
Supplement: Supplementary file 9 — Source Data [file 41467_2023_44105_MOESM9_ESM.zip › sourceData/Fig3c.roh.txt]

sampleID	rg1m2m	rg2m5m	rg5m10m	gt10m
Ghana.BPigGha00038	0.02885423349549214	0.04702161784416875	0.05872000552326593	0.06605357817293017
Togo.RRivTog00186	0.06094727137725172	0.04788560996765878	0.017564730015199998	0.0051835818305473675
Nigeria.RRivNIG46518	0.030702721729073172	0.047653634317069045	0.01468163000471471	0.018051310341261066
Nigeria.RRivNIG46529	0.014476285283962208	0.024603180610814734	0.029017981706606046	0.11196051995917194
Cameroon.RRivCam00181	0.011404243519389144	0.017535114347613717	0.005652591913119338	0
Eq_Guinea.RRivEqu00169	0.012519445397343546	0.01010647125516478	0.016284718249677973	0
Eq_Guinea.RRivEquMerg1	0.011864992772965904	0.010772099191494631	0.007100114230233671	0.0051176553446023445
Gabon.RRivGab00178	0.008705284373413414	0.04446243867972476	0.036155217521680584	0.0429591798760683
Uganda.BPigUga00001	0.0199199219909291	0.016607866293006764	0.011360065909781886	0
Uganda.BPigUga00002	0.016586437708702304	0.024944955337704328	0.005824937827138139	0
Uganda.BPigUga00003	0.02191409989951195	0.0342526902620609	0.009554151643815754	0.004492315258772292
Uganda.GForUga00157	0.014600804266473855	0.027494940724423943	0.024361942673169257	0.10961378954041533
Ethiopia.BPigEthMerg1	0.04591232173239792	0.03830506128573583	0.027328931269009517	0.05379637078694159
Ethiopia.xxxxEth00164	0.06809643217963708	0.028650146379153783	0.002611313456524366	0
Tanzania.BPigTan00039	0.013270985780677508	0.008018730545452624	0.004281968920464293	0
Zimbabwe.BPigZim49001t2	0.011344975529542473	0.010124400190821965	0.01153975148592627	0.011845591541231923
South_Africa.BPigRSA49002t2	0.027103433895703757	0.05806148204823611	0.013746659159364679	0.017058775512045363
Madagascar.BPigMad00037	0.0872575304162133	0.09946868818602395	0.055251756404383096	0.01501148716250134
