# Supplementary material for: African bushpigs exhibit porous species boundaries and appeared in Madagascar concurrently with human arrival
Source: Nat Commun. 2024 Jan 3;15:172. doi: 10.1038/s41467-023-44105-1 (PMC10764920; doi:10.1038/s41467-023-44105-1)
Supplement: Supplementary file 9 — Source Data [file 41467_2023_44105_MOESM9_ESM.zip › sourceData/SuppFig7.f4ratios.txt]

pop1	pop2	pop3	pop4	pop5	alpha	se	z
Ghana	commonWarthog	Uganda	RSA	Togo	0.10875663452049814	0.0027037728679016404	40.22402762141134
Ghana	commonWarthog	Uganda	RSA	Nigeria	0.17390550678399727	0.004256002290112277	40.861234306198995
Ghana	commonWarthog	Uganda	RSA	Cameroon	0.19138244526088585	0.004858201484458711	39.39368218323477
Ghana	commonWarthog	Uganda	RSA	EqGuinea	0.19661337754839053	0.0048663511335988036	40.40262861241363
Ghana	commonWarthog	Uganda	RSA	Gabon	0.21146128133161235	0.005417345183352091	39.034116190610995
Ghana	commonWarthog	Ethiopia	RSA	Togo	0.06774422845722401	0.002432859668459815	27.84551420514577
Ghana	commonWarthog	Ethiopia	RSA	Nigeria	0.10831892688694732	0.0040478619593642745	26.75954070922889
Ghana	commonWarthog	Ethiopia	RSA	Cameroon	0.11920066253628352	0.0045936658208475135	25.948919051819807
Ghana	commonWarthog	Ethiopia	RSA	EqGuinea	0.12245773014636156	0.0046959540326156875	26.077284678647406
Ghana	commonWarthog	Ethiopia	RSA	Gabon	0.13170360597399722	0.0051795446387301785	25.4276418411727
Ghana	commonWarthog	Uganda	RSA	EqGuinea	0.19661337754839053	0.0048663511335988036	40.40262861241363
Ghana	commonWarthog	Ethiopia	RSA	EqGuinea	0.12245773014636156	0.0046959540326156875	26.077284678647406
Ghana	commonWarthog	Tanzania	RSA	EqGuinea	0.024268723710643515	0.00286565290493696	8.468828750625468
Ghana	commonWarthog	Zimbabwe	RSA	EqGuinea	0.012272538313793433	0.0026183265060862227	4.687168802388197
