# Supplementary material for: African bushpigs exhibit porous species boundaries and appeared in Madagascar concurrently with human arrival
Source: Nat Commun. 2024 Jan 3;15:172. doi: 10.1038/s41467-023-44105-1 (PMC10764920; doi:10.1038/s41467-023-44105-1)
Supplement: Supplementary file 9 — Source Data [file 41467_2023_44105_MOESM9_ESM.zip › sourceData/Fig2c.dstats.txt]

P1	P2	P3	Dstatistic	Z-score	p-value	se
Eq Guinea	Cameroon	Ethiopia	0.00263251	0.950575	0.34182	0.002769386950003945
Cameroon	Eq Guinea	Gabon	0.0201664	5.06437	4.09748e-7	0.003982015532040511
Eq Guinea	Cameroon	Ghana	0.015594	3.8792	1.04799e-4	0.004019901010517633
Eq Guinea	Cameroon	Madagascar	0.00496397	1.56053	0.118634	0.0031809513434538266
Eq Guinea	Nigeria	Cameroon	0.00993713	3.22615	0.00125466	0.0030801822605892475
Eq Guinea	Cameroon	South Africa	0.00402746	1.38079	0.167345	0.002916779524764809
Eq Guinea	Cameroon	Tanzania	0.00243977	0.726686	0.467419	0.003357392326259209
Eq Guinea	Cameroon	Togo	0.0208378	5.24633	1.55155e-7	0.003971881296067918
Cameroon	Eq Guinea	Uganda	0.00693744	2.22113	0.0263419	0.003123383142814693
Eq Guinea	Cameroon	Zimbabwe	0.00252573	0.788754	0.430256	0.0032021771046485976
Cameroon	Gabon	Ethiopia	2.53025e-4	0.0810517	0.935401	0.003121772893104031
Ghana	Cameroon	Ethiopia	0.107835	28.1617	0	0.0038291367353533346
Madagascar	Ethiopia	Cameroon	0.0851668	15.7546	0	0.005405837025376716
Nigeria	Cameroon	Ethiopia	1.31182e-4	0.0372435	0.970291	0.0035222790554056416
South Africa	Ethiopia	Cameroon	0.0844266	17.218	0	0.004903391799279824
Tanzania	Ethiopia	Cameroon	0.0634479	16.573	0	0.00382838954926688
Togo	Cameroon	Ethiopia	0.0407672	9.74517	0	0.004183323636221842
Ethiopia	Uganda	Cameroon	0.0971757	13.1031	0	0.007416237378940862
Zimbabwe	Ethiopia	Cameroon	0.0749431	15.3711	0	0.004875584701159969
Gabon	Cameroon	Ghana	0.0546929	11.129	0	0.004914448737532573
Gabon	Cameroon	Madagascar	0.00352311	0.988269	0.323021	0.0035649301961308104
Nigeria	Cameroon	Gabon	0.00491689	1.72292	0.0849022	0.002853812132890674
Gabon	Cameroon	South Africa	0.00315293	0.96025	0.33693	0.003283447019005467
Cameroon	Gabon	Tanzania	0.00150496	0.454233	0.649661	0.003313189486452988
Togo	Gabon	Cameroon	0.0343648	5.92451	3.13231e-9	0.005800445944052757
Cameroon	Gabon	Uganda	0.016348	4.30608	1.66176e-5	0.003796492401441683
Gabon	Cameroon	Zimbabwe	0.00173521	0.531016	0.595407	0.0032677169802793134
Ghana	Cameroon	Madagascar	0.114604	25.7367	0	0.004452940742208597
Cameroon	Nigeria	Ghana	0.0575936	12.3987	0	0.004645132150951309
Ghana	Cameroon	South Africa	0.113869	26.7291	0	0.004260113509246477
Ghana	Cameroon	Tanzania	0.114446	26.6242	0	0.004298570473479016
Ghana	Togo	Cameroon	0.148379	21.2046	0	0.006997491110419438
Ghana	Cameroon	Uganda	0.157407	38.464	0	0.004092320091514143
Ghana	Cameroon	Zimbabwe	0.113988	29.2796	0	0.0038930859711198244
Nigeria	Cameroon	Madagascar	5.17836e-4	0.130129	0.896464	0.0039794050519100285
Madagascar	South Africa	Cameroon	2.44556e-4	0.0704814	0.943811	0.003469794867865848
Madagascar	Tanzania	Cameroon	0.0232234	8.11303	4.93746e-16	0.0028624817115183846
Togo	Cameroon	Madagascar	0.0516801	12.9282	0	0.003997470645565508
Madagascar	Uganda	Cameroon	0.188332	18.0395	0	0.01043997893511461
Madagascar	Zimbabwe	Cameroon	0.0125138	4.08396	4.42751e-5	0.0030641338308896268
Nigeria	Cameroon	South Africa	2.75708e-4	0.0729377	0.941856	0.003780047903896065
Nigeria	Cameroon	Tanzania	0.00132472	0.310911	0.755868	0.004260769159019784
Togo	Cameroon	Nigeria	0.0256147	4.43899	9.03814e-6	0.005770389210158166
Nigeria	Cameroon	Uganda	0.00798955	2.26864	0.0232904	0.0035217354891036038
Cameroon	Nigeria	Zimbabwe	6.96988e-4	0.176548	0.859863	0.003947866869066769
South Africa	Tanzania	Cameroon	0.0227216	7.31821	2.51306e-13	0.003104802950448266
Togo	Cameroon	South Africa	0.0503559	13.4336	0	0.003748503751786565
South Africa	Uganda	Cameroon	0.187007	19.1796	0	0.009750307618511336
South Africa	Zimbabwe	Cameroon	0.0124641	5.68638	1.29764e-8	0.0021919217498654682
Togo	Cameroon	Tanzania	0.0526556	13.7247	0	0.0038365574475216213
Tanzania	Uganda	Cameroon	0.168521	17.5122	0	0.009623062779091147
Zimbabwe	Tanzania	Cameroon	0.01162	3.61206	3.03774e-4	0.003217000825013981
Togo	Cameroon	Uganda	0.0888877	28.4889	0	0.0031200818564423335
Togo	Cameroon	Zimbabwe	0.0503972	13.4146	0	0.0037568917448153505
Zimbabwe	Uganda	Cameroon	0.178634	18.5499	0	0.00962991714241047
Eq Guinea	Gabon	Ethiopia	0.00286034	0.999779	0.317418	0.0028609722748727468
Ghana	Eq Guinea	Ethiopia	0.104877	39.9972	0	0.002622108547598332
Madagascar	Ethiopia	Eq Guinea	0.0874332	17.6104	0	0.004964861672647982
Eq Guinea	Nigeria	Ethiopia	0.00247639	0.940166	0.347133	0.002633992294977696
South Africa	Ethiopia	Eq Guinea	0.085665	16.5211	0	0.0051851874269873074
Tanzania	Ethiopia	Eq Guinea	0.0631365	15.4745	0	0.004080034896119422
Togo	Eq Guinea	Ethiopia	0.0378367	11.5693	0	0.0032704398710380056
Ethiopia	Uganda	Eq Guinea	0.105231	13.1816	0	0.007983173514596105
Zimbabwe	Ethiopia	Eq Guinea	0.0747567	16.1425	0	0.004631048474523773
Gabon	Eq Guinea	Ghana	0.0400677	9.93721	0	0.004032087477269777
Eq Guinea	Gabon	Madagascar	0.00133604	0.468214	0.639632	0.0028534815276775147
Gabon	Nigeria	Eq Guinea	0.0103224	3.20352	0.00135759	0.0032222055738687443
Eq Guinea	Gabon	South Africa	7.84344e-4	0.256512	0.797556	0.0030577282934131735
Eq Guinea	Gabon	Tanzania	0.00393992	1.55898	0.119002	0.0025272421711631968
Gabon	Eq Guinea	Togo	0.0457596	10.4319	0	0.0043865067724959015
Eq Guinea	Gabon	Uganda	0.00972363	3.5299	4.15721e-4	0.0027546474404374064
Eq Guinea	Gabon	Zimbabwe	7.38562e-4	0.317133	0.751143	0.002328871482942488
Ghana	Eq Guinea	Madagascar	0.109644	31.2932	0	0.0035037643960988333
Eq Guinea	Nigeria	Ghana	0.0721788	14.3292	0	0.005037182815509589
Ghana	Eq Guinea	South Africa	0.109751	30.8634	0	0.0035560242876675934
Ghana	Eq Guinea	Tanzania	0.111682	31.9612	0	0.003494299337947261
Ghana	Togo	Eq Guinea	0.14254	22.6018	0	0.0063065773522462815
Ghana	Eq Guinea	Uganda	0.16235	43.6355	0	0.003720594470098887
Ghana	Eq Guinea	Zimbabwe	0.111168	41.0965	0	0.0027050478751231856
Eq Guinea	Nigeria	Madagascar	0.00440486	1.50719	0.131761	0.002922564507460904
Madagascar	South Africa	Eq Guinea	0.00145388	0.552247	0.580779	0.0026326625586014954
Madagascar	Tanzania	Eq Guinea	0.0261718	9.39233	0	0.0027865077142732422
Togo	Eq Guinea	Madagascar	0.0464409	13.5759	0	0.0034208339778578215
Madagascar	Uganda	Eq Guinea	0.198953	18.4255	0	0.010797698841279749
Madagascar	Zimbabwe	Eq Guinea	0.0156486	5.45854	4.80078e-8	0.0028668105390818785
Eq Guinea	Nigeria	South Africa	0.00371596	1.06182	0.288317	0.0034996138705241943
Eq Guinea	Nigeria	Tanzania	0.00110386	0.315682	0.752244	0.0034967467261357945
Togo	Eq Guinea	Nigeria	0.004934	0.936523	0.349004	0.00526842373331995
Nigeria	Eq Guinea	Uganda	0.0147766	4.75308	2.00343e-6	0.0031088473158457255
Eq Guinea	Nigeria	Zimbabwe	0.00319195	0.938173	0.348156	0.0034023042658443588
South Africa	Tanzania	Eq Guinea	0.0245268	8.55466	1.18178e-17	0.002867068942541258
Togo	Eq Guinea	South Africa	0.0460213	12.162	0	0.0037840240092090116
South Africa	Uganda	Eq Guinea	0.196654	18.8512	0	0.010431908843999322
South Africa	Zimbabwe	Eq Guinea	0.0144123	7.74718	9.39537e-15	0.001860328532446645
Togo	Eq Guinea	Tanzania	0.0498411	15.1874	0	0.0032817401266839615
Tanzania	Uganda	Eq Guinea	0.176854	17.8282	0	0.009919902177449211
Zimbabwe	Tanzania	Eq Guinea	0.0116948	4.1484	3.34811e-5	0.0028191109825474884
Togo	Eq Guinea	Uganda	0.094374	28.1407	0	0.00335364791920599
Togo	Eq Guinea	Zimbabwe	0.0474716	13.1688	0	0.003604853897090092
Zimbabwe	Uganda	Eq Guinea	0.18707	18.312	0	0.010215705548274355
Ghana	Gabon	Ethiopia	0.105555	32.6404	0	0.0032338758103454615
Madagascar	Ethiopia	Gabon	0.0889214	16.2932	0	0.005457577394250362
Nigeria	Gabon	Ethiopia	3.79098e-4	0.122244	0.902706	0.0031011583390595857
South Africa	Ethiopia	Gabon	0.0877514	16.6683	0	0.005264568072328912
Tanzania	Ethiopia	Gabon	0.0619936	14.4635	0	0.004286210115117365
Togo	Gabon	Ethiopia	0.0396908	11.8021	0	0.0033630286135518253
Ethiopia	Uganda	Gabon	0.111046	13.3819	0	0.008298223720099538
Zimbabwe	Ethiopia	Gabon	0.0768496	16.3519	0	0.004699735198967704
Madagascar	Ethiopia	Ghana	0.0936989	23.0203	0	0.0040702727592603054
Ghana	Nigeria	Ethiopia	0.110468	41.7304	0	0.00264718286908345
South Africa	Ethiopia	Ghana	0.0918151	24.2988	0	0.0037785857737830672
Tanzania	Ethiopia	Ghana	0.0715072	18.5838	0	0.003847824449251499
Ghana	Togo	Ethiopia	0.0906235	26.2267	0	0.0034553908802861205
Ethiopia	Uganda	Ghana	0.0484629	7.61554	2.62593e-14	0.006363685306623037
Zimbabwe	Ethiopia	Ghana	0.0826417	20.2942	0	0.0040721831853435956
Madagascar	Ethiopia	Nigeria	0.0855068	17.1863	0	0.004975288456503145
South Africa	Madagascar	Ethiopia	0.0117988	3.41036	6.48775e-4	0.0034596934048018394
Tanzania	Madagascar	Ethiopia	0.0449574	15.8427	0	0.0028377359919710657
Madagascar	Ethiopia	Togo	0.0972316	22.4103	0	0.004338701400695216
Ethiopia	Uganda	Madagascar	0.0162867	2.76706	0.00565637	0.00588592224238
Zimbabwe	Madagascar	Ethiopia	0.00938609	4.18761	2.81905e-5	0.0022413954499105695
South Africa	Ethiopia	Nigeria	0.0844525	19.1309	0	0.004414455148477071
Tanzania	Ethiopia	Nigeria	0.0644896	16.8387	0	0.0038298443466538387
Togo	Nigeria	Ethiopia	0.0419531	17.5858	0	0.002385623628154534
Ethiopia	Uganda	Nigeria	0.0903978	13.3321	0	0.0067804621927528294
Zimbabwe	Ethiopia	Nigeria	0.0740355	16.6691	0	0.004441481543694621
Tanzania	South Africa	Ethiopia	0.0336888	12.9733	0	0.0025967795395157745
South Africa	Ethiopia	Togo	0.0950372	22.3417	0	0.004253803425880752
Ethiopia	Uganda	South Africa	0.0151426	2.63858	0.00832542	0.005738920176761743
South Africa	Zimbabwe	Ethiopia	0.00248676	0.653176	0.513643	0.0038071821377392927
Tanzania	Ethiopia	Togo	0.0761423	21.0702	0	0.0036137435809816707
Ethiopia	Uganda	Tanzania	0.053466	9.47597	0	0.005642271978488746
Tanzania	Zimbabwe	Ethiopia	0.0360428	12.1162	0	0.00297476106369984
Ethiopia	Uganda	Togo	0.053921	8.60733	7.48099e-18	0.006264544289576442
Zimbabwe	Ethiopia	Togo	0.0855473	19.8522	0	0.004309210062360847
Ethiopia	Uganda	Zimbabwe	0.0211512	3.59955	3.18769e-4	0.00587606784181356
Ghana	Gabon	Madagascar	0.108772	29.4356	0	0.003695253366671649
Ghana	Gabon	Nigeria	0.089191	17.2912	0	0.005158172943462571
Ghana	Gabon	South Africa	0.1083	29.949	0	0.003616147450666132
Ghana	Gabon	Tanzania	0.11295	36.7287	0	0.0030752517785818715
Ghana	Togo	Gabon	0.136478	22.3347	0	0.00611058129278656
Ghana	Gabon	Uganda	0.167624	41.8181	0	0.004008407842537083
Ghana	Gabon	Zimbabwe	0.109765	42.4459	0	0.002585997705314294
Gabon	Nigeria	Madagascar	0.00300552	1.2831	0.199457	0.0023423895253682487
Madagascar	South Africa	Gabon	7.32665e-4	0.274154	0.783966	0.002672457815680238
Madagascar	Tanzania	Gabon	0.029258	9.39657	0	0.003113689356861067
Togo	Gabon	Madagascar	0.046606	17.3339	0	0.0026887197918529586
Madagascar	Uganda	Gabon	0.206281	18.3212	0	0.01125914241425234
Madagascar	Zimbabwe	Gabon	0.0148513	4.75746	1.96039e-6	0.003121686782442732
Gabon	Nigeria	South Africa	0.00287053	1.00723	0.313823	0.002849925041946725
Nigeria	Gabon	Tanzania	0.00278507	0.953397	0.340389	0.0029212070103010602
Gabon	Togo	Nigeria	0.0278353	3.77391	1.60712e-4	0.007375719081801103
Nigeria	Gabon	Uganda	0.0240228	7.617	2.59635e-14	0.0031538400945254038
Gabon	Nigeria	Zimbabwe	0.00240415	0.865166	0.386948	0.002778830883321813
South Africa	Tanzania	Gabon	0.0282197	10.7605	0	0.002622526834254914
Togo	Gabon	South Africa	0.0456786	12.2284	0	0.003735451898858395
South Africa	Uganda	Gabon	0.204536	18.6785	0	0.010950343978370854
South Africa	Zimbabwe	Gabon	0.0143368	6.18742	6.11576e-10	0.0023170885441751166
Togo	Gabon	Tanzania	0.0523366	20.0145	0	0.0026149341727247743
Tanzania	Uganda	Gabon	0.181832	17.9339	0	0.010139010477364097
Zimbabwe	Tanzania	Gabon	0.015495	6.88853	5.63733e-12	0.002249391379583162
Togo	Gabon	Uganda	0.101154	32.7458	0	0.0030890679109992726
Togo	Gabon	Zimbabwe	0.0470554	15.0915	0	0.0031180068250339595
Zimbabwe	Uganda	Gabon	0.195018	18.4148	0	0.010590286074244629
Ghana	Nigeria	Madagascar	0.117011	34.3394	0	0.003407485279300163
Madagascar	South Africa	Ghana	0.0014721	0.562153	0.574011	0.0026186821025592677
Madagascar	Tanzania	Ghana	0.0234442	7.69087	1.46144e-14	0.003048315730209976
Ghana	Togo	Madagascar	0.0863912	21.085	0	0.00409728242826654
Madagascar	Uganda	Ghana	0.144852	16.7009	0	0.00867330503146537
Madagascar	Zimbabwe	Ghana	0.0136188	4.47477	7.64939e-6	0.003043463686401759
Ghana	Nigeria	South Africa	0.116426	35.7493	0	0.0032567350969109885
Ghana	Nigeria	Tanzania	0.116078	36.456	0	0.003184057493965328
Ghana	Togo	Nigeria	0.15403	21.8631	0	0.007045204019558068
Ghana	Nigeria	Uganda	0.154543	51.4033	0	0.00300648012870769
Ghana	Nigeria	Zimbabwe	0.117501	45.3059	0	0.0025935032744079686
South Africa	Tanzania	Ghana	0.021815	8.41628	3.88144e-17	0.002592000266150841
Ghana	Togo	South Africa	0.0870525	20.4422	0	0.004258470223361478
South Africa	Uganda	Ghana	0.142825	17.2903	0	0.008260411907254357
South Africa	Zimbabwe	Ghana	0.0123176	4.98192	6.29559e-7	0.0024724604168673927
Ghana	Togo	Tanzania	0.0852356	23.1816	0	0.003676864409704248
Tanzania	Uganda	Ghana	0.124917	15.3955	0	0.008113864440908057
Zimbabwe	Tanzania	Ghana	0.0108799	3.47187	5.16846e-4	0.003133729085478431
Ghana	Togo	Uganda	0.0985266	24.5059	0	0.004020525669328611
Ghana	Togo	Zimbabwe	0.0872045	21.9099	0	0.003980141397267902
Zimbabwe	Uganda	Ghana	0.134404	15.6007	0	0.008615254443710859
Madagascar	South Africa	Nigeria	5.56511e-4	0.242397	0.808472	0.00229586587292747
Madagascar	Tanzania	Nigeria	0.022229	10.1444	0	0.002191258231142305
Togo	Nigeria	Madagascar	0.0528108	25.1196	0	0.0021023742416280515
Madagascar	Uganda	Nigeria	0.181487	18.8331	0	0.009636597267576767
Madagascar	Zimbabwe	Nigeria	0.0140728	5.4831	4.17941e-8	0.0025665773011617514
South Africa	Madagascar	Tanzania	0.0170586	7.20521	5.79524e-13	0.002367536824048154
Madagascar	South Africa	Togo	0.0021022	0.778096	0.436512	0.0027017231806872157
South Africa	Madagascar	Uganda	0.0129751	6.06803	1.29491e-9	0.0021382722234398973
South Africa	Zimbabwe	Madagascar	0.00827259	1.88659	0.0592161	0.004384943204405833
Madagascar	Tanzania	Togo	0.0220856	7.87855	3.31213e-15	0.0028032569444885165
Madagascar	Tanzania	Uganda	0.00645415	2.09312	0.0363383	0.0030835069179024613
Zimbabwe	Madagascar	Tanzania	0.0079673	4.46408	8.04138e-6	0.00178475744162291
Madagascar	Uganda	Togo	0.154165	17.4058	0	0.008857105102896735
Madagascar	Zimbabwe	Togo	0.0143939	5.04734	4.48008e-7	0.002851779353084991
Zimbabwe	Madagascar	Uganda	0.00199551	0.812266	0.416639	0.0024567198430070934
South Africa	Tanzania	Nigeria	0.0214592	9.83536	0	0.0021818418441216184
Togo	Nigeria	South Africa	0.0516655	23.0698	0	0.0022395296014703207
South Africa	Uganda	Nigeria	0.179992	20.0205	0	0.00899038485552309
South Africa	Zimbabwe	Nigeria	0.0137196	7.56646	3.83519e-14	0.0018132125194608838
Togo	Nigeria	Tanzania	0.0530554	27.4747	0	0.001931063851470626
Tanzania	Uganda	Nigeria	0.162494	18.64	0	0.008717489270386266
Zimbabwe	Tanzania	Nigeria	0.00923153	4.5718	4.83544e-6	0.0020192331248086092
Togo	Nigeria	Uganda	0.083982	39.0596	0	0.0021500988233366445
Togo	Nigeria	Zimbabwe	0.0526688	20.7689	0	0.0025359455724665247
Zimbabwe	Uganda	Nigeria	0.17075	18.7621	0	0.00910079362118313
South Africa	Tanzania	Togo	0.0199087	7.24893	4.20068e-13	0.002746432921824325
South Africa	Tanzania	Uganda	0.0181961	6.09821	1.07264e-9	0.0029838427997723924
South Africa	Zimbabwe	Tanzania	0.00927704	3.51627	4.37648e-4	0.0026383184453981066
South Africa	Uganda	Togo	0.151765	18.1307	0	0.008370608967111033
South Africa	Zimbabwe	Togo	0.0124774	5.44394	5.21135e-8	0.002291979705874789
South Africa	Zimbabwe	Uganda	0.0111729	5.4611	4.73205e-8	0.0020459065023530057
Tanzania	Uganda	Togo	0.135337	16.5497	0	0.008177610470280428
Zimbabwe	Tanzania	Togo	0.00879289	2.68727	0.00720395	0.0032720530501214986
Zimbabwe	Tanzania	Uganda	0.00823425	3.52498	4.23517e-4	0.002335970700542982
Zimbabwe	Uganda	Togo	0.143101	17.246	0	0.008297634234025282
