# Supplementary material for: African bushpigs exhibit porous species boundaries and appeared in Madagascar concurrently with human arrival
Source: Nat Commun. 2024 Jan 3;15:172. doi: 10.1038/s41467-023-44105-1 (PMC10764920; doi:10.1038/s41467-023-44105-1)
Supplement: Supplementary file 9 — Source Data [file 41467_2023_44105_MOESM9_ESM.zip › sourceData/SuppFig1.errorrates.txt]

sampleID	errorRate
BPigGha00038	0.0488
BPigMad00006	0.0454
BPigMad00007	0.049
BPigMad00008	0.0568
BPigMad00009	0.0513
BPigMad00010	0.0431
BPigMad00011	0.063
BPigMad00012	0.0508
BPigMad00013	0.0603
BPigMad00014	0.05
BPigMad00015	0.0483
BPigMad00016	0.0473
BPigMad00017	0.0493
BPigMad00018	0.053
BPigMad00019	0.0483
BPigMad00020	0.052
BPigMad00021	0.0538
BPigMad00022	0.0534
BPigMad00023	0.0426
BPigMad00024	0.0526
BPigMad00025	0.0544
BPigMad00026	0.0563
BPigMad00027	0.051
BPigMad00028	0.0469
BPigMad00029	0.0499
BPigMad00030	0.0539
BPigMad00031	0.0588
BPigMad00032	0.0555
BPigMad00033	0.0626
BPigMad00034	0.0542
BPigMad00035	0.0501
BPigMad00036	0.0512
BPigMad00037	0.0555
BPigTan00039	0.0552
BPigTan00040	0.0475
BPigTan00041	0.0597
BPigTan00042	0.0489
BPigTan00043	0.0476
BPigUga00001	0.0527
BPigUga00002	0.0641
BPigUga00003	0.0573
BPigUga00004	0.0666
BPigUga00005	0.054
BPigZoo00207	0.0299
GForUga00157	0.0499
RRivCam00167	0.0348
RRivCam00168	0.0336
RRivCam00179	0.4621
RRivCam00180	0.0371
RRivCam00181	0.0361
RRivCam00182	0.041
RRivDrc00183	0.0336
RRivDrc00184	0.05
RRivDrc00185	0.2443
RRivEqu00169	0.0327
RRivEqu00170	0.0393
RRivEqu00171	0.0425
RRivEqu00172	0.0357
RRivEqu00173	0.0547
RRivEqu00174	0.0765
RRivEqu00175	0.052
RRivEqu00176	0.0377
RRivEqu00177	0.0375
RRivGab00178	0.0541
RRivTog00186	0.0368
RRivZoo00208	0.0284
xxxxEth00162	0.0467
xxxxEth00163	0.0464
xxxxEth00164	0.0477
