# Supplementary material for: African bushpigs exhibit porous species boundaries and appeared in Madagascar concurrently with human arrival
Source: Nat Commun. 2024 Jan 3;15:172. doi: 10.1038/s41467-023-44105-1 (PMC10764920; doi:10.1038/s41467-023-44105-1)
Supplement: Supplementary file 9 — Source Data [file 41467_2023_44105_MOESM9_ESM.zip › sourceData/SuppFig2.king.txt]

ids	group	value	se
RRivEqu00170-RRivEquMerg1	EquatorialGuinea	0.49889318076	3.184230318497191e-5
xxxxEth00162-xxxxEth00163	Ethiopia	0.488767548987	3.7486874374251e-4
