# Supplementary material for: African bushpigs exhibit porous species boundaries and appeared in Madagascar concurrently with human arrival
Source: Nat Commun. 2024 Jan 3;15:172. doi: 10.1038/s41467-023-44105-1 (PMC10764920; doi:10.1038/s41467-023-44105-1)
Supplement: Supplementary file 9 — Source Data [file 41467_2023_44105_MOESM9_ESM.zip › sourceData/Fig3b.heterozygosity.txt]

sampleID	Location	het
RRivCam00167	Cameroon	0.002532387
RRivCam00168	Cameroon	0.002567889
RRivCam00180	Cameroon	0.002608876
RRivCam00181	Cameroon	0.002800768
RRivCam00182	Cameroon	0.002687868
RRivDrc00183	DR Congo	0.002368605
RRivDrc00184	DR Congo	0.003006182
RRivEqu00169	Eq Guinea	0.002806162
RRivEqu00172	Eq Guinea	0.002534207
RRivEqu00173	Eq Guinea	0.00303558
RRivEqu00174	Eq Guinea	0.003690877
RRivEqu00175	Eq Guinea	0.002913795
RRivEqu00176	Eq Guinea	0.002733325
RRivEqu00177	Eq Guinea	0.002821277
RRivEquMerg1	Eq Guinea	0.002837863
BPigEthMerg1	Ethiopia	0.001210532
xxxxEth00164	Ethiopia	0.001281047
RRivGab00178	Gabon	0.002556039
BPigGha00038	Ghana	0.002307824
BPigMad00006	Madagascar	0.001543603
BPigMad00007	Madagascar	0.001554167
BPigMad00008	Madagascar	0.001962525
BPigMad00009	Madagascar	0.001682927
BPigMad00010	Madagascar	0.001711924
BPigMad00011	Madagascar	0.001759623
BPigMad00012	Madagascar	0.001730319
BPigMad00013	Madagascar	0.001826979
BPigMad00014	Madagascar	0.00174231
BPigMad00015	Madagascar	0.001712913
BPigMad00016	Madagascar	0.001649932
BPigMad00017	Madagascar	0.0016556470000000001
BPigMad00018	Madagascar	0.001916787
BPigMad00019	Madagascar	0.001786053
BPigMad00020	Madagascar	0.001689384
BPigMad00021	Madagascar	0.001609061
BPigMad00022	Madagascar	0.001672222
BPigMad00023	Madagascar	0.001647386
BPigMad00024	Madagascar	0.001780161
BPigMad00025	Madagascar	0.001651483
BPigMad00026	Madagascar	0.001706733
BPigMad00027	Madagascar	0.001683962
BPigMad00028	Madagascar	0.001654716
BPigMad00029	Madagascar	0.001709858
BPigMad00030	Madagascar	0.001565021
BPigMad00031	Madagascar	0.001736882
BPigMad00032	Madagascar	0.001631748
BPigMad00033	Madagascar	0.001750697
BPigMad00034	Madagascar	0.001779673
BPigMad00035	Madagascar	0.00172036
BPigMad00036	Madagascar	0.001740692
BPigMad00037	Madagascar	0.001670463
BPigTan00039	Tanzania	0.00268466
BPigTan00040	Tanzania	0.003390555
BPigTan00041	Tanzania	0.003566111
BPigTan00042	Tanzania	0.003200807
BPigTan00043	Tanzania	0.003440428
RRivTog00186	Togo	0.002018134
BPigUga00001	Uganda	0.002812878
BPigUga00002	Uganda	0.002908774
BPigUga00003	Uganda	0.00279772
BPigUga00004	Uganda	0.002931321
BPigUga00005	Uganda	0.002723726
GForUga00157	Uganda	0.002554152
BPigRSA49002t2	South Africa	0.0014913484417111444
BPigZim49001t2	Zimbabwe	0.0016749243158602004
RRivNIG46518	Nigeria	0.002289976574084772
RRivNIG46529	Nigeria	0.00193187654753123
