# Supplementary material for: African bushpigs exhibit porous species boundaries and appeared in Madagascar concurrently with human arrival
Source: Nat Commun. 2024 Jan 3;15:172. doi: 10.1038/s41467-023-44105-1 (PMC10764920; doi:10.1038/s41467-023-44105-1)
Supplement: Supplementary file 9 — Source Data [file 41467_2023_44105_MOESM9_ESM.zip › sourceData/Fig4a.outgroupf3.txt]

pop1	pop2	pop3	est	se	z	p
commonWarthog	Cameroon	Madagascar	0.424601400186522	0.0027691584235714	153.332289179364	0
commonWarthog	EqGuinea	Madagascar	0.424405618217896	0.00277225081680665	153.090627891588	0
commonWarthog	Ethiopia	Madagascar	0.458629080553209	0.00305817110133204	149.968417513803	0
commonWarthog	Gabon	Madagascar	0.424458343184892	0.00277271003568598	153.084288555936	0
commonWarthog	Ghana	Madagascar	0.419672966434916	0.00285027479057724	147.239475934853	0
commonWarthog	Nigeria	Madagascar	0.424581309658214	0.00277440724579558	153.034962802104	0
commonWarthog	RSA	Madagascar	0.47659545817084	0.00301566476794008	158.039933097866	0
commonWarthog	Tanzania	Madagascar	0.471632422457212	0.00303997644580294	155.143446294907	0
commonWarthog	Togo	Madagascar	0.422512603126219	0.00281520053963986	150.082595245691	0
commonWarthog	Uganda	Madagascar	0.459563464211708	0.0030109301573496	152.631725146438	0
commonWarthog	Zimbabwe	Madagascar	0.476938073453729	0.00301215013227029	158.338081606263	0
