# Supplementary material for: African bushpigs exhibit porous species boundaries and appeared in Madagascar concurrently with human arrival
Source: Nat Commun. 2024 Jan 3;15:172. doi: 10.1038/s41467-023-44105-1 (PMC10764920; doi:10.1038/s41467-023-44105-1)
Supplement: Supplementary file 9 — Source Data [file 41467_2023_44105_MOESM9_ESM.zip › sourceData/Fig4b.tt.txt]

pairID	T1	T2
BPigEthMerg1-BPigGha00038	310159.351956013	286877.528294533
BPigEthMerg1-BPigRSA49002t2	95602.157987327	83756.7680003561
BPigEthMerg1-BPigUga00001	110502.955329278	108164.843204949
BPigEthMerg1-BPigUga00002	111595.776390846	106225.943498938
BPigEthMerg1-BPigUga00003	111167.454763101	102689.542901557
BPigEthMerg1-BPigZim49001t2	98468.4227793931	93264.7401932768
BPigEthMerg1-GForUga00157	120455.684476921	114908.443019234
BPigEthMerg1-RRivCam00181	290728.365103242	271280.334674036
BPigEthMerg1-RRivEqu00169	290652.241258247	271225.667567818
BPigEthMerg1-RRivEquMerg1	294523.199685372	283795.849303954
BPigEthMerg1-RRivGab00178	300772.505452314	277587.776293349
BPigEthMerg1-RRivNIG46518	289382.585960907	288798.342258437
BPigEthMerg1-RRivNIG46529	298079.859277265	294305.336345803
BPigEthMerg1-RRivTog00186	304417.116750358	286199.577959904
BPigGha00038-BPigRSA49002t2	309338.567308427	314663.287402863
BPigGha00038-BPigUga00001	260249.960633399	280368.981869825
BPigGha00038-BPigUga00002	251417.166805781	268452.082931418
BPigGha00038-BPigUga00003	256400.971410011	268500.746186178
BPigGha00038-BPigZim49001t2	304288.281140319	319188.635734648
BPigGha00038-GForUga00157	266046.624863198	282372.222251373
BPigGha00038-RRivEquMerg1	106108.247963463	114978.972652986
BPigGha00038-RRivNIG46518	92651.2056059524	109159.68059559
BPigGha00038-RRivNIG46529	78947.8693134744	92748.8062424098
BPigGha00038-RRivTog00186	-30251.8988443284	-27696.4760835398
BPigMad00037-BPigEthMerg1	90690.7831498927	95825.9414086547
BPigMad00037-BPigGha00038	334884.943824832	320005.426224753
BPigMad00037-BPigRSA49002t2	852.312555591999	-4363.46885468923
BPigMad00037-BPigTan00039	22677.7723754098	12779.8290922854
BPigMad00037-BPigUga00001	55894.372501926	58579.3671828653
BPigMad00037-BPigUga00002	50972.8882942769	51068.2140822303
BPigMad00037-BPigUga00003	61597.7981709281	58937.3626574865
BPigMad00037-BPigZim49001t2	492.91329622618	433.426910909706
BPigMad00037-GForUga00157	48459.155749367	48385.624114957
BPigMad00037-RRivCam00181	312254.620656855	300495.386050192
BPigMad00037-RRivEqu00169	318963.083884597	306955.381961052
BPigMad00037-RRivEquMerg1	308224.600148183	305636.192782647
BPigMad00037-RRivGab00178	323767.247740672	307528.421631186
BPigMad00037-RRivNIG46518	301648.851132713	309437.365839258
BPigMad00037-RRivNIG46529	320103.307504452	324963.917445921
BPigMad00037-RRivTog00186	323428.804132646	312758.568728212
BPigRSA49002t2-BPigZim49001t2	-5315.47724054093	-81.804144005303
BPigRSA49002t2-RRivNIG46518	287908.27962937	304633.077177081
BPigRSA49002t2-RRivNIG46529	299782.727124376	313637.962107737
BPigTan00039-BPigEthMerg1	84611.8255052835	101684.789808855
BPigTan00039-BPigGha00038	303781.667462421	305645.133603343
BPigTan00039-BPigRSA49002t2	18744.9408301265	23110.7874425675
BPigTan00039-BPigUga00001	35396.6310706598	49378.0082182888
BPigTan00039-BPigUga00002	37983.5085487714	49543.9390894708
BPigTan00039-BPigUga00003	40388.5438493829	49134.0084849449
BPigTan00039-BPigZim49001t2	16777.2482147972	26463.9607881944
BPigTan00039-GForUga00157	45054.2404488833	56018.8767225034
BPigTan00039-RRivCam00181	284471.652406395	288474.663233927
BPigTan00039-RRivEqu00169	289417.656524315	293552.478936435
BPigTan00039-RRivEquMerg1	280384.267289854	293934.656641377
BPigTan00039-RRivGab00178	290876.93428577	291912.902651523
BPigTan00039-RRivNIG46518	277238.497675447	300648.209004441
BPigTan00039-RRivNIG46529	291370.836420891	312076.292439162
BPigTan00039-RRivTog00186	297326.65579904	303499.748899463
BPigUga00001-BPigRSA49002t2	53312.0522349281	44150.0269939682
BPigUga00001-BPigUga00002	-10948.0954679155	-13763.3702292352
BPigUga00001-BPigUga00003	17751.5620269173	12222.9107659161
BPigUga00001-BPigZim49001t2	54720.1717545284	51738.4241720606
BPigUga00001-GForUga00157	-12434.5774908278	-15432.4057152651
BPigUga00001-RRivEquMerg1	238406.222814481	230634.76025002
BPigUga00001-RRivNIG46518	237890.159188303	239825.808326197
BPigUga00001-RRivNIG46529	251129.623910245	250000.71727824
BPigUga00002-BPigRSA49002t2	53878.2695255368	47265.6236514744
BPigUga00002-BPigUga00003	17662.8593243982	14825.9743772925
BPigUga00002-BPigZim49001t2	51855.3714198928	51362.0590282994
BPigUga00002-GForUga00157	-105715.479062803	-105960.933407854
BPigUga00002-RRivEquMerg1	229362.38252548	224685.525133989
BPigUga00002-RRivNIG46518	224335.654851111	229547.305006356
BPigUga00002-RRivNIG46529	233627.639079627	235812.861550874
BPigUga00003-BPigRSA49002t2	51009.6369783697	47480.432652435
BPigUga00003-BPigZim49001t2	51234.5574560323	53824.9471428435
BPigUga00003-GForUga00157	14444.0841498662	16736.9884071287
BPigUga00003-RRivEquMerg1	227397.234274406	227034.214036765
BPigUga00003-RRivNIG46518	224031.98757561	233142.873137011
BPigUga00003-RRivNIG46529	232691.041371842	239229.279719684
BPigZim49001t2-RRivNIG46518	296059.124371176	303792.176209869
BPigZim49001t2-RRivNIG46529	308527.927254803	313222.984508297
GForUga00157-BPigRSA49002t2	59296.1165099014	53221.0708740739
GForUga00157-BPigZim49001t2	54587.8905065434	54648.3008382497
GForUga00157-RRivEquMerg1	233092.940915925	228826.282543486
GForUga00157-RRivNIG46518	224791.971278091	230350.790206586
GForUga00157-RRivNIG46529	239712.05885812	242238.361785179
RRivCam00181-BPigGha00038	114185.07793661	111791.114773987
RRivCam00181-BPigRSA49002t2	289792.273311154	292749.559476637
RRivCam00181-BPigUga00001	227440.080855936	243312.83345787
RRivCam00181-BPigUga00002	222102.792518683	235192.066730509
RRivCam00181-BPigUga00003	225951.939075347	234793.124585494
RRivCam00181-BPigZim49001t2	291230.735524922	303354.70426414
RRivCam00181-GForUga00157	226381.31481139	238852.279831583
RRivCam00181-RRivEqu00169	63822.0059570392	63443.1979143737
RRivCam00181-RRivEquMerg1	64371.4944313569	69636.7303942913
RRivCam00181-RRivGab00178	83820.8041518226	81065.3298891471
RRivCam00181-RRivNIG46518	56065.7452372027	67902.4830668154
RRivCam00181-RRivNIG46529	55171.5776853634	65587.3028853871
RRivCam00181-RRivTog00186	89363.2974804359	90746.05767987
RRivEqu00169-BPigGha00038	117588.851142806	115656.041500762
RRivEqu00169-BPigRSA49002t2	297759.031264367	300799.714387999
RRivEqu00169-BPigUga00001	226977.551748417	243185.930386648
RRivEqu00169-BPigUga00002	218293.736161991	231569.773553494
RRivEqu00169-BPigUga00003	224165.683460255	232979.323455883
RRivEqu00169-BPigZim49001t2	294983.457234548	306904.962141159
RRivEqu00169-GForUga00157	229746.216428381	242301.272452067
RRivEqu00169-RRivEquMerg1	52823.8111790419	58304.8568880914
RRivEqu00169-RRivGab00178	75487.778502786	73291.0042565438
RRivEqu00169-RRivNIG46518	64462.5245191498	76722.0666421017
RRivEqu00169-RRivNIG46529	69590.2765765007	80685.9674201576
RRivEqu00169-RRivTog00186	91290.0619131589	93276.4517142285
RRivEquMerg1-BPigRSA49002t2	301403.956468227	294763.379057949
RRivEquMerg1-BPigZim49001t2	298913.704693355	301707.380810392
RRivEquMerg1-RRivNIG46518	64984.4942592886	71948.2517571486
RRivEquMerg1-RRivNIG46529	65569.4500249988	70761.327968163
RRivGab00178-BPigGha00038	133913.668347623	134652.6944782
RRivGab00178-BPigRSA49002t2	295291.896417062	301425.302502563
RRivGab00178-BPigUga00001	222253.874319227	241833.323718071
RRivGab00178-BPigUga00002	215482.509686846	231964.979086743
RRivGab00178-BPigUga00003	221269.999368428	233572.321861652
RRivGab00178-BPigZim49001t2	298593.217400111	313668.457167537
RRivGab00178-GForUga00157	219776.745824067	235484.389124789
RRivGab00178-RRivEquMerg1	69826.4044167906	78804.8173959337
RRivGab00178-RRivNIG46518	70793.8193415047	86246.6887402415
RRivGab00178-RRivNIG46529	77349.0813698772	91485.9342603834
RRivGab00178-RRivTog00186	106906.893252251	112053.955505248
RRivNIG46518-RRivNIG46529	51007.8638752605	49062.0448223912
RRivTog00186-BPigRSA49002t2	307048.115442554	308270.811050829
RRivTog00186-BPigUga00001	254873.876059888	270151.705160446
RRivTog00186-BPigUga00002	247334.478202956	259589.627047836
RRivTog00186-BPigUga00003	251547.466687524	259070.804920394
RRivTog00186-BPigZim49001t2	306900.839677839	317337.381842606
RRivTog00186-GForUga00157	249201.314937508	260702.826722922
RRivTog00186-RRivEquMerg1	86119.9804631474	90611.2845080627
RRivTog00186-RRivNIG46518	70229.5394309488	81984.3372617401
RRivTog00186-RRivNIG46529	46673.8741696705	55717.1338150461
xxxxEth00164-BPigEthMerg1	-100912.883315985	-100577.159710025
xxxxEth00164-BPigGha00038	314487.012239292	292901.387248699
xxxxEth00164-BPigMad00037	91355.744004198	87572.9033120181
xxxxEth00164-BPigRSA49002t2	93025.4068896748	82350.5325325554
xxxxEth00164-BPigTan00039	96043.3377510843	80059.6010527853
xxxxEth00164-BPigUga00001	108663.99822406	107790.728677717
xxxxEth00164-BPigUga00002	102758.630341874	98780.3811213995
xxxxEth00164-BPigUga00003	108559.473609529	101246.96608342
xxxxEth00164-BPigZim49001t2	89659.1842323366	85655.529378668
xxxxEth00164-GForUga00157	109373.329573459	105063.568402219
xxxxEth00164-RRivCam00181	285640.886148915	267712.491199991
xxxxEth00164-RRivEqu00169	292116.895327504	274187.1162981
xxxxEth00164-RRivEquMerg1	288090.768055431	278884.566694824
xxxxEth00164-RRivGab00178	299183.123601429	277725.402890407
xxxxEth00164-RRivNIG46518	286457.095732431	287582.306009674
xxxxEth00164-RRivNIG46529	295035.193761796	292976.551388414
xxxxEth00164-RRivTog00186	297603.97494788	281005.096138458
