# Supplementary material for: African bushpigs exhibit porous species boundaries and appeared in Madagascar concurrently with human arrival
Source: Nat Commun. 2024 Jan 3;15:172. doi: 10.1038/s41467-023-44105-1 (PMC10764920; doi:10.1038/s41467-023-44105-1)
Supplement: Supplementary file 9 — Source Data [file 41467_2023_44105_MOESM9_ESM.zip › sourceData/SuppFig9.beast/Pigs_52_iqtree.phy.con.tree]

(BPigEthMerg1:0.0008550835,xxxxEth00164:0.0015353113,((((BPigGha00038:0.0006690151,RRivTog00186:0.0002388944)100:0.0057345238,((RRivCam00168:0.0007421558,RRivNIG46529:0.0012172721)99:0.0002928640,(RRivEquMerg1:0.0013066644,RRivNIG46518:0.0016203292)100:0.0004398537)100:0.0041083386)100:0.0142028285,(((((RRivCam00167:0.0012512401,(((RRivEqu00169:0.0003030418,RRivEqu00177:0.0001193004)49:0.0000028248,Potamochoerus_porcus_NC_020737:0.0000762906)93:0.0001043010,RRivEqu00172:0.0005454106)85:0.0000021025)92:0.0005335045,RRivCam00181:0.0018153894)97:0.0002497585,((RRivEqu00174:0.0000023844,RRivEqu00176:0.0001237454)100:0.0008478282,RRivEqu00173:0.0010364583)100:0.0003922570)100:0.0011719131,RRivDrc00183:0.0023653048)100:0.0033758920,(((RRivCam00180:0.0001821770,RRivCam00182:0.0001239624)97:0.0002175187,RRivEqu00175:0.0013866195)100:0.0007636899,(RRivGab00178:0.0017073367,RRivDrc00184:0.0015139222)98:0.0003579684)100:0.0048235976)100:0.0132751717)100:0.0048317305,((((((((BPigMad00006:0.0003041742,BPigMad00007:0.0000028248)43:0.0000028406,BPigMad00009:0.0000615918)47:0.0000028406,(((BPigMad00010:0.0000028248,BPigMad00026:0.0000617305)99:0.0001849515,((BPigMad00014:0.0000616793,BPigMad00034:0.0001238835)71:0.0000028248,(BPigMad00013:0.0002469965,BPigMad00020:0.0002894314)87:0.0000719572)62:0.0000028406)48:0.0000028406,BPigMad00021:0.0000619288)72:0.0000635582)9:0.0000028248,(BPigMad00008:0.0002739613,BPigMad00035:0.0001848231)42:0.0000028531)100:0.0031358866,(BPigUga00001:0.0015764248,(BPigUga00003:0.0008860925,(BPigUga00004:0.0000028248,BPigUga00002:0.0013725673)100:0.0010949020)98:0.0003146267)100:0.0015849803)60:0.0000976854,(((BPigTan00039:0.0022474726,BPigTan00041:0.0015932960)100:0.0009071282,BPigTan00040:0.0024324993)74:0.0009973240,(BPigTan00042:0.0021467055,BPigTan00043:0.0019032144)67:0.0001879716)100:0.0012920457)100:0.0021070867,BPigRSA49002:0.0040558356)100:0.0259925723,(Phacochoerus_africanus_NC_0088:0.0645617281,(Porcula_salvania_NC_043879:0.0653220890,((((Sus_barbatus_NC_026992:0.0018112907,Sus_verrucosus_NC_023536:0.0039845122)100:0.0089364431,Sus_celebensis_NC_024860:0.0164004322)98:0.0017242808,Sus_scrofa_NC_000845:0.0179314510)97:0.0042647771,Sus_cebifrons_NC023541:0.0195911611)100:0.0360833287)100:0.0454541085)100:0.0588852689)100:0.0139422809)100:0.0204019005);
