# Supplementary material for: African bushpigs exhibit porous species boundaries and appeared in Madagascar concurrently with human arrival
Source: Nat Commun. 2024 Jan 3;15:172. doi: 10.1038/s41467-023-44105-1 (PMC10764920; doi:10.1038/s41467-023-44105-1)
Supplement: Supplementary file 9 — Source Data [file 41467_2023_44105_MOESM9_ESM.zip › sourceData/SuppFig9.beast/Pigs_52_beast.tree]

#NEXUS
Begin taxa;
	Dimensions ntax=52;
		Taxlabels
			BPigEthMerg1
			BPigGha00038
			BPigMad00006
			BPigMad00007
			BPigMad00008
			BPigMad00009
			BPigMad00010
			BPigMad00013
			BPigMad00014
			BPigMad00020
			BPigMad00021
			BPigMad00026
			BPigMad00034
			BPigMad00035
			BPigRSA49002
			BPigTan00039
			BPigTan00040
			BPigTan00041
			BPigTan00042
			BPigTan00043
			BPigUga00001
			BPigUga00002
			BPigUga00003
			BPigUga00004
			Phacochoerus_africanus_NC_008830
			Porcula_salvania_NC_043879
			Potamochoerus_porcus_NC_020737
			RRivCam00167
			RRivCam00168
			RRivCam00180
			RRivCam00181
			RRivCam00182
			RRivDrc00183
			RRivDrc00184
			RRivEqu00169
			RRivEqu00172
			RRivEqu00173
			RRivEqu00174
			RRivEqu00175
			RRivEqu00176
			RRivEqu00177
			RRivEquMerg1
			RRivGab00178
			RRivNIG46518
			RRivNIG46529
			RRivTog00186
			Sus_barbatus_NC_026992
			Sus_cebifrons_NC023541
			Sus_celebensis_NC_024860
			Sus_scrofa_NC_000845
			Sus_verrucosus_NC_023536
			xxxxEth00164
			;
End;
Begin trees;
	Translate
		1 BPigEthMerg1,
		2 BPigGha00038,
		3 BPigMad00006,
		4 BPigMad00007,
		5 BPigMad00008,
		6 BPigMad00009,
		7 BPigMad00010,
		8 BPigMad00013,
		9 BPigMad00014,
		10 BPigMad00020,
		11 BPigMad00021,
		12 BPigMad00026,
		13 BPigMad00034,
		14 BPigMad00035,
		15 BPigRSA49002,
		16 BPigTan00039,
		17 BPigTan00040,
		18 BPigTan00041,
		19 BPigTan00042,
		20 BPigTan00043,
		21 BPigUga00001,
		22 BPigUga00002,
		23 BPigUga00003,
		24 BPigUga00004,
		25 Phacochoerus_africanus_NC_008830,
		26 Porcula_salvania_NC_043879,
		27 Potamochoerus_porcus_NC_020737,
		28 RRivCam00167,
		29 RRivCam00168,
		30 RRivCam00180,
		31 RRivCam00181,
		32 RRivCam00182,
		33 RRivDrc00183,
		34 RRivDrc00184,
		35 RRivEqu00169,
		36 RRivEqu00172,
		37 RRivEqu00173,
		38 RRivEqu00174,
		39 RRivEqu00175,
		40 RRivEqu00176,
		41 RRivEqu00177,
		42 RRivEquMerg1,
		43 RRivGab00178,
		44 RRivNIG46518,
		45 RRivNIG46529,
		46 RRivTog00186,
		47 Sus_barbatus_NC_026992,
		48 Sus_cebifrons_NC023541,
		49 Sus_celebensis_NC_024860,
		50 Sus_scrofa_NC_000845,
		51 Sus_verrucosus_NC_023536,
		52 xxxxEth00164
;
tree TREE1 = (((((1[&height=1.984413566740177E-15,height_95%_HPD={0.0,3.552713678800501E-15},height_median=1.7763568394002505E-15,height_range={0.0,7.105427357601002E-15},length=0.12688585549822246,length_95%_HPD={0.058861702673983274,0.200822841339372},length_median=0.12191745306967405,length_range={0.03190804362550281,0.5567041947211138},rate=0.00868854714092758,rate_95%_HPD={0.0040567662524543…
End;
