# Supplementary material for: African bushpigs exhibit porous species boundaries and appeared in Madagascar concurrently with human arrival
Source: Nat Commun. 2024 Jan 3;15:172. doi: 10.1038/s41467-023-44105-1 (PMC10764920; doi:10.1038/s41467-023-44105-1)
Supplement: Supplementary file 9 — Source Data [file 41467_2023_44105_MOESM9_ESM.zip › sourceData/Fig4c.popsizeABC.txt]

years	Ne
1	2349.8974787329344
56.5335785620469	2775.839052729741
145.02761217440516	2318.588464288998
283.55048980172995	1711.6024390646387
500.3853072789068	1078.130708292646
839.8046066444139	758.5318217451962
1371.1097822714694	830.8444310241982
2202.7807867658685	2374.0499028773406
3504.625171963872	7991.851795718606
5542.44877542338	20181.811349251915
8732.326986700617	30267.689040892124
13725.557502583877	33864.05526642538
21541.63991494807	32206.66548640241
33776.43341838061	23677.990400477003
52927.99351898028	15197.92916957149
82906.61589491022	8323.650023143751
129833.2263035557	13430.859794343394
203289.12887407836	14681.474966966172
