# Supplementary material for: African bushpigs exhibit porous species boundaries and appeared in Madagascar concurrently with human arrival
Source: Nat Commun. 2024 Jan 3;15:172. doi: 10.1038/s41467-023-44105-1 (PMC10764920; doi:10.1038/s41467-023-44105-1)
Supplement: Supplementary file 9 — Source Data [file 41467_2023_44105_MOESM9_ESM.zip › sourceData/Fig1b.covMatrix.txt]

1.6251897 -0.0259707 -0.1075880 -0.1110591 -0.1072402 -0.1087538 -0.1222291 -0.1286518 -0.1272871 -0.1264279 -0.1211243 -0.1214780 -0.1309880 -0.1279810 -0.1207677 -0.1188827 -0.1206089 -0.1219361 -0.1377361 -0.1309482 -0.1291802 -0.1378103 -0.1347597 -0.1267132 -0.1209210 -0.1267398 -0.1371879 -0.1236739 -0.1372577 -0.1231191 -0.1150954 -0.1213152 -0.1224882 -0.1195966 0.1242025 0.1405687 0.1591641 0.1557160 0.1430151 0.1534436 0.0867922 0.0888669 0.1026577 0.0858876 0.0886917 0.1187324 0.0841566 -0.0533373 -0.0624170 -0.0594904 -0.0595161 -0.0621187 0.0084897 0.0131136 -0.0586508 -0.0575271 -0.0581004 -0.0600201 -0.0582347 -0.0588385 -0.0584813 -0.0649673 -0.0456527 -0.0563468 -0.0679432 -0.0466886 1.2896557
-0.0259707 2.1901217 -0.4452913 -0.4479307 -0.4452273 -0.4435419 -0.4554105 -0.4596793 -0.4579392 -0.4588665 -0.4539890 -0.4550585 -0.4606582 -0.4588484 -0.4551966 -0.4531728 -0.4538380 -0.4566258 -0.4663489 -0.4611674 -0.4590352 -0.4670860 -0.4651507 -0.4576706 -0.4538260 -0.4582935 -0.4671477 -0.4566203 -0.4657017 -0.4562006 -0.4480346 -0.4545377 -0.4558880 -0.4535438 -0.2464530 -0.1840387 -0.1865471 -0.1905413 -0.2299233 -0.1900329 -0.0543112 -0.0519498 -0.0291823 -0.0515065 -0.0461361 -0.2445825 -0.0586698 0.7588122 0.8635340 0.8051749 0.7677801 0.8185212 0.5887744 0.5496704 0.7409763 0.7614413 0.7792216 0.7669383 0.7694337 0.7647603 0.7692583 0.7473894 0.7036353 0.7918681 0.8928612 1.3291295 -0.0261936
-0.1075880 -0.4452913 0.8994504 0.3162207 0.3149907 0.3123712 0.3040380 0.2916217 0.3003056 0.2988597 0.2952228 0.2992644 0.2934753 0.2991892 0.3065253 0.3081191 0.3003467 0.3039081 0.2888836 0.2931726 0.2922855 0.2850586 0.2869645 0.2936705 0.3025552 0.2940481 0.2807083 0.2854789 0.2838999 0.3036930 0.3033129 0.3116276 0.3065127 0.3070721 0.0697311 0.0131780 0.0051111 0.0124150 0.0553519 0.0113667 -0.1416087 -0.1468744 -0.1289435 -0.1551494 -0.1477913 0.0692373 -0.1488504 -0.4707411 -0.4799892 -0.4796865 -0.4789403 -0.4821777 -0.4386692 -0.4103587 -0.4802609 -0.4801636 -0.4789267 -0.4794880 -0.4784447 -0.4782710 -0.4813087 -0.4819160 -0.4704423 -0.4764305 -0.4870998 -0.4735385 -0.1057263
-0.1110591 -0.4479307 0.3162207 0.8963723 0.3257835 0.3149686 0.3034368 0.2984213 0.2959897 0.3011313 0.3154718 0.3034969 0.2937057 0.2954616 0.3094553 0.3187847 0.3152376 0.3005768 0.2869752 0.2921895 0.2973774 0.2865900 0.2858698 0.3075579 0.3030086 0.3087895 0.2832431 0.2947411 0.2908582 0.3046805 0.3112009 0.3024025 0.3107089 0.3153710 0.0641293 0.0087638 0.0017734 0.0074222 0.0514781 0.0068236 -0.1443409 -0.1519166 -0.1355540 -0.1604598 -0.1507078 0.0666425 -0.1544779 -0.4738769 -0.4843518 -0.4836766 -0.4814103 -0.4852997 -0.4420746 -0.4139949 -0.4844089 -0.4829766 -0.4815942 -0.4827779 -0.4819649 -0.4817881 -0.4842900 -0.4851116 -0.4731793 -0.4791131 -0.4897957 -0.4769652 -0.1099759
-0.1072402 -0.4452273 0.3149907 0.3257835 0.8643523 0.3088917 0.3074648 0.2943368 0.3022246 0.2992946 0.3010050 0.3035844 0.2939624 0.3009685 0.3086287 0.3012453 0.2948393 0.3038925 0.2915310 0.2877767 0.2924343 0.2935925 0.3014857 0.2914997 0.3151842 0.2974327 0.2898437 0.3041879 0.2936904 0.3069462 0.2969058 0.2914286 0.2997020 0.3061136 0.0659055 0.0118173 0.0052219 0.0125589 0.0538767 0.0101086 -0.1408372 -0.1460358 -0.1310578 -0.1559896 -0.1471101 0.0666517 -0.1498810 -0.4702942 -0.4794331 -0.4797985 -0.4781710 -0.4812945 -0.4381117 -0.4100189 -0.4812354 -0.4789428 -0.4774821 -0.4787939 -0.4775055 -0.4783278 -0.4805003 -0.4816802 -0.4702227 -0.4759082 -0.4870652 -0.4734550 -0.1053204
-0.1087538 -0.4435419 0.3123712 0.3149686 0.3088917 0.9070694 0.3038015 0.2957738 0.3003491 0.2909164 0.3039879 0.2948878 0.2904739 0.3002729 0.3059161 0.3187709 0.3089859 0.2957343 0.2798974 0.2843479 0.2886502 0.2737210 0.2823462 0.3039763 0.3061737 0.2982222 0.2765211 0.3025687 0.2828557 0.2982994 0.3093438 0.3047462 0.3118035 0.2985104 0.0680449 0.0141258 0.0042913 0.0121602 0.0547638 0.0094851 -0.1393221 -0.1480452 -0.1324831 -0.1571642 -0.1447261 0.0640512 -0.1492132 -0.4689942 -0.4787129 -0.4789876 -0.4759962 -0.4802129 -0.4371172 -0.4087246 -0.4789360 -0.4776656 -0.4765887 -0.4779284 -0.4760559 -0.4763869 -0.4791459 -0.4802161 -0.4682890 -0.4750541 -0.4855671 -0.4726350 -0.1074476
-0.1222291 -0.4554105 0.3040380 0.3034368 0.3074648 0.3038015 0.8478224 0.3282592 0.3175716 0.3326148 0.3223787 0.3210195 0.3142549 0.3200285 0.3313715 0.3165340 0.3077816 0.3123006 0.3193417 0.3211542 0.3318967 0.3225605 0.3274113 0.3216967 0.3226828 0.3226468 0.3242190 0.3311626 0.3349276 0.3180979 0.3113146 0.3057272 0.3123757 0.3174657 0.0500067 -0.0056938 -0.0117700 -0.0056659 0.0371174 -0.0074753 -0.1593719 -0.1665318 -0.1478244 -0.1750543 -0.1641147 0.0503250 -0.1684511 -0.4814162 -0.4906618 -0.4907588 -0.4895565 -0.4921857 -0.4507848 -0.4232252 -0.4924394 -0.4907013 -0.4888965 -0.4898359 -0.4892529 -0.4886956 -0.4917422 -0.4932096 -0.4818121 -0.4875106 -0.4979485 -0.4840082 -0.1213180
-0.1286518 -0.4596793 0.2916217 0.2984213 0.2943368 0.2957738 0.3282592 0.8382732 0.3482435 0.3502688 0.3238185 0.3120824 0.3593765 0.3562440 0.3193197 0.3058793 0.3177682 0.3057512 0.3491434 0.3384575 0.3205765 0.3344386 0.3522748 0.3099004 0.3064218 0.3304493 0.3431004 0.3284726 0.3632053 0.3004344 0.3097493 0.3045954 0.3078796 0.3064742 0.0471380 -0.0091691 -0.0166050 -0.0103204 0.0319358 -0.0128832 -0.1611125 -0.1690121 -0.1553220 -0.1802198 -0.1665263 0.0450439 -0.1715689 -0.4855044 -0.4945133 -0.4945250 -0.4926857 -0.4960346 -0.4551632 -0.4272088 -0.4955809 -0.4942284 -0.4924046 -0.4935613 -0.4933368 -0.4928257 -0.4951921 -0.4968599 -0.4844289 -0.4922666 -0.5025162 -0.4882324 -0.1274191
-0.1272871 -0.4579392 0.3003056 0.2959897 0.3022246 0.3003491 0.3175716 0.3482435 0.8489535 0.3190912 0.3143778 0.3169397 0.3013746 0.4801355 0.3241936 0.3079139 0.3169139 0.3068922 0.3141440 0.3124054 0.3191595 0.3219640 0.3165163 0.3239604 0.2945178 0.3153302 0.3128640 0.3123367 0.3345645 0.3024827 0.3138754 0.3102157 0.3084443 0.3362482 0.0489759 -0.0055755 -0.0130882 -0.0062480 0.0376572 -0.0087279 -0.1584353 -0.1667724 -0.1519718 -0.1776376 -0.1643687 0.0483404 -0.1680624 -0.4833454 -0.4925064 -0.4926722 -0.4910367 -0.4941057 -0.4523287 -0.4249341 -0.4936371 -0.4925348 -0.4903368 -0.4918546 -0.4911888 -0.4913509 -0.4935782 -0.4950633 -0.4830110 -0.4892155 -0.4995547 -0.4864537 -0.1259585
-0.1264279 -0.4588665 0.2988597 0.3011313 0.2992946 0.2909164 0.3326148 0.3502688 0.3190912 0.8403715 0.3224598 0.3147106 0.3323184 0.3170698 0.3161285 0.3119467 0.3061943 0.3042045 0.3438119 0.3186096 0.3184808 0.3583085 0.3516562 0.3487339 0.3116184 0.3205578 0.3601893 0.3169038 0.3864419 0.3124348 0.3019747 0.2998644 0.2997437 0.3181663 0.0465544 -0.0099064 -0.0158351 -0.0098115 0.0332552 -0.0110948 -0.1637115 -0.1698276 -0.1498961 -0.1779760 -0.1691910 0.0447140 -0.1707642 -0.4844202 -0.4936791 -0.4938354 -0.4918504 -0.4952589 -0.4540332 -0.4264567 -0.4943951 -0.4935529 -0.4917985 -0.4929243 -0.4920570 -0.4926245 -0.4948038 -0.4962623 -0.4839315 -0.4908633 -0.5007613 -0.4874284 -0.1251685
-0.1211243 -0.4539890 0.2952228 0.3154718 0.3010050 0.3039879 0.3223787 0.3238185 0.3143778 0.3224598 0.8506401 0.3196175 0.3201443 0.3164201 0.3123525 0.3206545 0.3141988 0.3205647 0.3106513 0.3160801 0.3326142 0.3175792 0.3105882 0.3139746 0.3247530 0.3098290 0.3105638 0.3120872 0.3129645 0.3204921 0.3149401 0.3083022 0.3198434 0.3171355 0.0503847 -0.0014642 -0.0092149 -0.0018730 0.0405076 -0.0037782 -0.1570183 -0.1634131 -0.1455108 -0.1717375 -0.1634336 0.0530523 -0.1643148 -0.4804273 -0.4889306 -0.4889686 -0.4874704 -0.4909138 -0.4488133 -0.4213432 -0.4900649 -0.4888353 -0.4869120 -0.4883896 -0.4876667 -0.4874130 -0.4901471 -0.4917048 -0.4800171 -0.4862041 -0.4964503 -0.4833956 -0.1193138
-0.1214780 -0.4550585 0.2992644 0.3034969 0.3035844 0.2948878 0.3210195 0.3120824 0.3169397 0.3147106 0.3196175 0.8470404 0.3104000 0.3179023 0.3278894 0.3884073 0.3261423 0.3242875 0.3003641 0.3098339 0.3080314 0.3077955 0.2948448 0.3182539 0.3245423 0.3096352 0.3017481 0.3133528 0.3007961 0.3221356 0.3197556 0.3139653 0.3232011 0.3360247 0.0538731 -0.0021842 -0.0097579 -0.0035511 0.0418646 -0.0048938 -0.1570401 -0.1631786 -0.1458196 -0.1726179 -0.1627382 0.0526798 -0.1638435 -0.4800785 -0.4893115 -0.4893251 -0.4884220 -0.4918799 -0.4497930 -0.4220579 -0.4906509 -0.4887488 -0.4874793 -0.4889687 -0.4879587 -0.4882114 -0.4908476 -0.4919288 -0.4795389 -0.4865316 -0.4970542 -0.4835163 -0.1199041
-0.1309880 -0.4606582 0.2934753 0.2937057 0.2939624 0.2904739 0.3142549 0.3593765 0.3013746 0.3323184 0.3201443 0.3104000 0.8492956 0.3164020 0.3142864 0.3044526 0.3098500 0.3038359 0.3597962 0.4762155 0.3312916 0.3677861 0.3466728 0.3274432 0.3060790 0.3457939 0.3685591 0.3142368 0.3086318 0.3098590 0.3087907 0.3053513 0.3035825 0.3059440 0.0433277 -0.0108692 -0.0180467 -0.0113005 0.0321281 -0.0129914 -0.1618462 -0.1710644 -0.1561175 -0.1813620 -0.1676020 0.0447282 -0.1731192 -0.4859850 -0.4949890 -0.4951749 -0.4940028 -0.4968791 -0.4563251 -0.4281785 -0.4962391 -0.4948061 -0.4932874 -0.4944294 -0.4941300 -0.4938264 -0.4967241 -0.4975815 -0.4859473 -0.4920793 -0.5025417 -0.4886335 -0.1298100
-0.1279810 -0.4588484 0.2991892 0.2954616 0.3009685 0.3002729 0.3200285 0.3562440 0.4801355 0.3170698 0.3164201 0.3179023 0.3164020 0.8544349 0.3215519 0.3011577 0.3233696 0.2980698 0.3263908 0.3127219 0.3214077 0.3242509 0.3232671 0.3204322 0.2987916 0.3172643 0.3264106 0.3169712 0.3441881 0.3011937 0.3113410 0.3080178 0.3102161 0.3162047 0.0486043 -0.0063231 -0.0139303 -0.0073448 0.0366057 -0.0084693 -0.1592822 -0.1680020 -0.1526990 -0.1789903 -0.1649516 0.0498079 -0.1700289 -0.4847672 -0.4937426 -0.4938231 -0.4927715 -0.4950063 -0.4541999 -0.4263096 -0.4949483 -0.4940466 -0.4917537 -0.4932104 -0.4922310 -0.4924076 -0.4949023 -0.4961795 -0.4845823 -0.4904267 -0.5009786 -0.4870457 -0.1264292
-0.1207677 -0.4551966 0.3065253 0.3094553 0.3086287 0.3059161 0.3313715 0.3193197 0.3241936 0.3161285 0.3123525 0.3278894 0.3142864 0.3215519 0.8455827 0.3175464 0.3236862 0.3205897 0.3022083 0.3114675 0.3172063 0.3036063 0.3043166 0.3199046 0.3194942 0.3188947 0.3065158 0.3175462 0.3050110 0.3210000 0.3045502 0.3097072 0.3147781 0.3575799 0.0531310 -0.0011191 -0.0083686 -0.0012091 0.0419437 -0.0031631 -0.1543004 -0.1599685 -0.1448352 -0.1696029 -0.1607759 0.0531635 -0.1618893 -0.4812546 -0.4895619 -0.4901266 -0.4889907 -0.4921185 -0.4496112 -0.4226119 -0.4913810 -0.4897904 -0.4881099 -0.4891625 -0.4887756 -0.4881938 -0.4911045 -0.4929314 -0.4804327 -0.4869161 -0.4976384 -0.4841508 -0.1198133
-0.1188827 -0.4531728 0.3081191 0.3187847 0.3012453 0.3187709 0.3165340 0.3058793 0.3079139 0.3119467 0.3206545 0.3884073 0.3044526 0.3011577 0.3175464 0.8522053 0.3253742 0.3197446 0.2916201 0.3061857 0.3066063 0.3009951 0.2990131 0.3126439 0.3153403 0.3053682 0.2905953 0.3049423 0.2987519 0.3225286 0.3041550 0.3209602 0.3228963 0.3184122 0.0554742 -0.0002508 -0.0057357 0.0005438 0.0426575 -0.0013514 -0.1550948 -0.1602492 -0.1435309 -0.1686018 -0.1603748 0.0546390 -0.1609809 -0.4781434 -0.4876156 -0.4879026 -0.4860688 -0.4894598 -0.4468386 -0.4191474 -0.4882844 -0.4869526 -0.4854928 -0.4866981 -0.4853018 -0.4861884 -0.4883073 -0.4899901 -0.4776042 -0.4844623 -0.4947579 -0.4810015 -0.1174312
-0.1206089 -0.4538380 0.3003467 0.3152376 0.2948393 0.3089859 0.3077816 0.3177682 0.3169139 0.3061943 0.3141988 0.3261423 0.3098500 0.3233696 0.3236862 0.3253742 0.8643197 0.3162932 0.3061252 0.3034008 0.3073234 0.2955684 0.2979667 0.3095856 0.3212697 0.3092442 0.3024813 0.3261289 0.2961065 0.3162830 0.3131981 0.3130272 0.3285891 0.3208767 0.0550365 0.0005652 -0.0077354 -0.0008522 0.0428790 -0.0039913 -0.1518889 -0.1605718 -0.1465916 -0.1722702 -0.1573566 0.0560530 -0.1641470 -0.4799257 -0.4890671 -0.4894508 -0.4866607 -0.4908831 -0.4483330 -0.4206074 -0.4894541 -0.4891063 -0.4873124 -0.4883175 -0.4880276 -0.4873372 -0.4902284 -0.4908806 -0.4784612 -0.4848448 -0.4955316 -0.4817114 -0.1200229
-0.1219361 -0.4566258 0.3039081 0.3005768 0.3038925 0.2957343 0.3123006 0.3057512 0.3068922 0.3042045 0.3205647 0.3242875 0.3038359 0.2980698 0.3205897 0.3197446 0.3162932 0.8814449 0.2900861 0.3029579 0.3100623 0.2919234 0.2886805 0.3084461 0.3725633 0.3058245 0.2934228 0.3132170 0.2845831 0.5131944 0.3089084 0.3321512 0.3140191 0.3174381 0.0518032 -0.0035344 -0.0103592 -0.0033709 0.0391956 -0.0058929 -0.1581135 -0.1626298 -0.1461708 -0.1721130 -0.1636082 0.0503811 -0.1637747 -0.4830962 -0.4917043 -0.4919062 -0.4904577 -0.4938043 -0.4517837 -0.4242267 -0.4930138 -0.4916151 -0.4903779 -0.4911578 -0.4905654 -0.4903268 -0.4931999 -0.4935648 -0.4816830 -0.4881448 -0.4985102 -0.4853332 -0.1211557
-0.1377361 -0.4663489 0.2888836 0.2869752 0.2915310 0.2798974 0.3193417 0.3491434 0.3141440 0.3438119 0.3106513 0.3003641 0.3597962 0.3263908 0.3022083 0.2916201 0.3061252 0.2900861 0.8163573 0.3378782 0.3167260 0.4825613 0.4806315 0.3195008 0.2921315 0.3169564 0.4804004 0.3218133 0.4804440 0.2935423 0.3021648 0.3038300 0.3064653 0.2965895 0.0349098 -0.0180892 -0.0258578 -0.0189138 0.0234546 -0.0195113 -0.1694635 -0.1780222 -0.1638700 -0.1891000 -0.1751477 0.0354863 -0.1798214 -0.4925167 -0.5013170 -0.5017620 -0.5001986 -0.5030455 -0.4628657 -0.4348174 -0.5023642 -0.5014902 -0.4997827 -0.5008482 -0.5000086 -0.4999484 -0.5024636 -0.5036931 -0.4922373 -0.4979531 -0.5088212 -0.4945434 -0.1368535
-0.1309482 -0.4611674 0.2931726 0.2921895 0.2877767 0.2843479 0.3211542 0.3384575 0.3124054 0.3186096 0.3160801 0.3098339 0.4762155 0.3127219 0.3114675 0.3061857 0.3034008 0.3029579 0.3378782 0.8459798 0.4873163 0.3325148 0.3211775 0.3632645 0.3032520 0.3327284 0.3328899 0.3225879 0.3111247 0.3027607 0.3078689 0.3052495 0.3010926 0.3048269 0.0437717 -0.0102802 -0.0175632 -0.0114175 0.0317575 -0.0134803 -0.1629354 -0.1719861 -0.1570231 -0.1817314 -0.1682415 0.0452085 -0.1740989 -0.4864021 -0.4958618 -0.4954563 -0.4943084 -0.4974915 -0.4563714 -0.4286356 -0.4970432 -0.4951986 -0.4933171 -0.4947705 -0.4942368 -0.4940864 -0.4972310 -0.4982087 -0.4863296 -0.4923369 -0.5030680 -0.4897416 -0.1306308
-0.1291802 -0.4590352 0.2922855 0.2973774 0.2924343 0.2886502 0.3318967 0.3205765 0.3191595 0.3184808 0.3326142 0.3080314 0.3312916 0.3214077 0.3172063 0.3066063 0.3073234 0.3100623 0.3167260 0.4873163 0.8425866 0.3172752 0.3099959 0.3990619 0.3090593 0.3396677 0.3104413 0.3257702 0.3191258 0.3044980 0.3087375 0.3088503 0.3103593 0.3160489 0.0445734 -0.0084324 -0.0156564 -0.0087182 0.0337188 -0.0100657 -0.1604828 -0.1684819 -0.1539087 -0.1785693 -0.1656239 0.0450266 -0.1698851 -0.4846405 -0.4939223 -0.4937123 -0.4925878 -0.4956506 -0.4538587 -0.4268779 -0.4952167 -0.4935892 -0.4917007 -0.4931250 -0.4925471 -0.4920625 -0.4953437 -0.4969981 -0.4846027 -0.4902790 -0.5016173 -0.4874837 -0.1282543
-0.1378103 -0.4670860 0.2850586 0.2865900 0.2935925 0.2737210 0.3225605 0.3344386 0.3219640 0.3583085 0.3175792 0.3077955 0.3677861 0.3242509 0.3036063 0.3009951 0.2955684 0.2919234 0.4825613 0.3325148 0.3172752 0.8279086 0.4825466 0.3082109 0.2943269 0.3234730 0.5087393 0.3175518 0.4870589 0.2940891 0.2904420 0.2978180 0.3039584 0.3084835 0.0324618 -0.0193415 -0.0274547 -0.0210307 0.0219748 -0.0215178 -0.1725854 -0.1790008 -0.1631002 -0.1883700 -0.1785452 0.0346044 -0.1794090 -0.4931286 -0.5018938 -0.5024934 -0.5006903 -0.5038363 -0.4630801 -0.4360606 -0.5037327 -0.5024733 -0.5006974 -0.5016200 -0.5004422 -0.5008391 -0.5034771 -0.5048967 -0.4928318 -0.4993747 -0.5098680 -0.4958524 -0.1369272
-0.1347597 -0.4651507 0.2869645 0.2858698 0.3014857 0.2823462 0.3274113 0.3522748 0.3165163 0.3516562 0.3105882 0.2948448 0.3466728 0.3232671 0.3043166 0.2990131 0.2979667 0.2886805 0.4806315 0.3211775 0.3099959 0.4825466 0.8246700 0.3130839 0.2966619 0.3250743 0.4624651 0.3190574 0.4832449 0.2908189 0.3012002 0.2969309 0.3068743 0.2893605 0.0364292 -0.0159507 -0.0241605 -0.0170352 0.0249441 -0.0182070 -0.1675383 -0.1768670 -0.1619681 -0.1871379 -0.1740939 0.0348259 -0.1782665 -0.4907116 -0.4994374 -0.5003929 -0.4982938 -0.5015898 -0.4611052 -0.4333527 -0.5012977 -0.5000957 -0.4983609 -0.4993064 -0.4985392 -0.4985883 -0.5010652 -0.5027377 -0.4909953 -0.4969735 -0.5073325 -0.4939068 -0.1341271
-0.1267132 -0.4576706 0.2936705 0.3075579 0.2914997 0.3039763 0.3216967 0.3099004 0.3239604 0.3487339 0.3139746 0.3182539 0.3274432 0.3204322 0.3199046 0.3126439 0.3095856 0.3084461 0.3195008 0.3632645 0.3990619 0.3082109 0.3130839 0.8514940 0.3048549 0.3357618 0.3122430 0.3118845 0.3087889 0.3081174 0.3151188 0.3159501 0.3091366 0.3160693 0.0504728 -0.0049693 -0.0134603 -0.0074878 0.0378943 -0.0080036 -0.1573802 -0.1666235 -0.1509638 -0.1767280 -0.1634792 0.0502484 -0.1671013 -0.4826224 -0.4921087 -0.4920507 -0.4907834 -0.4938946 -0.4528877 -0.4241773 -0.4936083 -0.4918783 -0.4909176 -0.4917900 -0.4913741 -0.4904449 -0.4935769 -0.4942926 -0.4823762 -0.4881921 -0.5000520 -0.4860089 -0.1256259
-0.1209210 -0.4538260 0.3025552 0.3030086 0.3151842 0.3061737 0.3226828 0.3064218 0.2945178 0.3116184 0.3247530 0.3245423 0.3060790 0.2987916 0.3194942 0.3153403 0.3212697 0.3725633 0.2921315 0.3032520 0.3090593 0.2943269 0.2966619 0.3048549 0.8579733 0.3090593 0.2953083 0.3169605 0.2915558 0.3732368 0.3149532 0.3326135 0.3307664 0.3162080 0.0532518 -0.0004742 -0.0082266 -0.0017271 0.0422034 -0.0031619 -0.1545582 -0.1606054 -0.1442634 -0.1702574 -0.1598125 0.0558100 -0.1639751 -0.4799577 -0.4888089 -0.4894622 -0.4876066 -0.4911149 -0.4492249 -0.4211003 -0.4896175 -0.4887463 -0.4877070 -0.4883262 -0.4872205 -0.4873136 -0.4905759 -0.4908622 -0.4796880 -0.4857250 -0.4962179 -0.4824077 -0.1191098
-0.1267398 -0.4582935 0.2940481 0.3087895 0.2974327 0.2982222 0.3226468 0.3304493 0.3153302 0.3205578 0.3098290 0.3096352 0.3457939 0.3172643 0.3188947 0.3053682 0.3092442 0.3058245 0.3169564 0.3327284 0.3396677 0.3234730 0.3250743 0.3357618 0.3090593 0.8388830 0.3258441 0.4879352 0.3030926 0.3088915 0.2971756 0.2988435 0.3088694 0.3090321 0.0458151 -0.0065632 -0.0150072 -0.0085030 0.0343438 -0.0091202 -0.1593304 -0.1674951 -0.1538076 -0.1784339 -0.1645113 0.0463577 -0.1688502 -0.4841088 -0.4931973 -0.4932805 -0.4913054 -0.4950280 -0.4527440 -0.4256703 -0.4944604 -0.4932080 -0.4916176 -0.4923453 -0.4921288 -0.4918837 -0.4942960 -0.4950986 -0.4836932 -0.4900622 -0.5004956 -0.4861745 -0.1259035
-0.1371879 -0.4671477 0.2807083 0.2832431 0.2898437 0.2765211 0.3242190 0.3431004 0.3128640 0.3601893 0.3105638 0.3017481 0.3685591 0.3264106 0.3065158 0.2905953 0.3024813 0.2934228 0.4804004 0.3328899 0.3104413 0.5087393 0.4624651 0.3122430 0.2953083 0.3258441 0.8358989 0.3215453 0.4968701 0.2946468 0.2950608 0.2936020 0.3011289 0.2971964 0.0325546 -0.0189426 -0.0270635 -0.0213600 0.0223097 -0.0219796 -0.1691616 -0.1787769 -0.1658066 -0.1899274 -0.1749993 0.0348629 -0.1802386 -0.4933265 -0.5026951 -0.5028841 -0.5001003 -0.5039174 -0.4636486 -0.4356679 -0.5033427 -0.5026088 -0.5008336 -0.5018995 -0.5012689 -0.5013203 -0.5040388 -0.5042660 -0.4930205 -0.4988473 -0.5094097 -0.4957477 -0.1361050
-0.1236739 -0.4566203 0.2854789 0.2947411 0.3041879 0.3025687 0.3311626 0.3284726 0.3123367 0.3169038 0.3120872 0.3133528 0.3142368 0.3169712 0.3175462 0.3049423 0.3261289 0.3132170 0.3218133 0.3225879 0.3257702 0.3175518 0.3190574 0.3118845 0.3169605 0.4879352 0.3215453 0.8636320 0.3099349 0.3183172 0.2970199 0.3048095 0.3057218 0.3041652 0.0459398 -0.0064706 -0.0138993 -0.0071368 0.0365141 -0.0086988 -0.1607352 -0.1666827 -0.1496581 -0.1762827 -0.1657022 0.0479738 -0.1681240 -0.4828104 -0.4920623 -0.4919883 -0.4906075 -0.4936843 -0.4516839 -0.4244446 -0.4939010 -0.4917613 -0.4901005 -0.4913703 -0.4909325 -0.4905053 -0.4930153 -0.4945922 -0.4825420 -0.4888104 -0.4997053 -0.4858094 -0.1229425
-0.1372577 -0.4657017 0.2838999 0.2908582 0.2936904 0.2828557 0.3349276 0.3632053 0.3345645 0.3864419 0.3129645 0.3007961 0.3086318 0.3441881 0.3050110 0.2987519 0.2961065 0.2845831 0.4804440 0.3111247 0.3191258 0.4870589 0.4832449 0.3087889 0.2915558 0.3030926 0.4968701 0.3099349 0.8428339 0.2845640 0.2967249 0.2933866 0.3031076 0.3002493 0.0360135 -0.0178416 -0.0255888 -0.0196439 0.0231276 -0.0201337 -0.1698755 -0.1793683 -0.1649930 -0.1899181 -0.1759902 0.0328709 -0.1800433 -0.4922254 -0.5013340 -0.5017823 -0.4995341 -0.5026491 -0.4629695 -0.4349764 -0.5025303 -0.5014414 -0.4996023 -0.5006410 -0.4999282 -0.4999850 -0.5024670 -0.5038388 -0.4918092 -0.4985273 -0.5086226 -0.4944382 -0.1361839
-0.1231191 -0.4562006 0.3036930 0.3046805 0.3069462 0.2982994 0.3180979 0.3004344 0.3024827 0.3124348 0.3204921 0.3221356 0.3098590 0.3011937 0.3210000 0.3225286 0.3162830 0.5131944 0.2935423 0.3027607 0.3044980 0.2940891 0.2908189 0.3081174 0.3732368 0.3088915 0.2946468 0.3183172 0.2845640 0.8692738 0.3062177 0.3296691 0.3262019 0.3237480 0.0507432 -0.0050095 -0.0118018 -0.0044498 0.0375618 -0.0075655 -0.1606874 -0.1635700 -0.1462945 -0.1716863 -0.1660709 0.0492310 -0.1652201 -0.4823807 -0.4916259 -0.4914742 -0.4909295 -0.4933230 -0.4513882 -0.4243340 -0.4927704 -0.4910958 -0.4898810 -0.4910216 -0.4897922 -0.4899803 -0.4921395 -0.4941222 -0.4818797 -0.4885220 -0.4983474 -0.4856276 -0.1230670
-0.1150954 -0.4480346 0.3033129 0.3112009 0.2969058 0.3093438 0.3113146 0.3097493 0.3138754 0.3019747 0.3149401 0.3197556 0.3087907 0.3113410 0.3045502 0.3041550 0.3131981 0.3089084 0.3021648 0.3078689 0.3087375 0.2904420 0.3012002 0.3151188 0.3149532 0.2971756 0.2950608 0.2970199 0.2967249 0.3062177 0.8626927 0.3108839 0.3142059 0.3078757 0.0604894 0.0064513 -0.0011714 0.0046431 0.0470363 0.0029991 -0.1463422 -0.1547383 -0.1399573 -0.1657888 -0.1515857 0.0578019 -0.1584420 -0.4742529 -0.4836197 -0.4834094 -0.4822241 -0.4851286 -0.4430278 -0.4145340 -0.4845395 -0.4833316 -0.4809026 -0.4829811 -0.4820127 -0.4822633 -0.4850134 -0.4856455 -0.4743399 -0.4800708 -0.4905528 -0.4770271 -0.1134613
-0.1213152 -0.4545377 0.3116276 0.3024025 0.2914286 0.3047462 0.3057272 0.3045954 0.3102157 0.2998644 0.3083022 0.3139653 0.3053513 0.3080178 0.3097072 0.3209602 0.3130272 0.3321512 0.3038300 0.3052495 0.3088503 0.2978180 0.2969309 0.3159501 0.3326135 0.2988435 0.2936020 0.3048095 0.2933866 0.3296691 0.3108839 0.8474021 0.4863684 0.3221925 0.0570093 0.0012179 -0.0076983 0.0005959 0.0437843 -0.0019098 -0.1527720 -0.1610701 -0.1460490 -0.1721685 -0.1594797 0.0532747 -0.1631632 -0.4803750 -0.4897889 -0.4896733 -0.4887148 -0.4913909 -0.4496843 -0.4213390 -0.4906635 -0.4896269 -0.4882244 -0.4889258 -0.4880196 -0.4880726 -0.4913866 -0.4923860 -0.4810969 -0.4865458 -0.4969493 -0.4833759 -0.1201848
-0.1224882 -0.4558880 0.3065127 0.3107089 0.2997020 0.3118035 0.3123757 0.3078796 0.3084443 0.2997437 0.3198434 0.3232011 0.3035825 0.3102161 0.3147781 0.3228963 0.3285891 0.3140191 0.3064653 0.3010926 0.3103593 0.3039584 0.3068743 0.3091366 0.3307664 0.3088694 0.3011289 0.3057218 0.3031076 0.3262019 0.3142059 0.4863684 0.8502523 0.3135541 0.0540477 -0.0012287 -0.0100161 -0.0015751 0.0401735 -0.0048598 -0.1552094 -0.1641859 -0.1478195 -0.1746721 -0.1602764 0.0504664 -0.1660521 -0.4814212 -0.4909512 -0.4907838 -0.4896455 -0.4922313 -0.4504996 -0.4226325 -0.4916844 -0.4902979 -0.4886229 -0.4893389 -0.4889773 -0.4890007 -0.4919616 -0.4932246 -0.4820171 -0.4877420 -0.4981879 -0.4837363 -0.1218158
-0.1195966 -0.4535438 0.3070721 0.3153710 0.3061136 0.2985104 0.3174657 0.3064742 0.3362482 0.3181663 0.3171355 0.3360247 0.3059440 0.3162047 0.3575799 0.3184122 0.3208767 0.3174381 0.2965895 0.3048269 0.3160489 0.3084835 0.2893605 0.3160693 0.3162080 0.3090321 0.2971964 0.3041652 0.3002493 0.3237480 0.3078757 0.3221925 0.3135541 0.8702201 0.0524238 0.0027444 -0.0102929 -0.0021015 0.0394733 -0.0055596 -0.1584423 -0.1620526 -0.1435317 -0.1685638 -0.1637427 0.0532354 -0.1644072 -0.4836178 -0.4932325 -0.4935516 -0.4894040 -0.4948790 -0.4525911 -0.4244053 -0.4917500 -0.4934907 -0.4915305 -0.4924094 -0.4919277 -0.4917437 -0.4939874 -0.4935958 -0.4812234 -0.4864222 -0.4971045 -0.4845052 -0.1191070
0.1242025 -0.2464530 0.0697311 0.0641293 0.0659055 0.0680449 0.0500067 0.0471380 0.0489759 0.0465544 0.0503847 0.0538731 0.0433277 0.0486043 0.0531310 0.0554742 0.0550365 0.0518032 0.0349098 0.0437717 0.0445734 0.0324618 0.0364292 0.0504728 0.0532518 0.0458151 0.0325546 0.0459398 0.0360135 0.0507432 0.0604894 0.0570093 0.0540477 0.0524238 1.0777969 0.2405827 0.2235459 0.2268578 0.2528940 0.2246092 0.0918337 0.0835726 0.0970892 0.0793896 0.0849052 0.3279112 0.0829828 -0.2727175 -0.2839236 -0.2826835 -0.2774464 -0.2845985 -0.2275798 -0.1967891 -0.2793224 -0.2815282 -0.2817997 -0.2824329 -0.2803749 -0.2795221 -0.2822519 -0.2821512 -0.2697962 -0.2749766 -0.2880828 -0.2748111 0.1270895
0.1405687 -0.1840387 0.0131780 0.0087638 0.0118173 0.0141258 -0.0056938 -0.0091691 -0.0055755 -0.0099064 -0.0014642 -0.0021842 -0.0108692 -0.0063231 -0.0011191 -0.0002508 0.0005652 -0.0035344 -0.0180892 -0.0102802 -0.0084324 -0.0193415 -0.0159507 -0.0049693 -0.0004742 -0.0065632 -0.0189426 -0.0064706 -0.0178416 -0.0050095 0.0064513 0.0012179 -0.0012287 0.0027444 0.2405827 1.0554247 0.2915526 0.3047837 0.2550711 0.2975034 0.1581906 0.1508646 0.1607319 0.1500922 0.1511222 0.2418814 0.1532425 -0.2154620 -0.2278336 -0.2259674 -0.2204982 -0.2286404 -0.1634245 -0.1362885 -0.2224907 -0.2238997 -0.2241714 -0.2244158 -0.2229839 -0.2218453 -0.2248524 -0.2234438 -0.2076201 -0.2176743 -0.2321024 -0.2192380 0.1413267
0.1591641 -0.1865471 0.0051111 0.0017734 0.0052219 0.0042913 -0.0117700 -0.0166050 -0.0130882 -0.0158351 -0.0092149 -0.0097579 -0.0180467 -0.0139303 -0.0083686 -0.0057357 -0.0077354 -0.0103592 -0.0258578 -0.0175632 -0.0156564 -0.0274547 -0.0241605 -0.0134603 -0.0082266 -0.0150072 -0.0270635 -0.0138993 -0.0255888 -0.0118018 -0.0011714 -0.0076983 -0.0100161 -0.0102929 0.2235459 0.2915526 1.0455571 0.2778026 0.2453591 0.2842664 0.1872537 0.1856251 0.1826127 0.1894060 0.1836163 0.2254487 0.1914327 -0.2009683 -0.2147803 -0.2126997 -0.2093450 -0.2144340 -0.1405814 -0.1163577 -0.2089207 -0.2090269 -0.2088486 -0.2101338 -0.2073224 -0.2070211 -0.2092531 -0.2119007 -0.1956013 -0.2080470 -0.2241748 -0.2148452 0.1588620
0.1557160 -0.1905413 0.0124150 0.0074222 0.0125589 0.0121602 -0.0056659 -0.0103204 -0.0062480 -0.0098115 -0.0018730 -0.0035511 -0.0113005 -0.0073448 -0.0012091 0.0005438 -0.0008522 -0.0033709 -0.0189138 -0.0114175 -0.0087182 -0.0210307 -0.0170352 -0.0074878 -0.0017271 -0.0085030 -0.0213600 -0.0071368 -0.0196439 -0.0044498 0.0046431 0.0005959 -0.0015751 -0.0021015 0.2268578 0.3047837 0.2778026 1.0296586 0.2453289 0.2799966 0.1702290 0.1677190 0.1685272 0.1692406 0.1657350 0.2297884 0.1715026 -0.2066577 -0.2195869 -0.2176219 -0.2133568 -0.2204999 -0.1469019 -0.1234836 -0.2151871 -0.2144004 -0.2134248 -0.2158893 -0.2133847 -0.2140974 -0.2153785 -0.2169626 -0.2017781 -0.2136145 -0.2274995 -0.2207344 0.1549705
0.1430151 -0.2299233 0.0553519 0.0514781 0.0538767 0.0547638 0.0371174 0.0319358 0.0376572 0.0332552 0.0405076 0.0418646 0.0321281 0.0366057 0.0419437 0.0426575 0.0428790 0.0391956 0.0234546 0.0317575 0.0337188 0.0219748 0.0249441 0.0378943 0.0422034 0.0343438 0.0223097 0.0365141 0.0231276 0.0375618 0.0470363 0.0437843 0.0401735 0.0394733 0.2528940 0.2550711 0.2453591 0.2453289 0.9897792 0.2448466 0.1229238 0.1211217 0.1259782 0.1199644 0.1182209 0.2509777 0.1222871 -0.2557869 -0.2682634 -0.2655647 -0.2636624 -0.2683352 -0.2067450 -0.1785762 -0.2650657 -0.2644766 -0.2643344 -0.2648000 -0.2638845 -0.2634981 -0.2650712 -0.2671326 -0.2528131 -0.2611012 -0.2730000 -0.2605232 0.1443183
0.1534436 -0.1900329 0.0113667 0.0068236 0.0101086 0.0094851 -0.0074753 -0.0128832 -0.0087279 -0.0110948 -0.0037782 -0.0048938 -0.0129914 -0.0084693 -0.0031631 -0.0013514 -0.0039913 -0.0058929 -0.0195113 -0.0134803 -0.0100657 -0.0215178 -0.0182070 -0.0080036 -0.0031619 -0.0091202 -0.0219796 -0.0086988 -0.0201337 -0.0075655 0.0029991 -0.0019098 -0.0048598 -0.0055596 0.2246092 0.2975034 0.2842664 0.2799966 0.2448466 1.0332726 0.1760220 0.1750783 0.1702476 0.1764543 0.1673461 0.2276984 0.1768295 -0.2053143 -0.2190417 -0.2165025 -0.2153005 -0.2196049 -0.1473657 -0.1226572 -0.2143806 -0.2134208 -0.2137112 -0.2149032 -0.2125315 -0.2118876 -0.2150359 -0.2148035 -0.2000343 -0.2116749 -0.2275545 -0.2178583 0.1531971
0.0867922 -0.0543112 -0.1416087 -0.1443409 -0.1408372 -0.1393221 -0.1593719 -0.1611125 -0.1584353 -0.1637115 -0.1570183 -0.1570401 -0.1618462 -0.1592822 -0.1543004 -0.1550948 -0.1518889 -0.1581135 -0.1694635 -0.1629354 -0.1604828 -0.1725854 -0.1675383 -0.1573802 -0.1545582 -0.1593304 -0.1691616 -0.1607352 -0.1698755 -0.1606874 -0.1463422 -0.1527720 -0.1552094 -0.1584423 0.0918337 0.1581906 0.1872537 0.1702290 0.1229238 0.1760220 1.2415404 0.4162313 0.3419815 0.4925216 0.7628684 0.0929596 0.4346948 -0.0150220 -0.0386753 -0.0281650 -0.0266584 -0.0343131 0.1068411 0.0997435 -0.0186917 -0.0192241 -0.0212827 -0.0225787 -0.0188383 -0.0174922 -0.0193173 -0.0208569 0.0061667 -0.0303166 -0.0542747 -0.0696213 0.0871161
0.0888669 -0.0519498 -0.1468744 -0.1519166 -0.1460358 -0.1480452 -0.1665318 -0.1690121 -0.1667724 -0.1698276 -0.1634131 -0.1631786 -0.1710644 -0.1680020 -0.1599685 -0.1602492 -0.1605718 -0.1626298 -0.1780222 -0.1719861 -0.1684819 -0.1790008 -0.1768670 -0.1666235 -0.1606054 -0.1674951 -0.1787769 -0.1666827 -0.1793683 -0.1635700 -0.1547383 -0.1610701 -0.1641859 -0.1620526 0.0835726 0.1508646 0.1856251 0.1677190 0.1211217 0.1750783 0.4162313 1.2594233 0.3347292 0.7708372 0.3934703 0.0846234 0.6804525 -0.0129294 -0.0364418 -0.0257014 -0.0243922 -0.0308346 0.1135482 0.1048262 -0.0141478 -0.0121583 -0.0158633 -0.0184323 -0.0127757 -0.0131970 -0.0155571 -0.0172664 0.0050153 -0.0240158 -0.0509650 -0.0681406 0.0889088
0.1026577 -0.0291823 -0.1289435 -0.1355540 -0.1310578 -0.1324831 -0.1478244 -0.1553220 -0.1519718 -0.1498961 -0.1455108 -0.1458196 -0.1561175 -0.1526990 -0.1448352 -0.1435309 -0.1465916 -0.1461708 -0.1638700 -0.1570231 -0.1539087 -0.1631002 -0.1619681 -0.1509638 -0.1442634 -0.1538076 -0.1658066 -0.1496581 -0.1649930 -0.1462945 -0.1399573 -0.1460490 -0.1478195 -0.1435317 0.0970892 0.1607319 0.1826127 0.1685272 0.1259782 0.1702476 0.3419815 0.3347292 1.2330524 0.3302107 0.3883141 0.0991167 0.3288521 0.0131503 -0.0163734 -0.0041670 -0.0003898 -0.0055772 0.1280446 0.1158395 0.0078864 0.0096551 0.0091745 0.0037905 0.0078363 0.0106026 0.0072440 0.0052321 0.0305733 -0.0019424 -0.0305310 -0.0438603 0.1027212
0.0858876 -0.0515065 -0.1551494 -0.1604598 -0.1559896 -0.1571642 -0.1750543 -0.1802198 -0.1776376 -0.1779760 -0.1717375 -0.1726179 -0.1813620 -0.1789903 -0.1696029 -0.1686018 -0.1722702 -0.1721130 -0.1891000 -0.1817314 -0.1785693 -0.1883700 -0.1871379 -0.1767280 -0.1702574 -0.1784339 -0.1899274 -0.1762827 -0.1899181 -0.1716863 -0.1657888 -0.1721685 -0.1746721 -0.1685638 0.0793896 0.1500922 0.1894060 0.1692406 0.1199644 0.1764543 0.4925216 0.7708372 0.3302107 1.2629633 0.4279413 0.0803208 0.8092763 -0.0076067 -0.0324139 -0.0220919 -0.0209706 -0.0254456 0.1235588 0.1123049 -0.0100239 -0.0072595 -0.0111636 -0.0120149 -0.0082061 -0.0075184 -0.0102963 -0.0125853 0.0136403 -0.0201299 -0.0450090 -0.0661572 0.0850548
0.0886917 -0.0461361 -0.1477913 -0.1507078 -0.1471101 -0.1447261 -0.1641147 -0.1665263 -0.1643687 -0.1691910 -0.1634336 -0.1627382 -0.1676020 -0.1649516 -0.1607759 -0.1603748 -0.1573566 -0.1636082 -0.1751477 -0.1682415 -0.1656239 -0.1785452 -0.1740939 -0.1634792 -0.1598125 -0.1645113 -0.1749993 -0.1657022 -0.1759902 -0.1660709 -0.1515857 -0.1594797 -0.1602764 -0.1637427 0.0849052 0.1511222 0.1836163 0.1657350 0.1182209 0.1673461 0.7628684 0.3934703 0.3883141 0.4279413 1.2831397 0.0859552 0.4008943 -0.0032523 -0.0278208 -0.0158186 -0.0123234 -0.0205038 0.1229072 0.1124785 -0.0052193 -0.0057577 -0.0080679 -0.0068451 -0.0044923 -0.0045067 -0.0060712 -0.0075980 0.0176739 -0.0136687 -0.0403847 -0.0608971 0.0879437
0.1187324 -0.2445825 0.0692373 0.0666425 0.0666517 0.0640512 0.0503250 0.0450439 0.0483404 0.0447140 0.0530523 0.0526798 0.0447282 0.0498079 0.0531635 0.0546390 0.0560530 0.0503811 0.0354863 0.0452085 0.0450266 0.0346044 0.0348259 0.0502484 0.0558100 0.0463577 0.0348629 0.0479738 0.0328709 0.0492310 0.0578019 0.0532747 0.0504664 0.0532354 0.3279112 0.2418814 0.2254487 0.2297884 0.2509777 0.2276984 0.0929596 0.0846234 0.0991167 0.0803208 0.0859552 1.0315216 0.0839593 -0.2704912 -0.2814216 -0.2799241 -0.2756409 -0.2819500 -0.2254675 -0.1945251 -0.2768928 -0.2789408 -0.2793152 -0.2788032 -0.2780280 -0.2776947 -0.2800249 -0.2782690 -0.2666063 -0.2722675 -0.2840311 -0.2726559 0.1214958
0.0841566 -0.0586698 -0.1488504 -0.1544779 -0.1498810 -0.1492132 -0.1684511 -0.1715689 -0.1680624 -0.1707642 -0.1643148 -0.1638435 -0.1731192 -0.1700289 -0.1618893 -0.1609809 -0.1641470 -0.1637747 -0.1798214 -0.1740989 -0.1698851 -0.1794090 -0.1782665 -0.1671013 -0.1639751 -0.1688502 -0.1802386 -0.1681240 -0.1800433 -0.1652201 -0.1584420 -0.1631632 -0.1660521 -0.1644072 0.0829828 0.1532425 0.1914327 0.1715026 0.1222871 0.1768295 0.4346948 0.6804525 0.3288521 0.8092763 0.4008943 0.0839593 1.3692218 -0.0186884 -0.0421537 -0.0337650 -0.0324722 -0.0372817 0.1056379 0.1004699 -0.0233886 -0.0196528 -0.0221144 -0.0245192 -0.0213088 -0.0189457 -0.0208553 -0.0243830 0.0019356 -0.0311503 -0.0572199 -0.0747721 0.0845592
-0.0533373 0.7588122 -0.4707411 -0.4738769 -0.4702942 -0.4689942 -0.4814162 -0.4855044 -0.4833454 -0.4844202 -0.4804273 -0.4800785 -0.4859850 -0.4847672 -0.4812546 -0.4781434 -0.4799257 -0.4830962 -0.4925167 -0.4864021 -0.4846405 -0.4931286 -0.4907116 -0.4826224 -0.4799577 -0.4841088 -0.4933265 -0.4828104 -0.4922254 -0.4823807 -0.4742529 -0.4803750 -0.4814212 -0.4836178 -0.2727175 -0.2154620 -0.2009683 -0.2066577 -0.2557869 -0.2053143 -0.0150220 -0.0129294 0.0131503 -0.0076067 -0.0032523 -0.2704912 -0.0186884 1.9968745 0.8844952 0.8931658 0.9256766 0.8973236 0.7524881 0.6931346 0.8698893 0.8787038 0.8794259 0.8822771 0.8804696 0.8777368 0.8865139 0.8722783 0.8430778 0.8928441 0.8782858 0.8243324 -0.0540717
-0.0624170 0.8635340 -0.4799892 -0.4843518 -0.4794331 -0.4787129 -0.4906618 -0.4945133 -0.4925064 -0.4936791 -0.4889306 -0.4893115 -0.4949890 -0.4937426 -0.4895619 -0.4876156 -0.4890671 -0.4917043 -0.5013170 -0.4958618 -0.4939223 -0.5018938 -0.4994374 -0.4921087 -0.4888089 -0.4931973 -0.5026951 -0.4920623 -0.5013340 -0.4916259 -0.4836197 -0.4897889 -0.4909512 -0.4932325 -0.2839236 -0.2278336 -0.2147803 -0.2195869 -0.2682634 -0.2190417 -0.0386753 -0.0364418 -0.0163734 -0.0324139 -0.0278208 -0.2814216 -0.0421537 0.8844952 2.0486135 0.9501528 0.9069227 0.9560299 0.7156649 0.6700001 0.8749335 0.8867515 0.8950780 0.8970414 0.8995461 0.8900549 0.9047076 0.8796705 0.8310780 0.9181635 1.0464927 0.9574634 -0.0637080
-0.0594904 0.8051749 -0.4796865 -0.4836766 -0.4797985 -0.4789876 -0.4907588 -0.4945250 -0.4926722 -0.4938354 -0.4889686 -0.4893251 -0.4951749 -0.4938231 -0.4901266 -0.4879026 -0.4894508 -0.4919062 -0.5017620 -0.4954563 -0.4937123 -0.5024934 -0.5003929 -0.4920507 -0.4894622 -0.4932805 -0.5028841 -0.4919883 -0.5017823 -0.4914742 -0.4834094 -0.4896733 -0.4907838 -0.4935516 -0.2826835 -0.2259674 -0.2126997 -0.2176219 -0.2655647 -0.2165025 -0.0281650 -0.0257014 -0.0041670 -0.0220919 -0.0158186 -0.2799241 -0.0337650 0.8931658 0.9501528 2.0156758 0.9247934 0.9739590 0.7397795 0.6866187 0.8957615 0.8964435 0.9051457 0.9102187 0.9086668 0.8992578 0.9155639 0.9046121 0.8456569 0.8838824 0.9480076 0.8814077 -0.0620027
-0.0595161 0.7677801 -0.4789403 -0.4814103 -0.4781710 -0.4759962 -0.4895565 -0.4926857 -0.4910367 -0.4918504 -0.4874704 -0.4884220 -0.4940028 -0.4927715 -0.4889907 -0.4860688 -0.4866607 -0.4904577 -0.5001986 -0.4943084 -0.4925878 -0.5006903 -0.4982938 -0.4907834 -0.4876066 -0.4913054 -0.5001003 -0.4906075 -0.4995341 -0.4909295 -0.4822241 -0.4887148 -0.4896455 -0.4894040 -0.2774464 -0.2204982 -0.2093450 -0.2133568 -0.2636624 -0.2153005 -0.0266584 -0.0243922 -0.0003898 -0.0209706 -0.0123234 -0.2756409 -0.0324722 0.9256766 0.9069227 0.9247934 2.0080938 0.9296120 0.7320585 0.6784142 0.8848216 0.8849015 0.8913653 0.8871865 0.8835413 0.8826101 0.8879081 0.8827221 0.8357762 0.8911399 0.9067069 0.8416201 -0.0609285
-0.0621187 0.8185212 -0.4821777 -0.4852997 -0.4812945 -0.4802129 -0.4921857 -0.4960346 -0.4941057 -0.4952589 -0.4909138 -0.4918799 -0.4968791 -0.4950063 -0.4921185 -0.4894598 -0.4908831 -0.4938043 -0.5030455 -0.4974915 -0.4956506 -0.5038363 -0.5015898 -0.4938946 -0.4911149 -0.4950280 -0.5039174 -0.4936843 -0.5026491 -0.4933230 -0.4851286 -0.4913909 -0.4922313 -0.4948790 -0.2845985 -0.2286404 -0.2144340 -0.2204999 -0.2683352 -0.2196049 -0.0343131 -0.0308346 -0.0055772 -0.0254456 -0.0205038 -0.2819500 -0.0372817 0.8973236 0.9560299 0.9739590 0.9296120 2.0205934 0.7371892 0.6814619 0.8922178 0.9056771 0.9100558 0.9156855 0.9092798 0.9094142 0.9141819 0.9019603 0.8511807 0.9052925 0.9629764 0.8963012 -0.0640057
0.0084897 0.5887744 -0.4386692 -0.4420746 -0.4381117 -0.4371172 -0.4507848 -0.4551632 -0.4523287 -0.4540332 -0.4488133 -0.4497930 -0.4563251 -0.4541999 -0.4496112 -0.4468386 -0.4483330 -0.4517837 -0.4628657 -0.4563714 -0.4538587 -0.4630801 -0.4611052 -0.4528877 -0.4492249 -0.4527440 -0.4636486 -0.4516839 -0.4629695 -0.4513882 -0.4430278 -0.4496843 -0.4504996 -0.4525911 -0.2275798 -0.1634245 -0.1405814 -0.1469019 -0.2067450 -0.1473657 0.1068411 0.1135482 0.1280446 0.1235588 0.1229072 -0.2254675 0.1056379 0.7524881 0.7156649 0.7397795 0.7320585 0.7371892 1.8795058 0.8006369 0.7606102 0.7658563 0.7646341 0.7582020 0.7622185 0.7635789 0.7667877 0.7537105 0.7899008 0.7206868 0.6864565 0.6182634 0.0074040
0.0131136 0.5496704 -0.4103587 -0.4139949 -0.4100189 -0.4087246 -0.4232252 -0.4272088 -0.4249341 -0.4264567 -0.4213432 -0.4220579 -0.4281785 -0.4263096 -0.4226119 -0.4191474 -0.4206074 -0.4242267 -0.4348174 -0.4286356 -0.4268779 -0.4360606 -0.4333527 -0.4241773 -0.4211003 -0.4256703 -0.4356679 -0.4244446 -0.4349764 -0.4243340 -0.4145340 -0.4213390 -0.4226325 -0.4244053 -0.1967891 -0.1362885 -0.1163577 -0.1234836 -0.1785762 -0.1226572 0.0997435 0.1048262 0.1158395 0.1123049 0.1124785 -0.1945251 0.1004699 0.6931346 0.6700001 0.6866187 0.6784142 0.6814619 0.8006369 1.7885898 0.7009697 0.7044417 0.7034791 0.6977637 0.7012280 0.7042671 0.7056296 0.6951491 0.7255275 0.6719878 0.6455124 0.5831226 0.0120285
-0.0586508 0.7409763 -0.4802609 -0.4844089 -0.4812354 -0.4789360 -0.4924394 -0.4955809 -0.4936371 -0.4943951 -0.4900649 -0.4906509 -0.4962391 -0.4949483 -0.4913810 -0.4882844 -0.4894541 -0.4930138 -0.5023642 -0.4970432 -0.4952167 -0.5037327 -0.5012977 -0.4936083 -0.4896175 -0.4944604 -0.5033427 -0.4939010 -0.5025303 -0.4927704 -0.4845395 -0.4906635 -0.4916844 -0.4917500 -0.2793224 -0.2224907 -0.2089207 -0.2151871 -0.2650657 -0.2143806 -0.0186917 -0.0141478 0.0078864 -0.0100239 -0.0052193 -0.2768928 -0.0233886 0.8698893 0.8749335 0.8957615 0.8848216 0.8922178 0.7606102 0.7009697 2.0020680 0.9314376 0.9261768 0.9102100 0.9136493 0.9265890 0.9172344 0.9178672 0.8644621 0.8611724 0.8671435 0.8052414 -0.0587561
-0.0575271 0.7614413 -0.4801636 -0.4829766 -0.4789428 -0.4776656 -0.4907013 -0.4942284 -0.4925348 -0.4935529 -0.4888353 -0.4887488 -0.4948061 -0.4940466 -0.4897904 -0.4869526 -0.4891063 -0.4916151 -0.5014902 -0.4951986 -0.4935892 -0.5024733 -0.5000957 -0.4918783 -0.4887463 -0.4932080 -0.5026088 -0.4917613 -0.5014414 -0.4910958 -0.4833316 -0.4896269 -0.4902979 -0.4934907 -0.2815282 -0.2238997 -0.2090269 -0.2144004 -0.2644766 -0.2134208 -0.0192241 -0.0121583 0.0096551 -0.0072595 -0.0057577 -0.2789408 -0.0196528 0.8787038 0.8867515 0.8964435 0.8849015 0.9056771 0.7658563 0.7044417 0.9314376 2.0162215 0.9770457 0.9212229 0.9199817 0.9395536 0.9196260 0.9228888 0.8666989 0.8678058 0.8807768 0.8314880 -0.0590360
-0.0581004 0.7792216 -0.4789267 -0.4815942 -0.4774821 -0.4765887 -0.4888965 -0.4924046 -0.4903368 -0.4917985 -0.4869120 -0.4874793 -0.4932874 -0.4917537 -0.4881099 -0.4854928 -0.4873124 -0.4903779 -0.4997827 -0.4933171 -0.4917007 -0.5006974 -0.4983609 -0.4909176 -0.4877070 -0.4916176 -0.5008336 -0.4901005 -0.4996023 -0.4898810 -0.4809026 -0.4882244 -0.4886229 -0.4915305 -0.2817997 -0.2241714 -0.2088486 -0.2134248 -0.2643344 -0.2137112 -0.0212827 -0.0158633 0.0091745 -0.0111636 -0.0080679 -0.2793152 -0.0221144 0.8794259 0.8950780 0.9051457 0.8913653 0.9100558 0.7646341 0.7034791 0.9261768 0.9770457 2.0010159 0.9195643 0.9168322 0.9298369 0.9235214 0.9192755 0.8705969 0.8772105 0.8950617 0.8500116 -0.0588337
-0.0600201 0.7669383 -0.4794880 -0.4827779 -0.4787939 -0.4779284 -0.4898359 -0.4935613 -0.4918546 -0.4929243 -0.4883896 -0.4889687 -0.4944294 -0.4932104 -0.4891625 -0.4866981 -0.4883175 -0.4911578 -0.5008482 -0.4947705 -0.4931250 -0.5016200 -0.4993064 -0.4917900 -0.4883262 -0.4923453 -0.5018995 -0.4913703 -0.5006410 -0.4910216 -0.4829811 -0.4889258 -0.4893389 -0.4924094 -0.2824329 -0.2244158 -0.2101338 -0.2158893 -0.2648000 -0.2149032 -0.0225787 -0.0184323 0.0037905 -0.0120149 -0.0068451 -0.2788032 -0.0245192 0.8822771 0.8970414 0.9102187 0.8871865 0.9156855 0.7582020 0.6977637 0.9102100 0.9212229 0.9195643 2.0019395 0.9272076 0.9181900 0.9841520 0.9386348 0.8633633 0.8728895 0.8891166 0.8388010 -0.0609991
-0.0582347 0.7694337 -0.4784447 -0.4819649 -0.4775055 -0.4760559 -0.4892529 -0.4933368 -0.4911888 -0.4920570 -0.4876667 -0.4879587 -0.4941300 -0.4922310 -0.4887756 -0.4853018 -0.4880276 -0.4905654 -0.5000086 -0.4942368 -0.4925471 -0.5004422 -0.4985392 -0.4913741 -0.4872205 -0.4921288 -0.5012689 -0.4909325 -0.4999282 -0.4897922 -0.4820127 -0.4880196 -0.4889773 -0.4919277 -0.2803749 -0.2229839 -0.2073224 -0.2133847 -0.2638845 -0.2125315 -0.0188383 -0.0127757 0.0078363 -0.0082061 -0.0044923 -0.2780280 -0.0213088 0.8804696 0.8995461 0.9086668 0.8835413 0.9092798 0.7622185 0.7012280 0.9136493 0.9199817 0.9168322 0.9272076 1.9978468 0.9170179 0.9281589 0.9512950 0.8565183 0.8664546 0.8857256 0.8341495 -0.0595209
-0.0588385 0.7647603 -0.4782710 -0.4817881 -0.4783278 -0.4763869 -0.4886956 -0.4928257 -0.4913509 -0.4926245 -0.4874130 -0.4882114 -0.4938264 -0.4924076 -0.4881938 -0.4861884 -0.4873372 -0.4903268 -0.4999484 -0.4940864 -0.4920625 -0.5008391 -0.4985883 -0.4904449 -0.4873136 -0.4918837 -0.5013203 -0.4905053 -0.4999850 -0.4899803 -0.4822633 -0.4880726 -0.4890007 -0.4917437 -0.2795221 -0.2218453 -0.2070211 -0.2140974 -0.2634981 -0.2118876 -0.0174922 -0.0131970 0.0106026 -0.0075184 -0.0045067 -0.2776947 -0.0189457 0.8777368 0.8900549 0.8992578 0.8826101 0.9094142 0.7635789 0.7042671 0.9265890 0.9395536 0.9298369 0.9181900 0.9170179 1.9760290 0.9209547 0.9147834 0.8768858 0.8713008 0.8802052 0.8366200 -0.0587878
-0.0584813 0.7692583 -0.4813087 -0.4842900 -0.4805003 -0.4791459 -0.4917422 -0.4951921 -0.4935782 -0.4948038 -0.4901471 -0.4908476 -0.4967241 -0.4949023 -0.4911045 -0.4883073 -0.4902284 -0.4931999 -0.5024636 -0.4972310 -0.4953437 -0.5034771 -0.5010652 -0.4935769 -0.4905759 -0.4942960 -0.5040388 -0.4930153 -0.5024670 -0.4921395 -0.4850134 -0.4913866 -0.4919616 -0.4939874 -0.2822519 -0.2248524 -0.2092531 -0.2153785 -0.2650712 -0.2150359 -0.0193173 -0.0155571 0.0072440 -0.0102963 -0.0060712 -0.2800249 -0.0208553 0.8865139 0.9047076 0.9155639 0.8879081 0.9141819 0.7667877 0.7056296 0.9172344 0.9196260 0.9235214 0.9841520 0.9281589 0.9209547 1.9900311 0.9426314 0.8612860 0.8715354 0.8932673 0.8419276 -0.0595901
-0.0649673 0.7473894 -0.4819160 -0.4851116 -0.4816802 -0.4802161 -0.4932096 -0.4968599 -0.4950633 -0.4962623 -0.4917048 -0.4919288 -0.4975815 -0.4961795 -0.4929314 -0.4899901 -0.4908806 -0.4935648 -0.5036931 -0.4982087 -0.4969981 -0.5048967 -0.5027377 -0.4942926 -0.4908622 -0.4950986 -0.5042660 -0.4945922 -0.5038388 -0.4941222 -0.4856455 -0.4923860 -0.4932246 -0.4935958 -0.2821512 -0.2234438 -0.2119007 -0.2169626 -0.2671326 -0.2148035 -0.0208569 -0.0172664 0.0052321 -0.0125853 -0.0075980 -0.2782690 -0.0243830 0.8722783 0.8796705 0.9046121 0.8827221 0.9019603 0.7537105 0.6951491 0.9178672 0.9228888 0.9192755 0.9386348 0.9512950 0.9147834 0.9426314 2.0014617 0.8542247 0.8612862 0.8712372 0.8125372 -0.0637266
-0.0456527 0.7036353 -0.4704423 -0.4731793 -0.4702227 -0.4682890 -0.4818121 -0.4844289 -0.4830110 -0.4839315 -0.4800171 -0.4795389 -0.4859473 -0.4845823 -0.4804327 -0.4776042 -0.4784612 -0.4816830 -0.4922373 -0.4863296 -0.4846027 -0.4928318 -0.4909953 -0.4823762 -0.4796880 -0.4836932 -0.4930205 -0.4825420 -0.4918092 -0.4818797 -0.4743399 -0.4810969 -0.4820171 -0.4812234 -0.2697962 -0.2076201 -0.1956013 -0.2017781 -0.2528131 -0.2000343 0.0061667 0.0050153 0.0305733 0.0136403 0.0176739 -0.2666063 0.0019356 0.8430778 0.8310780 0.8456569 0.8357762 0.8511807 0.7899008 0.7255275 0.8644621 0.8666989 0.8705969 0.8633633 0.8565183 0.8768858 0.8612860 0.8542247 2.0727432 0.8291347 0.8184412 0.7541292 -0.0466938
-0.0563468 0.7918681 -0.4764305 -0.4791131 -0.4759082 -0.4750541 -0.4875106 -0.4922666 -0.4892155 -0.4908633 -0.4862041 -0.4865316 -0.4920793 -0.4904267 -0.4869161 -0.4844623 -0.4848448 -0.4881448 -0.4979531 -0.4923369 -0.4902790 -0.4993747 -0.4969735 -0.4881921 -0.4857250 -0.4900622 -0.4988473 -0.4888104 -0.4985273 -0.4885220 -0.4800708 -0.4865458 -0.4877420 -0.4864222 -0.2749766 -0.2176743 -0.2080470 -0.2136145 -0.2611012 -0.2116749 -0.0303166 -0.0240158 -0.0019424 -0.0201299 -0.0136687 -0.2722675 -0.0311503 0.8928441 0.9181635 0.8838824 0.8911399 0.9052925 0.7206868 0.6719878 0.8611724 0.8678058 0.8772105 0.8728895 0.8664546 0.8713008 0.8715354 0.8612862 0.8291347 2.0747092 0.9383416 0.8628342 -0.0564901
-0.0679432 0.8928612 -0.4870998 -0.4897957 -0.4870652 -0.4855671 -0.4979485 -0.5025162 -0.4995547 -0.5007613 -0.4964503 -0.4970542 -0.5025417 -0.5009786 -0.4976384 -0.4947579 -0.4955316 -0.4985102 -0.5088212 -0.5030680 -0.5016173 -0.5098680 -0.5073325 -0.5000520 -0.4962179 -0.5004956 -0.5094097 -0.4997053 -0.5086226 -0.4983474 -0.4905528 -0.4969493 -0.4981879 -0.4971045 -0.2880828 -0.2321024 -0.2241748 -0.2274995 -0.2730000 -0.2275545 -0.0542747 -0.0509650 -0.0305310 -0.0450090 -0.0403847 -0.2840311 -0.0572199 0.8782858 1.0464927 0.9480076 0.9067069 0.9629764 0.6864565 0.6455124 0.8671435 0.8807768 0.8950617 0.8891166 0.8857256 0.8802052 0.8932673 0.8712372 0.8184412 0.9383416 2.2294514 0.9923515 -0.0686511
-0.0466886 1.3291295 -0.4735385 -0.4769652 -0.4734550 -0.4726350 -0.4840082 -0.4882324 -0.4864537 -0.4874284 -0.4833956 -0.4835163 -0.4886335 -0.4870457 -0.4841508 -0.4810015 -0.4817114 -0.4853332 -0.4945434 -0.4897416 -0.4874837 -0.4958524 -0.4939068 -0.4860089 -0.4824077 -0.4861745 -0.4957477 -0.4858094 -0.4944382 -0.4856276 -0.4770271 -0.4833759 -0.4837363 -0.4845052 -0.2748111 -0.2192380 -0.2148452 -0.2207344 -0.2605232 -0.2178583 -0.0696213 -0.0681406 -0.0438603 -0.0661572 -0.0608971 -0.2726559 -0.0747721 0.8243324 0.9574634 0.8814077 0.8416201 0.8963012 0.6182634 0.5831226 0.8052414 0.8314880 0.8500116 0.8388010 0.8341495 0.8366200 0.8419276 0.8125372 0.7541292 0.8628342 0.9923515 2.3312747 -0.0466432
1.2896557 -0.0261936 -0.1057263 -0.1099759 -0.1053204 -0.1074476 -0.1213180 -0.1274191 -0.1259585 -0.1251685 -0.1193138 -0.1199041 -0.1298100 -0.1264292 -0.1198133 -0.1174312 -0.1200229 -0.1211557 -0.1368535 -0.1306308 -0.1282543 -0.1369272 -0.1341271 -0.1256259 -0.1191098 -0.1259035 -0.1361050 -0.1229425 -0.1361839 -0.1230670 -0.1134613 -0.1201848 -0.1218158 -0.1191070 0.1270895 0.1413267 0.1588620 0.1549705 0.1443183 0.1531971 0.0871161 0.0889088 0.1027212 0.0850548 0.0879437 0.1214958 0.0845592 -0.0540717 -0.0637080 -0.0620027 -0.0609285 -0.0640057 0.0074040 0.0120285 -0.0587561 -0.0590360 -0.0588337 -0.0609991 -0.0595209 -0.0587878 -0.0595901 -0.0637266 -0.0466938 -0.0564901 -0.0686511 -0.0466432 1.6045660
