# Supplementary material for: African bushpigs exhibit porous species boundaries and appeared in Madagascar concurrently with human arrival
Source: Nat Commun. 2024 Jan 3;15:172. doi: 10.1038/s41467-023-44105-1 (PMC10764920; doi:10.1038/s41467-023-44105-1)
Supplement: Supplementary file 9 — Source Data [file 41467_2023_44105_MOESM9_ESM.zip › sourceData/Fig3d.lddecay.txt]

Distance	Cameroon	EqGuinea	Madagascar	Tanzania
(0,0.0667]	0.5	0.5	0.5	0.5
(0.0667,0.133]	0.193310391024747	0.19691051870178974	0.33097619613664303	0.19352644341856698
(0.133,0.2]	0.18861029911782903	0.19370882084895613	0.3036487099408742	0.19022030716929564
(0.2,0.267]	0.18719500517012191	0.19019626571223683	0.2845690662411874	0.1888677423568
(0.267,0.333]	0.18723700271111027	0.188716248964315	0.26603008826771696	0.1874618556937517
(0.333,0.4]	0.18552475757214285	0.1873308972613664	0.2535385597836808	0.1859547355539964
(0.4,0.467]	0.18326347314402244	0.1886716950154685	0.24113874084851888	0.18542968757658496
(0.467,0.533]	0.1822788790179971	0.18839464280983054	0.2323180727096809	0.1856330646983824
(0.533,0.6]	0.18134394946132362	0.1863074363229228	0.22413561732512255	0.1869764039158467
(0.6,0.667]	0.18187340772794675	0.18702605217682056	0.21806746795109164	0.1849125160706177
(0.667,0.733]	0.18185613088906688	0.18652118311391166	0.21305025632211455	0.18616011470283475
(0.733,0.8]	0.18102028944886492	0.1852982028964409	0.2090957863033491	0.1845341197774264
(0.8,0.867]	0.18316917496604834	0.18854309186505533	0.20799248930416425	0.18657008231710565
(0.867,0.933]	0.18259574718270472	0.18562625259336707	0.20430283455425435	0.18620114729988033
(0.933,1]	0.18133046635122332	0.18775005413403992	0.2025809353644818	0.18527436687767931
(1,1.07]	0.18129137467020304	0.18558026273939823	0.2009169785247118	0.18533221447319942
(1.07,1.13]	0.1787572394547524	0.18557490392103645	0.1987042976979935	0.18541352748224343
(1.13,1.2]	0.17868119036083782	0.1842133751816936	0.19721929130627555	0.18553957338346946
(1.2,1.27]	0.17759083580898283	0.18246459334502355	0.19557351992245167	0.18501072486055764
(1.27,1.33]	0.1787812038494117	0.18107797795248964	0.19591343593497332	0.1853698812558867
(1.33,1.4]	0.1796642072017023	0.1829616263635974	0.19546374642529873	0.18503342050110255
(1.4,1.47]	0.1785040504540736	0.1842086922470464	0.1932072228719813	0.18380184896510898
(1.47,1.53]	0.17780455748420598	0.18376037814191662	0.19322694127953785	0.18478679544719878
(1.53,1.6]	0.18101127334616163	0.18459769147899346	0.19151543924984793	0.1852716008450035
(1.6,1.67]	0.17921749748265856	0.1823009218679142	0.19268530831399378	0.18459902802730405
(1.67,1.73]	0.1785697999168579	0.18369905785360213	0.19213550122947398	0.18386318659897855
(1.73,1.8]	0.17991382788057375	0.18207204623373294	0.1941563140540907	0.18326244012783108
(1.8,1.87]	0.18087514453787004	0.18367339205172012	0.19300746745716355	0.18225972508771995
(1.87,1.93]	0.1813699781781699	0.1828504882529233	0.1922111149237431	0.18288808222749753
(1.93,2]	0.1803584598216758	0.18277727179995054	0.19140235661138305	0.18287223084242704
(2,2.07]	0.1781694556827459	0.18108101055675146	0.19078935048317966	0.18245468626445405
(2.07,2.13]	0.17840192168897012	0.18369968887384477	0.19116029139363486	0.18427781717273278
(2.13,2.2]	0.1752766047783847	0.18474341015809287	0.19277392555059053	0.1846969891616032
(2.2,2.27]	0.1756582479210895	0.18283081156886113	0.1932587575765128	0.18585107721644117
(2.27,2.33]	0.17666663860112242	0.1823883491247331	0.19257831345980347	0.18268735612926285
(2.33,2.4]	0.17688417381517427	0.18183006391286732	0.19158994740730043	0.18340730918327422
(2.4,2.47]	0.17883840267290907	0.18092644491386362	0.19364464673811257	0.18365669154103048
(2.47,2.53]	0.1772913921816868	0.18043013572521135	0.19019071723088254	0.18346760654103927
(2.53,2.6]	0.17831538442225994	0.1822811842081437	0.18801310086538853	0.1830147176461045
(2.6,2.67]	0.1764915930618361	0.1841994871424285	0.187657309951354	0.18321005843349528
(2.67,2.73]	0.17495797030590163	0.1843152136084222	0.1893501305109407	0.18539741482722225
(2.73,2.8]	0.17801618016102722	0.18285156329182678	0.1883468218361344	0.18329365586813218
(2.8,2.87]	0.17803569275379663	0.1826053515306749	0.18456729134495917	0.1838204248871639
(2.87,2.93]	0.17832274610962393	0.18332805546741204	0.184954154109676	0.18318097385875848
(2.93,3]	0.17781101502429567	0.18145969826272726	0.1840126167654921	0.18375160028043272
(3,3.07]	0.17676065924119858	0.18137030052631553	0.18579918708007045	0.18323871287854634
(3.07,3.13]	0.17783299562747126	0.18151491165958353	0.1844456583152175	0.1846719995970833
(3.13,3.2]	0.17827443467079593	0.18122743906727928	0.18584654962923225	0.18533479004256842
(3.2,3.27]	0.1783120805693745	0.1826429976346884	0.1857162759579339	0.18393367020315443
(3.27,3.33]	0.17860426293944773	0.18237403242661604	0.1849274342902508	0.1835571517723859
(3.33,3.4]	0.17904923648200224	0.18225236151317104	0.18503250602857813	0.18379750587874463
(3.4,3.47]	0.17994984057515676	0.18296508070454923	0.18525217245135567	0.18515629366239855
(3.47,3.53]	0.1813869695410183	0.18168496858251376	0.1831004886248911	0.18422740744064986
(3.53,3.6]	0.18017620180129018	0.18121803193990974	0.18362187959091117	0.18476201450258964
(3.6,3.67]	0.18019292743527887	0.18147735725765762	0.18219710323887525	0.18432789890414594
(3.67,3.73]	0.1792593475991167	0.18060168743211066	0.1820645020803438	0.18261602019881282
(3.73,3.8]	0.17806001827962056	0.18176531431835846	0.18188676952382082	0.1864087222281633
(3.8,3.87]	0.17970744063888308	0.18115722588775646	0.18326084365990417	0.18407345112678133
(3.87,3.93]	0.17978381806923474	0.18161868092815583	0.18487807368845802	0.18566207839270793
(3.93,4]	0.17991314289956112	0.18120258113687343	0.18500209554542504	0.1852596169836379
(4,4.07]	0.18079344328987604	0.18245793803635846	0.1835109541702303	0.1846843495605098
(4.07,4.13]	0.18048394944956828	0.1812912650607106	0.18465923191586753	0.18298304452134867
(4.13,4.2]	0.17954894193700782	0.1818334030010036	0.18450507913598588	0.18281826662591863
(4.2,4.27]	0.18012779933517614	0.18074921055727625	0.1871905819768012	0.18382566510066
(4.27,4.33]	0.18179746417753492	0.18193225520923437	0.18579680497980774	0.18421476815023663
(4.33,4.4]	0.18030194804679334	0.18014260375396288	0.1888109590314063	0.1843518748079449
(4.4,4.47]	0.17779231478733856	0.18223242172065068	0.19384537404056684	0.18448550705896855
(4.47,4.53]	0.1808473769150262	0.18149794559557691	0.1925661150063413	0.18368070060569638
(4.53,4.6]	0.17834609203970386	0.18094035651030815	0.1888537836036531	0.1845313433432182
(4.6,4.67]	0.18124569969296508	0.18079558860750294	0.18848654393263517	0.1849815879772846
(4.67,4.73]	0.17920503987788058	0.18070882786820056	0.18806954125282482	0.18377995606255346
(4.73,4.8]	0.1792140783730687	0.18038421576978125	0.18442709396362353	0.18284468180201957
(4.8,4.87]	0.17931288783764282	0.18139715205115875	0.18941050597670261	0.1829167872987264
(4.87,4.93]	0.18079198750977046	0.1806954203246929	0.18793607101114812	0.18321682512393644
(4.93,5]	0.18057146398898183	0.18095926826130174	0.1892328670583944	0.18318130213145434
