# Supplementary material for: African bushpigs exhibit porous species boundaries and appeared in Madagascar concurrently with human arrival
Source: Nat Commun. 2024 Jan 3;15:172. doi: 10.1038/s41467-023-44105-1 (PMC10764920; doi:10.1038/s41467-023-44105-1)
Supplement: Supplementary file 9 — Source Data [file 41467_2023_44105_MOESM9_ESM.zip › sourceData/metadata/18HighDepth_sampleList.txt]

xxxxEth00164	bushpig_Ethiopia
BPigMad00037	bushpig_Madagascar
BPigTan00039	bushpig_Tanzania
BPigEthMerg1	bushpig_Ethiopia
RRivCam00181	redriverhog_Cameroon
RRivEqu00169	redriverhog_EqGuinea
RRivGab00178	redriverhog_Gabon
BPigGha00038	redriverhog_Ghana
RRivTog00186	redriverhog_Togo
BPigUga00001	redriverhog_Uganda
BPigUga00002	redriverhog_Uganda
BPigUga00003	redriverhog_Uganda
GForUga00157	redriverhog_Uganda
RRivEquMerg1	redriverhog_EqGuinea
BPigRSA49002t2	bushpig_RSA
BPigZim49001t2	bushpig_Zimbabwe
RRivNIG46518	redriverhog_Nigeria
RRivNIG46529	redriverhog_Nigeria
