# Supplementary material for: African bushpigs exhibit porous species boundaries and appeared in Madagascar concurrently with human arrival
Source: Nat Commun. 2024 Jan 3;15:172. doi: 10.1038/s41467-023-44105-1 (PMC10764920; doi:10.1038/s41467-023-44105-1)
Supplement: Supplementary file 9 — Source Data [file 41467_2023_44105_MOESM9_ESM.zip › sourceData/metadata/54unrelatedInd_sampleList.txt]

PopulationName	Sample_ID
Ethiopia	BPigEthMerg1
Ghana	BPigGha00038
Madagascar	BPigMad00006
Madagascar	BPigMad00007
Madagascar	BPigMad00008
Madagascar	BPigMad00009
Madagascar	BPigMad00010
Madagascar	BPigMad00011
Madagascar	BPigMad00013
Madagascar	BPigMad00014
Madagascar	BPigMad00017
Madagascar	BPigMad00018
Madagascar	BPigMad00019
Madagascar	BPigMad00020
Madagascar	BPigMad00023
Madagascar	BPigMad00027
Madagascar	BPigMad00028
Madagascar	BPigMad00029
Madagascar	BPigMad00030
Madagascar	BPigMad00033
Madagascar	BPigMad00034
Madagascar	BPigMad00036
Madagascar	BPigMad00037
South_Africa	BPigRSA49002t2
Tanzania	BPigTan00039
Tanzania	BPigTan00040
Tanzania	BPigTan00041
Tanzania	BPigTan00042
Tanzania	BPigTan00043
Uganda	BPigUga00001
Uganda	BPigUga00002
Uganda	BPigUga00003
Zimbabwe	BPigZim49001t2
Uganda	GForUga00157
Cameroon	RRivCam00167
Cameroon	RRivCam00168
Cameroon	RRivCam00180
Cameroon	RRivCam00181
Cameroon	RRivCam00182
DR_Congo	RRivDrc00183
DR_Congo	RRivDrc00184
Eq_Guinea	RRivEqu00169
Eq_Guinea	RRivEqu00172
Eq_Guinea	RRivEqu00173
Eq_Guinea	RRivEqu00174
Eq_Guinea	RRivEqu00175
Eq_Guinea	RRivEqu00176
Eq_Guinea	RRivEqu00177
Eq_Guinea	RRivEquMerg1
Gabon	RRivGab00178
Nigeria	RRivNIG46518
Nigeria	RRivNIG46529
Togo	RRivTog00186
Ethiopia	xxxxEth00164
