# Supplementary material for: African bushpigs exhibit porous species boundaries and appeared in Madagascar concurrently with human arrival
Source: Nat Commun. 2024 Jan 3;15:172. doi: 10.1038/s41467-023-44105-1 (PMC10764920; doi:10.1038/s41467-023-44105-1)
Supplement: Supplementary file 9 — Source Data [file 41467_2023_44105_MOESM9_ESM.zip › sourceData/SuppFig5.fst.txt]

BPigEthMerg1-BPigGha00038	0.6009679
BPigEthMerg1-BPigRSA49002t2	0.4690058
BPigEthMerg1-BPigUga00001	0.3924179
BPigEthMerg1-BPigUga00002	0.3895555
BPigEthMerg1-BPigUga00003	0.3987069
BPigEthMerg1-BPigZim49001t2	0.4356224
BPigEthMerg1-GForUga00157	0.4403236
BPigEthMerg1-RRivCam00181	0.5078461
BPigEthMerg1-RRivEqu00169	0.5072138
BPigEthMerg1-RRivEquMerg1	0.5040056
BPigEthMerg1-RRivGab00178	0.54264
BPigEthMerg1-RRivNIG46518	0.5318477
BPigEthMerg1-RRivNIG46529	0.5695203
BPigEthMerg1-RRivTog00186	0.6171302
BPigGha00038-BPigRSA49002t2	0.4921748
BPigGha00038-BPigUga00001	0.3770467
BPigGha00038-BPigUga00002	0.3738143
BPigGha00038-BPigUga00003	0.3795104
BPigGha00038-BPigZim49001t2	0.4675419
BPigGha00038-GForUga00157	0.4148317
BPigGha00038-RRivEquMerg1	0.2415455
BPigGha00038-RRivNIG46518	0.2668565
BPigGha00038-RRivNIG46529	0.2857842
BPigGha00038-RRivTog00186	0.1898572
BPigMad00037-BPigEthMerg1	0.5553282
BPigMad00037-BPigGha00038	0.5579719
BPigMad00037-BPigRSA49002t2	0.2460732
BPigMad00037-BPigTan00039	0.2065003
BPigMad00037-BPigUga00001	0.2566066
BPigMad00037-BPigUga00002	0.2541354
BPigMad00037-BPigUga00003	0.2633919
BPigMad00037-BPigZim49001t2	0.2010286
BPigMad00037-GForUga00157	0.308523
BPigMad00037-RRivCam00181	0.4650807
BPigMad00037-RRivEqu00169	0.4646419
BPigMad00037-RRivEquMerg1	0.4616904
BPigMad00037-RRivGab00178	0.4998817
BPigMad00037-RRivNIG46518	0.4896781
BPigMad00037-RRivNIG46529	0.5258595
BPigMad00037-RRivTog00186	0.5737317
BPigRSA49002t2-BPigZim49001t2	0.07491942
BPigRSA49002t2-RRivNIG46518	0.4220804
BPigRSA49002t2-RRivNIG46529	0.4599192
BPigTan00039-BPigEthMerg1	0.4066951
BPigTan00039-BPigGha00038	0.4375738
BPigTan00039-BPigRSA49002t2	0.1078105
BPigTan00039-BPigUga00001	0.084146
BPigTan00039-BPigUga00002	0.08546988
BPigTan00039-BPigUga00003	0.09435618
BPigTan00039-BPigZim49001t2	0.06599175
BPigTan00039-GForUga00157	0.1395935
BPigTan00039-RRivCam00181	0.3389161
BPigTan00039-RRivEqu00169	0.3385379
BPigTan00039-RRivEquMerg1	0.3357826
BPigTan00039-RRivGab00178	0.3728596
BPigTan00039-RRivNIG46518	0.3653948
BPigTan00039-RRivNIG46529	0.4038716
BPigTan00039-RRivTog00186	0.4520164
BPigUga00001-BPigRSA49002t2	0.1669401
BPigUga00001-BPigUga00002	-0.05140552
BPigUga00001-BPigUga00003	0.0004332901
BPigUga00001-BPigZim49001t2	0.1304509
BPigUga00001-GForUga00157	-0.002877387
BPigUga00001-RRivEquMerg1	0.2535883
BPigUga00001-RRivNIG46518	0.2872593
BPigUga00001-RRivNIG46529	0.3298349
BPigUga00002-BPigRSA49002t2	0.1677055
BPigUga00002-BPigUga00003	0.00316801
BPigUga00002-BPigZim49001t2	0.1318409
BPigUga00002-GForUga00157	-0.1630043
BPigUga00002-RRivEquMerg1	0.2493657
BPigUga00002-RRivNIG46518	0.2825898
BPigUga00002-RRivNIG46529	0.3260546
BPigUga00003-BPigRSA49002t2	0.1765687
BPigUga00003-BPigZim49001t2	0.1401186
BPigUga00003-GForUga00157	0.06462543
BPigUga00003-RRivEquMerg1	0.2556616
BPigUga00003-RRivNIG46518	0.2891512
BPigUga00003-RRivNIG46529	0.3327866
BPigZim49001t2-RRivNIG46518	0.3967231
BPigZim49001t2-RRivNIG46529	0.4344528
GForUga00157-BPigRSA49002t2	0.2227041
GForUga00157-BPigZim49001t2	0.1864166
GForUga00157-RRivEquMerg1	0.2930665
GForUga00157-RRivNIG46518	0.3257617
GForUga00157-RRivNIG46529	0.3688436
RRivCam00181-BPigGha00038	0.2411774
RRivCam00181-BPigRSA49002t2	0.3963358
RRivCam00181-BPigUga00001	0.258988
RRivCam00181-BPigUga00002	0.2548662
RRivCam00181-BPigUga00003	0.2605539
RRivCam00181-BPigZim49001t2	0.3711268
RRivCam00181-GForUga00157	0.2984757
RRivCam00181-RRivEqu00169	0.04284952
RRivCam00181-RRivEquMerg1	0.04009296
RRivCam00181-RRivGab00178	0.1124978
RRivCam00181-RRivNIG46518	0.08041904
RRivCam00181-RRivNIG46529	0.125195
RRivCam00181-RRivTog00186	0.2228532
RRivEqu00169-BPigGha00038	0.2469501
RRivEqu00169-BPigRSA49002t2	0.3962415
RRivEqu00169-BPigUga00001	0.2562746
RRivEqu00169-BPigUga00002	0.2521029
RRivEqu00169-BPigUga00003	0.2587036
RRivEqu00169-BPigZim49001t2	0.3707999
RRivEqu00169-GForUga00157	0.296416
RRivEqu00169-RRivEquMerg1	0.02242579
RRivEqu00169-RRivGab00178	0.09861031
RRivEqu00169-RRivNIG46518	0.09057781
RRivEqu00169-RRivNIG46529	0.1369545
RRivEqu00169-RRivTog00186	0.2317054
RRivEquMerg1-BPigRSA49002t2	0.3937368
RRivEquMerg1-BPigZim49001t2	0.3681051
RRivEquMerg1-RRivNIG46518	0.0863935
RRivEquMerg1-RRivNIG46529	0.1318873
RRivGab00178-BPigGha00038	0.3025198
RRivGab00178-BPigRSA49002t2	0.4313815
RRivGab00178-BPigUga00001	0.2899516
RRivGab00178-BPigUga00002	0.2866017
RRivGab00178-BPigUga00003	0.2937634
RRivGab00178-BPigZim49001t2	0.4049147
RRivGab00178-GForUga00157	0.3287653
RRivGab00178-RRivEquMerg1	0.09948789
RRivGab00178-RRivNIG46518	0.1517382
RRivGab00178-RRivNIG46529	0.2007325
RRivGab00178-RRivTog00186	0.2932082
RRivNIG46518-RRivNIG46529	0.1504307
RRivTog00186-BPigRSA49002t2	0.5069526
RRivTog00186-BPigUga00001	0.3871601
RRivTog00186-BPigUga00002	0.3838243
RRivTog00186-BPigUga00003	0.3898886
RRivTog00186-BPigZim49001t2	0.481669
RRivTog00186-GForUga00157	0.4256696
RRivTog00186-RRivEquMerg1	0.2256723
RRivTog00186-RRivNIG46518	0.2510545
RRivTog00186-RRivNIG46529	0.2603542
xxxxEth00164-BPigEthMerg1	0.05198263
xxxxEth00164-BPigGha00038	0.5895755
xxxxEth00164-BPigMad00037	0.5399193
xxxxEth00164-BPigRSA49002t2	0.4525499
xxxxEth00164-BPigTan00039	0.3909921
xxxxEth00164-BPigUga00001	0.378072
xxxxEth00164-BPigUga00002	0.3746316
xxxxEth00164-BPigUga00003	0.3841025
xxxxEth00164-BPigZim49001t2	0.4192277
xxxxEth00164-GForUga00157	0.4257304
xxxxEth00164-RRivCam00181	0.4963077
xxxxEth00164-RRivEqu00169	0.4954977
xxxxEth00164-RRivEquMerg1	0.4920923
xxxxEth00164-RRivGab00178	0.5308734
xxxxEth00164-RRivNIG46518	0.5203078
xxxxEth00164-RRivNIG46529	0.558053
xxxxEth00164-RRivTog00186	0.6055755
