# Supplementary material for: African bushpigs exhibit porous species boundaries and appeared in Madagascar concurrently with human arrival
Source: Nat Commun. 2024 Jan 3;15:172. doi: 10.1038/s41467-023-44105-1 (PMC10764920; doi:10.1038/s41467-023-44105-1)
Supplement: Supplementary file 9 — Source Data [file 41467_2023_44105_MOESM9_ESM.zip › sourceData/Fig2a.fst.dxy/pig.dxy.tsv]

Cameroon-DRC	0.003120339677437079
Cameroon-EquatorialGuinea	0.0028950170744490855
Cameroon-Ethiopia	0.003819573490600153
Cameroon-Gabon	0.0029351844425409813
Cameroon-Ghana	0.0031791709010663425
Cameroon-Madagascar	0.003947906379797097
Cameroon-Nigeria	0.002846302870734502
Cameroon-SouthAfrica	0.00393782422645188
Cameroon-Tanzania	0.004082273229480932
Cameroon-Togo	0.002964084050626648
Cameroon-Uganda	0.003683234661496526
Cameroon-Zimbabwe	0.003912515072528885
DRC-EquatorialGuinea	0.003112453036342883
DRC-Ethiopia	0.003786989978408083
DRC-Gabon	0.0030433906570673137
DRC-Ghana	0.0035204232310694825
DRC-Madagascar	0.003913328998507193
DRC-Nigeria	0.003181914825322703
DRC-SouthAfrica	0.0038995150372547888
DRC-Tanzania	0.004035491239329642
DRC-Togo	0.003360819406039801
DRC-Uganda	0.00354968511862804
DRC-Zimbabwe	0.003868251292400833
EquatorialGuinea-Ethiopia	0.0038645827463835306
EquatorialGuinea-Gabon	0.002935898581846536
EquatorialGuinea-Ghana	0.003269375007721319
EquatorialGuinea-Madagascar	0.00398830259550534
EquatorialGuinea-Nigeria	0.0029415288515367037
EquatorialGuinea-SouthAfrica	0.00398539904195646
EquatorialGuinea-Tanzania	0.004121559703908171
EquatorialGuinea-Togo	0.003065567382470891
EquatorialGuinea-Uganda	0.003704165759720934
EquatorialGuinea-Zimbabwe	0.003950252680804425
Ethiopia-Gabon	0.0038267093394529893
Ethiopia-Ghana	0.003991453444407592
Ethiopia-Madagascar	0.0029622801775293583
Ethiopia-Nigeria	0.0038588391982721944
Ethiopia-SouthAfrica	0.0029669924444623106
Ethiopia-Tanzania	0.0031894792828044676
Ethiopia-Togo	0.0038900070532970157
Ethiopia-Uganda	0.003177282578697871
Ethiopia-Zimbabwe	0.002947432200868875
Gabon-Ghana	0.003296539616502411
Gabon-Madagascar	0.003964056519929497
Gabon-Nigeria	0.002972546845419701
Gabon-SouthAfrica	0.003949298103189182
Gabon-Tanzania	0.004094134588832758
Gabon-Togo	0.0031036730401171565
Gabon-Uganda	0.0036656613973710755
Gabon-Zimbabwe	0.003915259974444768
Ghana-Madagascar	0.004124764514611697
Ghana-Nigeria	0.0031543641971144626
Ghana-SouthAfrica	0.004112946581925597
Ghana-Tanzania	0.004256252657467293
Ghana-Togo	0.002543546778048525
Ghana-Uganda	0.003925727858559454
Ghana-Zimbabwe	0.004078314955204359
Madagascar-Nigeria	0.00397921222991811
Madagascar-SouthAfrica	0.0024443905968921822
Madagascar-Tanzania	0.0027493294202334583
Madagascar-Togo	0.004030662775414401
Madagascar-Uganda	0.0029300494344018865
Madagascar-Zimbabwe	0.002410454771470669
Nigeria-SouthAfrica	0.003980050937501568
Nigeria-Tanzania	0.004110937246868423
Nigeria-Togo	0.0029233352681261888
Nigeria-Uganda	0.0037238881752073454
Nigeria-Zimbabwe	0.003945851676855302
SouthAfrica-Tanzania	0.002768920233680965
SouthAfrica-Togo	0.004018868650200978
SouthAfrica-Uganda	0.0029360536352649254
SouthAfrica-Zimbabwe	0.0023571346897018537
Tanzania-Togo	0.004169574980327724
Tanzania-Uganda	0.003089684681061717
Tanzania-Zimbabwe	0.0027361026966796556
Togo-Uganda	0.003813377422448332
Togo-Zimbabwe	0.0039864778495773395
Uganda-Zimbabwe	0.002907259245088672
