# Supplementary material for: African bushpigs exhibit porous species boundaries and appeared in Madagascar concurrently with human arrival
Source: Nat Commun. 2024 Jan 3;15:172. doi: 10.1038/s41467-023-44105-1 (PMC10764920; doi:10.1038/s41467-023-44105-1)
Supplement: Supplementary file 9 — Source Data [file 41467_2023_44105_MOESM9_ESM.zip › sourceData/Fig2a.fst.dxy/pig.fst.tsv]

Cameroon-DRC	0.1055881
Cameroon-EquatorialGuinea	0.02272514
Cameroon-Ethiopia	0.4718684
Cameroon-Gabon	0.08889602
Cameroon-Ghana	0.2034464
Cameroon-Madagascar	0.4379058
Cameroon-Nigeria	0.02762733
Cameroon-SouthAfrica	0.3700784
Cameroon-Tanzania	0.2994573
Cameroon-Togo	0.1874146
Cameroon-Uganda	0.257365
Cameroon-Zimbabwe	0.3475201
DRC-EquatorialGuinea	0.09326483
DRC-Ethiopia	0.4672964
DRC-Gabon	0.125782
DRC-Ghana	0.2817697
DRC-Madagascar	0.432796
DRC-Nigeria	0.133918
DRC-SouthAfrica	0.3645833
DRC-Tanzania	0.2917331
DRC-Togo	0.2862866
DRC-Uganda	0.2320289
DRC-Zimbabwe	0.3420768
EquatorialGuinea-Ethiopia	0.4683556
EquatorialGuinea-Gabon	0.07769551
EquatorialGuinea-Ghana	0.215355
EquatorialGuinea-Madagascar	0.4355973
EquatorialGuinea-Nigeria	0.04965521
EquatorialGuinea-SouthAfrica	0.3675743
EquatorialGuinea-Tanzania	0.2974873
EquatorialGuinea-Togo	0.2032514
EquatorialGuinea-Uganda	0.253643
EquatorialGuinea-Zimbabwe	0.3454457
Ethiopia-Gabon	0.5060779
Ethiopia-Ghana	0.5588547
Ethiopia-Madagascar	0.5133861
Ethiopia-Nigeria	0.4840466
Ethiopia-SouthAfrica	0.4242793
Ethiopia-Tanzania	0.3447968
Ethiopia-Togo	0.5814036
Ethiopia-Uganda	0.3830808
Ethiopia-Zimbabwe	0.3976589
Gabon-Ghana	0.2708651
Gabon-Madagascar	0.4706355
Gabon-Nigeria	0.1119802
Gabon-SouthAfrica	0.4045552
Gabon-Tanzania	0.3308726
Gabon-Togo	0.2670467
Gabon-Uganda	0.2884414
Gabon-Zimbabwe	0.3819787
Ghana-Madagascar	0.5229847
Ghana-Nigeria	0.2067385
Ghana-SouthAfrica	0.4592482
Ghana-Tanzania	0.3870919
Ghana-Togo	0.1569486
Ghana-Uganda	0.3689181
Ghana-Zimbabwe	0.4384065
Madagascar-Nigeria	0.4510054
Madagascar-SouthAfrica	0.2156639
Madagascar-Tanzania	0.1681617
Madagascar-Togo	0.5459956
Madagascar-Uganda	0.2639885
Madagascar-Zimbabwe	0.1781412
Nigeria-SouthAfrica	0.3833037
Nigeria-Tanzania	0.3125379
Nigeria-Togo	0.1880268
Nigeria-Uganda	0.2743177
Nigeria-Zimbabwe	0.3608832
SouthAfrica-Tanzania	0.07919207
SouthAfrica-Togo	0.4805609
SouthAfrica-Uganda	0.1751006
SouthAfrica-Zimbabwe	0.04854163
Tanzania-Togo	0.4069903
Tanzania-Uganda	0.0938131
Tanzania-Zimbabwe	0.04412857
Togo-Uganda	0.3847445
Togo-Zimbabwe	0.4593781
Uganda-Zimbabwe	0.1432774
